# Supplementary material for: Widespread Impact of Chromosomal Inversions on Gene Expression Uncovers Robustness via Phenotypic Buffering
Source: Mol Biol Evol. 2016 Feb 28;33(7):1679–96. doi: 10.1093/molbev/msw045 (PMC4915352; doi:10.1093/molbev/msw045)
Supplement: Supplementary Data [file supp_msw045_suppl_data.zip]

Archive with 5 entries (5 files):
- Dataset S2 strain IV-D.xls
- Dataset S3 strain XIV.xls
- Dataset S4 strain XVI-B.xls
- MBE resub Supplementary data file SN_DD.pdf
- Dataset S1 strain VII-B.xls
