# Supplementary material for: Widespread Impact of Chromosomal Inversions on Gene Expression Uncovers Robustness via Phenotypic Buffering
Source: Mol Biol Evol. 2016 Feb 28;33(7):1679–96. doi: 10.1093/molbev/msw045 (PMC4915352; doi:10.1093/molbev/msw045)
Supplement: Supplementary Data [file supp_msw045_suppl_data.zip › Dataset S2 strain IV-D.xls]

## Sheet: Yeast_2.na30
Supplementary Dataset 2: Expression data for strain IV-D
Probe Set ID	Transcript ID(Array Design)	Representative Public ID	Alignments	Gene Title	Gene Symbol	Chromosomal Location	Ensembl	Entrez Gene	SwissProt	RefSeq Protein ID	RefSeq Transcript ID	SGD accession number	Gene Ontology Biological Process	Gene Ontology Cellular Component	Gene Ontology Molecular Function	Pathway	Annotation Description	Annotation Transcript Cluster	Transcript Assignments	Annotation Notes	S_1	S_2	S_3	S_4	S_5	S_6	Mn_Inv	Mn_Cntl	fc_(Mn_Inv/Mn_Cntl)	p-value_ttest	qvalue(p-value_ttest)	p.value(limma)	q-value(limma)
1770532_at	YLR303W	YLR303W.S1	chr12:732541-733876 (+) // 100.0 //	Methionine and cysteine synthase (O-acetyl homoserine-O-acetyl serine sulfhydrylase), required for sulfur amino acid synthesis	MET17	chr12	YLR303W	---	P06106	---	---	S000004294	0006520 // cellular amino acid metabolic process // inferred from electronic annotation /// 0006555 // methionine metabolic process // inferred from mutant phenotype /// 0008652 // cellular amino acid biosynthetic process // inferred from electronic annotation /// 0009086 // methionine biosynthetic process // inferred from electronic annotation /// 0009636 // response to toxin // inferred from ex…	0001950 // plasma membrane enriched fraction // inferred from direct assay /// 0005737 // cytoplasm // inferred from direct assay /// 0005737 // cytoplasm // inferred from electronic annotation	0003824 // catalytic activity // inferred from electronic annotation /// 0003961 // O-acetylhomoserine aminocarboxypropyltransferase activity // inferred from direct assay /// 0003961 // O-acetylhomoserine aminocarboxypropyltransferase activity // inferred from electronic annotation /// 0003961 // O-acetylhomoserine aminocarboxypropyltransferase activity // traceable author statement /// 0004124 …	---	This probe set was annotated using the Matching Probes based pipeline to a ENSEMBL,Saccharomyces Genome Database identifier using 1 transcripts. // false // Matching Probes // A	GENEFINDER00000003062(11),GENSCAN00000007361(11),YLR303W(11),S000004294(11)	GENEFINDER00000003062 // cdna:GeneFinder chromosome:SGD1.01:XII:732544:733878:1 // ensembl // 11 // --- /// GENSCAN00000007361 // cdna:Genscan chromosome:SGD1.01:XII:732544:733878:1 // ensembl // 11 // --- /// S000004294 // MET17 SGDID:S000004294, Chr XII from 732544-733878, Verified ORF, O-acetyl homoserine-O-acetyl serine sulfhydrylase, required for sulfur amino acid synthesis // sgd // 11 // -…	---	83.8604	138.91	655.148	80.6868	169.009	84.4776	196.884	104.83	1.87813	0.39572	0.781418	0.192995	0.701443
1769727_s_at	YDL184C	YDL184C.S1	chr4:130407-130485 (-) // 100.0 // /// chr4:221723-221801 (-) // 98.72 //	Ribosomal protein L47 of the large (60S) ribosomal subunit, identical to Rpl41Bp and has similarity to rat L41 ribosomal protein; comprised of only 25 amino acids; rpl41a rpl41b double null mutant is viable /// Ribosomal protein L47 of the large (60S) ribosomal subunit, identical to Rpl41Ap and has similarity to rat L41 ribosomal protein; comprised of only 25 amino acids; rpl41a rpl41b double nul…	RPL41A /// RPL41B	chr4	YDL133C-A /// YDL184C	---	P05746	---	---	S000002293 /// S000002343	0006412 // translation // inferred from direct assay /// 0006412 // translation // inferred from electronic annotation	0005737 // cytoplasm // inferred from electronic annotation /// 0005840 // ribosome // inferred from electronic annotation /// 0022625 // cytosolic large ribosomal subunit // inferred from direct assay /// 0030529 // ribonucleoprotein complex // inferred from electronic annotation	0003735 // structural constituent of ribosome // inferred from direct assay /// 0003735 // structural constituent of ribosome // inferred from electronic annotation	---	This probe set was annotated using the Matching Probes based pipeline to a ENSEMBL,Saccharomyces Genome Database identifier using 1 transcripts. // false // Matching Probes // A	YDL184C(11),YDL133C-A(11),S000002293(11),S000002343(11)	S000002293 // RPL41B SGDID:S000002293, Chr IV from 221801-221724, reverse complement, Verified ORF, Ribosomal protein L47 of the large (60S) ribosomal subunit, identical to Rpl41Ap and has similarity to rat L41 ribosomal protein; comprised of only 25 amino acids; rpl41a rpl41b double null mutant is viable // sgd // 11 // --- /// S000002343 // RPL41A SGDID:S000002343, Chr IV from 130485-130408, re…	---	2194.75	1066.84	1025.14	834.092	915.165	522.402	1338.92	736.048	1.81907	0.118776	0.717393	0.0186831	0.473231
1774960_at	YJL116C	YJL116C.S1	chr10:193559-194573 (-) // 100.0 //	Protein that functions with Nca2p to regulate mitochondrial expression of subunits 6 (Atp6p) and 8 (Atp8p ) of the Fo-F1 ATP synthase; member of the SUN family; expression induced in cells treated with the mycotoxin patulin	NCA3	chr10	YJL116C	---	P46955 /// Q6Q5N8	---	---	S000003652	0007005 // mitochondrion organization // inferred from genetic interaction /// 0009636 // response to toxin // inferred from expression pattern	0005739 // mitochondrion // inferred from electronic annotation	0005515 // protein binding // inferred from physical interaction	---	This probe set was annotated using the Matching Probes based pipeline to a Saccharomyces Genome Database,ENSEMBL identifier using 1 transcripts. // false // Matching Probes // A	GENEFINDER00000001167(11),GENSCAN00000004162(11),YJL116C(11),S000003652(11)	GENEFINDER00000001167 // cdna:GeneFinder chromosome:SGD1.01:X:193859:194872:-1 // ensembl // 11 // --- /// GENSCAN00000004162 // cdna:Genscan chromosome:SGD1.01:X:193859:194872:-1 // ensembl // 11 // --- /// S000003652 // NCA3 SGDID:S000003652, Chr X from 194794-193781, reverse complement, Verified ORF, Protein that functions with Nca2p to regulate mitochondrial expression of subunits 6 (Atp6p) a…	---	437.08	533.687	717.946	339.57	236.32	377.612	551.205	311.763	1.76803	0.0479608	0.671805	0.00341538	0.314898
1778878_s_at	YAR073W	YAR073W.S1	chr1:227732-228944 (+) // 100.0 // /// chr8:554391-555599 (+) // 96.7 //	Nonfunctional protein with homology to IMP dehydrogenase; probable pseudogene, located close to the telomere; is not expressed at detectable levels; YAR073W and YAR075W comprise a continuous reading frame in some strains of S. cerevisiae /// Inosine monophosphate dehydrogenase, catalyzes the first step of GMP biosynthesis, expression is induced by mycophenolic acid resulting in resistance to the …	IMD1 /// IMD2	chr1 /// chr8	YAR073W /// YHR216W	---	P38697 /// P39567	---	---	S000000095 /// S000001259	0006164 // purine nucleotide biosynthetic process // inferred from electronic annotation /// 0006177 // GMP biosynthetic process // inferred from electronic annotation /// 0006183 // GTP biosynthetic process // traceable author statement /// 0008152 // metabolic process // inferred from electronic annotation /// 0055114 // oxidation reduction // inferred from electronic annotation	0005737 // cytoplasm // inferred from direct assay	0003824 // catalytic activity // inferred from electronic annotation /// 0003938 // IMP dehydrogenase activity // inferred from electronic annotation /// 0003938 // IMP dehydrogenase activity // traceable author statement /// 0005515 // protein binding // inferred from physical interaction /// 0016491 // oxidoreductase activity // inferred from electronic annotation /// 0030955 // potassium ion b…	---	This probe set was annotated using the Matching Probes based pipeline to a ENSEMBL,Saccharomyces Genome Database identifier using 1 transcripts. // false // Matching Probes // A	GENEFINDER00000000100(11),GENSCAN00000003295(11),GENEFINDER00000000575(11),GENSCAN00000003953(11),YAR073W(11),YHR216W(11),S000000095(11),S000001259(11)	GENEFINDER00000000100 // cdna:GeneFinder chromosome:SGD1.01:I:227733:228940:1 // ensembl // 11 // --- /// GENEFINDER00000000575 // cdna:GeneFinder chromosome:SGD1.01:VIII:554396:555967:1 // ensembl // 11 // --- /// GENSCAN00000003295 // cdna:Genscan chromosome:SGD1.01:I:227733:228944:1 // ensembl // 11 // --- /// GENSCAN00000003953 // cdna:Genscan chromosome:SGD1.01:VIII:554396:555967:1 // ensemb…	---	2802.04	2057.67	1737.99	1601.63	964.008	2151.1	2155.92	1492	1.44499	0.248754	0.746048	0.0842611	0.641297
1770381_at	YGL089C	YGL089C.S1	chr7:344791-345154 (-) // 100.0 //	Mating pheromone alpha-factor, made by alpha cells; interacts with mating type a cells to induce cell cycle arrest and other responses leading to mating; also encoded by MF(ALPHA)1, which is more highly expressed than MF(ALPHA)2	MF(ALPHA)2	chr7	YGL089C	---	P32435	---	---	S000003057	0000750 // pheromone-dependent signal transduction involved in conjugation with cellular fusion // inferred from electronic annotation /// 0000750 // pheromone-dependent signal transduction involved in conjugation with cellular fusion // inferred from mutant phenotype /// 0007618 // mating // inferred from electronic annotation /// 0019953 // sexual reproduction // inferred from electronic annota…	0005576 // extracellular region // inferred from electronic annotation /// 0005576 // extracellular region // traceable author statement	0000772 // mating pheromone activity // inferred from direct assay /// 0000772 // mating pheromone activity // inferred from electronic annotation /// 0000772 // mating pheromone activity // inferred from mutant phenotype /// 0005186 // pheromone activity // inferred from electronic annotation	---	This probe set was annotated using the Matching Probes based pipeline to a ENSEMBL,Saccharomyces Genome Database identifier using 1 transcripts. // false // Matching Probes // A	GENEFINDER00000002376(11),YGL089C(11),S000003057(11)	GENEFINDER00000002376 // cdna:GeneFinder chromosome:SGD1.01:VII:344794:345156:-1 // ensembl // 11 // --- /// S000003057 // MF(ALPHA)2 SGDID:S000003057, Chr VII from 345156-344794, reverse complement, Verified ORF, Mating pheromone alpha-factor, made by alpha cells; interacts with mating type a cells to induce cell cycle arrest and other responses leading to mating; also encoded by MF(ALPHA)1, whi…	---	73.8644	128.331	778.335	111.516	231.855	97.8751	194.676	136.273	1.42858	0.663279	0.844434	0.503926	0.829277
1776601_at	YPR133W-A	YPR133W-A.S1	chr16:797550-797703 (+) // 100.0 //	Component of the TOM (translocase of outer membrane) complex responsible for recognition and initial import of all mitochondrially directed proteins; involved in transfer of precursors from the Tom70p and Tom20p receptors to the Tom40p pore	TOM5	chr16	YPR133W-A	---	P80967	---	---	S000006433	0006626 // protein targeting to mitochondrion // inferred from mutant phenotype /// 0006810 // transport // inferred from electronic annotation /// 0015031 // protein transport // inferred from electronic annotation	0005739 // mitochondrion // inferred from direct assay /// 0005739 // mitochondrion // inferred from electronic annotation /// 0005741 // mitochondrial outer membrane // inferred from direct assay /// 0005741 // mitochondrial outer membrane // inferred from electronic annotation /// 0005742 // mitochondrial outer membrane translocase complex // inferred from direct assay /// 0016020 // membrane /…	0005515 // protein binding // inferred from physical interaction /// 0015266 // protein channel activity // inferred from mutant phenotype	---	This probe set was annotated using the Matching Probes based pipeline to a Saccharomyces Genome Database,ENSEMBL identifier using 1 transcripts. // false // Matching Probes // A	YPR133W-A(11),S000006433(11)	S000006433 // TOM5 SGDID:S000006433, Chr XVI from 797553-797705, Verified ORF, Small mitochondrial outer membrane protein crucial to a binding relay for the import of proteins into mitochondria; subunit on the outer mouth of the TOM channel that accepts precursors from the receptors Tom20p and Tom22p // sgd // 11 // --- /// YPR133W-A // cdna:known chromosome:SGD1.01:XVI:797553:797705:1 gene:YPR13…	---	5267.33	4335.12	3827.58	3268.03	2892.4	3270.2	4437.84	3138.38	1.41405	0.026933	0.627457	0.00257663	0.291706
1778364_at	YOL141W	YOL141W.S1	chr15:56449-58537 (+) // 100.0 //	AdoMet-dependent tRNA methyltransferase also involved in methoxycarbonylation; required for the synthesis of wybutosine (yW), a modified guanosine found at the 3'-position adjacent to the anticodon of phe-tRNA; similarity to Ppm1p	PPM2	chr15	YOL141W	---	Q08282	---	---	S000005501	0008033 // tRNA processing // inferred from electronic annotation /// 0030488 // tRNA methylation // inferred from direct assay /// 0031591 // wybutosine biosynthetic process // inferred from mutant phenotype	0005737 // cytoplasm // inferred from direct assay /// 0005739 // mitochondrion // inferred from direct assay	0008168 // methyltransferase activity // inferred from electronic annotation /// 0008175 // tRNA methyltransferase activity // inferred from direct assay /// 0016740 // transferase activity // inferred from electronic annotation	---	This probe set was annotated using the Matching Probes based pipeline to a Saccharomyces Genome Database,ENSEMBL identifier using 1 transcripts. // false // Matching Probes // A	GENEFINDER00000002086(11),GENSCAN00000007079(9),YOL141W(11),S000005501(11)	GENEFINDER00000002086 // cdna:GeneFinder chromosome:SGD1.01:XV:56619:58538:1 // ensembl // 11 // --- /// GENSCAN00000007079 // cdna:Genscan chromosome:SGD1.01:XV:57993:58538:1 // ensembl // 9 // --- /// S000005501 // PPM2 SGDID:S000005501, Chr XV from 56451-58538, Verified ORF, Putative carboxyl methyl transferase, has similarity to Ppm1p but biochemical activity not yet demonstrated // sgd // 11…	---	474.028	404.02	496.124	400.229	311.335	274.477	456.316	324.599	1.40578	0.0553031	0.684734	0.00717857	0.396233
1769349_s_at	YOR072W-B	YOR072W-B.S1	chr15:464469-464631 (+) // 100.0 //	---	---	chr14 /// chr15	YNL042W-B /// YOL013W-A /// YOR072W-B	---	P0C272 /// Q3E7Z2 /// Q3E832	---	---	S000028516 /// S000028811 /// S000028850	---	---	---	---	This probe set was annotated using the Matching Probes based pipeline to a ENSEMBL,Saccharomyces Genome Database identifier using 1 transcripts. // false // Matching Probes // A	YNL042W-B(11),YOL013W-A(11),YOR072W-B(11),S000028850(11),S000028811(11),S000028516(11)	S000028516 // YOR072W-B SGDID:S000028516, Chr XV from 464471-464632, Uncharacterized ORF, Identified by expression profiling and mass spectrometry // sgd // 11 // --- /// S000028811 // YOL013W-A SGDID:S000028811, Chr XV from 301048-301239, Uncharacterized ORF, Identified by SAGE // sgd // 11 // --- /// S000028850 // YNL042W-B SGDID:S000028850, Chr XIV from 547114-547371, Uncharacterized ORF, Iden…	tP(UGG)A // ensembl // 4 // Cross Hyb Matching Probes /// tP(UGG)F // ensembl // 4 // Cross Hyb Matching Probes /// tP(UGG)H // ensembl // 4 // Cross Hyb Matching Probes /// tP(UGG)N1 // ensembl // 4 // Cross Hyb Matching Probes /// tP(UGG)N2 // ensembl // 4 // Cross Hyb Matching Probes /// tP(UGG)M // ensembl // 4 // Cross Hyb Matching Probes /// tP(UGG)L // ensembl // 4 // Cross Hyb Matching Pr…	864.568	1101.96	787.37	737.886	487.488	755.48	908.619	647.727	1.40278	0.123631	0.717393	0.0255806	0.512517
1779754_at	YFL014W	YFL014W.S1	chr6:107249-107579 (+) // 100.0 //	Plasma membrane localized protein that protects membranes from desiccation; induced by heat shock, oxidative stress, osmostress, stationary phase entry, glucose depletion, oleate and alcohol; regulated by the HOG and Ras-Pka pathways	HSP12	chr6	YFL014W	---	P22943	NP_116640	---	S000001880	0006950 // response to stress // inferred from electronic annotation /// 0006972 // hyperosmotic response // traceable author statement /// 0006979 // response to oxidative stress // traceable author statement /// 0007039 // vacuolar protein catabolic process // inferred from reviewed computational analysis /// 0007155 // cell adhesion // inferred from direct assay /// 0009266 // response to temp…	0001950 // plasma membrane enriched fraction // inferred from direct assay /// 0005634 // nucleus // inferred from direct assay /// 0005737 // cytoplasm // inferred from direct assay /// 0005886 // plasma membrane // inferred from direct assay	0005515 // protein binding // inferred from physical interaction	---	This probe set was annotated using the Matching Probes based pipeline to a Entrez Gene identifier using 1 transcripts. // false // Matching Probes // A	X55785(11)	GENEFINDER00000000208 // cdna:GeneFinder chromosome:SGD1.01:VI:107250:107579:1 // ensembl // 11 // --- /// GENSCAN00000003473 // cdna:Genscan chromosome:SGD1.01:VI:107250:107579:1 // ensembl // 11 // --- /// S000001880 // HSP12 SGDID:S000001880, Chr VI from 107250-107579, Verified ORF, Plasma membrane localized protein that protects membranes from desiccation; induced by heat shock, oxidative str…	---	2873.17	3276.24	7974.84	3371.35	2395.92	3385.17	4218.45	3012.67	1.40023	0.37882	0.779022	0.183692	0.698155
1770677_at	YCR063W	YCR063W.S1	chr3:228309-228783 (+) // 100.0 //	Component of the SF3b subcomplex of the U2 snRNP; diploid mutants display a random budding pattern instead of the wild-type bipolar pattern	BUD31	chr3	YCR063W	---	P25337	---	---	S000000659	0000282 // cellular bud site selection // inferred from mutant phenotype /// 0000398 // nuclear mRNA splicing, via spliceosome // inferred from physical interaction /// 0007049 // cell cycle // inferred from electronic annotation /// 0008380 // RNA splicing // inferred from physical interaction	0005634 // nucleus // inferred from direct assay /// 0005634 // nucleus // inferred from electronic annotation /// 0005686 // U2 snRNP // inferred from direct assay	0005515 // protein binding // inferred from physical interaction /// 0008270 // zinc ion binding // inferred from electronic annotation /// 0031202 // RNA splicing factor activity, transesterification mechanism // inferred from physical interaction /// 0046872 // metal ion binding // inferred from electronic annotation	---	This probe set was annotated using the Matching Probes based pipeline to a ENSEMBL,Saccharomyces Genome Database identifier using 1 transcripts. // false // Matching Probes // A	GENSCAN00000003682(11),YCR063W(11),S000000659(11)	GENSCAN00000003682 // cdna:Genscan chromosome:SGD1.01:III:228314:228787:1 // ensembl // 11 // --- /// S000000659 // BUD31 SGDID:S000000659, Chr III from 228314-228787, Verified ORF, Protein involved in bud-site selection; diploid mutants display a random budding pattern instead of the wild-type bipolar pattern // sgd // 11 // --- /// YCR063W // cdna:known chromosome:SGD1.01:III:228314:228787:1 ge…	---	1502.59	1579.14	1476.27	1267.82	995.002	1086.51	1518.72	1110.81	1.36722	0.0131793	0.594653	0.0015018	0.249365
1775057_at	YPL187W	YPL187W.S1	chr16:193646-194144 (+) // 100.0 //	Mating pheromone alpha-factor, made by alpha cells; interacts with mating type a cells to induce cell cycle arrest and other responses leading to mating; also encoded by MF(ALPHA)2, although MF(ALPHA)1 produces most alpha-factor	MF(ALPHA)1	chr16	YPL187W	---	P01149 /// Q02436	---	---	S000006108	0000750 // pheromone-dependent signal transduction involved in conjugation with cellular fusion // inferred from electronic annotation /// 0000750 // pheromone-dependent signal transduction involved in conjugation with cellular fusion // inferred from mutant phenotype /// 0007618 // mating // inferred from electronic annotation /// 0019953 // sexual reproduction // inferred from electronic annota…	0005576 // extracellular region // inferred from electronic annotation /// 0005576 // extracellular region // traceable author statement	0000772 // mating pheromone activity // inferred from direct assay /// 0000772 // mating pheromone activity // inferred from electronic annotation /// 0000772 // mating pheromone activity // inferred from mutant phenotype /// 0005186 // pheromone activity // inferred from electronic annotation /// 0005515 // protein binding // inferred from physical interaction	---	This probe set was annotated using the Matching Probes based pipeline to a Saccharomyces Genome Database,ENSEMBL identifier using 1 transcripts. // false // Matching Probes // A	GENEFINDER00000001036(11),YPL187W(11),S000006108(11)	GENEFINDER00000001036 // cdna:GeneFinder chromosome:SGD1.01:XVI:193647:194144:1 // ensembl // 11 // --- /// S000006108 // MF(ALPHA)1 SGDID:S000006108, Chr XVI from 193647-194144, Verified ORF, Mating pheromone alpha-factor, made by alpha cells; interacts with mating type a cells to induce cell cycle arrest and other responses leading to mating; also encoded by MF(ALPHA)2, although MF(ALPHA)1 prod…	---	99.8316	142.983	808.801	126.26	283.307	132.133	226.012	167.82	1.34675	0.691304	0.849045	0.542501	0.843246
1778278_at	YOL067C	YOL067C.S1	chr15:201983-202517 (-) // 100.0 //	Transcription factor (bHLH) involved in interorganelle communication between mitochondria, peroxisomes, and nucleus	RTG1	chr15	YOL067C	---	P32607	---	---	S000005428	0006350 // transcription // inferred from electronic annotation /// 0006367 // transcription initiation from RNA polymerase II promoter // inferred from direct assay /// 0008104 // protein localization // inferred from genetic interaction /// 0031930 // mitochondrial signaling pathway // inferred from direct assay /// 0031930 // mitochondrial signaling pathway // inferred from mutant phenotype //…	0005634 // nucleus // inferred from direct assay /// 0005634 // nucleus // inferred from electronic annotation /// 0005737 // cytoplasm // inferred from direct assay	0003677 // DNA binding // inferred from electronic annotation /// 0003713 // transcription coactivator activity // inferred from direct assay /// 0005515 // protein binding // inferred from physical interaction /// 0030528 // transcription regulator activity // inferred from electronic annotation	---	This probe set was annotated using the Matching Probes based pipeline to a Saccharomyces Genome Database,ENSEMBL identifier using 1 transcripts. // false // Matching Probes // A	GENEFINDER00000002149(11),GENSCAN00000007246(11),YOL067C(11),S000005428(11)	GENEFINDER00000002149 // cdna:GeneFinder chromosome:SGD1.01:XV:201985:202518:-1 // ensembl // 11 // --- /// GENSCAN00000007246 // cdna:Genscan chromosome:SGD1.01:XV:201985:202518:-1 // ensembl // 11 // --- /// S000005428 // RTG1 SGDID:S000005428, Chr XV from 202518-201985, reverse complement, Verified ORF, Transcription factor (bHLH) involved in interorganelle communication between mitochondria, …	---	409.758	322.852	381.99	318.427	281.328	233.837	369.71	275.663	1.34117	0.0620097	0.687677	0.0103963	0.435814
1772631_at	YLR073C	YLR073C.S1	chr12:281019-281622 (-) // 100.0 //	Protein that inhibits Doa4p deubiquitinating activity; contributes to ubiquitin homeostasis by regulating the conversion of free ubiquitin chains to ubiquitin monomers by Doa4p; GFP-fusion protein localizes to endosomes	RFU1	chr12	YLR073C	---	Q08003	---	---	S000004063	0010993 // regulation of ubiquitin homeostasis // inferred from mutant phenotype	0005768 // endosome // inferred from direct assay /// 0005768 // endosome // inferred from electronic annotation	0004857 // enzyme inhibitor activity // inferred from direct assay /// 0004869 // cysteine-type endopeptidase inhibitor activity // inferred from electronic annotation /// 0005515 // protein binding // inferred from physical interaction /// 0030414 // peptidase inhibitor activity // inferred from electronic annotation	---	This probe set was annotated using the Matching Probes based pipeline to a ENSEMBL,Saccharomyces Genome Database identifier using 1 transcripts. // false // Matching Probes // A	GENSCAN00000007547(11),YLR073C(11),S000004063(11)	GENSCAN00000007547 // cdna:Genscan chromosome:SGD1.01:XII:281020:281622:-1 // ensembl // 11 // --- /// S000004063 // YLR073C SGDID:S000004063, Chr XII from 281622-281020, reverse complement, Uncharacterized ORF, Protein of unknown function; green fluorescent protein (GFP)-fusion protein localizes to endosomes; YLR073C is not an esssential gene // sgd // 11 // --- /// YLR073C // cdna:known chromos…	---	1257.17	1390.8	1343.67	1119.5	855.019	1025.13	1329.38	993.711	1.3378	0.0263781	0.627457	0.00374113	0.325167
1770519_at	YHL018W	YHL018W.S1	chr8:69703-70066 (+) // 100.0 //	---	---	chr8	YHL018W	---	P38744	---	---	S000001010	0006729 // tetrahydrobiopterin biosynthetic process // inferred from electronic annotation	0005739 // mitochondrion // inferred from direct assay	0005515 // protein binding // inferred from physical interaction /// 0008124 // 4-alpha-hydroxytetrahydrobiopterin dehydratase activity // inferred from electronic annotation /// 0016829 // lyase activity // inferred from electronic annotation	---	This probe set was annotated using the Matching Probes based pipeline to a Saccharomyces Genome Database,ENSEMBL identifier using 1 transcripts. // false // Matching Probes // A	YHL018W(11),S000001010(11)	S000001010 // YHL018W SGDID:S000001010, Chr VIII from 69705-70067, Uncharacterized ORF, Putative protein of unknown function; green fluorescent protein (GFP)-fusion protein localizes to mitochondria // sgd // 11 // --- /// YHL018W // cdna:known chromosome:SGD1.01:VIII:69705:70067:1 gene:YHL018W // ensembl // 11 // ---	---	230.692	170.86	251.686	195.365	159.28	140.042	214.871	163.339	1.31549	0.145922	0.717393	0.038571	0.570133
1773610_at	YJR060W	YJR060W.S1	chr10:548452-549508 (+) // 100.0 //	Helix-loop-helix protein that binds the motif CACRTG, which is present at several sites including MET gene promoters and centromere DNA element I (CDEI); required for nucleosome positioning at this motif; targets Isw1p to DNA	CBF1	chr10	YJR060W	---	P17106	---	---	S000003821	0006333 // chromatin assembly or disassembly // inferred from direct assay /// 0006350 // transcription // inferred from electronic annotation /// 0007059 // chromosome segregation // inferred from mutant phenotype /// 0009086 // methionine biosynthetic process // inferred from mutant phenotype /// 0016481 // negative regulation of transcription // inferred from mutant phenotype /// 0042493 // re…	0000775 // chromosome, centromeric region // inferred from electronic annotation /// 0000776 // kinetochore // traceable author statement /// 0005634 // nucleus // inferred from direct assay /// 0005634 // nucleus // inferred from electronic annotation /// 0005694 // chromosome // inferred from electronic annotation /// 0005739 // mitochondrion // inferred from direct assay /// 0005739 // mitocho…	0003677 // DNA binding // inferred from direct assay /// 0003677 // DNA binding // inferred from electronic annotation /// 0003700 // transcription factor activity // inferred from mutant phenotype /// 0019237 // centromeric DNA binding // inferred from direct assay /// 0030528 // transcription regulator activity // inferred from electronic annotation /// 0042802 // identical protein binding // i…	---	This probe set was annotated using the Matching Probes based pipeline to a Saccharomyces Genome Database,ENSEMBL identifier using 1 transcripts. // false // Matching Probes // A	GENEFINDER00000001314(11),GENSCAN00000004390(11),YJR060W(11),S000003821(11)	GENEFINDER00000001314 // cdna:GeneFinder chromosome:SGD1.01:X:548752:549807:1 // ensembl // 11 // --- /// GENSCAN00000004390 // cdna:Genscan chromosome:SGD1.01:X:548752:549807:1 // ensembl // 11 // --- /// S000003821 // CBF1 SGDID:S000003821, Chr X from 548674-549729, Verified ORF, Helix-loop-helix protein that binds the motif CACRTG, which is present at several sites including MET gene promoters…	---	950.418	886.019	941.024	837.294	657.84	632.252	925.379	703.552	1.3153	0.0387983	0.644882	0.00657728	0.394899
1777214_at	YNL162W-A	YNL162W-A.S1	chr14:330325-330544 (+) // 100.0 //	---	---	chr14	YNL162W-A	---	Q3E7A8	---	---	S000007624	---	0005634 // nucleus // inferred from direct assay /// 0005634 // nucleus // inferred from electronic annotation /// 0005737 // cytoplasm // inferred from direct assay /// 0005737 // cytoplasm // inferred from electronic annotation	---	---	This probe set was annotated using the Matching Probes based pipeline to a ENSEMBL,Saccharomyces Genome Database identifier using 1 transcripts. // false // Matching Probes // A	YNL162W-A(11),S000007624(11)	S000007624 // YNL162W-A SGDID:S000007624, Chr XIV from 330331-330549, Uncharacterized ORF, Hypothetical protein identified by homology. See FEBS Letters [2000] 487:31-36. // sgd // 11 // --- /// YNL162W-A // cdna:known chromosome:SGD1.01:XIV:330331:330549:1 gene:YNL162W-A // ensembl // 11 // ---	---	405.163	458.113	441.66	380.007	293.778	323.201	434.407	330.441	1.31463	0.0305856	0.627457	0.00509811	0.377394
1774328_at	YPR108W-A	YPR108W-A.S1	chr16:744170-744383 (+) // 100.0 //	---	---	chr16	YPR108W-A	---	Q3E7B3	---	---	S000028590	---	---	---	---	This probe set was annotated using the Matching Probes based pipeline to a ENSEMBL,Saccharomyces Genome Database identifier using 1 transcripts. // false // Matching Probes // A	YPR108W-A(11),S000028590(11)	S000028590 // YPR108W-A SGDID:S000028590, Chr XVI from 744173-744385, Uncharacterized ORF, Identified by fungal homology and RT-PCR // sgd // 11 // --- /// YPR108W-A // cdna:known chromosome:SGD1.01:XVI:744173:744385:1 gene:YPR108W-A // ensembl // 11 // ---	YHR180W-A // ensembl // 1 // Cross Hyb Matching Probes /// tT(UGU)H // ensembl // 1 // Cross Hyb Matching Probes /// tT(UGU)P // ensembl // 3 // Cross Hyb Matching Probes /// tT(UGU)G1 // ensembl // 3 // Cross Hyb Matching Probes /// tT(UGU)G2 // ensembl // 3 // Cross Hyb Matching Probes /// S000028555 // sgd // 1 // Cross Hyb Matching Probes	91.5363	86.328	85.0551	82.8962	50.8867	70.8425	87.5955	66.8566	1.3102	0.136988	0.717393	0.0354315	0.55878
1778577_at	YNL070W	YNL070W.S1	chr14:493362-493545 (+) // 100.0 //	Component of the TOM (translocase of outer membrane) complex responsible for recognition and initial import steps for all mitochondrially directed proteins; promotes assembly and stability of the TOM complex	TOM7	chr14	YNL070W	---	P53507	---	---	S000005014	0006810 // transport // inferred from electronic annotation /// 0006886 // intracellular protein transport // inferred from electronic annotation /// 0015031 // protein transport // inferred from electronic annotation /// 0030150 // protein import into mitochondrial matrix // inferred from mutant phenotype /// 0045040 // protein import into mitochondrial outer membrane // inferred from mutant phe…	0005739 // mitochondrion // inferred from direct assay /// 0005739 // mitochondrion // inferred from electronic annotation /// 0005741 // mitochondrial outer membrane // inferred from direct assay /// 0005741 // mitochondrial outer membrane // inferred from electronic annotation /// 0005742 // mitochondrial outer membrane translocase complex // inferred from direct assay /// 0005742 // mitochondr…	0015266 // protein channel activity // inferred from mutant phenotype /// 0015450 // P-P-bond-hydrolysis-driven protein transmembrane transporter activity // inferred from electronic annotation	---	This probe set was annotated using the Matching Probes based pipeline to a ENSEMBL,Saccharomyces Genome Database identifier using 1 transcripts. // false // Matching Probes // A	YNL070W(11),S000005014(11)	S000005014 // TOM7 SGDID:S000005014, Chr XIV from 493367-493549, Verified ORF, Component of the TOM (translocase of outer membrane) complex responsible for recognition and initial import steps for all mitochondrially directed proteins; promotes assembly and stability of the TOM complex // sgd // 11 // --- /// YNL070W // cdna:known chromosome:SGD1.01:XIV:493367:493549:1 gene:YNL070W // ensembl // …	---	7855.12	7030.77	7494.73	5399.18	5159.03	6689.05	7452.53	5711.54	1.30482	0.0367935	0.644882	0.0066241	0.394899
1776774_at	YPR119W	YPR119W.S1	chr16:771648-773124 (+) // 100.0 //	B-type cyclin involved in cell cycle progression; activates Cdc28p to promote the transition from G2 to M phase; accumulates during G2 and M, then targeted via a destruction box motif for ubiquitin-mediated degradation by the proteasome	CLB2	chr16	YPR119W	---	P24869	---	---	S000006323	0000086 // G2/M transition of mitotic cell cycle // inferred from expression pattern /// 0007049 // cell cycle // inferred from electronic annotation /// 0007067 // mitosis // inferred from electronic annotation /// 0010696 // positive regulation of spindle pole body separation // inferred from genetic interaction /// 0051301 // cell division // inferred from electronic annotation	0005634 // nucleus // inferred from direct assay /// 0005634 // nucleus // inferred from electronic annotation /// 0005737 // cytoplasm // inferred from direct assay /// 0005737 // cytoplasm // inferred from mutant phenotype /// 0005816 // spindle pole body // inferred from direct assay /// 0005819 // spindle // inferred from direct assay /// 0005935 // cellular bud neck // inferred from direct a…	0005515 // protein binding // inferred from physical interaction	---	This probe set was annotated using the Matching Probes based pipeline to a Saccharomyces Genome Database,ENSEMBL identifier using 1 transcripts. // false // Matching Probes // A	GENSCAN00000006165(11),YPR119W(11),S000006323(11)	GENSCAN00000006165 // cdna:Genscan chromosome:SGD1.01:XVI:771651:773126:1 // ensembl // 11 // --- /// S000006323 // CLB2 SGDID:S000006323, Chr XVI from 771651-773126, Verified ORF, B-type cyclin involved in cell cycle progression; activates Cdc28p to promote the transition from G2 to M phase; accumulates during G2 and M, then targeted via a destruction box motif for ubiquitin-mediated degradation…	GENEFINDER00000001057 // ensembl // 8 // Cross Hyb Matching Probes	1083.43	873.335	957.922	910.921	731.964	617.932	967.767	744.11	1.30057	0.110331	0.717393	0.0264856	0.518258
1777293_at	YBL071W-A	YBL071W-A.S1	chr2:89972-90221 (+) // 100.0 //	Zn-ribbon protein that co-purifies with Dph1 and Dph2 in a complex required for synthesis of diphthamide on translation factor eEF2 and with Elongator subunits Iki3p, Elp2p, and Elp3p involved in modification of wobble nucleosides in tRNAs	KTI11	chr2	YBL071W-A	---	Q3E840	---	---	S000007587	0000080 // G1 phase of mitotic cell cycle // inferred from direct assay /// 0002098 // tRNA wobble uridine modification // inferred from mutant phenotype /// 0017183 // peptidyl-diphthamide biosynthetic process from peptidyl-histidine // inferred from mutant phenotype	0005634 // nucleus // inferred from direct assay /// 0005634 // nucleus // inferred from electronic annotation /// 0005737 // cytoplasm // inferred from direct assay /// 0005737 // cytoplasm // inferred from electronic annotation	0005506 // iron ion binding // inferred from direct assay /// 0005515 // protein binding // inferred from physical interaction /// 0008270 // zinc ion binding // inferred from direct assay /// 0008270 // zinc ion binding // inferred from electronic annotation /// 0009055 // electron carrier activity // inferred from direct assay /// 0046872 // metal ion binding // inferred from electronic annotat…	---	This probe set was annotated using the Matching Probes based pipeline to a Saccharomyces Genome Database,ENSEMBL identifier using 1 transcripts. // false // Matching Probes // A	GENSCAN00000004931(11),YBL071W-A(11),S000007587(11)	GENSCAN00000004931 // cdna:Genscan chromosome:SGD1.01:II:89976:90224:1 // ensembl // 11 // --- /// S000007587 // KTI11 SGDID:S000007587, Chr II from 89976-90224, Verified ORF, Protein required, along with Dph1p, Dph2p, Jjj3p, and Dph5p, for synthesis of diphthamide, which is a modified histidine residue of translation elongation factor 2 (Eft1p or Eft2p); may act in a complex with Dph1p and Dph2p…	---	3226.02	3225.78	2761.85	2373.68	2070.24	2689.7	3063.14	2364.37	1.29554	0.0475242	0.669323	0.00930076	0.425047
1772880_at	YMR095C	YMR095C.S1	chr13:457283-457958 (-) // 100.0 //	Protein of unconfirmed function, involved in pyridoxine metabolism; expression is induced during stationary phase; forms a putative glutamine amidotransferase complex with Snz1p, with Sno1p serving as the glutaminase	SNO1	chr13	YMR095C	---	Q03144	---	---	S000004701	0006541 // glutamine metabolic process // inferred from electronic annotation /// 0006916 // anti-apoptosis // inferred from mutant phenotype /// 0008614 // pyridoxine metabolic process // inferred from mutant phenotype /// 0008615 // pyridoxine biosynthetic process // inferred from electronic annotation /// 0009228 // thiamin biosynthetic process // inferred from mutant phenotype	0005737 // cytoplasm // inferred from direct assay	0005515 // protein binding // inferred from physical interaction /// 0016740 // transferase activity // inferred from electronic annotation	---	This probe set was annotated using the Matching Probes based pipeline to a ENSEMBL,Saccharomyces Genome Database identifier using 1 transcripts. // false // Matching Probes // A	GENSCAN00000006120(11),YMR095C(11),S000004701(11)	GENSCAN00000006120 // cdna:Genscan chromosome:SGD1.01:XIII:457284:457937:-1 // ensembl // 11 // --- /// S000004701 // SNO1 SGDID:S000004701, Chr XIII from 457958-457284, reverse complement, Verified ORF, Protein of unconfirmed function, involved in pyridoxine metabolism; expression is induced during stationary phase; forms a putative glutamine amidotransferase complex with Snz1p, with Sno1p servi…	---	3888.7	3922.89	3825.5	3183.93	2719.34	3185.03	3878.82	3021.21	1.28386	0.0093041	0.560069	0.00255912	0.291706
1770450_at	YFR032C	YFR032C.S1	chr6:222077-222947 (-) // 100.0 //	Putative protein of unknown function; non-essential gene identified in a screen for mutants with increased levels of rDNA transcription; expressed at high levels during sporulation	RRT5	chr6	YFR032C	---	P43607	---	---	S000001928	---	---	0000166 // nucleotide binding // inferred from electronic annotation /// 0003676 // nucleic acid binding // inferred from electronic annotation /// 0003723 // RNA binding // inferred from electronic annotation	---	This probe set was annotated using the Matching Probes based pipeline to a Saccharomyces Genome Database,ENSEMBL identifier using 1 transcripts. // false // Matching Probes // A	GENEFINDER00000000201(11),GENSCAN00000003363(11),YFR032C(11),S000001928(11)	GENEFINDER00000000201 // cdna:GeneFinder chromosome:SGD1.01:VI:222078:222947:-1 // ensembl // 11 // --- /// GENSCAN00000003363 // cdna:Genscan chromosome:SGD1.01:VI:222078:222947:-1 // ensembl // 11 // --- /// S000001928 // YFR032C SGDID:S000001928, Chr VI from 222947-222078, reverse complement, Uncharacterized ORF, Putative protein of unknown function; transcribed during sporulation; YFR032C is …	---	84.2884	136.068	102.742	103.1	69.2679	78.1912	105.623	82.3472	1.28265	0.243394	0.745413	0.0911885	0.642055
1774476_at	YOR253W	YOR253W.S1	chr15:804375-804906 (+) // 100.0 //	Subunit of the N-terminal acetyltransferase NatA (Nat1p, Ard1p, Nat5p); N-terminally acetylates many proteins, which influences multiple processes such as the cell cycle, heat-shock resistance, mating, sporulation, and telomeric silencing	NAT5	chr15	YOR253W	---	Q08689	---	---	S000005779	0006474 // N-terminal protein amino acid acetylation // inferred by curator /// 0008152 // metabolic process // inferred from electronic annotation	0005737 // cytoplasm // inferred from electronic annotation /// 0022626 // cytosolic ribosome // inferred from direct assay /// 0031415 // NatA complex // inferred from direct assay	0008080 // N-acetyltransferase activity // inferred from electronic annotation /// 0008415 // acyltransferase activity // inferred from electronic annotation /// 0016740 // transferase activity // inferred from electronic annotation	---	This probe set was annotated using the Matching Probes based pipeline to a Saccharomyces Genome Database,ENSEMBL identifier using 1 transcripts. // false // Matching Probes // A	YOR253W(11),S000005779(11)	S000005779 // NAT5 SGDID:S000005779, Chr XV from 804378-804908, Verified ORF, Subunit of the N-terminal acetyltransferase NatA (Nat1p, Ard1p, Nat5p); N-terminally acetylates many proteins, which influences multiple processes such as the cell cycle, heat-shock resistance, mating, sporulation, and telomeric silencing // sgd // 11 // --- /// YOR253W // cdna:known chromosome:SGD1.01:XV:804378:804908:…	---	3555.18	3796.25	3207.26	2990.29	2496.52	2777.58	3511.16	2747.29	1.27804	0.0268456	0.627457	0.00597869	0.385159
1779207_at	YKL068W-A	YKL068W-A.S1	chr11:308846-309083 (+) // 100.0 //	---	---	chr11	YKL068W-A	---	Q3E826	---	---	S000028524	---	---	---	---	This probe set was annotated using the Matching Probes based pipeline to a Saccharomyces Genome Database,ENSEMBL identifier using 1 transcripts. // false // Matching Probes // A	YKL068W-A(11),S000028524(11)	S000028524 // YKL068W-A SGDID:S000028524, Chr XI from 308850-309086, Uncharacterized ORF, Putative protein of unknown function; identified by homology to <i>Ashbya gossypii</i> // sgd // 11 // --- /// YKL068W-A // cdna:known chromosome:SGD1.01:XI:308850:309086:1 gene:YKL068W-A // ensembl // 11 // ---	---	914.699	904.318	997.012	772.92	613.987	835.112	937.778	734.536	1.27669	0.0661571	0.687677	0.0151307	0.459579
1772183_at	YML030W	YML030W.S1	chr13:216434-216914 (+) // 100.0 //	Putative protein of unknown function; GFP-fusion protein localizes to mitochondria; null mutant is viable and displays reduced frequency of mitochondrial genome loss	AIM31	chr13	YML030W	---	Q03713	---	---	S000004492	---	0005739 // mitochondrion // inferred from direct assay /// 0005739 // mitochondrion // inferred from electronic annotation /// 0016020 // membrane // inferred from electronic annotation /// 0016021 // integral to membrane // inferred from electronic annotation	---	---	This probe set was annotated using the Matching Probes based pipeline to a Saccharomyces Genome Database,ENSEMBL identifier using 1 transcripts. // false // Matching Probes // A	GENEFINDER00000001929(11),GENSCAN00000006096(11),YML030W(11),S000004492(11)	GENEFINDER00000001929 // cdna:GeneFinder chromosome:SGD1.01:XIII:216435:219878:1 // ensembl // 11 // --- /// GENSCAN00000006096 // cdna:Genscan chromosome:SGD1.01:XIII:216435:216914:1 // ensembl // 11 // --- /// S000004492 // YML030W SGDID:S000004492, Chr XIII from 216435-216914, Uncharacterized ORF, Putative protein of unknown function; green fluorescent protein (GFP)-fusion protein localizes to…	---	1661.14	1681.77	1849.47	1486.34	1235.41	1370.84	1728.78	1360.31	1.27087	0.0193638	0.603741	0.00491694	0.377394
1777019_at	YOR204W	YOR204W.S1	chr15:722910-724725 (+) // 100.0 //	ATP-dependent DEAD (Asp-Glu-Ala-Asp)-box RNA helicase, required for translation initiation of all yeast mRNAs; mutations in human DEAD-box DBY are a frequent cause of male infertility	DED1	chr15	YOR204W	---	P06634	---	---	S000005730	0000373 // Group II intron splicing // inferred from direct assay /// 0006412 // translation // inferred from electronic annotation /// 0006413 // translational initiation // inferred from mutant phenotype	0005737 // cytoplasm // inferred by curator /// 0005737 // cytoplasm // inferred from electronic annotation	0000166 // nucleotide binding // inferred from electronic annotation /// 0003676 // nucleic acid binding // inferred from electronic annotation /// 0003723 // RNA binding // inferred from electronic annotation /// 0003743 // translation initiation factor activity // inferred from electronic annotation /// 0004004 // ATP-dependent RNA helicase activity // inferred from direct assay /// 0004386 // …	---	This probe set was annotated using the Matching Probes based pipeline to a Saccharomyces Genome Database,ENSEMBL identifier using 1 transcripts. // false // Matching Probes // A	GENEFINDER00000002191(11),GENSCAN00000007395(11),YOR204W(11),S000005730(11)	GENEFINDER00000002191 // cdna:GeneFinder chromosome:SGD1.01:XV:722912:724726:1 // ensembl // 11 // --- /// GENSCAN00000007395 // cdna:Genscan chromosome:SGD1.01:XV:722912:724726:1 // ensembl // 11 // --- /// S000005730 // DED1 SGDID:S000005730, Chr XV from 722912-724726, Verified ORF, ATP-dependent DEAD (Asp-Glu-Ala-Asp)-box RNA helicase, required for translation initiation of all yeast mRNAs; mu…	---	9994.74	9178.59	10205.5	8379.85	7436.74	7401.95	9782.73	7726.6	1.26611	0.010488	0.570814	0.00345133	0.314898
1779268_at	YHR041C	YHR041C.S1	chr8:189121-189855 (-) // 100.0 //	Subunit of the RNA polymerase II mediator complex; associates with core polymerase subunits to form the RNA polymerase II holoenzyme; general transcription factor involved in telomere maintenance	SRB2	chr8	YHR041C	---	P34162	---	---	S000001083	0006350 // transcription // inferred from electronic annotation /// 0006357 // regulation of transcription from RNA polymerase II promoter // inferred from electronic annotation /// 0006366 // transcription from RNA polymerase II promoter // inferred from direct assay /// 0010689 // negative regulation of ribosomal protein gene transcription from RNA polymerase II promoter in response to chemical…	0005634 // nucleus // inferred from electronic annotation /// 0016592 // mediator complex // inferred from direct assay /// 0016592 // mediator complex // inferred from electronic annotation	0016455 // RNA polymerase II transcription mediator activity // inferred from direct assay /// 0016455 // RNA polymerase II transcription mediator activity // inferred from electronic annotation	---	This probe set was annotated using the Matching Probes based pipeline to a ENSEMBL,Saccharomyces Genome Database identifier using 1 transcripts. // false // Matching Probes // A	YHR041C(11),S000001083(11)	S000001083 // SRB2 SGDID:S000001083, Chr VIII from 189857-189844,189742-189124, reverse complement, intron sequence removed, Verified ORF, General transcription factor, subunit of the RNA polymerase II mediator complex; associates with core polymerase subunits to form the RNA polymerase II holoenzyme; involved in telomere maintenance // sgd // 11 // --- /// YHR041C // cdna:known chromosome:SGD1.0…	GENEFINDER00000000522 // ensembl // 6 // Cross Hyb Matching Probes /// GENSCAN00000003812 // ensembl // 6 // Cross Hyb Matching Probes	4166.53	4298	4657.97	3679.24	2879.37	3888.24	4369.31	3453.58	1.26515	0.0745762	0.695601	0.0185314	0.473231
1777544_at	YFL031W	YFL031W.S1	chr6:75176-76145 (+) // 100.0 //	Basic leucine zipper (bZIP) transcription factor (ATF/CREB1 homolog) that regulates the unfolded protein response, via UPRE binding, and membrane biogenesis; ER stress-induced splicing pathway facilitates efficient Hac1p synthesis	HAC1	chr6	YFL031W	---	P41546	---	---	S000001863	0006350 // transcription // inferred from electronic annotation /// 0006355 // regulation of transcription, DNA-dependent // inferred from electronic annotation /// 0006357 // regulation of transcription from RNA polymerase II promoter // traceable author statement /// 0006644 // phospholipid metabolic process // traceable author statement /// 0006986 // response to unfolded protein // inferred f…	0005634 // nucleus // inferred from direct assay /// 0005634 // nucleus // inferred from electronic annotation	0003677 // DNA binding // inferred from electronic annotation /// 0003700 // transcription factor activity // inferred from direct assay /// 0003700 // transcription factor activity // inferred from electronic annotation /// 0003704 // specific RNA polymerase II transcription factor activity // traceable author statement /// 0043565 // sequence-specific DNA binding // inferred from direct assay /…	---	This probe set was annotated using the Matching Probes based pipeline to a ENSEMBL,Saccharomyces Genome Database identifier using 1 transcripts. // false // Matching Probes // A	GENEFINDER00000000153(10),GENSCAN00000003503(10),YFL031W(11),S000001863(11)	GENEFINDER00000000153 // cdna:GeneFinder chromosome:SGD1.01:VI:75177:75869:1 // ensembl // 10 // --- /// GENSCAN00000003503 // cdna:Genscan chromosome:SGD1.01:VI:75177:75869:1 // ensembl // 10 // --- /// S000001863 // HAC1 SGDID:S000001863, Chr VI from 75177-75837,76090-76145, intron sequence removed, Verified ORF, bZIP transcription factor (ATF/CREB1 homolog) that regulates the unfolded protein …	---	12887.7	13613.2	13097.4	11406.2	9758.91	10203.5	13195.9	10433.5	1.26476	0.00877666	0.559068	0.00317927	0.307514
1776006_at	YGL188C-A	YGL188C-A.S1	chr7:148827-148968 (-) // 100.0 //	---	---	chr7	YGL188C-A	---	Q8TGU1	---	---	S000028635	---	---	---	---	This probe set was annotated using the Matching Probes based pipeline to a ENSEMBL,Saccharomyces Genome Database identifier using 1 transcripts. // false // Matching Probes // A	YGL188C-A(11),S000028635(11)	S000028635 // YGL188C-A SGDID:S000028635, Chr VII from 148970-148830, reverse complement, Uncharacterized ORF, Putative protein of unknown function // sgd // 11 // --- /// YGL188C-A // cdna:known chromosome:SGD1.01:VII:148830:148970:-1 gene:YGL188C-A // ensembl // 11 // ---	---	40.2603	27.2047	32.7276	27.9902	28.9475	21.9743	32.972	26.1122	1.2627	0.177391	0.726619	0.0581425	0.611283
1772275_at	YJR097W	YJR097W.S1	chr10:612109-612628 (+) // 100.0 //	Protein of unknown function, contains a J-domain, which is a region with homology to the E. coli DnaJ protein	JJJ3	chr10	YJR097W	---	P47138	---	---	S000003858	0017183 // peptidyl-diphthamide biosynthetic process from peptidyl-histidine // inferred from mutant phenotype	0005634 // nucleus // inferred from direct assay /// 0005634 // nucleus // inferred from electronic annotation /// 0005737 // cytoplasm // inferred from direct assay /// 0005737 // cytoplasm // inferred from electronic annotation	0005515 // protein binding // inferred from physical interaction /// 0008270 // zinc ion binding // inferred from electronic annotation /// 0031072 // heat shock protein binding // inferred from electronic annotation /// 0046872 // metal ion binding // inferred from electronic annotation	---	This probe set was annotated using the Matching Probes based pipeline to a ENSEMBL,Saccharomyces Genome Database identifier using 1 transcripts. // false // Matching Probes // A	GENSCAN00000004166(11),YJR097W(11),S000003858(11)	GENSCAN00000004166 // cdna:Genscan chromosome:SGD1.01:X:612409:612927:1 // ensembl // 11 // --- /// S000003858 // JJJ3 SGDID:S000003858, Chr X from 612331-612849, Verified ORF, Protein of unknown function, contains a J-domain, which is a region with homology to the E. coli DnaJ protein // sgd // 11 // --- /// YJR097W // cdna:known chromosome:SGD1.01:X:612409:612927:1 gene:YJR097W // ensembl // 11…	---	766.835	925.469	850.335	775.373	549.502	714.168	845.054	672.605	1.25639	0.123311	0.717393	0.0358748	0.55878
1775449_at	YNR032C-A	YNR032C-A.S1	chr14:687239-687461 (-) // 100.0 //	Ubiquitin-like protein modifier, may function in modification of Sph1p and Hbt1p, functionally complemented by the human or S. pombe ortholog; mechanism of Hub1p adduct formation not yet clear	HUB1	chr14	YNR032C-A	---	Q6Q546	---	---	S000007251	0000398 // nuclear mRNA splicing, via spliceosome // inferred from physical interaction /// 0000753 // cellular morphogenesis during conjugation with cellular fusion // inferred from mutant phenotype /// 0006464 // protein modification process // inferred from direct assay /// 0019941 // modification-dependent protein catabolic process // inferred from electronic annotation	0005937 // mating projection // inferred from physical interaction	0005515 // protein binding // inferred from physical interaction /// 0031386 // protein tag // inferred from direct assay	---	This probe set was annotated using the Matching Probes based pipeline to a Saccharomyces Genome Database,ENSEMBL identifier using 1 transcripts. // false // Matching Probes // A	YNR032C-A(11),S000007251(11)	S000007251 // HUB1 SGDID:S000007251, Chr XIV from 687466-687245, reverse complement, Verified ORF, Ubiquitin-like protein modifier, may function in modification of Sph1p and Hbt1p, functionally complemented by the human or S. pombe ortholog; mechanism of Hub1p adduct formation not yet clear // sgd // 11 // --- /// YNR032C-A // cdna:known chromosome:SGD1.01:XIV:687245:687466:-1 gene:YNR032C-A // e…	---	861.492	837.751	742.055	711.986	527.081	726.769	812.084	648.508	1.25224	0.118523	0.717393	0.0346651	0.55531
1775549_at	YKL137W	YKL137W.S1	chr11:185983-186295 (+) // 100.0 //	Evolutionarily conserved copper-binding protein of the mitochondrial inner membrane, may be involved in delivering copper from the matrix to the cytochrome c oxidase complex; contains a twin CX9C motif	CMC1	chr11	YKL137W	---	P36064	---	---	S000001620	0033617 // mitochondrial respiratory chain complex IV assembly // inferred from mutant phenotype	0005739 // mitochondrion // inferred from electronic annotation /// 0005743 // mitochondrial inner membrane // inferred from electronic annotation /// 0005758 // mitochondrial intermembrane space // inferred from direct assay /// 0016020 // membrane // inferred from electronic annotation /// 0031314 // extrinsic to mitochondrial inner membrane // inferred from direct assay	0005507 // copper ion binding // inferred from direct assay /// 0005507 // copper ion binding // inferred from electronic annotation /// 0046872 // metal ion binding // inferred from electronic annotation	---	This probe set was annotated using the Matching Probes based pipeline to a Saccharomyces Genome Database,ENSEMBL identifier using 1 transcripts. // false // Matching Probes // A	GENEFINDER00000001598(11),YKL137W(11),S000001620(11)	GENEFINDER00000001598 // cdna:GeneFinder chromosome:SGD1.01:XI:174218:186297:1 // ensembl // 11 // --- /// S000001620 // YKL137W SGDID:S000001620, Chr XI from 185962-186297, Uncharacterized ORF, Putative protein of unknown function; mutation results in growth defect on a non-fermentable (respiratory) carbon source // sgd // 11 // --- /// YKL137W // cdna:known chromosome:SGD1.01:XI:185962:186297:1…	---	1878.87	1986.82	1883.16	1724.41	1315.21	1580.46	1915.64	1530.41	1.25172	0.0518408	0.68	0.0137183	0.459579
1779516_at	YOR294W	YOR294W.S1	chr15:868336-868948 (+) // 100.0 //	Essential protein that binds ribosomal protein L11 and is required for nuclear export of the 60S pre-ribosomal subunit during ribosome biogenesis; mouse homolog shows altered expression in Huntington's disease model mice	RRS1	chr15	YOR294W	---	Q08746	---	---	S000005820	0000055 // ribosomal large subunit export from nucleus // inferred from mutant phenotype /// 0000447 // endonucleolytic cleavage in ITS1 to separate SSU-rRNA from 5.8S rRNA and LSU-rRNA from tricistronic rRNA transcript (SSU-rRNA, 5.8S rRNA, LSU-rRNA) // inferred from mutant phenotype /// 0042254 // ribosome biogenesis // inferred from electronic annotation /// 0042273 // ribosomal large subunit …	0005634 // nucleus // inferred from electronic annotation /// 0005654 // nucleoplasm // inferred from direct assay /// 0005730 // nucleolus // inferred from direct assay /// 0030687 // preribosome, large subunit precursor // inferred from direct assay	0005515 // protein binding // inferred from physical interaction	---	This probe set was annotated using the Matching Probes based pipeline to a Saccharomyces Genome Database,ENSEMBL identifier using 1 transcripts. // false // Matching Probes // A	GENEFINDER00000002162(11),GENSCAN00000006654(11),YOR294W(11),S000005820(11)	GENEFINDER00000002162 // cdna:GeneFinder chromosome:SGD1.01:XV:868339:868950:1 // ensembl // 11 // --- /// GENSCAN00000006654 // cdna:Genscan chromosome:SGD1.01:XV:868339:868950:1 // ensembl // 11 // --- /// S000005820 // RRS1 SGDID:S000005820, Chr XV from 868339-868950, Verified ORF, Essential protein that binds ribosomal protein L11 and is required for nuclear export of the 60S pre-ribosomal su…	---	2907.67	2949.76	2483.96	2522.54	2030.6	2128.34	2772.2	2217.35	1.25023	0.0600118	0.684734	0.0160527	0.461937
1769338_at	YKL055C	YKL055C.S1	chr11:334961-335798 (-) // 100.0 //	Mitochondrial 3-oxoacyl-[acyl-carrier-protein] reductase, may comprise a type II mitochondrial fatty acid synthase along with Mct1p	OAR1	chr11	YKL055C	---	P35731	---	---	S000001538	0006631 // fatty acid metabolic process // inferred from mutant phenotype /// 0006633 // fatty acid biosynthetic process // inferred from electronic annotation /// 0008152 // metabolic process // inferred from electronic annotation /// 0008610 // lipid biosynthetic process // inferred from electronic annotation /// 0009060 // aerobic respiration // inferred from mutant phenotype /// 0055114 // ox…	0005739 // mitochondrion // inferred from electronic annotation /// 0005739 // mitochondrion // inferred from mutant phenotype	0003824 // catalytic activity // inferred from electronic annotation /// 0004316 // 3-oxoacyl-[acyl-carrier-protein] reductase activity // inferred from direct assay /// 0004316 // 3-oxoacyl-[acyl-carrier-protein] reductase activity // inferred from electronic annotation /// 0004316 // 3-oxoacyl-[acyl-carrier-protein] reductase activity // inferred from mutant phenotype /// 0005488 // binding // …	---	This probe set was annotated using the Matching Probes based pipeline to a Saccharomyces Genome Database,ENSEMBL identifier using 1 transcripts. // false // Matching Probes // A	YKL055C(11),S000001538(11)	S000001538 // OAR1 SGDID:S000001538, Chr XI from 335801-334965, reverse complement, Verified ORF, Mitochondrial 3-oxoacyl-[acyl-carrier-protein] reductase, may comprise a type II mitochondrial fatty acid synthase along with Mct1p // sgd // 11 // --- /// YKL055C // cdna:known chromosome:SGD1.01:XI:334965:335801:-1 gene:YKL055C // ensembl // 11 // ---	---	320.85	249.546	289.264	255.554	211.386	219.614	285.046	228.073	1.24981	0.0748385	0.695601	0.0203517	0.486035
1776251_at	YFR032C-B	YFR032C-B.S1	chr6:223697-223961 (-) // 100.0 //	---	---	chr6	YFR032C-B	---	Q8TGU2	---	---	S000028630	---	0016020 // membrane // inferred from electronic annotation /// 0016021 // integral to membrane // inferred from electronic annotation	---	---	This probe set was annotated using the Matching Probes based pipeline to a ENSEMBL,Saccharomyces Genome Database identifier using 1 transcripts. // false // Matching Probes // A	YFR032C-B(11),S000028630(11)	S000028630 // YFR032C-B SGDID:S000028630, Chr VI from 223961-223698, reverse complement, Uncharacterized ORF, Putative protein of unknown function; identified by gene-trapping, microarray-based expression analysis, and genome-wide homology searching // sgd // 11 // --- /// YFR032C-B // cdna:known chromosome:SGD1.01:VI:223698:223961:-1 gene:YFR032C-B // ensembl // 11 // ---	---	76.7128	86.542	77.7444	69.3195	60.7423	62.8181	80.2149	64.1914	1.24962	0.0154691	0.596047	0.00539808	0.377394
1778739_at	YOR315W	YOR315W.S1	chr15:904752-905793 (+) // 100.0 //	Nuclear protein, putative transcription factor required for growth of superficial pseudohyphae (which do not invade the agar substrate) but not for invasive pseudohyphal growth; may act together with Phd1p; potential Cdc28p substrate	SFG1	chr15	YOR315W	---	Q12507	---	---	S000005842	0006350 // transcription // inferred from electronic annotation /// 0007124 // pseudohyphal growth // inferred from mutant phenotype /// 0045449 // regulation of transcription // inferred from electronic annotation /// 0045944 // positive regulation of transcription from RNA polymerase II promoter // inferred from mutant phenotype	0005634 // nucleus // inferred from direct assay /// 0005634 // nucleus // inferred from electronic annotation /// 0005737 // cytoplasm // inferred from direct assay	0003704 // specific RNA polymerase II transcription factor activity // inferred from mutant phenotype	---	This probe set was annotated using the Matching Probes based pipeline to a Saccharomyces Genome Database,ENSEMBL identifier using 1 transcripts. // false // Matching Probes // A	GENSCAN00000006632(11),YOR315W(11),S000005842(11)	GENSCAN00000006632 // cdna:Genscan chromosome:SGD1.01:XV:904757:905797:1 // ensembl // 11 // --- /// S000005842 // SFG1 SGDID:S000005842, Chr XV from 904757-905797, Verified ORF, Nuclear protein, putative transcription factor required for growth of superficial pseudohyphae (which do not invade the agar substrate) but not for invasive pseudohyphal growth; may act together with Phd1p; potential Cdc…	---	2511.92	2089.4	2515.98	1712.68	2105.52	1895.44	2363.62	1897.79	1.24546	0.0626896	0.687677	0.017374	0.46417
1771069_at	YLR063W	YLR063W.S1	chr12:264157-265255 (+) // 100.0 //	---	---	chr12	YLR063W	---	Q12291	---	---	S000004053	---	0005737 // cytoplasm // inferred from direct assay /// 0005737 // cytoplasm // inferred from electronic annotation	---	---	This probe set was annotated using the Matching Probes based pipeline to a Saccharomyces Genome Database,ENSEMBL identifier using 1 transcripts. // false // Matching Probes // A	GENSCAN00000007509(11),YLR063W(11),S000004053(11)	GENSCAN00000007509 // cdna:Genscan chromosome:SGD1.01:XII:264260:265255:1 // ensembl // 11 // --- /// S000004053 // YLR063W SGDID:S000004053, Chr XII from 264158-265255, Uncharacterized ORF, Putative protein of unknown function; green fluorescent protein (GFP)-fusion protein localizes to the cytoplasm; YLR063W is not an essential gene // sgd // 11 // --- /// YLR063W // cdna:known chromosome:SGD1.…	---	917.345	629.317	764.81	596.676	683.139	560.871	761.469	611.463	1.24532	0.150079	0.717393	0.0484355	0.594659
1770393_at	YOR302W	YOR302W.S1	chr15:882758-882836 (+) // 100.0 //	---	---	chr15	YOR302W	---	P08521	---	---	S000005828	0006417 // regulation of translation // inferred from direct assay	0005829 // cytosol // inferred by curator	0005515 // protein binding // inferred from physical interaction /// 0045182 // translation regulator activity // inferred from direct assay	---	This probe set was annotated using the Matching Probes based pipeline to a ENSEMBL,Saccharomyces Genome Database identifier using 1 transcripts. // false // Matching Probes // A	YOR302W(11),S000005828(11)	S000005828 // YOR302W SGDID:S000005828, Chr XV from 882763-882840, Verified ORF, CPA1 uORF , Arginine attenuator peptide, regulates translation of the CPA1 mRNA // sgd // 11 // --- /// YOR302W // cdna:known chromosome:SGD1.01:XV:882763:882840:1 gene:YOR302W // ensembl // 11 // ---	---	5844.9	4543.34	6217.92	5188.95	4248.58	3895.66	5486.12	4411.99	1.24346	0.164205	0.717393	0.0550252	0.609786
1769683_at	YCL018W	YCL018W.S1	chr3:91322-92417 (+) // 100.0 //	Beta-isopropylmalate dehydrogenase (IMDH), catalyzes the third step in the leucine biosynthesis pathway	LEU2	chr3	YCL018W	---	P04173	---	---	S000000523	0008652 // cellular amino acid biosynthetic process // inferred from electronic annotation /// 0009082 // branched chain family amino acid biosynthetic process // inferred from electronic annotation /// 0009098 // leucine biosynthetic process // inferred from electronic annotation /// 0009098 // leucine biosynthetic process // inferred from mutant phenotype /// 0055114 // oxidation reduction // i…	0005625 // soluble fraction // inferred from direct assay /// 0005737 // cytoplasm // inferred from electronic annotation	0000287 // magnesium ion binding // inferred from electronic annotation /// 0003862 // 3-isopropylmalate dehydrogenase activity // inferred from direct assay /// 0003862 // 3-isopropylmalate dehydrogenase activity // inferred from electronic annotation /// 0003862 // 3-isopropylmalate dehydrogenase activity // inferred from mutant phenotype /// 0016491 // oxidoreductase activity // inferred from …	---	This probe set was annotated using the Matching Probes based pipeline to a Saccharomyces Genome Database,ENSEMBL identifier using 1 transcripts. // false // Matching Probes // A	GENEFINDER00000000023(11),GENSCAN00000003706(11),YCL018W(11),S000000523(11)	GENEFINDER00000000023 // cdna:GeneFinder chromosome:SGD1.01:III:85102:92418:1 // ensembl // 11 // --- /// GENSCAN00000003706 // cdna:Genscan chromosome:SGD1.01:III:91324:92418:1 // ensembl // 11 // --- /// S000000523 // LEU2 SGDID:S000000523, Chr III from 91324-92418, Verified ORF, Beta-isopropylmalate dehydrogenase, catalyzes the third step in the leucine biosynthesis pathway // sgd // 11 // ---…	---	100.452	113.263	101.549	95.0264	79.1823	80.4302	104.932	84.5857	1.24054	0.0366925	0.644882	0.0110947	0.441857
1773055_at	YDL067C	YDL067C.S1	chr4:334215-334395 (-) // 100.0 //	Subunit VIIa of cytochrome c oxidase, which is the terminal member of the mitochondrial inner membrane electron transport chain	COX9	chr4	YDL067C	---	P07255	---	---	S000002225	0006123 // mitochondrial electron transport, cytochrome c to oxygen // inferred from direct assay /// 0022904 // respiratory electron transport chain // inferred from electronic annotation /// 0055114 // oxidation reduction // inferred from electronic annotation	0005739 // mitochondrion // inferred from direct assay /// 0005739 // mitochondrion // inferred from electronic annotation /// 0005743 // mitochondrial inner membrane // inferred from electronic annotation /// 0005746 // mitochondrial respiratory chain // inferred from electronic annotation /// 0005751 // mitochondrial respiratory chain complex IV // inferred from physical interaction /// 0016020…	0004129 // cytochrome-c oxidase activity // inferred from electronic annotation /// 0004129 // cytochrome-c oxidase activity // inferred from physical interaction /// 0016491 // oxidoreductase activity // inferred from electronic annotation	---	This probe set was annotated using the Matching Probes based pipeline to a ENSEMBL,Saccharomyces Genome Database identifier using 1 transcripts. // false // Matching Probes // A	GENEFINDER00000002954(11),YDL067C(11),S000002225(11)	GENEFINDER00000002954 // cdna:GeneFinder chromosome:SGD1.01:IV:334217:334396:-1 // ensembl // 11 // --- /// S000002225 // COX9 SGDID:S000002225, Chr IV from 334396-334217, reverse complement, Verified ORF, Subunit VIIa of cytochrome c oxidase, which is the terminal member of the mitochondrial inner membrane electron transport chain // sgd // 11 // --- /// YDL067C // cdna:known chromosome:SGD1.01:…	---	6008.73	6821.39	6150.76	5829.73	4062.08	5600.67	6317.25	5099.71	1.23875	0.15104	0.717393	0.0499969	0.597783
1779623_at	YCR068W	YCR068W.S1	chr3:237205-238768 (+) // 100.0 //	Lipase required for intravacuolar lysis of autophagic bodies and Cvt bodies; targeted to intravacuolar vesicles during autophagy via the multivesicular body (MVB) pathway	ATG15	chr3	YCR068W	---	P25641	---	---	S000000664	0006624 // vacuolar protein processing // inferred from direct assay /// 0006629 // lipid metabolic process // inferred from electronic annotation /// 0006914 // autophagy // inferred from direct assay /// 0006914 // autophagy // inferred from electronic annotation /// 0016042 // lipid catabolic process // inferred from electronic annotation /// 0030397 // membrane disassembly // inferred from di…	0005768 // endosome // inferred from electronic annotation /// 0005775 // vacuolar lumen // inferred from direct assay /// 0005783 // endoplasmic reticulum // inferred from electronic annotation /// 0005794 // Golgi apparatus // inferred from electronic annotation /// 0016020 // membrane // inferred from electronic annotation /// 0016021 // integral to membrane // inferred from direct assay /// 0…	0004806 // triacylglycerol lipase activity // inferred from electronic annotation /// 0005515 // protein binding // inferred from physical interaction /// 0016787 // hydrolase activity // inferred from electronic annotation	---	This probe set was annotated using the Matching Probes based pipeline to a Saccharomyces Genome Database,ENSEMBL identifier using 1 transcripts. // false // Matching Probes // A	GENEFINDER00000000002(11),GENSCAN00000003689(11),YCR068W(11),S000000664(11)	GENEFINDER00000000002 // cdna:GeneFinder chromosome:SGD1.01:III:237357:238772:1 // ensembl // 11 // --- /// GENSCAN00000003689 // cdna:Genscan chromosome:SGD1.01:III:237357:238772:1 // ensembl // 11 // --- /// S000000664 // ATG15 SGDID:S000000664, Chr III from 237210-238772, Verified ORF, Lipase, required for intravacuolar lysis of autophagic bodies; located in the endoplasmic reticulum membrane …	---	620.789	376.112	488.668	441.149	394.431	345.737	485.019	391.833	1.23782	0.255576	0.747044	0.105408	0.648494
1770576_at	YPL036W	YPL036W.S1	chr16:482838-485682 (+) // 100.0 //	Plasma membrane H+-ATPase, isoform of Pma1p, involved in pumping protons out of the cell; regulator of cytoplasmic pH and plasma membrane potential	PMA2	chr16	YPL036W	---	P19657	---	---	S000005957	0006754 // ATP biosynthetic process // inferred from electronic annotation /// 0006810 // transport // inferred from electronic annotation /// 0006811 // ion transport // inferred from electronic annotation /// 0006812 // cation transport // inferred from electronic annotation /// 0006885 // regulation of pH // inferred from expression pattern /// 0008152 // metabolic process // inferred from ele…	0001950 // plasma membrane enriched fraction // inferred from direct assay /// 0005739 // mitochondrion // inferred from direct assay /// 0005886 // plasma membrane // inferred from direct assay /// 0005886 // plasma membrane // inferred from electronic annotation /// 0016020 // membrane // inferred from electronic annotation /// 0016021 // integral to membrane // inferred from electronic annotat…	0000166 // nucleotide binding // inferred from electronic annotation /// 0000287 // magnesium ion binding // inferred from electronic annotation /// 0003824 // catalytic activity // inferred from electronic annotation /// 0005524 // ATP binding // inferred from electronic annotation /// 0008553 // hydrogen-exporting ATPase activity, phosphorylative mechanism // inferred from direct assay /// 0008…	---	This probe set was annotated using the Matching Probes based pipeline to a ENSEMBL,Saccharomyces Genome Database identifier using 1 transcripts. // false // Matching Probes // A	GENEFINDER00000001039(11),GENSCAN00000005560(11),YPL036W(11),S000005957(11)	GENEFINDER00000001039 // cdna:GeneFinder chromosome:SGD1.01:XVI:482841:485684:1 // ensembl // 11 // --- /// GENSCAN00000005560 // cdna:Genscan chromosome:SGD1.01:XVI:482841:485684:1 // ensembl // 11 // --- /// S000005957 // PMA2 SGDID:S000005957, Chr XVI from 482841-485684, Verified ORF, Plasma membrane H+-ATPase, isoform of Pma1p, involved in pumping protons out of the cell; regulator of cytopla…	---	368.328	315.874	347.608	304.002	281.966	249.547	343.252	277.593	1.23653	0.0435774	0.663598	0.0133148	0.458998
1775018_at	YLL018C-A	YLL018C-A.S1	chr12:108674-108971 (-) // 100.0 //	Protein required for cytochrome c oxidase assembly, located in the cytosol and mitochondrial intermembrane space; putative copper metallochaperone that delivers copper to cytochrome c oxidase	COX19	chr12	YLL018C-A	---	Q3E731	---	---	S000007245	0030001 // metal ion transport // inferred from direct assay /// 0033617 // mitochondrial respiratory chain complex IV assembly // inferred from direct assay	0005737 // cytoplasm // inferred from electronic annotation /// 0005739 // mitochondrion // inferred from electronic annotation /// 0005758 // mitochondrial intermembrane space // inferred from direct assay /// 0005758 // mitochondrial intermembrane space // inferred from electronic annotation /// 0005829 // cytosol // inferred from direct assay	0005507 // copper ion binding // inferred from direct assay	---	This probe set was annotated using the Matching Probes based pipeline to a ENSEMBL,Saccharomyces Genome Database identifier using 1 transcripts. // false // Matching Probes // A	YLL018C-A(11),S000007245(11)	S000007245 // COX19 SGDID:S000007245, Chr XII from 108971-108675, reverse complement, Verified ORF, Protein required for cytochrome c oxidase assembly, located in the cytosol and mitochondrial intermembrane space; putative copper metallochaperone that delivers copper to cytochrome c oxidase // sgd // 11 // --- /// YLL018C-A // cdna:known chromosome:SGD1.01:XII:108675:108971:-1 gene:YLL018C-A // e…	---	1126.42	1092.72	1295.33	1106.36	817.897	936.997	1168.23	946.48	1.23429	0.107637	0.717393	0.0335394	0.55531
1776096_at	YER134C	YER134C.S1	chr5:437262-437799 (-) // 100.0 //	---	---	chr5	YER134C	---	P40081	---	---	S000000936	---	0005634 // nucleus // inferred from direct assay /// 0005634 // nucleus // inferred from electronic annotation /// 0005737 // cytoplasm // inferred from direct assay /// 0005737 // cytoplasm // inferred from electronic annotation	0000287 // magnesium ion binding // inferred from electronic annotation /// 0004721 // phosphoprotein phosphatase activity // inferred from electronic annotation /// 0004725 // protein tyrosine phosphatase activity // inferred from electronic annotation /// 0016787 // hydrolase activity // inferred from electronic annotation /// 0046872 // metal ion binding // inferred from electronic annotation	---	This probe set was annotated using the Matching Probes based pipeline to a Saccharomyces Genome Database,ENSEMBL identifier using 1 transcripts. // false // Matching Probes // A	GENEFINDER00000000294(10),GENSCAN00000004277(11),YER134C(11),S000000936(11)	GENEFINDER00000000294 // cdna:GeneFinder chromosome:SGD1.01:V:425184:437799:-1 // ensembl // 10 // --- /// GENSCAN00000004277 // cdna:Genscan chromosome:SGD1.01:V:437263:437799:-1 // ensembl // 11 // --- /// S000000936 // YER134C SGDID:S000000936, Chr V from 437799-437263, reverse complement, Uncharacterized ORF, Hypothetical protein // sgd // 11 // --- /// YER134C // cdna:known chromosome:SGD1.0…	---	1750.92	1522.75	1755.7	1525.69	1202.62	1360.47	1672.81	1356.53	1.23316	0.0654723	0.687677	0.019888	0.481411
1774239_at	YGR079W	YGR079W.S1	chr7:640720-641833 (+) // 100.0 //	---	---	chr7	YGR079W	---	P53249	---	---	S000003311	---	---	---	---	This probe set was annotated using the Matching Probes based pipeline to a Saccharomyces Genome Database,ENSEMBL identifier using 1 transcripts. // false // Matching Probes // A	GENEFINDER00000002458(10),GENSCAN00000005774(11),YGR079W(11),S000003311(11)	GENEFINDER00000002458 // cdna:GeneFinder chromosome:SGD1.01:VII:640724:643012:1 // ensembl // 10 // --- /// GENSCAN00000005774 // cdna:Genscan chromosome:SGD1.01:VII:640895:641836:1 // ensembl // 11 // --- /// S000003311 // YGR079W SGDID:S000003311, Chr VII from 640724-641836, Uncharacterized ORF, Hypothetical protein // sgd // 11 // --- /// YGR079W // cdna:known chromosome:SGD1.01:VII:640724:641…	---	1955.21	1823.42	1796	1504.34	1311.9	1733.67	1856.93	1506.85	1.23232	0.069041	0.68982	0.021072	0.48832
1769541_at	YPR042C	YPR042C.S1	chr16:650429-653657 (-) // 100.0 //	Member of the PUF protein family, which is defined by the presence of Pumilio homology domains that confer RNA binding activity; preferentially binds mRNAs encoding membrane-associated proteins	PUF2	chr16	YPR042C	---	Q12221	---	---	S000006246	0000288 // nuclear-transcribed mRNA catabolic process, deadenylation-dependent decay // inferred from genetic interaction	0005737 // cytoplasm // inferred from direct assay /// 0005737 // cytoplasm // inferred from electronic annotation	0000166 // nucleotide binding // inferred from electronic annotation /// 0003676 // nucleic acid binding // inferred from electronic annotation /// 0003723 // RNA binding // inferred from electronic annotation /// 0003729 // mRNA binding // inferred from direct assay /// 0005488 // binding // inferred from electronic annotation /// 0005515 // protein binding // inferred from physical interaction	---	This probe set was annotated using the Matching Probes based pipeline to a Saccharomyces Genome Database,ENSEMBL identifier using 1 transcripts. // false // Matching Probes // A	GENSCAN00000005949(11),YPR042C(11),S000006246(11)	GENSCAN00000005949 // cdna:Genscan chromosome:SGD1.01:XVI:650432:653659:-1 // ensembl // 11 // --- /// S000006246 // PUF2 SGDID:S000006246, Chr XVI from 653659-650432, reverse complement, Verified ORF, Member of the PUF protein family, which is defined by the presence of Pumilio homology domains that confer RNA binding activity; preferentially binds mRNAs encoding membrane-associated proteins // …	---	734.951	881.483	825.936	805.002	691.867	514.497	811.845	659.276	1.23142	0.216037	0.739632	0.0834899	0.641297
1774148_at	YMR074C	YMR074C.S1	chr13:413034-413472 (-) // 100.0 //	---	---	chr13	YMR074C	---	Q04773	---	---	S000004678	0006915 // apoptosis // inferred from mutant phenotype	0005634 // nucleus // inferred from direct assay /// 0005737 // cytoplasm // inferred from direct assay	0003677 // DNA binding // inferred from electronic annotation	---	This probe set was annotated using the Matching Probes based pipeline to a Saccharomyces Genome Database,ENSEMBL identifier using 1 transcripts. // false // Matching Probes // A	GENEFINDER00000001930(11),GENSCAN00000006337(11),YMR074C(11),S000004678(11)	GENEFINDER00000001930 // cdna:GeneFinder chromosome:SGD1.01:XIII:413035:413472:-1 // ensembl // 11 // --- /// GENSCAN00000006337 // cdna:Genscan chromosome:SGD1.01:XIII:413035:413472:-1 // ensembl // 11 // --- /// S000004678 // YMR074C SGDID:S000004678, Chr XIII from 413472-413035, reverse complement, Uncharacterized ORF, Hypothetical protein // sgd // 11 // --- /// YMR074C // cdna:known chromoso…	---	2766.17	2882.17	2548.06	2513.83	1877.37	2306.85	2728.57	2216.34	1.23112	0.0911578	0.702486	0.0283388	0.528612
1775670_at	YMR073C	YMR073C.S1	chr13:412266-412872 (-) // 100.0 //	Putative protein of unknown function; proposed to be involved in resistance to carboplatin and cisplatin; shares similarity to a human cytochrome oxidoreductase; null mutant displays increased levels of spontaneous Rad52p foci	IRC21	chr13	YMR073C	---	Q04772	---	---	S000004677	0042493 // response to drug // inferred from mutant phenotype	0005737 // cytoplasm // inferred from direct assay	0005506 // iron ion binding // inferred from electronic annotation /// 0020037 // heme binding // inferred from electronic annotation /// 0046872 // metal ion binding // inferred from electronic annotation	---	This probe set was annotated using the Matching Probes based pipeline to a ENSEMBL,Saccharomyces Genome Database identifier using 1 transcripts. // false // Matching Probes // A	YMR073C(11),S000004677(11)	S000004677 // YMR073C SGDID:S000004677, Chr XIII from 412872-412267, reverse complement, Uncharacterized ORF, Putative protein of unknown function; proposed to be involved in resistance to carboplatin and cisplatin; shares similarity to a human cytochrome oxidoreductase // sgd // 11 // --- /// YMR073C // cdna:known chromosome:SGD1.01:XIII:412267:412872:-1 gene:YMR073C // ensembl // 11 // ---	---	1140.16	1299.48	1261.58	1061.89	864.662	1095.84	1231.83	1002.05	1.2293	0.0702678	0.690129	0.0219322	0.496712
1771173_at	YGL070C	YGL070C.S1	chr7:374459-374828 (-) // 100.0 //	RNA polymerase II subunit B12.6; contacts DNA; mutations affect transcription start site; involved in telomere maintenance	RPB9	chr7	YGL070C	---	P27999	---	---	S000003038	0006281 // DNA repair // inferred from electronic annotation /// 0006283 // transcription-coupled nucleotide-excision repair // inferred from genetic interaction /// 0006350 // transcription // inferred from electronic annotation /// 0006366 // transcription from RNA polymerase II promoter // traceable author statement /// 0006974 // response to DNA damage stimulus // inferred from electronic ann…	0005634 // nucleus // inferred from electronic annotation /// 0005665 // DNA-directed RNA polymerase II, core complex // traceable author statement	0003676 // nucleic acid binding // inferred from electronic annotation /// 0003677 // DNA binding // inferred from electronic annotation /// 0003899 // DNA-directed RNA polymerase activity // inferred from electronic annotation /// 0003899 // DNA-directed RNA polymerase activity // traceable author statement /// 0005515 // protein binding // inferred from physical interaction /// 0008270 // zinc …	---	This probe set was annotated using the Matching Probes based pipeline to a ENSEMBL,Saccharomyces Genome Database identifier using 1 transcripts. // false // Matching Probes // A	YGL070C(11),S000003038(11)	S000003038 // RPB9 SGDID:S000003038, Chr VII from 374830-374462, reverse complement, Verified ORF, RNA polymerase II subunit B12.6; contacts DNA; mutations affect transcription start site; involved in telomere maintenance // sgd // 11 // --- /// YGL070C // cdna:known chromosome:SGD1.01:VII:374462:374830:-1 gene:YGL070C // ensembl // 11 // ---	---	3141.58	2797.88	2657.39	2473.25	2060.92	2468.4	2858.54	2325.85	1.22903	0.0576513	0.684734	0.0182218	0.469287
1779512_at	YBR254C	YBR254C.S1	chr2:723690-724218 (-) // 100.0 //	One of 10 subunits of the transport protein particle (TRAPP) complex of the cis-Golgi which mediates vesicle docking and fusion; mutations in the human homolog cause the spondyloepiphyseal dysplasia tarda (SEDL) disorder	TRS20	chr2	YBR254C	---	P38334	---	---	S000000458	0006810 // transport // inferred from electronic annotation /// 0006888 // ER to Golgi vesicle-mediated transport // inferred from electronic annotation /// 0006888 // ER to Golgi vesicle-mediated transport // inferred from mutant phenotype /// 0016192 // vesicle-mediated transport // inferred from electronic annotation	0005622 // intracellular // inferred from electronic annotation /// 0005783 // endoplasmic reticulum // inferred from electronic annotation /// 0005794 // Golgi apparatus // inferred from electronic annotation /// 0030008 // TRAPP complex // inferred from direct assay	0005515 // protein binding // inferred from physical interaction /// 0017112 // Rab guanyl-nucleotide exchange factor activity // inferred from direct assay	---	This probe set was annotated using the Matching Probes based pipeline to a ENSEMBL,Saccharomyces Genome Database identifier using 1 transcripts. // false // Matching Probes // A	YBR254C(11),S000000458(11)	S000000458 // TRS20 SGDID:S000000458, Chr II from 724258-723731, reverse complement, Verified ORF, One of 10 subunits of the transport protein particle (TRAPP) complex of the cis-Golgi which mediates vesicle docking and fusion; mutations in the human homolog cause the spondyloepiphyseal dysplasia tarda (SEDL) disorder // sgd // 11 // --- /// YBR254C // cdna:known chromosome:SGD1.01:II:723731:7242…	---	1211.67	1363.34	1111.2	1090.97	853.035	1069.17	1224.41	998.33	1.22646	0.107324	0.717393	0.0348927	0.55531
1777086_at	YLL010C	YLL010C.S1	chr12:129328-130612 (-) // 100.0 //	Plasma membrane associated protein phosphatase involved in the general stress response; required along with binding partner Whi2p for full activation of STRE-mediated gene expression, possibly through dephosphorylation of Msn2p	PSR1	chr12	YLL010C	---	Q07800	---	---	S000003933	0006950 // response to stress // inferred from genetic interaction /// 0006950 // response to stress // inferred from mutant phenotype /// 0009408 // response to heat // inferred from mutant phenotype /// 0009651 // response to salt stress // inferred from mutant phenotype	0005886 // plasma membrane // inferred from direct assay /// 0005886 // plasma membrane // inferred from electronic annotation /// 0016020 // membrane // inferred from electronic annotation	0004721 // phosphoprotein phosphatase activity // inferred from direct assay /// 0004721 // phosphoprotein phosphatase activity // inferred from electronic annotation /// 0005515 // protein binding // inferred from physical interaction /// 0016787 // hydrolase activity // inferred from electronic annotation /// 0016791 // phosphatase activity // inferred from electronic annotation	---	This probe set was annotated using the Matching Probes based pipeline to a Saccharomyces Genome Database,ENSEMBL identifier using 1 transcripts. // false // Matching Probes // A	GENSCAN00000007580(11),YLL010C(11),S000003933(11)	GENSCAN00000007580 // cdna:Genscan chromosome:SGD1.01:XII:129329:130612:-1 // ensembl // 11 // --- /// S000003933 // PSR1 SGDID:S000003933, Chr XII from 130612-129329, reverse complement, Verified ORF, Plasma membrane associated protein phosphatase involved in the general stress response; required along with binding partner Whi2p for full activation of STRE-mediated gene expression, possibly thro…	GENEFINDER00000003226 // ensembl // 6 // Cross Hyb Matching Probes	864.046	905.436	923.179	839.324	724.684	646.938	897.209	732.791	1.22437	0.0600965	0.684734	0.0196968	0.481411
1771828_at	YBL001C	YBL001C.S1	chr2:237113-237428 (-) // 100.0 //	Non-essential protein of unknown function, likely exists as tetramer, may be regulated by the binding of small-molecule ligands (possibly sulfate ions), may have a role in yeast cell-wall biogenesis	ECM15	chr2	YBL001C	---	P35195	---	---	S000000097	0007047 // cell wall organization // inferred from mutant phenotype	0005634 // nucleus // inferred from direct assay /// 0005634 // nucleus // inferred from electronic annotation /// 0005737 // cytoplasm // inferred from direct assay /// 0005737 // cytoplasm // inferred from electronic annotation	---	---	This probe set was annotated using the Matching Probes based pipeline to a ENSEMBL,Saccharomyces Genome Database identifier using 1 transcripts. // false // Matching Probes // A	YBL001C(11),S000000097(11)	S000000097 // ECM15 SGDID:S000000097, Chr II from 237469-237155, reverse complement, Verified ORF, Non-essential protein of unknown function, likely exists as tetramer, may be regulated by the binding of small-molecule ligands (possibly sulfate ions), may have a role in yeast cell-wall biogenesis // sgd // 11 // --- /// YBL001C // cdna:known chromosome:SGD1.01:II:237155:237469:-1 gene:YBL001C // …	---	9525.1	9412.55	9547.25	8156.18	7050.67	8115.41	9494.78	7756.68	1.22408	0.0135057	0.595594	0.00716387	0.396233
1775132_at	YNL282W	YNL282W.S1	chr14:107684-108272 (+) // 100.0 //	Subunit of both RNase MRP, which cleaves pre-rRNA, and nuclear RNase P, which cleaves tRNA precursors to generate mature 5' ends	POP3	chr14	YNL282W	---	P53833	---	---	S000005226	0006364 // rRNA processing // inferred from direct assay /// 0006364 // rRNA processing // inferred from electronic annotation /// 0006364 // rRNA processing // inferred from mutant phenotype /// 0006379 // mRNA cleavage // inferred from physical interaction /// 0008033 // tRNA processing // inferred from direct assay /// 0008033 // tRNA processing // inferred from electronic annotation /// 00080…	0000172 // ribonuclease MRP complex // inferred from direct assay /// 0000172 // ribonuclease MRP complex // inferred from physical interaction /// 0005634 // nucleus // inferred from electronic annotation /// 0005655 // nucleolar ribonuclease P complex // inferred from direct assay /// 0005655 // nucleolar ribonuclease P complex // inferred from physical interaction	0000171 // ribonuclease MRP activity // inferred from direct assay /// 0000171 // ribonuclease MRP activity // inferred from mutant phenotype /// 0004526 // ribonuclease P activity // inferred from direct assay /// 0004526 // ribonuclease P activity // inferred from mutant phenotype	---	This probe set was annotated using the Matching Probes based pipeline to a Saccharomyces Genome Database,ENSEMBL identifier using 1 transcripts. // false // Matching Probes // A	GENSCAN00000004912(11),YNL282W(11),S000005226(11)	GENSCAN00000004912 // cdna:Genscan chromosome:SGD1.01:XIV:107687:108274:1 // ensembl // 11 // --- /// S000005226 // POP3 SGDID:S000005226, Chr XIV from 107687-108274, Verified ORF, Subunit of both RNase MRP, which cleaves pre-rRNA, and nuclear RNase P, which cleaves tRNA precursors to generate mature 5' ends // sgd // 11 // --- /// YNL282W // cdna:known chromosome:SGD1.01:XIV:107687:108274:1 gene…	---	1206.24	1461.22	1386.68	1286.92	1134.01	919.037	1347.02	1102.81	1.22145	0.153176	0.717393	0.054524	0.607361
1776933_at	YPL202C	YPL202C.S1	chr16:168086-169337 (-) // 100.0 //	Iron-regulated transcriptional activator; activates genes involved in intracellular iron use and required for iron homeostasis and resistance to oxidative stress; similar to Aft1p	AFT2	chr16	YPL202C	---	Q08957	---	---	S000006123	0006350 // transcription // inferred from electronic annotation /// 0006367 // transcription initiation from RNA polymerase II promoter // inferred from mutant phenotype /// 0006879 // cellular iron ion homeostasis // inferred from mutant phenotype /// 0006979 // response to oxidative stress // inferred from mutant phenotype /// 0045449 // regulation of transcription // inferred from electronic a…	0005634 // nucleus // inferred from electronic annotation /// 0005634 // nucleus // inferred from mutant phenotype /// 0005739 // mitochondrion // inferred from direct assay	0003700 // transcription factor activity // inferred from direct assay /// 0003704 // specific RNA polymerase II transcription factor activity // inferred from mutant phenotype /// 0005506 // iron ion binding // inferred from electronic annotation /// 0043565 // sequence-specific DNA binding // inferred from direct assay	---	This probe set was annotated using the Matching Probes based pipeline to a ENSEMBL,Saccharomyces Genome Database identifier using 1 transcripts. // false // Matching Probes // A	GENSCAN00000006232(11),YPL202C(11),S000006123(11)	GENSCAN00000006232 // cdna:Genscan chromosome:SGD1.01:XVI:168087:169274:-1 // ensembl // 11 // --- /// S000006123 // AFT2 SGDID:S000006123, Chr XVI from 169337-168087, reverse complement, Verified ORF, Iron-regulated transcriptional activator, required for iron homeostasis and resistance to oxidative stress; similar to Aft1p // sgd // 11 // --- /// YPL202C // cdna:known chromosome:SGD1.01:XVI:168…	---	822.514	517.688	689.945	611.502	611.501	431.326	664.776	544.336	1.22126	0.324716	0.769219	0.156113	0.673552
1779249_at	YAL059W	YAL059W.S1	chr1:36509-37148 (+) // 100.0 //	Protein of unknown function, localized in the nucleoplasm and the nucleolus, genetically interacts with MTR2 in 60S ribosomal protein subunit export	ECM1	chr1	YAL059W	---	P39715 /// Q6Q5E5	---	---	S000000055	0000055 // ribosomal large subunit export from nucleus // inferred from genetic interaction /// 0000055 // ribosomal large subunit export from nucleus // traceable author statement /// 0007047 // cell wall organization // inferred from mutant phenotype	0005634 // nucleus // inferred from direct assay /// 0005634 // nucleus // inferred from electronic annotation /// 0005654 // nucleoplasm // inferred from direct assay /// 0005730 // nucleolus // inferred from direct assay	---	---	This probe set was annotated using the Matching Probes based pipeline to a Saccharomyces Genome Database,ENSEMBL identifier using 1 transcripts. // false // Matching Probes // A	GENEFINDER00000000089(11),GENSCAN00000003314(11),YAL059W(11),S000000055(11)	GENEFINDER00000000089 // cdna:GeneFinder chromosome:SGD1.01:I:36582:37148:1 // ensembl // 11 // --- /// GENSCAN00000003314 // cdna:Genscan chromosome:SGD1.01:I:36582:37148:1 // ensembl // 11 // --- /// S000000055 // ECM1 SGDID:S000000055, Chr I from 36510-37148, Verified ORF, Protein of unknown function, localized in the nucleoplasm and the nucleolus, genetically interacts with MTR2 in 60S riboso…	---	4011.27	4469.84	3585.88	3418.47	2920.11	3546.84	4006.11	3283.65	1.22002	0.0847002	0.700097	0.0282688	0.528612
1777850_at	YNL097C-A	YNL097C-A.S1	chr14:440793-440916 (-) // 100.0 //	---	---	chr14	YNL097C-B	---	P0C271	---	---	S000028699	---	---	---	---	This probe set was annotated using the Matching Probes based pipeline to a Saccharomyces Genome Database,ENSEMBL identifier using 1 transcripts. // false // Matching Probes // A	YNL097C-B(11),S000028699(11)	S000028699 // YNL097C-B SGDID:S000028699, Chr XIV from 440921-440799, reverse complement, Uncharacterized ORF, Identified by gene-trapping, microarray-based expression analysis, and genome-wide homology searching // sgd // 11 // --- /// YNL097C-B // cdna:known chromosome:SGD1.01:XIV:440799:440921:-1 gene:YNL097C-B // ensembl // 11 // ---	---	81.5263	61.7408	67.6358	60.5697	48.9126	63.3588	69.8257	57.2569	1.21952	0.157522	0.717393	0.0569181	0.611232
1770695_at	YCR083W	YCR083W.S1	chr3:259570-259954 (+) // 100.0 //	Mitochondrial thioredoxin, highly conserved oxidoreductase required to maintain the redox homeostasis of the cell, forms the mitochondrial thioredoxin system with Trr2p, redox state is maintained by both Trr2p and Glr1p	TRX3	chr3	YCR083W	---	P25372	---	---	S000000679	0006810 // transport // inferred from electronic annotation /// 0006979 // response to oxidative stress // inferred from mutant phenotype /// 0022900 // electron transport chain // inferred from electronic annotation /// 0045454 // cell redox homeostasis // inferred from electronic annotation	0005739 // mitochondrion // inferred from direct assay /// 0005739 // mitochondrion // inferred from electronic annotation	0015036 // disulfide oxidoreductase activity // inferred from direct assay	---	This probe set was annotated using the Matching Probes based pipeline to a Saccharomyces Genome Database,ENSEMBL identifier using 1 transcripts. // false // Matching Probes // A	GENSCAN00000003691(10),YCR083W(11),S000000679(11)	GENSCAN00000003691 // cdna:Genscan chromosome:SGD1.01:III:259602:259958:1 // ensembl // 10 // --- /// S000000679 // TRX3 SGDID:S000000679, Chr III from 259575-259958, Verified ORF, Mitochondrial thioredoxin, highly conserved oxidoreductase required to maintain the redox homeostasis of the cell, forms the mitochondrial thioredoxin system with Trr2p, redox state is maintained by both Trr2p and Glr1…	---	3086.32	3548.57	3513.41	3086.48	2378.14	2908.58	3376.04	2774.13	1.21697	0.0965674	0.707865	0.0330212	0.55531
1770447_s_at	YEL076C	YEL076C.S1	chr15:1086117-1086844 (+) // 97.54 // /// chr4:1526952-1527679 (+) // 97.54 // /// chr7:1085858-1086585 (+) // 93.39 // /// chr12:1066567-1067218 (+) // 99.85 // /// chr12:1073154-1073881 (+) // 97.54 // /// chr5:571783-572510 (+) // 93.39 // /// chr10:4751-5479 (-) // 98.62 // /// chr14:4380-5107 (-) // 93.39 // /// chr16:4289-5016 (-) // 93.39 // /// chr5:4463-5114 (-) // 100.0 // /// chr9:4768…	Helicase encoded by the Y' element of subtelomeric regions, highly expressed in the mutants lacking the telomerase component TLC1; potentially phosphorylated by Cdc28p /// Helicase encoded by the Y' element of subtelomeric regions, highly expressed in the mutants lacking the telomerase component TLC1; potentially phosphorylated by Cdc28p; induced by treatment with 8-methoxypsoralen and UVA irradi…	YRF1-1 /// YRF1-2 /// YRF1-3 /// YRF1-4 /// YRF1-5 /// YRF1-6 /// YRF1-7	chr12 /// chr14 /// chr16 /// chr4 /// chr5 /// chr7	YDR545W /// YEL076C /// YER190W /// YGR296W /// YLR466W /// YLR467W /// YNL339C /// YOR396W /// YPL283C	---	O13559 /// O93804 /// P24088 /// P39971 /// P40105 /// P53345 /// P53819	---	---	S000000802 /// S000000992 /// S000002953 /// S000003528 /// S000004458 /// S000004459 /// S000005283 /// S000006204	0000722 // telomere maintenance via recombination // inferred from genetic interaction	0005634 // nucleus // inferred by curator /// 0005739 // mitochondrion // inferred from direct assay	0000166 // nucleotide binding // inferred from electronic annotation /// 0003676 // nucleic acid binding // inferred from electronic annotation /// 0003678 // DNA helicase activity // inferred from direct assay /// 0004386 // helicase activity // inferred from electronic annotation /// 0005515 // protein binding // inferred from physical interaction /// 0005524 // ATP binding // inferred from ele…	---	This probe set was annotated using the Matching Probes based pipeline to a ENSEMBL,Saccharomyces Genome Database identifier using 1 transcripts. // false // Matching Probes // A	GENSCAN00000004050(11),GENSCAN00000004181(11),GENEFINDER00000000380(11),GENEFINDER00000000757(11),GENSCAN00000005025(11),GENEFINDER00000000932(11),GENSCAN00000005789(11),GENSCAN00000007066(11),GENSCAN00000007495(11),GENEFINDER00000003071(11),GENSCAN00000005793(11),GENEFINDER00000002454(11),GENSCAN00000007429(11),GENEFINDER00000002080(11),GENSCAN00000008077(11),GENEFINDER00000002623(11),YEL076C(11…	GENEFINDER00000000380 // cdna:GeneFinder chromosome:SGD1.01:V:571640:576520:1 // ensembl // 11 // --- /// GENEFINDER00000000757 // cdna:GeneFinder chromosome:SGD1.01:XIV:371:5566:-1 // ensembl // 11 // --- /// GENEFINDER00000000932 // cdna:GeneFinder chromosome:SGD1.01:XVI:280:5475:-1 // ensembl // 11 // --- /// GENEFINDER00000002080 // cdna:GeneFinder chromosome:SGD1.01:XV:1085663:1090861:1 // e…	GENEFINDER00000000427 // ensembl // 6 // Cross Hyb Matching Probes /// GENEFINDER00000001166 // ensembl // 6 // Cross Hyb Matching Probes /// YLR465C // ensembl // 11 // Negative Strand Matching Probes /// S000004457 // sgd // 11 // Negative Strand Matching Probes	608.081	304.499	330.933	417.403	301.509	270.599	394.242	324.136	1.21628	0.483703	0.801908	0.298008	0.759712
1772524_at	YML108W	YML108W.S1	chr13:54792-55110 (+) // 100.0 //	---	---	chr13	YML108W	---	Q03759	---	---	S000004576	---	0005634 // nucleus // inferred from direct assay /// 0005737 // cytoplasm // inferred from direct assay	---	---	This probe set was annotated using the Matching Probes based pipeline to a ENSEMBL,Saccharomyces Genome Database identifier using 1 transcripts. // false // Matching Probes // A	YML108W(11),S000004576(11)	S000004576 // YML108W SGDID:S000004576, Chr XIII from 54793-55110, Uncharacterized ORF, defines a new subfamily of the split beta-alpha-beta sandwiches. // sgd // 11 // --- /// YML108W // cdna:known chromosome:SGD1.01:XIII:54793:55110:1 gene:YML108W // ensembl // 11 // ---	---	2250.51	2083.51	1936.96	1881.78	1340.81	2017.26	2086.41	1720.15	1.21292	0.221473	0.741416	0.0908779	0.642055
1779725_at	YOL013W-B	YOL013W-B.S1	chr15:301046-301238 (+) // 100.0 //	---	---	chr15	YOL013W-A	---	P0C272	---	---	S000028811	---	---	---	---	This probe set was annotated using the Matching Probes based pipeline to a ENSEMBL,Saccharomyces Genome Database identifier using 1 transcripts. // false // Matching Probes // A	YOL013W-A(11),S000028811(11)	S000028811 // YOL013W-A SGDID:S000028811, Chr XV from 301048-301239, Uncharacterized ORF, Identified by SAGE // sgd // 11 // --- /// YOL013W-A // cdna:known chromosome:SGD1.01:XV:301048:301239:1 gene:YOL013W-A // ensembl // 11 // ---	tP(UGG)A // ensembl // 3 // Cross Hyb Matching Probes /// tP(UGG)F // ensembl // 3 // Cross Hyb Matching Probes /// tP(UGG)H // ensembl // 3 // Cross Hyb Matching Probes /// tP(UGG)N1 // ensembl // 3 // Cross Hyb Matching Probes /// tP(UGG)N2 // ensembl // 3 // Cross Hyb Matching Probes /// tP(UGG)M // ensembl // 3 // Cross Hyb Matching Probes /// tP(UGG)L // ensembl // 3 // Cross Hyb Matching Pr…	540.201	635.156	590.331	520.561	405.257	538.949	587.278	484.451	1.21226	0.130158	0.717393	0.0469591	0.594659
1769732_at	YOL077W-A	YOL077W-A.S1	chr15:185436-185643 (+) // 100.0 //	Subunit k of the mitochondrial F1F0 ATP synthase, which is a large enzyme complex required for ATP synthesis; associated only with the dimeric form of ATP synthase	ATP19	chr15	YOL077W-A	---	P81451	---	---	S000007339	0006754 // ATP biosynthetic process // inferred from electronic annotation /// 0006810 // transport // inferred from electronic annotation /// 0006811 // ion transport // inferred from electronic annotation /// 0015986 // ATP synthesis coupled proton transport // inferred from mutant phenotype /// 0015992 // proton transport // inferred from electronic annotation	0000276 // mitochondrial proton-transporting ATP synthase complex, coupling factor F(o) // inferred from mutant phenotype /// 0005739 // mitochondrion // inferred from direct assay /// 0005739 // mitochondrion // inferred from electronic annotation /// 0005743 // mitochondrial inner membrane // inferred from electronic annotation /// 0016020 // membrane // inferred from electronic annotation /// …	0046933 // hydrogen ion transporting ATP synthase activity, rotational mechanism // inferred from physical interaction	---	This probe set was annotated using the Matching Probes based pipeline to a ENSEMBL,Saccharomyces Genome Database identifier using 1 transcripts. // false // Matching Probes // A	YOL077W-A(11),S000007339(11)	S000007339 // ATP19 SGDID:S000007339, Chr XV from 185438-185644, Verified ORF, Subunit k of the mitochondrial F1F0 ATP synthase, which is a large enzyme complex required for ATP synthesis; associated only with the dimeric form of ATP synthase // sgd // 11 // --- /// YOL077W-A // cdna:known chromosome:SGD1.01:XV:185438:185644:1 gene:YOL077W-A // ensembl // 11 // ---	---	3709.2	3857.63	4228.5	3550.64	2632.92	3645.66	3925.81	3242.2	1.21085	0.160947	0.717393	0.0606474	0.61361
1773514_at	YLR385C	YLR385C.S1	chr12:892991-893390 (-) // 100.0 //	Protein of unknown function, component of the Swr1p complex that incorporates Htz1p into chromatin	SWC7	chr12	YLR385C	---	Q06707	---	---	S000004377	0006338 // chromatin remodeling // inferred from physical interaction /// 0006350 // transcription // inferred from electronic annotation /// 0016568 // chromatin modification // inferred from electronic annotation /// 0045449 // regulation of transcription // inferred from electronic annotation	0000812 // Swr1 complex // inferred from direct assay /// 0005634 // nucleus // inferred from direct assay /// 0005634 // nucleus // inferred from electronic annotation	---	---	This probe set was annotated using the Matching Probes based pipeline to a Saccharomyces Genome Database,ENSEMBL identifier using 1 transcripts. // false // Matching Probes // A	YLR385C(11),S000004377(11)	S000004377 // SWC7 SGDID:S000004377, Chr XII from 893390-892992, reverse complement, Verified ORF, Protein of unknown function, component of the Swr1p complex that incorporates Htz1p into chromatin // sgd // 11 // --- /// YLR385C // cdna:known chromosome:SGD1.01:XII:892992:893390:-1 gene:YLR385C // ensembl // 11 // ---	---	139.698	87.4763	117.496	109.984	100.536	73.3246	112.815	93.247	1.20985	0.358579	0.775361	0.184828	0.698227
1770716_at	YBR197C	YBR197C.S1	chr2:615157-615811 (-) // 100.0 //	---	---	chr2	YBR197C	---	P38306	---	---	S000000401	---	0005634 // nucleus // inferred from direct assay /// 0005737 // cytoplasm // inferred from direct assay	---	---	This probe set was annotated using the Matching Probes based pipeline to a Saccharomyces Genome Database,ENSEMBL identifier using 1 transcripts. // false // Matching Probes // A	GENEFINDER00000001384(11),GENSCAN00000004913(11),YBR197C(11),S000000401(11)	GENEFINDER00000001384 // cdna:GeneFinder chromosome:SGD1.01:II:615198:615851:-1 // ensembl // 11 // --- /// GENSCAN00000004913 // cdna:Genscan chromosome:SGD1.01:II:615198:615851:-1 // ensembl // 11 // --- /// S000000401 // YBR197C SGDID:S000000401, Chr II from 615851-615198, reverse complement, Uncharacterized ORF, Putative protein of unknown function; green fluorescent protein (GFP)-fusion prot…	---	893.388	846.202	775.437	792.371	606.693	691.567	836.926	692.751	1.20812	0.0965997	0.707865	0.0351151	0.557958
1777403_at	YHR148W	YHR148W.S1	chr8:393534-394086 (+) // 100.0 //	Component of the SSU processome, which is required for pre-18S rRNA processing, essential protein that interacts with Mpp10p and mediates interactions of Imp4p and Mpp10p with U3 snoRNA	IMP3	chr8	YHR148W	---	P32899	---	---	S000001191	0006364 // rRNA processing // inferred from electronic annotation /// 0006364 // rRNA processing // traceable author statement /// 0042254 // ribosome biogenesis // inferred from electronic annotation /// 0042254 // ribosome biogenesis // traceable author statement	0005622 // intracellular // inferred from electronic annotation /// 0005634 // nucleus // inferred from electronic annotation /// 0005730 // nucleolus // inferred from electronic annotation /// 0030529 // ribonucleoprotein complex // inferred from electronic annotation /// 0030686 // 90S preribosome // inferred from direct assay /// 0032040 // small-subunit processome // inferred from direct assa…	0003723 // RNA binding // inferred from electronic annotation /// 0019843 // rRNA binding // inferred from electronic annotation /// 0030515 // snoRNA binding // inferred from direct assay	---	This probe set was annotated using the Matching Probes based pipeline to a ENSEMBL,Saccharomyces Genome Database identifier using 1 transcripts. // false // Matching Probes // A	GENSCAN00000003900(11),YHR148W(11),S000001191(11)	GENSCAN00000003900 // cdna:Genscan chromosome:SGD1.01:VIII:393537:394088:1 // ensembl // 11 // --- /// S000001191 // IMP3 SGDID:S000001191, Chr VIII from 393537-394088, Verified ORF, Component of the SSU processome, which is required for pre-18S rRNA processing, essential protein that interacts with Mpp10p and mediates interactions of Imp4p and Mpp10p with U3 snoRNA // sgd // 11 // --- /// YHR148…	---	4068.55	5026.5	4047.49	4102.41	3292.9	3479.5	4358.1	3608.93	1.20759	0.124394	0.717393	0.0458326	0.594659
1771075_at	YKR085C	YKR085C.S1	chr11:598729-599317 (-) // 100.0 //	Mitochondrial ribosomal protein of the large subunit	MRPL20	chr11	YKR085C	---	P22354	---	---	S000001793	0032543 // mitochondrial translation // inferred by curator	0005739 // mitochondrion // inferred from direct assay /// 0005739 // mitochondrion // inferred from electronic annotation /// 0005762 // mitochondrial large ribosomal subunit // inferred from physical interaction /// 0005840 // ribosome // inferred from electronic annotation /// 0030529 // ribonucleoprotein complex // inferred from electronic annotation	0003735 // structural constituent of ribosome // inferred from physical interaction	---	This probe set was annotated using the Matching Probes based pipeline to a Saccharomyces Genome Database,ENSEMBL identifier using 1 transcripts. // false // Matching Probes // A	GENEFINDER00000001721(11),GENSCAN00000004605(11),YKR085C(11),S000001793(11)	GENEFINDER00000001721 // cdna:GeneFinder chromosome:SGD1.01:XI:598736:599323:-1 // ensembl // 11 // --- /// GENSCAN00000004605 // cdna:Genscan chromosome:SGD1.01:XI:598736:599323:-1 // ensembl // 11 // --- /// S000001793 // MRPL20 SGDID:S000001793, Chr XI from 599323-598736, reverse complement, Verified ORF, Mitochondrial ribosomal protein of the large subunit // sgd // 11 // --- /// YKR085C // c…	---	1799.81	2083.51	1959.84	1717.5	1389.5	1752.61	1944.23	1611.19	1.2067	0.0929749	0.702974	0.034168	0.55531
1776524_at	YBL028C	YBL028C.S1	chr2:167479-167800 (-) // 100.0 //	---	---	chr2	YBL028C	---	P38202	---	---	S000000124	---	0005634 // nucleus // inferred from direct assay /// 0005730 // nucleolus // inferred from direct assay /// 0005840 // ribosome // inferred from direct assay /// 0030687 // preribosome, large subunit precursor // inferred from direct assay	0005515 // protein binding // inferred from physical interaction	---	This probe set was annotated using the Matching Probes based pipeline to a ENSEMBL,Saccharomyces Genome Database identifier using 1 transcripts. // false // Matching Probes // A	GENSCAN00000005347(11),YBL028C(11),S000000124(11)	GENSCAN00000005347 // cdna:Genscan chromosome:SGD1.01:II:167521:167841:-1 // ensembl // 11 // --- /// S000000124 // YBL028C SGDID:S000000124, Chr II from 167841-167521, reverse complement, Uncharacterized ORF, Hypothetical protein // sgd // 11 // --- /// YBL028C // cdna:known chromosome:SGD1.01:II:167521:167841:-1 gene:YBL028C // ensembl // 11 // ---	---	2457.37	2402.09	2269.68	2039.92	1812.79	2065.01	2375.06	1969.22	1.20609	0.0172119	0.596047	0.0106466	0.441857
1775451_at	YDL232W	YDL232W.S1	chr4:38487-38598 (+) // 100.0 //	Subunit of the oligosaccharyltransferase complex of the ER lumen, which catalyzes protein asparagine-linked glycosylation; type I membrane protein required for incorporation of Ost3p or Ost6p into the OST complex	OST4	chr4	YDL232W	---	Q99380	---	---	S000002391	0006487 // protein amino acid N-linked glycosylation // inferred from mutant phenotype /// 0006487 // protein amino acid N-linked glycosylation // inferred from physical interaction /// 0006487 // protein amino acid N-linked glycosylation // traceable author statement	0005783 // endoplasmic reticulum // inferred from electronic annotation /// 0005789 // endoplasmic reticulum membrane // inferred from mutant phenotype /// 0008250 // oligosaccharyltransferase complex // inferred from direct assay /// 0008250 // oligosaccharyltransferase complex // inferred from physical interaction /// 0016020 // membrane // inferred from electronic annotation /// 0016021 // int…	0004579 // dolichyl-diphosphooligosaccharide-protein glycotransferase activity // inferred from electronic annotation /// 0004579 // dolichyl-diphosphooligosaccharide-protein glycotransferase activity // inferred from mutant phenotype /// 0004579 // dolichyl-diphosphooligosaccharide-protein glycotransferase activity // inferred from physical interaction /// 0005515 // protein binding // inferred …	---	This probe set was annotated using the Matching Probes based pipeline to a ENSEMBL,Saccharomyces Genome Database identifier using 1 transcripts. // false // Matching Probes // A	YDL232W(11),S000002391(11)	S000002391 // OST4 SGDID:S000002391, Chr IV from 38488-38598, Verified ORF, Subunit of the oligosaccharyltransferase complex of the ER lumen, which catalyzes protein asparagine-linked glycosylation; type I membrane protein required for incorporation of Ost3p or Ost6p into the OST complex // sgd // 11 // --- /// YDL232W // cdna:known chromosome:SGD1.01:IV:38488:38598:1 gene:YDL232W // ensembl // 1…	---	3602.84	3684.84	3659.76	3087.65	2722.17	3297.64	3648.98	3026.32	1.20575	0.0298753	0.627457	0.0143477	0.459579
1776718_at	YDL002C	YDL002C.S1	chr4:446962-447574 (-) // 100.0 //	Protein related to mammalian high mobility group proteins; likely component of the INO80 complex, which is an ATP-dependent chromatin-remodeling complex	NHP10	chr4	YDL002C	---	Q03435	---	---	S000002160	0006338 // chromatin remodeling // inferred from physical interaction /// 0006350 // transcription // inferred from electronic annotation /// 0045449 // regulation of transcription // inferred from electronic annotation	0005634 // nucleus // inferred from direct assay /// 0005634 // nucleus // inferred from electronic annotation /// 0031011 // Ino80 complex // inferred from physical interaction	0000404 // loop DNA binding // inferred from direct assay /// 0003677 // DNA binding // inferred from electronic annotation /// 0005515 // protein binding // inferred from physical interaction /// 0045027 // DNA end binding // inferred from direct assay	---	This probe set was annotated using the Matching Probes based pipeline to a ENSEMBL,Saccharomyces Genome Database identifier using 1 transcripts. // false // Matching Probes // A	GENEFINDER00000002571(11),GENSCAN00000007742(11),YDL002C(11),S000002160(11)	GENEFINDER00000002571 // cdna:GeneFinder chromosome:SGD1.01:IV:446964:447575:-1 // ensembl // 11 // --- /// GENSCAN00000007742 // cdna:Genscan chromosome:SGD1.01:IV:446964:447575:-1 // ensembl // 11 // --- /// S000002160 // NHP10 SGDID:S000002160, Chr IV from 447575-446964, reverse complement, Verified ORF, Protein related to mammalian high mobility group proteins; likely component of the INO80 c…	---	1710.78	1516.75	1613.34	1475.24	1297.75	1249.34	1611.68	1337.35	1.20513	0.0379057	0.644882	0.0168114	0.461937
1771052_at	YDL222C	YDL222C.S1	chr4:60872-61802 (-) // 100.0 //	Integral membrane protein localized to mitochondria (untagged protein); required for sporulation and maintaining sphingolipid content; has sequence similarity to SUR7 and YNL194C	FMP45	chr4	YDL222C	---	Q07651	---	---	S000002381	0006950 // response to stress // inferred from electronic annotation /// 0007047 // cell wall organization // inferred from mutant phenotype /// 0030435 // sporulation resulting in formation of a cellular spore // inferred from electronic annotation /// 0030437 // ascospore formation // inferred from genetic interaction	0001950 // plasma membrane enriched fraction // inferred from direct assay /// 0005739 // mitochondrion // inferred from direct assay /// 0005886 // plasma membrane // inferred from electronic annotation /// 0005938 // cell cortex // inferred from direct assay /// 0016020 // membrane // inferred from electronic annotation /// 0016021 // integral to membrane // inferred from electronic annotation	0005515 // protein binding // inferred from physical interaction /// 0042802 // identical protein binding // inferred from physical interaction	---	This probe set was annotated using the Matching Probes based pipeline to a Saccharomyces Genome Database,ENSEMBL identifier using 1 transcripts. // false // Matching Probes // A	GENEFINDER00000002794(11),GENSCAN00000007817(10),YDL222C(11),S000002381(11)	GENEFINDER00000002794 // cdna:GeneFinder chromosome:SGD1.01:IV:60873:61802:-1 // ensembl // 11 // --- /// GENSCAN00000007817 // cdna:Genscan chromosome:SGD1.01:IV:60873:61457:-1 // ensembl // 10 // --- /// S000002381 // FMP45 SGDID:S000002381, Chr IV from 61802-60873, reverse complement, Verified ORF, Integral membrane protein localized to mitochondria (untagged protein) and eisosomes, immobile p…	---	240.31	155.523	286.875	174.948	180.002	194.58	220.506	182.99	1.20501	0.369655	0.778452	0.194935	0.701443
1778328_at	YEL017C-A	YEL017C-A.S1	chr5:122797-122929 (-) // 100.0 //	Proteolipid associated with plasma membrane H(+)-ATPase (Pma1p); regulates plasma membrane H(+)-ATPase activity; nearly identical to PMP1	PMP2	chr5	YEL017C-A	---	P40975	---	---	S000002103	0006812 // cation transport // inferred from electronic annotation /// 0006812 // cation transport // inferred from genetic interaction	0005886 // plasma membrane // inferred from electronic annotation /// 0016020 // membrane // inferred from direct assay /// 0016020 // membrane // inferred from electronic annotation /// 0016021 // integral to membrane // inferred from electronic annotation	0005515 // protein binding // inferred from physical interaction	---	This probe set was annotated using the Matching Probes based pipeline to a ENSEMBL,Saccharomyces Genome Database identifier using 1 transcripts. // false // Matching Probes // A	YEL017C-A(11),S000002103(11)	S000002103 // PMP2 SGDID:S000002103, Chr V from 122929-122798, reverse complement, Verified ORF, Proteolipid associated with plasma membrane H(+)-ATPase (Pma1p); regulates plasma membrane H(+)-ATPase activity; nearly identical to PMP1 // sgd // 11 // --- /// YEL017C-A // cdna:known chromosome:SGD1.01:V:122798:122929:-1 gene:YEL017C-A // ensembl // 11 // ---	---	12834.7	12045.6	11886.2	9614.84	10830.8	10152.1	12248.6	10187.1	1.20236	0.0115945	0.582475	0.0095818	0.428073
1779981_at	YPR168W	YPR168W.S1	chr16:878069-878543 (+) // 100.0 //	Subunit of the RNA polymerase II mediator complex; associates with core polymerase subunits to form the RNA polymerase II holoenzyme; required for transcriptional activation and has a role in basal transcription	NUT2	chr16	YPR168W	---	Q06213	---	---	S000006372	0006350 // transcription // inferred from electronic annotation /// 0006357 // regulation of transcription from RNA polymerase II promoter // inferred from electronic annotation /// 0006366 // transcription from RNA polymerase II promoter // inferred from direct assay /// 0006366 // transcription from RNA polymerase II promoter // inferred from physical interaction /// 0045449 // regulation of tr…	0005634 // nucleus // inferred from electronic annotation /// 0016592 // mediator complex // inferred from direct assay /// 0016592 // mediator complex // inferred from electronic annotation	0005515 // protein binding // inferred from physical interaction /// 0016455 // RNA polymerase II transcription mediator activity // inferred from electronic annotation /// 0016455 // RNA polymerase II transcription mediator activity // inferred from physical interaction	---	This probe set was annotated using the Matching Probes based pipeline to a Saccharomyces Genome Database,ENSEMBL identifier using 1 transcripts. // false // Matching Probes // A	GENEFINDER00000000904(11),GENSCAN00000006088(11),YPR168W(11),S000006372(11)	GENEFINDER00000000904 // cdna:GeneFinder chromosome:SGD1.01:XVI:878072:878545:1 // ensembl // 11 // --- /// GENSCAN00000006088 // cdna:Genscan chromosome:SGD1.01:XVI:878072:878545:1 // ensembl // 11 // --- /// S000006372 // NUT2 SGDID:S000006372, Chr XVI from 878072-878545, Verified ORF, Component of the RNA polymerase II mediator complex, which is required for transcriptional activation and also…	---	375.329	325.341	495.637	350.493	328.084	303.338	392.619	326.736	1.20164	0.231887	0.743556	0.100047	0.645707
1777710_at	YDR179C	YDR179C.S1	chr4:818700-819189 (-) // 100.0 //	Subunit of the Cop9 signalosome, which is required for deneddylation, or removal of the ubiquitin-like protein Rub1p from Cdc53p (cullin); involved in adaptation to pheromone signaling	CSN9	chr4	YDR179C	---	Q03981	---	---	S000002586	0000338 // protein deneddylation // inferred from mutant phenotype /// 0000754 // adaptation to pheromone during conjugation with cellular fusion // inferred from genetic interaction	0005634 // nucleus // inferred from electronic annotation /// 0005737 // cytoplasm // inferred from electronic annotation /// 0008180 // signalosome // inferred from direct assay /// 0008180 // signalosome // inferred from electronic annotation /// 0008180 // signalosome // traceable author statement	0005515 // protein binding // inferred from physical interaction	---	This probe set was annotated using the Matching Probes based pipeline to a ENSEMBL,Saccharomyces Genome Database identifier using 1 transcripts. // false // Matching Probes // A	GENSCAN00000007766(11),YDR179C(11),S000002586(11)	GENSCAN00000007766 // cdna:Genscan chromosome:SGD1.01:IV:818705:819187:-1 // ensembl // 11 // --- /// S000002586 // CSN9 SGDID:S000002586, Chr IV from 819193-818705, reverse complement, Verified ORF, Subunit of the Cop9 signalosome, which is required for deneddylation, or removal of the ubiquitin-like protein Rub1p from Cdc53p (cullin); involved in adaptation to pheromone signaling // sgd // 11 /…	---	352.449	321.122	267.168	272.687	246.371	260.314	311.542	259.568	1.20024	0.102525	0.716282	0.0394386	0.570963
1774184_at	YCR061W	YCR061W.S1	chr3:225554-227450 (+) // 100.0 //	---	---	chr3	YCR061W	---	P25639	---	---	S000000657	0008361 // regulation of cell size // inferred from mutant phenotype	0005737 // cytoplasm // inferred from direct assay /// 0016020 // membrane // inferred from electronic annotation /// 0016021 // integral to membrane // inferred from electronic annotation	---	---	This probe set was annotated using the Matching Probes based pipeline to a Saccharomyces Genome Database,ENSEMBL identifier using 1 transcripts. // false // Matching Probes // A	GENSCAN00000003670(11),GENEFINDER00000000058(11),YCR061W(11),S000000657(11)	GENEFINDER00000000058 // cdna:GeneFinder chromosome:SGD1.01:III:225628:227454:1 // ensembl // 11 // --- /// GENSCAN00000003670 // cdna:Genscan chromosome:SGD1.01:III:225559:227454:1 // ensembl // 11 // --- /// S000000657 // YCR061W SGDID:S000000657, Chr III from 225559-227454, Uncharacterized ORF, Protein of unknown function; green fluorescent protein (GFP)-fusion protein localizes to the cytopla…	---	1612.78	1601.82	1933.8	1512.87	1234.98	1551.49	1709.49	1425.84	1.19894	0.128687	0.717393	0.0501159	0.597783
1771735_at	YCR024C-A	YCR024C-A.S1	chr3:162936-163059 (-) // 100.0 //	Small single-membrane span proteolipid that functions as a regulatory subunit of the plasma membrane H(+)-ATPase Pma1p, forms unique helix and positively charged cytoplasmic domain that is able to specifically segregate phosphatidylserines	PMP1	chr3	YCR024C-A	---	P32903	---	---	S000000619	0006812 // cation transport // inferred from electronic annotation /// 0006812 // cation transport // inferred from genetic interaction	0005886 // plasma membrane // inferred from direct assay /// 0005886 // plasma membrane // inferred from electronic annotation /// 0016020 // membrane // inferred from direct assay /// 0016020 // membrane // inferred from electronic annotation /// 0016021 // integral to membrane // inferred from electronic annotation	0030234 // enzyme regulator activity // inferred from mutant phenotype	---	This probe set was annotated using the Matching Probes based pipeline to a ENSEMBL,Saccharomyces Genome Database identifier using 1 transcripts. // false // Matching Probes // A	YCR024C-A(11),S000000619(11)	S000000619 // PMP1 SGDID:S000000619, Chr III from 163063-162941, reverse complement, Verified ORF, Small single-membrane span proteolipid that functions as a regulatory subunit of the plasma membrane H(+)-ATPase Pma1p, forms unique helix and positively charged cytoplasmic domain that is able to specifically segregate phosphatidylserines // sgd // 11 // --- /// YCR024C-A // cdna:known chromosome:S…	---	9218.17	6012.24	6822.6	5810.44	6225.16	6088.46	7231.2	6038.87	1.19744	0.233106	0.743556	0.102086	0.648494
1777761_at	YBL054W	YBL054W.S1	chr2:117550-119128 (+) // 100.0 //	Protein involved in rRNA and ribosome biogenesis; binds polymerase A and C motif; subunit of the RPD3L histone deacetylase complex; similar to Dot6p; contains chromatin specific SANT domain	TOD6	chr2	YBL054W	---	P34219	---	---	S000000150	0006357 // regulation of transcription from RNA polymerase II promoter // inferred from mutant phenotype	0005634 // nucleus // inferred from direct assay /// 0005634 // nucleus // inferred from electronic annotation /// 0005737 // cytoplasm // inferred from direct assay /// 0005737 // cytoplasm // inferred from electronic annotation /// 0033698 // Rpd3L complex // inferred from direct assay /// 0070210 // Rpd3L-Expanded complex // inferred from direct assay	0003677 // DNA binding // inferred from electronic annotation /// 0043565 // sequence-specific DNA binding // inferred from direct assay	---	This probe set was annotated using the Matching Probes based pipeline to a Saccharomyces Genome Database,ENSEMBL identifier using 1 transcripts. // false // Matching Probes // A	GENEFINDER00000001478(11),GENSCAN00000005446(11),YBL054W(11),S000000150(11)	GENEFINDER00000001478 // cdna:GeneFinder chromosome:SGD1.01:II:117592:119169:1 // ensembl // 11 // --- /// GENSCAN00000005446 // cdna:Genscan chromosome:SGD1.01:II:117592:119169:1 // ensembl // 11 // --- /// S000000150 // YBL054W SGDID:S000000150, Chr II from 117592-119169, Uncharacterized ORF, Hypothetical protein // sgd // 11 // --- /// YBL054W // cdna:known chromosome:SGD1.01:II:117592:119169:…	---	1906.21	2474.2	2307.68	2211.46	1766.2	1624.25	2216.12	1851.22	1.19711	0.21032	0.737384	0.0894716	0.641297
1770020_at	YGL211W	YGL211W.S1	chr7:92514-93096 (+) // 100.0 //	Protein required for thiolation of the uridine at the wobble position of Gln, Lys, and Glu tRNAs; has a role in urmylation and in invasive and pseudohyphal growth; inhibits replication of Brome mosaic virus in S. cerevisiae	NCS6	chr7	YGL211W	---	P53088	---	---	S000003179	0002098 // tRNA wobble uridine modification // inferred from mutant phenotype /// 0002143 // wobble position uridine thiolation // inferred from mutant phenotype /// 0008033 // tRNA processing // inferred from electronic annotation /// 0032447 // protein urmylation // inferred from mutant phenotype /// 0034227 // tRNA thio-modification // inferred from mutant phenotype /// 0042493 // response to …	0005737 // cytoplasm // inferred from electronic annotation /// 0005739 // mitochondrion // inferred from direct assay /// 0005739 // mitochondrion // inferred from electronic annotation /// 0005829 // cytosol // inferred from direct assay	0000049 // tRNA binding // inferred from direct assay /// 0000049 // tRNA binding // inferred from electronic annotation /// 0003723 // RNA binding // inferred from electronic annotation /// 0005515 // protein binding // inferred from physical interaction /// 0005524 // ATP binding // inferred from electronic annotation /// 0016740 // transferase activity // inferred from electronic annotation //…	---	This probe set was annotated using the Matching Probes based pipeline to a Saccharomyces Genome Database,ENSEMBL identifier using 1 transcripts. // false // Matching Probes // A	GENEFINDER00000002512(10),GENSCAN00000005972(10),YGL211W(10),S000003179(10)	GENEFINDER00000002512 // cdna:GeneFinder chromosome:SGD1.01:VII:92516:93595:1 // ensembl // 10 // --- /// GENSCAN00000005972 // cdna:Genscan chromosome:SGD1.01:VII:92516:93595:1 // ensembl // 10 // --- /// S000003179 // NCS6 SGDID:S000003179, Chr VII from 92516-93595, Uncharacterized ORF, Protein with a role in urmylation and in invasive and pseudohyphal growth; inhibits replication of Brome mosa…	---	2092.5	2455.92	2258.45	2062.39	1706.32	1922.91	2264.1	1891.45	1.19702	0.0672174	0.687677	0.0279167	0.52605
1773191_at	YDL170W	YDL170W.S1	chr4:156318-157905 (+) // 100.0 //	Transcriptional activator necessary for gamma-aminobutyrate (GABA)-dependent induction of GABA genes (such as UGA1, UGA2, UGA4); zinc-finger transcription factor of the Zn(2)-Cys(6) binuclear cluster domain type; localized to the nucleus	UGA3	chr4	YDL170W	---	P26370 /// Q02867	---	---	S000002329	0006350 // transcription // inferred from electronic annotation /// 0006355 // regulation of transcription, DNA-dependent // inferred from electronic annotation /// 0006357 // regulation of transcription from RNA polymerase II promoter // inferred from mutant phenotype /// 0009450 // gamma-aminobutyric acid catabolic process // inferred from mutant phenotype /// 0019740 // nitrogen utilization //…	0005634 // nucleus // inferred by curator /// 0005634 // nucleus // inferred from electronic annotation	0003677 // DNA binding // inferred from electronic annotation /// 0003700 // transcription factor activity // inferred from direct assay /// 0003700 // transcription factor activity // inferred from electronic annotation /// 0003704 // specific RNA polymerase II transcription factor activity // inferred from physical interaction /// 0005515 // protein binding // inferred from physical interaction…	---	This probe set was annotated using the Matching Probes based pipeline to a Saccharomyces Genome Database,ENSEMBL identifier using 1 transcripts. // false // Matching Probes // A	GENSCAN00000008229(11),YDL170W(11),S000002329(11)	GENSCAN00000008229 // cdna:Genscan chromosome:SGD1.01:IV:156319:157905:1 // ensembl // 11 // --- /// S000002329 // UGA3 SGDID:S000002329, Chr IV from 156319-157905, Verified ORF, Transcriptional activator necessary for gamma-aminobutyrate (GABA)-dependent induction of GABA genes (such as UGA1, UGA2, UGA4); zinc-finger transcription factor of the Zn(2)-Cys(6) binuclear cluster domain type; localiz…	---	1026	802.323	928.828	843.001	663.894	800.019	914.416	765.025	1.19528	0.154478	0.717393	0.0624537	0.615359
1776490_s_at	YER138W-A	YER138W-A.S1	chr10:537971-538074 (+) // 98.1 // /// chr13:768721-768825 (+) // 99.05 // /// chr3:90611-90714 (+) // 98.1 // /// chr3:84984-85087 (+) // 98.1 // /// chr6:143709-143812 (+) // 98.1 // /// chr6:138082-138185 (+) // 98.1 // /// chr7:811623-811726 (+) // 98.1 // /// chr7:817250-817353 (+) // 98.1 // /// chr12:941362-941465 (+) // 98.1 // /// chr12:946989-947092 (+) // 98.1 // /// chr15:970454-97055…	---	---	chr15 /// chr2 /// chr5	YBL107W-A /// YER138W-A /// YOR192C-C	---	P0C270 /// P25561 /// Q3E736 /// Q6B113	---	---	S000007229 /// S000007239 /// S000028857	---	---	0005515 // protein binding // inferred from physical interaction	---	This probe set was annotated using the Genome Target Overlap based pipeline to a ENSEMBL,Saccharomyces Genome Database,GenBank identifier using 1 transcripts. // false // Genome Target Overlap // B	K00949,YER138W-A,K00950,S000007239,GENEFINDER00000002282,GENSCAN00000005378,K00951,YBL107W-A,S000007229,YOR192C-C,S000028857	GENEFINDER00000002282 // cdna:GeneFinder chromosome:SGD1.01:VII:568597:574532:-1 // ensembl // 0 // chr7:568593-574529(-) /// GENEFINDER00000002282 // cdna:GeneFinder chromosome:SGD1.01:VII:568597:574532:-1 // ensembl // 0 // chr3:84981-90770(+) /// GENEFINDER00000002282 // cdna:GeneFinder chromosome:SGD1.01:VII:568597:574532:-1 // ensembl // 0 // chr15:970451-976234(+) /// GENEFINDER00000002282 …	YIL060W // ensembl // 8 // Cross Hyb Matching Probes /// YHR145C // ensembl // 8 // Cross Hyb Matching Probes /// AY169693 // gb // 8 // Cross Hyb Matching Probes /// S000001188 // sgd // 8 // Cross Hyb Matching Probes /// S000001322 // sgd // 8 // Cross Hyb Matching Probes	5007.67	2341.22	2241.74	2392.26	3143.29	2046.87	2973.18	2487.49	1.19525	0.571264	0.825092	0.396423	0.794289
1774321_at	YIR032C	YIR032C.S1	chr9:415026-415614 (-) // 100.0 //	Ureidoglycolate hydrolase, converts ureidoglycolate to glyoxylate and urea in the third step of allantoin degradation; expression sensitive to nitrogen catabolite repression	DAL3	chr9	YIR032C	---	P32459	---	---	S000001471	0000256 // allantoin catabolic process // inferred from electronic annotation /// 0000256 // allantoin catabolic process // traceable author statement /// 0006144 // purine base metabolic process // inferred from electronic annotation	0005886 // plasma membrane // inferred from electronic annotation /// 0016020 // membrane // inferred from electronic annotation	0004848 // ureidoglycolate hydrolase activity // inferred from electronic annotation /// 0004848 // ureidoglycolate hydrolase activity // traceable author statement /// 0016787 // hydrolase activity // inferred from electronic annotation	---	This probe set was annotated using the Matching Probes based pipeline to a ENSEMBL,Saccharomyces Genome Database identifier using 1 transcripts. // false // Matching Probes // A	GENSCAN00000003451(11),YIR032C(11),S000001471(11)	GENSCAN00000003451 // cdna:Genscan chromosome:SGD1.01:IX:415027:415614:-1 // ensembl // 11 // --- /// S000001471 // DAL3 SGDID:S000001471, Chr IX from 415614-415027, reverse complement, Verified ORF, Ureidoglycolate hydrolase, converts ureidoglycolate to glyoxylate and urea in the third step of allantoin degradation; expression sensitive to nitrogen catabolite repression // sgd // 11 // --- /// Y…	---	1359.93	1304.17	1582.87	1201.58	916.648	1494.44	1410.69	1180.71	1.19478	0.309805	0.763198	0.152134	0.671492
1776088_at	YNR009W	YNR009W.S1	chr14:642686-643436 (+) // 100.0 //	Transcriptional co-repressor of MBF (MCB binding factor)-regulated gene expression; Nrm1p associates stably with promoters via MBF to repress transcription upon exit from G1 phase	NRM1	chr14	YNR009W	---	P53718	---	---	S000005292	0006350 // transcription // inferred from electronic annotation /// 0016481 // negative regulation of transcription // inferred from mutant phenotype /// 0045449 // regulation of transcription // inferred from electronic annotation	0005634 // nucleus // inferred from direct assay /// 0005634 // nucleus // inferred from electronic annotation /// 0005634 // nucleus // inferred from physical interaction /// 0005737 // cytoplasm // inferred from direct assay /// 0005737 // cytoplasm // inferred from electronic annotation	0016564 // transcription repressor activity // inferred from mutant phenotype	---	This probe set was annotated using the Matching Probes based pipeline to a Saccharomyces Genome Database,ENSEMBL identifier using 1 transcripts. // false // Matching Probes // A	GENEFINDER00000000838(11),GENSCAN00000005046(11),YNR009W(11),S000005292(11)	GENEFINDER00000000838 // cdna:GeneFinder chromosome:SGD1.01:XIV:640398:643441:1 // ensembl // 11 // --- /// GENSCAN00000005046 // cdna:Genscan chromosome:SGD1.01:XIV:642701:643441:1 // ensembl // 11 // --- /// S000005292 // YNR009W SGDID:S000005292, Chr XIV from 642692-643441, Uncharacterized ORF, Putative transcriptional repressor of MBF (MCB binding factor) target genes // sgd // 11 // --- /// …	---	920.04	966.458	975.975	863.289	728.91	811.113	953.842	799.166	1.19355	0.0283277	0.627457	0.0165334	0.461937
1774503_at	YKL099C	YKL099C.S1	chr11:255342-256113 (-) // 100.0 //	Subunit of U3-containing Small Subunit (SSU) processome complex involved in production of 18S rRNA and assembly of small ribosomal subunit	UTP11	chr11	YKL099C	---	P34247	---	---	S000001582	0000447 // endonucleolytic cleavage in ITS1 to separate SSU-rRNA from 5.8S rRNA and LSU-rRNA from tricistronic rRNA transcript (SSU-rRNA, 5.8S rRNA, LSU-rRNA) // inferred from mutant phenotype /// 0000472 // endonucleolytic cleavage to generate mature 5'-end of SSU-rRNA from (SSU-rRNA, 5.8S rRNA, LSU-rRNA) // inferred from mutant phenotype /// 0000480 // endonucleolytic cleavage in 5'-ETS of tric…	0005634 // nucleus // inferred from electronic annotation /// 0005730 // nucleolus // inferred from direct assay /// 0005730 // nucleolus // inferred from electronic annotation /// 0005732 // small nucleolar ribonucleoprotein complex // non-traceable author statement /// 0030529 // ribonucleoprotein complex // inferred from electronic annotation /// 0032040 // small-subunit processome // inferred…	---	---	This probe set was annotated using the Matching Probes based pipeline to a Saccharomyces Genome Database,ENSEMBL identifier using 1 transcripts. // false // Matching Probes // A	GENEFINDER00000001573(11),GENSCAN00000004453(11),YKL099C(11),S000001582(11)	GENEFINDER00000001573 // cdna:GeneFinder chromosome:SGD1.01:XI:253341:256116:-1 // ensembl // 11 // --- /// GENSCAN00000004453 // cdna:Genscan chromosome:SGD1.01:XI:255364:256116:-1 // ensembl // 11 // --- /// S000001582 // UTP11 SGDID:S000001582, Chr XI from 256116-255364, reverse complement, Verified ORF, Nucleolar protein, component of the small subunit (SSU) processome containing the U3 snoRN…	---	1963.87	2690.75	2148.19	2252.61	1749.21	1698.97	2247.43	1884.68	1.19247	0.245928	0.745413	0.111303	0.654782
1778099_at	YHR064C	YHR064C.S1	chr8:225525-227142 (-) // 100.0 //	Hsp70 protein that interacts with Zuo1p (a DnaJ homolog) to form a ribosome-associated complex that binds the ribosome via the Zuo1p subunit; also involved in pleiotropic drug resistance via sequential activation of PDR1 and PDR5; binds ATP	SSZ1	chr8	YHR064C	---	P38788	---	---	S000001106	0006412 // translation // inferred from genetic interaction /// 0006450 // regulation of translational fidelity // inferred from mutant phenotype	0005737 // cytoplasm // inferred from direct assay /// 0005737 // cytoplasm // inferred from electronic annotation	0000166 // nucleotide binding // inferred from electronic annotation /// 0005524 // ATP binding // inferred from electronic annotation /// 0051082 // unfolded protein binding // inferred from genetic interaction	---	This probe set was annotated using the Matching Probes based pipeline to a ENSEMBL,Saccharomyces Genome Database identifier using 1 transcripts. // false // Matching Probes // A	GENEFINDER00000000630(11),GENSCAN00000003884(11),YHR064C(11),S000001106(11)	GENEFINDER00000000630 // cdna:GeneFinder chromosome:SGD1.01:VIII:225527:227143:-1 // ensembl // 11 // --- /// GENSCAN00000003884 // cdna:Genscan chromosome:SGD1.01:VIII:225527:227143:-1 // ensembl // 11 // --- /// S000001106 // SSZ1 SGDID:S000001106, Chr VIII from 227143-225527, reverse complement, Verified ORF, Hsp70 protein that interacts with Zuo1p (a DnaJ homolog) to form a ribosome-associate…	AY389300 // gb // 1 // Cross Hyb Matching Probes	9761.02	9842.37	8930.71	9330.72	9211.48	5888.82	9502.26	7969.38	1.19235	0.318352	0.767398	0.15903	0.675539
1773375_at	YJR069C	YJR069C.S1	chr10:568499-569093 (-) // 100.0 //	Conserved protein with deoxyribonucleoside triphosphate pyrophosphohydrolase activity, mediates exclusion of noncanonical purines from deoxyribonucleoside triphosphate pools; mutant is sensitive to the base analog 6-N-hydroxylaminopurine	HAM1	chr10	YJR069C	---	P47119	---	---	S000003830	0006974 // response to DNA damage stimulus // inferred from mutant phenotype /// 0009204 // deoxyribonucleoside triphosphate catabolic process // inferred from direct assay	0005634 // nucleus // inferred from direct assay /// 0005737 // cytoplasm // inferred from direct assay	0016787 // hydrolase activity // inferred from electronic annotation /// 0042802 // identical protein binding // inferred from physical interaction /// 0047429 // nucleoside-triphosphate diphosphatase activity // inferred from direct assay	---	This probe set was annotated using the Matching Probes based pipeline to a Saccharomyces Genome Database,ENSEMBL identifier using 1 transcripts. // false // Matching Probes // A	GENEFINDER00000001249(11),GENSCAN00000004395(11),YJR069C(11),S000003830(11)	GENEFINDER00000001249 // cdna:GeneFinder chromosome:SGD1.01:X:568799:569392:-1 // ensembl // 11 // --- /// GENSCAN00000004395 // cdna:Genscan chromosome:SGD1.01:X:568799:569392:-1 // ensembl // 11 // --- /// S000003830 // HAM1 SGDID:S000003830, Chr X from 569314-568721, reverse complement, Verified ORF, Protein of unknown function that is involved in DNA repair; mutant is sensitive to the base an…	---	4030.58	4123.79	3567.76	3506.78	2970.73	3367.44	3899.6	3273.59	1.19123	0.0597366	0.684734	0.0271289	0.519827
1771337_at	YDL046W	YDL046W.S1	chr4:371235-371757 (+) // 100.0 //	Functional homolog of human NPC2/He1, which is a cholesterol-binding protein whose deficiency causes Niemann-Pick type C2 disease involving retention of cholesterol in lysosomes	NPC2	chr4	YDL046W	---	Q12408	---	---	S000002204	0006810 // transport // inferred from electronic annotation /// 0006869 // lipid transport // inferred from electronic annotation /// 0032366 // intracellular sterol transport // inferred from genetic interaction	0000324 // fungal-type vacuole // inferred from direct assay /// 0000328 // fungal-type vacuole lumen // inferred from direct assay /// 0005773 // vacuole // inferred from electronic annotation	---	---	This probe set was annotated using the Matching Probes based pipeline to a ENSEMBL,Saccharomyces Genome Database identifier using 1 transcripts. // false // Matching Probes // A	GENEFINDER00000002905(11),GENSCAN00000007730(11),YDL046W(11),S000002204(11)	GENEFINDER00000002905 // cdna:GeneFinder chromosome:SGD1.01:IV:371237:371758:1 // ensembl // 11 // --- /// GENSCAN00000007730 // cdna:Genscan chromosome:SGD1.01:IV:371237:371758:1 // ensembl // 11 // --- /// S000002204 // NPC2 SGDID:S000002204, Chr IV from 371237-371758, Verified ORF, Functional homolog of human NPC2/He1, which is a cholesterol-binding protein whose deficiency causes Niemann-Pick…	---	7098.63	7583.54	7790.37	6298.84	5735.99	6868.84	7485.16	6284.21	1.19111	0.0412088	0.655073	0.0211862	0.48859
1769377_at	YBR238C	YBR238C.S1	chr2:695061-697257 (-) // 100.0 //	---	---	chr2	YBR238C	---	P38330	---	---	S000000442	0009060 // aerobic respiration // inferred from genetic interaction	0005737 // cytoplasm // inferred from direct assay /// 0005739 // mitochondrion // inferred from direct assay /// 0005739 // mitochondrion // inferred from electronic annotation /// 0005743 // mitochondrial inner membrane // inferred from electronic annotation /// 0016020 // membrane // inferred from electronic annotation /// 0032592 // integral to mitochondrial membrane // inferred from direct a…	---	---	This probe set was annotated using the Matching Probes based pipeline to a Saccharomyces Genome Database,ENSEMBL identifier using 1 transcripts. // false // Matching Probes // A	GENEFINDER00000001522(11),GENSCAN00000004944(11),YBR238C(11),S000000442(11)	GENEFINDER00000001522 // cdna:GeneFinder chromosome:SGD1.01:II:694843:697297:-1 // ensembl // 11 // --- /// GENSCAN00000004944 // cdna:Genscan chromosome:SGD1.01:II:695102:697297:-1 // ensembl // 11 // --- /// S000000442 // YBR238C SGDID:S000000442, Chr II from 697297-695102, reverse complement, Uncharacterized ORF, Putative protein of unknown function; green fluorescent protein (GFP)-fusion prot…	---	3520.07	3397.38	3375.93	3025.09	2992.5	2641.33	3430.54	2880.92	1.19078	0.018392	0.596981	0.0140845	0.459579
1775608_at	YEL024W	YEL024W.S1	chr5:107259-107907 (+) // 100.0 //	Ubiquinol-cytochrome-c reductase, a Rieske iron-sulfur protein of the mitochondrial cytochrome bc1 complex; transfers electrons from ubiquinol to cytochrome c1 during respiration	RIP1	chr5	YEL024W	---	P08067	---	---	S000000750	0006122 // mitochondrial electron transport, ubiquinol to cytochrome c // inferred from direct assay /// 0006810 // transport // inferred from electronic annotation /// 0009060 // aerobic respiration // inferred from mutant phenotype /// 0022900 // electron transport chain // inferred from electronic annotation /// 0055114 // oxidation reduction // inferred from electronic annotation	0005739 // mitochondrion // inferred from direct assay /// 0005739 // mitochondrion // inferred from electronic annotation /// 0005739 // mitochondrion // inferred from physical interaction /// 0005750 // mitochondrial respiratory chain complex III // inferred from direct assay /// 0016020 // membrane // inferred from electronic annotation /// 0070469 // respiratory chain // inferred from electro…	0005506 // iron ion binding // inferred from electronic annotation /// 0008121 // ubiquinol-cytochrome-c reductase activity // inferred from direct assay /// 0008121 // ubiquinol-cytochrome-c reductase activity // inferred from electronic annotation /// 0016491 // oxidoreductase activity // inferred from electronic annotation /// 0016679 // oxidoreductase activity, acting on diphenols and related…	---	This probe set was annotated using the Matching Probes based pipeline to a Saccharomyces Genome Database,ENSEMBL identifier using 1 transcripts. // false // Matching Probes // A	GENSCAN00000004249(11),GENEFINDER00000000342(11),YEL024W(11),S000000750(11)	GENEFINDER00000000342 // cdna:GeneFinder chromosome:SGD1.01:V:107302:107907:1 // ensembl // 11 // --- /// GENSCAN00000004249 // cdna:Genscan chromosome:SGD1.01:V:107260:107907:1 // ensembl // 11 // --- /// S000000750 // RIP1 SGDID:S000000750, Chr V from 107260-107907, Verified ORF, Ubiquinol-cytochrome-c reductase, a Rieske iron-sulfur protein of the mitochondrial cytochrome bc1 complex; transfer…	---	2561.97	2255.33	2793.54	2323.73	1971.33	2090.14	2527.24	2123.44	1.19016	0.0911795	0.702486	0.0383913	0.570013
1769777_at	YPL130W	YPL130W.S1	chr16:304385-305057 (+) // 100.0 //	Meiosis-specific prospore protein; required to produce bending force necessary for proper assembly of the prospore membrane during sporulation; identified as a weak high-copy suppressor of the spo1-1 ts mutation	SPO19	chr16	YPL130W	---	Q03029	---	---	S000006051	0007126 // meiosis // inferred from electronic annotation /// 0007126 // meiosis // inferred from expression pattern /// 0007126 // meiosis // inferred from genetic interaction /// 0030435 // sporulation resulting in formation of a cellular spore // inferred from electronic annotation /// 0070583 // spore membrane bending pathway // inferred from genetic interaction	0005576 // extracellular region // inferred from electronic annotation /// 0005618 // cell wall // inferred from electronic annotation /// 0005628 // prospore membrane // inferred from direct assay /// 0009277 // fungal-type cell wall // inferred from direct assay /// 0016020 // membrane // inferred from electronic annotation /// 0031225 // anchored to membrane // inferred from electronic annotat…	---	---	This probe set was annotated using the Matching Probes based pipeline to a Saccharomyces Genome Database,ENSEMBL identifier using 1 transcripts. // false // Matching Probes // A	GENEFINDER00000001109(10),GENSCAN00000005630(11),YPL130W(11),S000006051(11)	GENEFINDER00000001109 // cdna:GeneFinder chromosome:SGD1.01:XVI:304386:306136:1 // ensembl // 10 // --- /// GENSCAN00000005630 // cdna:Genscan chromosome:SGD1.01:XVI:304386:305057:1 // ensembl // 11 // --- /// S000006051 // SPO19 SGDID:S000006051, Chr XVI from 304386-305057, Verified ORF, Meiosis-specific protein of unknown function, involved in completion of nuclear divisions; identified as a we…	---	41.3506	49.5759	58.1805	44.4978	40.7042	39.2315	49.2239	41.4194	1.18843	0.177059	0.726619	0.0755281	0.62946
1776010_at	YJL190C	YJL190C.S1	chr10:74908-75301 (-) // 100.0 //	Protein component of the small (40S) ribosomal subunit; nearly identical to Rps22Bp and has similarity to E. coli S8 and rat S15a ribosomal proteins	RPS22A	chr10	YJL190C	---	P0C0W1	---	---	S000003726	0006412 // translation // inferred by curator /// 0006412 // translation // inferred from electronic annotation	0005622 // intracellular // inferred from electronic annotation /// 0005737 // cytoplasm // inferred from electronic annotation /// 0005840 // ribosome // inferred from electronic annotation /// 0022627 // cytosolic small ribosomal subunit // inferred from direct assay /// 0030529 // ribonucleoprotein complex // inferred from electronic annotation	0003735 // structural constituent of ribosome // inferred from direct assay /// 0003735 // structural constituent of ribosome // inferred from electronic annotation	---	This probe set was annotated using the Matching Probes based pipeline to a Saccharomyces Genome Database,ENSEMBL identifier using 1 transcripts. // false // Matching Probes // A	GENEFINDER00000001283(11),GENSCAN00000004726(11),YJL190C(11),S000003726(11)	GENEFINDER00000001283 // cdna:GeneFinder chromosome:SGD1.01:X:74909:79261:-1 // ensembl // 11 // --- /// GENSCAN00000004726 // cdna:Genscan chromosome:SGD1.01:X:74909:75301:-1 // ensembl // 11 // --- /// S000003726 // RPS22A SGDID:S000003726, Chr X from 75301-74909, reverse complement, Verified ORF, Protein component of the small (40S) ribosomal subunit; nearly identical to Rps22Bp and has simila…	---	13835.9	11181.2	10922.3	10927.1	10681.9	8629.61	11910.6	10024.2	1.18819	0.180233	0.726619	0.0771825	0.629896
1771773_at	YNR037C	YNR037C.S1	chr14:695048-695324 (-) // 100.0 //	Mitochondrial ribosomal protein of the small subunit, has similarity to E. coli S19 ribosomal protein	RSM19	chr14	YNR037C	---	P53733	---	---	S000005320	0006412 // translation // inferred from electronic annotation /// 0032543 // mitochondrial translation // inferred by curator	0005622 // intracellular // inferred from electronic annotation /// 0005739 // mitochondrion // inferred from direct assay /// 0005739 // mitochondrion // inferred from electronic annotation /// 0005763 // mitochondrial small ribosomal subunit // inferred from physical interaction /// 0005840 // ribosome // inferred from electronic annotation /// 0015935 // small ribosomal subunit // inferred fro…	0003735 // structural constituent of ribosome // inferred from electronic annotation /// 0003735 // structural constituent of ribosome // inferred from physical interaction	---	This probe set was annotated using the Matching Probes based pipeline to a ENSEMBL,Saccharomyces Genome Database identifier using 1 transcripts. // false // Matching Probes // A	YNR037C(11),S000005320(11)	S000005320 // RSM19 SGDID:S000005320, Chr XIV from 695329-695054, reverse complement, Verified ORF, Mitochondrial ribosomal protein of the small subunit, has similarity to E. coli S19 ribosomal protein // sgd // 11 // --- /// YNR037C // cdna:known chromosome:SGD1.01:XIV:695054:695329:-1 gene:YNR037C // ensembl // 11 // ---	---	3211.74	2986.76	3503.72	2925.4	2429.25	2841.05	3227.18	2722.98	1.18516	0.0829668	0.700097	0.0371608	0.564195
1769366_at	YDR020C	YDR020C.S1	chr4:485740-486439 (-) // 100.0 //	Putative protein of unknown function; non-essential gene identified in a screen for mutants with increased levels of rDNA transcription; weak similarity with uridine kinases and with phosphoribokinases	DAS2	chr4	YDR020C	---	Q12084	---	---	S000002427	---	0005634 // nucleus // inferred from direct assay /// 0005634 // nucleus // inferred from electronic annotation /// 0005737 // cytoplasm // inferred from direct assay /// 0005737 // cytoplasm // inferred from electronic annotation	0000166 // nucleotide binding // inferred from electronic annotation /// 0004849 // uridine kinase activity // inferred from electronic annotation /// 0005515 // protein binding // inferred from physical interaction /// 0005524 // ATP binding // inferred from electronic annotation /// 0016301 // kinase activity // inferred from electronic annotation /// 0016740 // transferase activity // inferred…	---	This probe set was annotated using the Matching Probes based pipeline to a ENSEMBL,Saccharomyces Genome Database identifier using 1 transcripts. // false // Matching Probes // A	GENSCAN00000008251(11),YDR020C(11),S000002427(11)	GENSCAN00000008251 // cdna:Genscan chromosome:SGD1.01:IV:485743:486441:-1 // ensembl // 11 // --- /// S000002427 // YDR020C SGDID:S000002427, Chr IV from 486441-485743, reverse complement, Uncharacterized ORF, Hypothetical protein // sgd // 11 // --- /// YDR020C // cdna:known chromosome:SGD1.01:IV:485743:486441:-1 gene:YDR020C // ensembl // 11 // ---	---	843.777	895.246	848.37	762.856	666.335	757.888	862.155	727.635	1.18487	0.0240255	0.619452	0.0174498	0.46417
1771836_at	YER146W	YER146W.S1	chr5:462579-462861 (+) // 100.0 //	Lsm (Like Sm) protein; part of heteroheptameric complexes (Lsm2p-7p and either Lsm1p or 8p): cytoplasmic Lsm1p complex involved in mRNA decay; nuclear Lsm8p complex part of U6 snRNP and possibly involved in processing tRNA, snoRNA, and rRNA	LSM5	chr5	YER146W	---	P40089	---	---	S000000948	0000398 // nuclear mRNA splicing, via spliceosome // inferred from physical interaction /// 0006364 // rRNA processing // inferred from electronic annotation /// 0006397 // mRNA processing // inferred from electronic annotation /// 0006402 // mRNA catabolic process // traceable author statement /// 0008033 // tRNA processing // inferred from electronic annotation /// 0008380 // RNA splicing // in…	0005634 // nucleus // inferred from electronic annotation /// 0005688 // U6 snRNP // inferred from direct assay /// 0005688 // U6 snRNP // traceable author statement /// 0005730 // nucleolus // inferred from direct assay /// 0005732 // small nucleolar ribonucleoprotein complex // inferred from physical interaction /// 0030529 // ribonucleoprotein complex // inferred from electronic annotation ///…	0003723 // RNA binding // inferred from direct assay /// 0003723 // RNA binding // inferred from electronic annotation /// 0003723 // RNA binding // inferred from physical interaction /// 0031202 // RNA splicing factor activity, transesterification mechanism // inferred from direct assay /// 0031202 // RNA splicing factor activity, transesterification mechanism // inferred from physical interacti…	---	This probe set was annotated using the Matching Probes based pipeline to a Saccharomyces Genome Database,ENSEMBL identifier using 1 transcripts. // false // Matching Probes // A	GENSCAN00000004100(11),YER146W(11),S000000948(11)	GENSCAN00000004100 // cdna:Genscan chromosome:SGD1.01:V:462580:462861:1 // ensembl // 11 // --- /// S000000948 // LSM5 SGDID:S000000948, Chr V from 462580-462861, Verified ORF, Lsm (Like Sm) protein; part of heteroheptameric complexes (Lsm2p-7p and either Lsm1p or 8p): cytoplasmic Lsm1p complex involved in mRNA decay; nuclear Lsm8p complex part of U6 snRNP and possibly involved in processing tRNA…	YER145C-A // ensembl // 9 // Negative Strand Matching Probes /// S000028758 // sgd // 9 // Negative Strand Matching Probes	5710.58	6204.77	5603.64	5317.33	4262.76	5270.51	5833.9	4925.07	1.18453	0.097926	0.708569	0.0429123	0.579156
1774354_at	YOL052C-A	YOL052C-A.S1	chr15:231567-231753 (-) // 100.0 //	Multistress response protein, expression is activated by a variety of xenobiotic agents and environmental or physiological stresses	DDR2	chr15	YOL052C-A	---	P89113	---	---	S000005413	0006950 // response to stress // inferred from direct assay /// 0006950 // response to stress // inferred from electronic annotation	0000324 // fungal-type vacuole // inferred from direct assay /// 0005737 // cytoplasm // inferred from direct assay	---	---	This probe set was annotated using the Matching Probes based pipeline to a Saccharomyces Genome Database,ENSEMBL identifier using 1 transcripts. // false // Matching Probes // A	YOL052C-A(11),S000005413(11)	S000005413 // DDR2 SGDID:S000005413, Chr XV from 231754-231569, reverse complement, Verified ORF, Multistress response protein, expression is activated by a variety of xenobiotic agents and environmental or physiological stresses // sgd // 11 // --- /// YOL052C-A // cdna:known chromosome:SGD1.01:XV:231569:231754:-1 gene:YOL052C-A // ensembl // 11 // ---	---	1166.16	1153.01	2015	1210.84	1047.22	1291.5	1394.08	1178.71	1.18272	0.436533	0.792604	0.258868	0.737252
1778084_at	YNL122C	YNL122C.S1	chr14:398019-398367 (-) // 100.0 //	---	---	chr14	YNL122C	---	P53921	---	---	S000005066	0006412 // translation // inferred from electronic annotation	0005622 // intracellular // inferred from electronic annotation /// 0005739 // mitochondrion // inferred from direct assay /// 0005739 // mitochondrion // inferred from electronic annotation /// 0005840 // ribosome // inferred from electronic annotation /// 0030529 // ribonucleoprotein complex // inferred from electronic annotation	0003735 // structural constituent of ribosome // inferred from electronic annotation	---	This probe set was annotated using the Matching Probes based pipeline to a ENSEMBL,Saccharomyces Genome Database identifier using 1 transcripts. // false // Matching Probes // A	YNL122C(11),S000005066(11)	S000005066 // YNL122C SGDID:S000005066, Chr XIV from 398372-398025, reverse complement, Uncharacterized ORF, Hypothetical protein // sgd // 11 // --- /// YNL122C // cdna:known chromosome:SGD1.01:XIV:398025:398372:-1 gene:YNL122C // ensembl // 11 // ---	---	1211.44	998.102	1058.52	1004.5	822.825	940.199	1085.74	919.374	1.18095	0.112563	0.717393	0.050016	0.597783
1775245_at	YOR150W	YOR150W.S1	chr15:611998-612490 (+) // 100.0 //	Mitochondrial ribosomal protein of the large subunit	MRPL23	chr15	YOR150W	---	Q12487	---	---	S000005676	0006412 // translation // inferred from electronic annotation /// 0032543 // mitochondrial translation // inferred by curator	0005622 // intracellular // inferred from electronic annotation /// 0005739 // mitochondrion // inferred from direct assay /// 0005739 // mitochondrion // inferred from electronic annotation /// 0005762 // mitochondrial large ribosomal subunit // inferred from direct assay /// 0005762 // mitochondrial large ribosomal subunit // inferred from physical interaction /// 0005840 // ribosome // inferre…	0003735 // structural constituent of ribosome // inferred from direct assay /// 0003735 // structural constituent of ribosome // inferred from electronic annotation /// 0003735 // structural constituent of ribosome // inferred from physical interaction	---	This probe set was annotated using the Matching Probes based pipeline to a Saccharomyces Genome Database,ENSEMBL identifier using 1 transcripts. // false // Matching Probes // A	GENSCAN00000007435(11),YOR150W(11),S000005676(11)	GENSCAN00000007435 // cdna:Genscan chromosome:SGD1.01:XV:612000:612491:1 // ensembl // 11 // --- /// S000005676 // MRPL23 SGDID:S000005676, Chr XV from 612000-612491, Verified ORF, Mitochondrial ribosomal protein of the large subunit // sgd // 11 // --- /// YOR150W // cdna:known chromosome:SGD1.01:XV:612000:612491:1 gene:YOR150W // ensembl // 11 // ---	---	3627.43	3650.17	3962.68	3227.29	2926.31	3374.38	3743.69	3170.42	1.18082	0.0307685	0.627457	0.0208996	0.487623
1778367_at	YDR377W	YDR377W.S1	chr4:1228598-1228904 (+) // 100.0 //	Subunit f of the F0 sector of mitochondrial F1F0 ATP synthase, which is a large, evolutionarily conserved enzyme complex required for ATP synthesis	ATP17	chr4	YDR377W	---	Q06405	---	---	S000002785	0006754 // ATP biosynthetic process // inferred from electronic annotation /// 0006810 // transport // inferred from electronic annotation /// 0006811 // ion transport // inferred from electronic annotation /// 0015986 // ATP synthesis coupled proton transport // inferred from mutant phenotype /// 0015992 // proton transport // inferred from electronic annotation	0000276 // mitochondrial proton-transporting ATP synthase complex, coupling factor F(o) // inferred from mutant phenotype /// 0005739 // mitochondrion // inferred from direct assay /// 0005739 // mitochondrion // inferred from electronic annotation /// 0005743 // mitochondrial inner membrane // inferred from electronic annotation /// 0016020 // membrane // inferred from electronic annotation /// …	0005515 // protein binding // inferred from physical interaction /// 0016887 // ATPase activity // inferred from direct assay /// 0042802 // identical protein binding // inferred from physical interaction /// 0046933 // hydrogen ion transporting ATP synthase activity, rotational mechanism // inferred from mutant phenotype	---	This probe set was annotated using the Matching Probes based pipeline to a Saccharomyces Genome Database,ENSEMBL identifier using 1 transcripts. // false // Matching Probes // A	YDR377W(11),S000002785(11)	S000002785 // ATP17 SGDID:S000002785, Chr IV from 1228603-1228908, Verified ORF, Subunit f of the F0 sector of mitochondrial F1F0 ATP synthase, which is a large, evolutionarily conserved enzyme complex required for ATP synthesis // sgd // 11 // --- /// YDR377W // cdna:known chromosome:SGD1.01:IV:1228603:1228908:1 gene:YDR377W // ensembl // 11 // ---	GENEFINDER00000002910 // ensembl // 8 // Cross Hyb Matching Probes	4481.22	4138.1	4544.5	3911.84	3239.8	4040.16	4384.24	3713.35	1.18067	0.0904391	0.702486	0.0416187	0.578611
1772736_at	YLR245C	YLR245C.S1	chr12:626501-626930 (-) // 100.0 //	Cytidine deaminase; catalyzes the modification of cytidine to uridine in vitro but native RNA substrates have not been identified, localizes to both the nucleus and cytoplasm	CDD1	chr12	YLR245C	---	Q06549	---	---	S000004235	0006216 // cytidine catabolic process // inferred from direct assay /// 0006217 // deoxycytidine catabolic process // inferred from direct assay /// 0008655 // pyrimidine salvage // inferred from direct assay /// 0046087 // cytidine metabolic process // inferred from electronic annotation	0005634 // nucleus // inferred from direct assay /// 0005737 // cytoplasm // inferred from direct assay	0003824 // catalytic activity // inferred from electronic annotation /// 0004126 // cytidine deaminase activity // inferred from direct assay /// 0004126 // cytidine deaminase activity // inferred from electronic annotation /// 0005515 // protein binding // inferred from physical interaction /// 0008270 // zinc ion binding // inferred from electronic annotation /// 0016787 // hydrolase activity /…	---	This probe set was annotated using the Matching Probes based pipeline to a ENSEMBL,Saccharomyces Genome Database identifier using 1 transcripts. // false // Matching Probes // A	GENSCAN00000007004(11),YLR245C(11),S000004235(11)	GENSCAN00000007004 // cdna:Genscan chromosome:SGD1.01:XII:626504:626932:-1 // ensembl // 11 // --- /// S000004235 // CDD1 SGDID:S000004235, Chr XII from 626932-626504, reverse complement, Verified ORF, Cytidine deaminase; catalyzes the modification of cytidine to uridine in vitro but native RNA substrates have not been identified, localizes to both the nucleus and cytoplasm // sgd // 11 // --- //…	---	1886.76	1737.67	1777.62	1606.84	1340.89	1645.1	1799.59	1524.7	1.18029	0.0744835	0.695601	0.03592	0.55878
1769637_at	YBL018C	YBL018C.S1	chr2:185959-186436 (-) // 100.0 //	Subunit of both RNase MRP, which cleaves pre-rRNA, and nuclear RNase P, which cleaves tRNA precursors to generate mature 5' ends	POP8	chr2	YBL018C	---	P38208	---	---	S000000114	0006364 // rRNA processing // inferred from electronic annotation /// 0006364 // rRNA processing // traceable author statement /// 0006379 // mRNA cleavage // inferred from physical interaction /// 0008033 // tRNA processing // inferred from electronic annotation /// 0008033 // tRNA processing // traceable author statement /// 0034965 // intronic box C/D snoRNA processing // inferred from direct …	0000172 // ribonuclease MRP complex // inferred from direct assay /// 0005634 // nucleus // inferred from electronic annotation /// 0005655 // nucleolar ribonuclease P complex // inferred from direct assay	0000171 // ribonuclease MRP activity // inferred from mutant phenotype /// 0004526 // ribonuclease P activity // inferred from electronic annotation /// 0004526 // ribonuclease P activity // inferred from mutant phenotype /// 0016787 // hydrolase activity // inferred from electronic annotation	---	This probe set was annotated using the Matching Probes based pipeline to a ENSEMBL,Saccharomyces Genome Database identifier using 1 transcripts. // false // Matching Probes // A	GENEFINDER00000001551(11),YBL018C(11),S000000114(11)	GENEFINDER00000001551 // cdna:GeneFinder chromosome:SGD1.01:II:185321:191304:-1 // ensembl // 11 // --- /// S000000114 // POP8 SGDID:S000000114, Chr II from 186477-186431,186355-186001, reverse complement, intron sequence removed, Verified ORF, Subunit of both RNase MRP, which cleaves pre-rRNA, and nuclear RNase P, which cleaves tRNA precursors to generate mature 5' ends // sgd // 11 // --- /// Y…	---	2971.15	3447.19	2899.99	2733.1	2327.72	2840.73	3096.91	2624.25	1.18011	0.111854	0.717393	0.0500965	0.597783
1774288_at	YDR054C	YDR054C.S1	chr4:561434-562322 (-) // 100.0 //	Ubiquitin-conjugating enzyme (E2) and catalytic subunit of SCF ubiquitin-protein ligase complex (together with Skp1p, Rbx1p, Cdc53p, and an F-box protein) that regulates cell cycle progression by targeting key substrates for degradation	CDC34	chr4	YDR054C	---	P14682	---	---	S000002461	0000082 // G1/S transition of mitotic cell cycle // traceable author statement /// 0000086 // G2/M transition of mitotic cell cycle // inferred from genetic interaction /// 0000209 // protein polyubiquitination // inferred from direct assay /// 0006260 // DNA replication // inferred from electronic annotation /// 0007049 // cell cycle // inferred from electronic annotation /// 0019941 // modifica…	0005634 // nucleus // inferred from direct assay /// 0005634 // nucleus // inferred from electronic annotation /// 0005737 // cytoplasm // inferred from direct assay /// 0005737 // cytoplasm // inferred from electronic annotation /// 0019005 // SCF ubiquitin ligase complex // inferred from direct assay /// 0019005 // SCF ubiquitin ligase complex // inferred from mutant phenotype	0000166 // nucleotide binding // inferred from electronic annotation /// 0004842 // ubiquitin-protein ligase activity // inferred from direct assay /// 0004842 // ubiquitin-protein ligase activity // inferred from electronic annotation /// 0005515 // protein binding // inferred from physical interaction /// 0005524 // ATP binding // inferred from electronic annotation /// 0016874 // ligase activi…	---	This probe set was annotated using the Matching Probes based pipeline to a Saccharomyces Genome Database,ENSEMBL identifier using 1 transcripts. // false // Matching Probes // A	GENEFINDER00000002695(11),GENSCAN00000008218(11),YDR054C(11),S000002461(11)	GENEFINDER00000002695 // cdna:GeneFinder chromosome:SGD1.01:IV:561438:562325:-1 // ensembl // 11 // --- /// GENSCAN00000008218 // cdna:Genscan chromosome:SGD1.01:IV:561438:562325:-1 // ensembl // 11 // --- /// S000002461 // CDC34 SGDID:S000002461, Chr IV from 562325-561438, reverse complement, Verified ORF, Ubiquitin-conjugating enzyme or E2; together with Skp1p, Rbx1p, Cdc53p, and an F-box prote…	---	1580	1608.12	2054.76	1553.21	1457.91	1403.1	1734.79	1470.11	1.18004	0.139074	0.717393	0.0614635	0.61361
1775970_at	YMR013W-A	YMR013W-A.S1	chr13:298309-298390 (+) // 100.0 //	---	---	chr13	snR73 /// YMR013W-A	---	P0C5Q2	---	---	S000007622	---	---	---	---	This probe set was annotated using the Matching Probes based pipeline to a ENSEMBL,Saccharomyces Genome Database,GenBank identifier using 1 transcripts. // false // Matching Probes // A	YMR013W-A(11),snR73(11),AJ010796(11),S000007622(11)	AJ010796 // Saccharomyces cerevisiae small nucleolar RNA SNR73. // gb // 11 // --- /// S000007622 // YMR013W-A SGDID:S000007622, Chr XIII from 298310-298390, Dubious ORF, Dubious open reading frame unlikely to encode a protein, based on available experimental and comparative sequence data; completely overlaps the characterized snoRNA gene snR73 // sgd // 11 // --- /// snR73 // ncrna:snoRNA chromo…	---	885	1393.74	912.787	920.472	842.322	885.205	1040.32	882.086	1.17938	0.329521	0.770094	0.171625	0.683527
1772795_at	YJR135W-A	YJR135W-A.S1	chr10:676665-676929 (+) // 100.0 //	Mitochondrial intermembrane space protein mediating import and insertion of polytopic inner membrane proteins; homolog of human DDP1 (deafness dystonia peptide 1) which is mutated in the X-linked Mohr-Tranebjaerg syndrome	TIM8	chr10	YJR135W-A	---	P57744	---	---	S000007348	0006626 // protein targeting to mitochondrion // inferred from electronic annotation /// 0006810 // transport // inferred from electronic annotation /// 0015031 // protein transport // inferred from electronic annotation /// 0045039 // protein import into mitochondrial inner membrane // inferred from electronic annotation /// 0045039 // protein import into mitochondrial inner membrane // inferred…	0005739 // mitochondrion // inferred from direct assay /// 0005739 // mitochondrion // inferred from electronic annotation /// 0005743 // mitochondrial inner membrane // inferred from electronic annotation /// 0016020 // membrane // inferred from electronic annotation /// 0042719 // mitochondrial intermembrane space protein transporter complex // inferred from direct assay /// 0042719 // mitochon…	0008270 // zinc ion binding // inferred from electronic annotation /// 0008565 // protein transporter activity // inferred from mutant phenotype /// 0008565 // protein transporter activity // inferred from physical interaction /// 0046872 // metal ion binding // inferred from electronic annotation	---	This probe set was annotated using the Matching Probes based pipeline to a Saccharomyces Genome Database,ENSEMBL identifier using 1 transcripts. // false // Matching Probes // A	YJR135W-A(11),S000007348(11)	S000007348 // TIM8 SGDID:S000007348, Chr X from 676887-677150, Verified ORF, Mitochondrial intermembrane space protein mediating import and insertion of polytopic inner membrane proteins; homolog of human DDP1 (deafness dystonia peptide 1) which is mutated in the X-linked Mohr-Tranebjaerg syndrome // sgd // 11 // --- /// YJR135W-A // cdna:known chromosome:SGD1.01:X:676965:677228:1 gene:YJR135W-A …	---	4245.8	4558.92	4170.1	3989.76	3083.87	4002.1	4321.72	3665.3	1.17909	0.142977	0.717393	0.0635771	0.617381
1772793_at	YCR065W	YCR065W.S1	chr3:229301-230996 (+) // 100.0 //	Forkhead transcription factor that drives S-phase specific expression of genes involved in chromosome segregation, spindle dynamics, and budding; suppressor of calmodulin mutants with specific SPB assembly defects; telomere maintenance role	HCM1	chr3	YCR065W	---	P25364	---	---	S000000661	0000115 // regulation of transcription during S-phase of mitotic cell cycle // inferred from mutant phenotype /// 0006350 // transcription // inferred from electronic annotation /// 0006355 // regulation of transcription, DNA-dependent // inferred from electronic annotation /// 0006357 // regulation of transcription from RNA polymerase II promoter // inferred from direct assay /// 0045449 // regu…	0000790 // nuclear chromatin // inferred from direct assay /// 0005634 // nucleus // inferred from electronic annotation /// 0005634 // nucleus // inferred from physical interaction /// 0005737 // cytoplasm // inferred from electronic annotation	0003677 // DNA binding // inferred from electronic annotation /// 0003700 // transcription factor activity // inferred from electronic annotation /// 0003704 // specific RNA polymerase II transcription factor activity // inferred from direct assay /// 0003704 // specific RNA polymerase II transcription factor activity // inferred from mutant phenotype /// 0043565 // sequence-specific DNA binding …	---	This probe set was annotated using the Matching Probes based pipeline to a ENSEMBL,Saccharomyces Genome Database identifier using 1 transcripts. // false // Matching Probes // A	GENEFINDER00000000016(11),GENSCAN00000003716(11),YCR065W(11),S000000661(11)	GENEFINDER00000000016 // cdna:GeneFinder chromosome:SGD1.01:III:229309:231000:1 // ensembl // 11 // --- /// GENSCAN00000003716 // cdna:Genscan chromosome:SGD1.01:III:229309:231000:1 // ensembl // 11 // --- /// S000000661 // HCM1 SGDID:S000000661, Chr III from 229306-231000, Verified ORF, Forkhead transcription factor involved in cell cycle specific transcription of SPC110; dosage-dependent suppre…	---	787.305	674.626	800.883	729.616	553.144	643.324	752.07	637.951	1.17888	0.164574	0.717393	0.073474	0.627508
1769998_at	YLR346C	YLR346C.S1	chr12:822286-822592 (-) // 100.0 //	---	---	chr12	YLR346C	---	Q06139	---	---	S000004338	---	0005739 // mitochondrion // inferred from direct assay /// 0005739 // mitochondrion // inferred from electronic annotation	---	---	This probe set was annotated using the Matching Probes based pipeline to a Saccharomyces Genome Database,ENSEMBL identifier using 1 transcripts. // false // Matching Probes // A	YLR346C(11),S000004338(11)	S000004338 // YLR346C SGDID:S000004338, Chr XII from 822592-822287, reverse complement, Uncharacterized ORF, Putative protein of unknown function found in mitochondria; expression is regulated by transcription factors involved in pleiotropic drug resistance, Pdr1p and Yrr1p; YLR346C is not an essential gene // sgd // 11 // --- /// YLR346C // cdna:known chromosome:SGD1.01:XII:822287:822592:-1 gene…	---	77.6157	80.7246	105.136	87.2963	63.3691	72.7066	87.0101	73.8158	1.17875	0.283923	0.751394	0.140317	0.662022
1772779_at	YLR226W	YLR226W.S1	chr12:589353-590541 (+) // 100.0 //	Cyclin for the Sgv1p (Bur1p) protein kinase; Sgv1p and Bur2p comprise a CDK-cyclin complex involved in transcriptional regulation through its phosphorylation of the carboxy-terminal domain of the largest subunit of RNA polymerase II	BUR2	chr12	YLR226W	---	Q05949	---	---	S000004216	0000070 // mitotic sister chromatid segregation // inferred from genetic interaction /// 0006350 // transcription // inferred from direct assay /// 0006350 // transcription // inferred from electronic annotation /// 0006974 // response to DNA damage stimulus // inferred from mutant phenotype /// 0007049 // cell cycle // inferred from electronic annotation /// 0033184 // positive regulation of his…	0000307 // cyclin-dependent protein kinase holoenzyme complex // inferred from physical interaction /// 0005634 // nucleus // inferred from direct assay /// 0005634 // nucleus // inferred from electronic annotation	0005515 // protein binding // inferred from physical interaction /// 0016538 // cyclin-dependent protein kinase regulator activity // inferred from direct assay	---	This probe set was annotated using the Matching Probes based pipeline to a ENSEMBL,Saccharomyces Genome Database identifier using 1 transcripts. // false // Matching Probes // A	GENSCAN00000007473(11),YLR226W(11),S000004216(11)	GENSCAN00000007473 // cdna:Genscan chromosome:SGD1.01:XII:589752:590543:1 // ensembl // 11 // --- /// S000004216 // BUR2 SGDID:S000004216, Chr XII from 589356-590543, Verified ORF, Cyclin for the Sgv1p (Bur1p) protein kinase; Sgv1p and Bur2p comprise a CDK-cyclin complex involved in transcriptional regulation through its phosphorylation of the carboxy-terminal domain of the largest subunit of RNA…	---	935.668	1106.62	1188.36	1061	924.668	766.013	1071.58	909.172	1.17863	0.236281	0.743556	0.111052	0.654782
1778700_at	YGR029W	YGR029W.S1	chr7:543553-544206 (+) // 100.0 //	Flavin-linked sulfhydryl oxidase of the mitochondrial intermembrane space (IMS), oxidizes Mia40p as part of a disulfide relay system that promotes IMS retention of imported proteins; ortholog of human hepatopoietin (ALR)	ERV1	chr7	YGR029W	---	P27882	---	---	S000003261	0006879 // cellular iron ion homeostasis // inferred from direct assay /// 0006979 // response to oxidative stress // inferred from mutant phenotype /// 0045041 // protein import into mitochondrial intermembrane space // inferred from mutant phenotype /// 0055114 // oxidation reduction // inferred from electronic annotation	0005739 // mitochondrion // inferred from direct assay /// 0005739 // mitochondrion // inferred from electronic annotation /// 0005758 // mitochondrial intermembrane space // inferred from direct assay /// 0005758 // mitochondrial intermembrane space // inferred from electronic annotation	0016491 // oxidoreductase activity // inferred from electronic annotation /// 0016971 // flavin-linked sulfhydryl oxidase activity // inferred from direct assay /// 0016972 // thiol oxidase activity // inferred from electronic annotation /// 0016972 // thiol oxidase activity // inferred from mutant phenotype	---	This probe set was annotated using the Matching Probes based pipeline to a Saccharomyces Genome Database,ENSEMBL identifier using 1 transcripts. // false // Matching Probes // A	YGR029W(11),S000003261(11)	S000003261 // ERV1 SGDID:S000003261, Chr VII from 543557-543642,543726-544209, intron sequence removed, Verified ORF, Flavin-linked sulfhydryl oxidase localized to the mitochondrial intermembrane space, has a role in the maturation of cytosolic iron-sulfur proteins; ortholog of human hepatopoietin (ALR) // sgd // 11 // --- /// YGR029W // cdna:known chromosome:SGD1.01:VII:543557:544209:1 gene:YGR0…	---	1949.77	2325.75	2150.11	2053.1	1504.21	1931.86	2136.33	1813.69	1.17789	0.204091	0.734967	0.0935977	0.642205
1772049_s_at	YDR261C-D	YDR261C-D.S1	chr10:472453-483278 (+) // 98.88 // /// chr12:651116-656359 (+) // 99.73 // /// chr12:593437-598678 (+) // 97.8 // /// chr13:196627-201868 (+) // 98.69 // /// chr13:184460-189701 (+) // 98.46 // /// chr16:56747-61988 (+) // 98.92 // /// chr16:844702-849946 (+) // 98.63 // /// chr7:536057-817025 (+) // 99.21 // /// chr15:595111-975856 (+) // 98.88 // /// chr15:117998-123239 (+) // 98.57 // /// chr…	---	---	chr10 /// chr13 /// chr14 /// chr2 /// chr4 /// chr7	YBL005W-B /// YDR261C-D /// YDR365W-B /// YGR027W-B /// YJR029W /// YMR045C /// YNL284C-B	---	P0C2I3 /// P0C2I7 /// P47100 /// Q03970 /// Q04214 /// Q07163 /// Q07793 /// Q12112 /// Q12141 /// Q12490	---	---	S000002147 /// S000003790 /// S000004648 /// S000007387 /// S000007395 /// S000007401 /// S000007406	0006310 // DNA recombination // inferred from electronic annotation /// 0006508 // proteolysis // inferred from electronic annotation /// 0015074 // DNA integration // inferred from electronic annotation /// 0032196 // transposition // inferred from electronic annotation /// 0046797 // viral procapsid maturation // inferred from electronic annotation	0005634 // nucleus // inferred from electronic annotation /// 0005737 // cytoplasm // inferred from electronic annotation	0000166 // nucleotide binding // inferred from electronic annotation /// 0000287 // magnesium ion binding // inferred from electronic annotation /// 0003676 // nucleic acid binding // inferred from electronic annotation /// 0003677 // DNA binding // inferred from electronic annotation /// 0003723 // RNA binding // inferred from electronic annotation /// 0003824 // catalytic activity // inferred f…	---	This probe set was annotated using the Matching Probes based pipeline to a ENSEMBL,Saccharomyces Genome Database identifier using 1 transcripts. // false // Matching Probes // A	GENEFINDER00000001273(11),GENSCAN00000004545(11),GENEFINDER00000000812(11),GENSCAN00000004923(11),GENEFINDER00000001424(11),GENSCAN00000004925(11),GENEFINDER00000001687(11),GENSCAN00000006891(11),GENEFINDER00000003166(11),GENSCAN00000007516(11),GENEFINDER00000002287(11),GENSCAN00000005821(11),GENEFINDER00000002945(11),GENSCAN00000007783(11),GENEFINDER00000002716(11),GENSCAN00000007789(11),YJR029W…	GENEFINDER00000000812 // cdna:GeneFinder chromosome:SGD1.01:XIV:96964:100431:-1 // ensembl // 11 // --- /// GENEFINDER00000001273 // cdna:GeneFinder chromosome:SGD1.01:X:480138:483605:1 // ensembl // 11 // --- /// GENEFINDER00000001424 // cdna:GeneFinder chromosome:SGD1.01:II:217069:236390:1 // ensembl // 11 // --- /// GENEFINDER00000001687 // cdna:GeneFinder chromosome:SGD1.01:XIII:357358:360423…	---	3812.92	1831.01	2385.07	2670.71	1907.69	2001.5	2553.58	2168.52	1.17757	0.531366	0.814388	0.354704	0.779227
1780099_at	YNL197C	YNL197C.S1	chr14:267604-269590 (-) // 100.0 //	RNA binding protein that sequesters CLN3 mRNA in cytoplasmic foci; cytoplasmic retention factor for Cdc28p and associated cyclins; regulates cell fate and dose-dependently regulates the critical cell size required for passage through Start	WHI3	chr14	YNL197C	---	P34761	---	---	S000005141	0001403 // invasive growth in response to glucose limitation // inferred from mutant phenotype /// 0007049 // cell cycle // inferred from electronic annotation /// 0007124 // pseudohyphal growth // inferred from mutant phenotype /// 0008361 // regulation of cell size // inferred from genetic interaction /// 0008361 // regulation of cell size // inferred from mutant phenotype /// 0051220 // cytopl…	0005737 // cytoplasm // inferred from direct assay	0000166 // nucleotide binding // inferred from electronic annotation /// 0003676 // nucleic acid binding // inferred from electronic annotation /// 0003723 // RNA binding // inferred from direct assay /// 0003723 // RNA binding // inferred from electronic annotation /// 0005515 // protein binding // inferred from physical interaction /// 0042802 // identical protein binding // inferred from physi…	---	This probe set was annotated using the Matching Probes based pipeline to a Saccharomyces Genome Database,ENSEMBL identifier using 1 transcripts. // false // Matching Probes // A	GENEFINDER00000000778(11),GENSCAN00000004953(11),YNL197C(11),S000005141(11)	GENEFINDER00000000778 // cdna:GeneFinder chromosome:SGD1.01:XIV:267609:269594:-1 // ensembl // 11 // --- /// GENSCAN00000004953 // cdna:Genscan chromosome:SGD1.01:XIV:267609:269594:-1 // ensembl // 11 // --- /// S000005141 // WHI3 SGDID:S000005141, Chr XIV from 269594-267609, reverse complement, Verified ORF, RNA binding protein that binds to and sequesters the G1 cyclin CLN3 mRNA; regulates cell…	---	1242.48	1108.75	1412.75	1123.36	1102.26	962.615	1248.53	1060.28	1.17755	0.127597	0.717393	0.0576374	0.611283
1776912_at	YPL162C	YPL162C.S1	chr16:243204-244026 (-) // 100.0 //	---	---	chr16	YPL162C	---	Q12042	---	---	S000006083	---	0000329 // fungal-type vacuole membrane // inferred from direct assay /// 0005773 // vacuole // inferred from electronic annotation /// 0016020 // membrane // inferred from electronic annotation /// 0016021 // integral to membrane // inferred from electronic annotation	---	---	This probe set was annotated using the Matching Probes based pipeline to a Saccharomyces Genome Database,ENSEMBL identifier using 1 transcripts. // false // Matching Probes // A	GENSCAN00000005718(11),YPL162C(11),S000006083(11)	GENSCAN00000005718 // cdna:Genscan chromosome:SGD1.01:XVI:243205:244026:-1 // ensembl // 11 // --- /// S000006083 // YPL162C SGDID:S000006083, Chr XVI from 244026-243205, reverse complement, Uncharacterized ORF, Hypothetical protein // sgd // 11 // --- /// YPL162C // cdna:known chromosome:SGD1.01:XVI:243205:244026:-1 gene:YPL162C // ensembl // 11 // ---	---	534.502	577.807	556.585	537.835	443.234	441.617	556.017	472.182	1.17755	0.0765904	0.696945	0.0377823	0.568849
1772375_at	YOL140W	YOL140W.S1	chr15:58757-60029 (+) // 100.0 //	Acetylornithine aminotransferase, catalyzes the fourth step in the biosynthesis of the arginine precursor ornithine	ARG8	chr15	YOL140W	---	P18544	---	---	S000005500	0006525 // arginine metabolic process // inferred from electronic annotation /// 0006526 // arginine biosynthetic process // inferred from electronic annotation /// 0006526 // arginine biosynthetic process // traceable author statement /// 0006592 // ornithine biosynthetic process // traceable author statement /// 0008652 // cellular amino acid biosynthetic process // inferred from electronic ann…	0005739 // mitochondrion // inferred from direct assay /// 0005739 // mitochondrion // inferred from electronic annotation /// 0005759 // mitochondrial matrix // inferred from direct assay /// 0005759 // mitochondrial matrix // inferred from electronic annotation	0003824 // catalytic activity // inferred from electronic annotation /// 0003992 // N2-acetyl-L-ornithine:2-oxoglutarate 5-aminotransferase activity // inferred from direct assay /// 0003992 // N2-acetyl-L-ornithine:2-oxoglutarate 5-aminotransferase activity // inferred from electronic annotation /// 0008483 // transaminase activity // inferred from electronic annotation /// 0016740 // transferas…	---	This probe set was annotated using the Matching Probes based pipeline to a Saccharomyces Genome Database,ENSEMBL identifier using 1 transcripts. // false // Matching Probes // A	GENSCAN00000006802(11),GENEFINDER00000002211(11),YOL140W(11),S000005500(11)	GENEFINDER00000002211 // cdna:GeneFinder chromosome:SGD1.01:XV:59332:60030:1 // ensembl // 11 // --- /// GENSCAN00000006802 // cdna:Genscan chromosome:SGD1.01:XV:58759:60030:1 // ensembl // 11 // --- /// S000005500 // ARG8 SGDID:S000005500, Chr XV from 58759-60030, Verified ORF, Acetylornithine aminotransferase, catalyzes the fourth step in the biosynthesis of the arginine precursor ornithine // …	---	7340.52	6944.58	7332.71	6827.4	5596.99	5991.18	7203.54	6117.5	1.17753	0.055547	0.684734	0.0303971	0.539545
1770981_at	YIL121W	YIL121W.S1	chr9:132240-133869 (+) // 100.0 //	Multidrug transporter of the major facilitator superfamily, required for resistance to quinidine, barban, cisplatin, and bleomycin; may have a role in potassium uptake	QDR2	chr9	YIL121W	---	P40474	---	---	S000001383	0006810 // transport // inferred from electronic annotation /// 0006855 // multidrug transport // inferred from mutant phenotype /// 0010107 // potassium ion import // inferred from genetic interaction /// 0055085 // transmembrane transport // inferred from electronic annotation	0005887 // integral to plasma membrane // inferred from direct assay /// 0016020 // membrane // inferred from electronic annotation /// 0016021 // integral to membrane // inferred from electronic annotation	0005215 // transporter activity // inferred from electronic annotation /// 0005515 // protein binding // inferred from physical interaction /// 0015559 // multidrug efflux pump activity // inferred from mutant phenotype /// 0042802 // identical protein binding // inferred from physical interaction	---	This probe set was annotated using the Matching Probes based pipeline to a ENSEMBL,Saccharomyces Genome Database identifier using 1 transcripts. // false // Matching Probes // A	GENEFINDER00000000436(11),GENSCAN00000003518(11),YIL121W(11),S000001383(11)	GENEFINDER00000000436 // cdna:GeneFinder chromosome:SGD1.01:IX:132241:133869:1 // ensembl // 11 // --- /// GENSCAN00000003518 // cdna:Genscan chromosome:SGD1.01:IX:132241:133869:1 // ensembl // 11 // --- /// S000001383 // QDR2 SGDID:S000001383, Chr IX from 132241-133869, Verified ORF, Multidrug transporter required for resistance to quinidine, barban, cisplatin, and bleomycin; member of the major…	---	5635.17	5693.55	5508.04	5008.19	4549.17	4760.31	5611.72	4768.88	1.17674	0.00523496	0.521623	0.0128136	0.452087
1776310_at	YML077W	YML077W.S1	chr13:111864-112344 (+) // 100.0 //	Component of the TRAPP (transport protein particle) complex, which plays an essential role in the vesicular transport from endoplasmic reticulum to Golgi	BET5	chr13	YML077W	---	Q03630	---	---	S000004542	0006810 // transport // inferred from electronic annotation /// 0006888 // ER to Golgi vesicle-mediated transport // inferred from electronic annotation /// 0006888 // ER to Golgi vesicle-mediated transport // inferred from mutant phenotype /// 0016192 // vesicle-mediated transport // inferred from electronic annotation	0005783 // endoplasmic reticulum // inferred from electronic annotation /// 0005794 // Golgi apparatus // inferred from electronic annotation /// 0005801 // cis-Golgi network // inferred from electronic annotation /// 0030008 // TRAPP complex // inferred from direct assay	0017112 // Rab guanyl-nucleotide exchange factor activity // inferred from direct assay	---	This probe set was annotated using the Matching Probes based pipeline to a ENSEMBL,Saccharomyces Genome Database identifier using 1 transcripts. // false // Matching Probes // A	YML077W(11),S000004542(11)	S000004542 // BET5 SGDID:S000004542, Chr XIII from 111865-112344, Verified ORF, Component of the TRAPP (transport protein particle) complex, which plays an essential role in the vesicular transport from endoplasmic reticulum to Golgi // sgd // 11 // --- /// YML077W // cdna:known chromosome:SGD1.01:XIII:111865:112344:1 gene:YML077W // ensembl // 11 // ---	---	3217	2702.13	2309.48	1976.35	2562.5	2437.2	2717.84	2311.03	1.17603	0.262594	0.747835	0.127916	0.657222
1771246_at	YBR252W	YBR252W.S1	chr2:722565-723009 (+) // 100.0 //	dUTPase, catalyzes hydrolysis of dUTP to dUMP and PPi, thereby preventing incorporation of uracil into DNA during replication; critical for the maintenance of genetic stability	DUT1	chr2	YBR252W	---	P33317	---	---	S000000456	0009117 // nucleotide metabolic process // inferred from electronic annotation /// 0009213 // pyrimidine deoxyribonucleoside triphosphate catabolic process // inferred from mutant phenotype /// 0046080 // dUTP metabolic process // inferred from electronic annotation	0005634 // nucleus // inferred from direct assay /// 0005737 // cytoplasm // inferred from direct assay	0000287 // magnesium ion binding // inferred from electronic annotation /// 0004170 // dUTP diphosphatase activity // inferred from electronic annotation /// 0004170 // dUTP diphosphatase activity // inferred from mutant phenotype /// 0005515 // protein binding // inferred from physical interaction /// 0016787 // hydrolase activity // inferred from electronic annotation /// 0046872 // metal ion b…	---	This probe set was annotated using the Matching Probes based pipeline to a Saccharomyces Genome Database,ENSEMBL identifier using 1 transcripts. // false // Matching Probes // A	GENEFINDER00000001360(10),GENSCAN00000005452(11),YBR252W(11),S000000456(11)	GENEFINDER00000001360 // cdna:GeneFinder chromosome:SGD1.01:II:721385:726535:1 // ensembl // 10 // --- /// GENSCAN00000005452 // cdna:Genscan chromosome:SGD1.01:II:722606:723049:1 // ensembl // 11 // --- /// S000000456 // DUT1 SGDID:S000000456, Chr II from 722606-723049, Verified ORF, dUTPase, catalyzes the hydrolysis of dUTP to dUMP and PPi and thereby prevents the incorporation of uracil into D…	---	6900.22	6426.67	5978.33	5927.68	4998.66	5504.38	6424.06	5463.64	1.17578	0.0658286	0.687677	0.0346508	0.55531
1772703_at	YML098W	YML098W.S1	chr13:77266-77770 (+) // 100.0 //	TFIID subunit (19 kDa), involved in RNA polymerase II transcription initiation, similar to histone H4 with atypical histone fold motif of Spt3-like transcription factors	TAF13	chr13	YML098W	---	P11747	---	---	S000004564	0006350 // transcription // inferred from electronic annotation /// 0006366 // transcription from RNA polymerase II promoter // inferred from electronic annotation /// 0032568 // general transcription from RNA polymerase II promoter // inferred from direct assay /// 0045449 // regulation of transcription // inferred from electronic annotation /// 0051123 // transcriptional preinitiation complex a…	0005634 // nucleus // inferred from direct assay /// 0005634 // nucleus // inferred from electronic annotation /// 0005669 // transcription factor TFIID complex // inferred from direct assay	0003677 // DNA binding // inferred from electronic annotation /// 0003702 // RNA polymerase II transcription factor activity // inferred from electronic annotation /// 0005515 // protein binding // inferred from physical interaction /// 0016251 // general RNA polymerase II transcription factor activity // inferred from direct assay	---	This probe set was annotated using the Matching Probes based pipeline to a ENSEMBL,Saccharomyces Genome Database identifier using 1 transcripts. // false // Matching Probes // A	GENEFINDER00000001952(11),GENSCAN00000006086(11),YML098W(11),S000004564(11)	GENEFINDER00000001952 // cdna:GeneFinder chromosome:SGD1.01:XIII:77267:77770:1 // ensembl // 11 // --- /// GENSCAN00000006086 // cdna:Genscan chromosome:SGD1.01:XIII:77267:77770:1 // ensembl // 11 // --- /// S000004564 // TAF13 SGDID:S000004564, Chr XIII from 77267-77770, Verified ORF, TFIID subunit (19 kDa), involved in RNA polymerase II transcription initiation, similar to histone H4 with atypi…	---	1848.77	1821.9	1871.52	1700.74	1381.72	1651.69	1847.28	1571.55	1.17545	0.0687253	0.68982	0.0358462	0.55878
1774660_at	YLR023C	YLR023C.S1	chr12:185496-187128 (-) // 100.0 //	Membrane protein involved in zinc ion homeostasis, member of the four-protein IZH family, expression induced by zinc deficiency; deletion reduces sensitivity to elevated zinc and shortens lag phase, overexpression reduces Zap1p activity	IZH3	chr12	YLR023C	---	Q07959	---	---	S000004013	0006882 // cellular zinc ion homeostasis // inferred from mutant phenotype	0005783 // endoplasmic reticulum // inferred from direct assay /// 0005783 // endoplasmic reticulum // inferred from electronic annotation /// 0016020 // membrane // inferred from electronic annotation /// 0016020 // membrane // traceable author statement /// 0016021 // integral to membrane // inferred from electronic annotation	---	---	This probe set was annotated using the Matching Probes based pipeline to a ENSEMBL,Saccharomyces Genome Database identifier using 1 transcripts. // false // Matching Probes // A	GENSCAN00000007618(11),YLR023C(11),S000004013(11)	GENSCAN00000007618 // cdna:Genscan chromosome:SGD1.01:XII:185497:187080:-1 // ensembl // 11 // --- /// S000004013 // IZH3 SGDID:S000004013, Chr XII from 187128-185497, reverse complement, Verified ORF, Membrane protein involved in zinc metabolism, member of the four-protein IZH family, expression induced by zinc deficiency; deletion reduces sensitivity to elevated zinc and shortens lag phase, ove…	---	2223.1	2192.26	2314.42	1941.09	2000.34	1788.89	2242.67	1908	1.1754	0.0121133	0.589239	0.0161325	0.461937
1778089_at	YPL252C	YPL252C.S1	chr16:73362-73881 (-) // 100.0 //	Ferredoxin of the mitochondrial matrix required for formation of cellular iron-sulfur proteins; involved in heme A biosynthesis; homologous to human adrenodoxin	YAH1	chr16	YPL252C	---	Q12184	---	---	S000006173	0006784 // heme a biosynthetic process // inferred from genetic interaction /// 0006810 // transport // inferred from electronic annotation /// 0016226 // iron-sulfur cluster assembly // inferred from direct assay /// 0016226 // iron-sulfur cluster assembly // inferred from mutant phenotype /// 0022900 // electron transport chain // inferred from electronic annotation	0005739 // mitochondrion // inferred from electronic annotation /// 0005759 // mitochondrial matrix // inferred from direct assay /// 0005759 // mitochondrial matrix // inferred from electronic annotation	0005506 // iron ion binding // inferred from electronic annotation /// 0009055 // electron carrier activity // inferred from electronic annotation /// 0009055 // electron carrier activity // non-traceable author statement /// 0016653 // oxidoreductase activity, acting on NADH or NADPH, heme protein as acceptor // inferred from genetic interaction /// 0046872 // metal ion binding // inferred from …	---	This probe set was annotated using the Matching Probes based pipeline to a ENSEMBL,Saccharomyces Genome Database identifier using 1 transcripts. // false // Matching Probes // A	GENSCAN00000005908(11),YPL252C(11),S000006173(11)	GENSCAN00000005908 // cdna:Genscan chromosome:SGD1.01:XVI:73363:73881:-1 // ensembl // 11 // --- /// S000006173 // YAH1 SGDID:S000006173, Chr XVI from 73881-73363, reverse complement, Verified ORF, Ferredoxin of the mitochondrial matrix required for formation of cellular iron-sulfur proteins; involved in heme A biosynthesis; homologous to human adrenodoxin // sgd // 11 // --- /// YPL252C // cdna:…	GENEFINDER00000001015 // ensembl // 8 // Cross Hyb Matching Probes	4424	4673.02	5434.73	4350	3425.5	4663.05	4825.37	4111.13	1.17373	0.225454	0.743556	0.107076	0.648494
1773194_at	YOR297C	YOR297C.S1	chr15:874739-875318 (-) // 100.0 //	Component of the mitochondrial Tim54p-Tim22p complex involved in insertion of polytopic proteins into the inner membrane; may function to stabilize the complex	TIM18	chr15	YOR297C	---	Q08749	---	---	S000005823	0001101 // response to acid // inferred from mutant phenotype /// 0006099 // tricarboxylic acid cycle // inferred from electronic annotation /// 0006612 // protein targeting to membrane // inferred from genetic interaction /// 0006626 // protein targeting to mitochondrion // inferred from genetic interaction /// 0006810 // transport // inferred from electronic annotation /// 0006915 // apoptosis …	0005739 // mitochondrion // inferred from direct assay /// 0005739 // mitochondrion // inferred from electronic annotation /// 0005740 // mitochondrial envelope // inferred from electronic annotation /// 0005743 // mitochondrial inner membrane // inferred from electronic annotation /// 0016020 // membrane // inferred from electronic annotation /// 0016021 // integral to membrane // inferred from …	0005506 // iron ion binding // inferred from electronic annotation /// 0008565 // protein transporter activity // inferred from physical interaction /// 0020037 // heme binding // inferred from electronic annotation	---	This probe set was annotated using the Matching Probes based pipeline to a ENSEMBL,Saccharomyces Genome Database identifier using 1 transcripts. // false // Matching Probes // A	YOR297C(11),S000005823(11)	S000005823 // TIM18 SGDID:S000005823, Chr XV from 875320-874742, reverse complement, Verified ORF, Component of the mitochondrial Tim54p-Tim22p complex involved in insertion of polytopic proteins into the inner membrane; may function to stabilize the complex // sgd // 11 // --- /// YOR297C // cdna:known chromosome:SGD1.01:XV:874742:875320:-1 gene:YOR297C // ensembl // 11 // ---	---	2990.41	3268.93	3136.01	2725.64	2336.79	2979.32	3129.72	2667.28	1.17337	0.101592	0.711798	0.0489747	0.594659
1770451_at	YER183C	YER183C.S1	chr5:553328-553964 (-) // 100.0 //	5,10-methenyltetrahydrofolate synthetase, involved in folic acid biosynthesis	FAU1	chr5	YER183C	---	P40099	---	---	S000000985	0009396 // folic acid and derivative biosynthetic process // inferred from direct assay /// 0009396 // folic acid and derivative biosynthetic process // inferred from electronic annotation	0005739 // mitochondrion // inferred from direct assay	0000166 // nucleotide binding // inferred from electronic annotation /// 0005515 // protein binding // inferred from physical interaction /// 0005524 // ATP binding // inferred from electronic annotation /// 0016874 // ligase activity // inferred from electronic annotation /// 0030272 // 5-formyltetrahydrofolate cyclo-ligase activity // inferred from direct assay /// 0030272 // 5-formyltetrahydro…	---	This probe set was annotated using the Matching Probes based pipeline to a ENSEMBL,Saccharomyces Genome Database identifier using 1 transcripts. // false // Matching Probes // A	GENEFINDER00000000289(11),GENSCAN00000004125(11),YER183C(11),S000000985(11)	GENEFINDER00000000289 // cdna:GeneFinder chromosome:SGD1.01:V:553329:557640:-1 // ensembl // 11 // --- /// GENSCAN00000004125 // cdna:Genscan chromosome:SGD1.01:V:553329:553964:-1 // ensembl // 11 // --- /// S000000985 // FAU1 SGDID:S000000985, Chr V from 553964-553329, reverse complement, Verified ORF, 5,10-methenyltetrahydrofolate synthetase, involved in folic acid biosynthesis // sgd // 11 // …	---	4089.36	4515.57	4391	3878.13	3309.05	3912.67	4328.23	3689.21	1.17321	0.0612768	0.687231	0.0341644	0.55531
1778091_at	YDR302W	YDR302W.S1	chr4:1067721-1068381 (+) // 100.0 //	ER membrane protein involved in a late step of glycosylphosphatidylinositol (GPI) anchor assembly; involved in the addition of phosphoethanolamine to the multiply mannosylated GPI intermediate; human PIG-Fp is a functional homolog	GPI11	chr4	YDR302W	---	Q06636	---	---	S000002710	0006506 // GPI anchor biosynthetic process // inferred from electronic annotation /// 0006506 // GPI anchor biosynthetic process // inferred from mutant phenotype	0005783 // endoplasmic reticulum // inferred from electronic annotation /// 0005789 // endoplasmic reticulum membrane // inferred by curator /// 0005789 // endoplasmic reticulum membrane // inferred from electronic annotation /// 0016020 // membrane // inferred from electronic annotation /// 0016021 // integral to membrane // inferred from electronic annotation	0005515 // protein binding // inferred from physical interaction /// 0051377 // mannose-ethanolamine phosphotransferase activity // inferred from mutant phenotype	---	This probe set was annotated using the Matching Probes based pipeline to a ENSEMBL,Saccharomyces Genome Database identifier using 1 transcripts. // false // Matching Probes // A	YDR302W(11),S000002710(11)	S000002710 // GPI11 SGDID:S000002710, Chr IV from 1067727-1068386, Verified ORF, ER membrane protein involved in a late step of glycosylphosphatidylinositol (GPI) anchor assembly; involved in the addition of phosphoethanolamine to the multiply mannosylated GPI intermediate; human PIG-Fp is a functional homolog // sgd // 11 // --- /// YDR302W // cdna:known chromosome:SGD1.01:IV:1067727:1068386:1 g…	GENEFINDER00000002656 // ensembl // 4 // Cross Hyb Matching Probes	2743.79	2582.4	2228.19	2054.98	2093.34	2275.82	2508.66	2139.25	1.17268	0.0831349	0.700097	0.0422939	0.578611
1778735_at	YGR035C	YGR035C.S1	chr7:557072-557423 (-) // 100.0 //	---	---	chr7	YGR035C	---	P53222 /// Q45U49	---	---	S000003267	---	---	---	---	This probe set was annotated using the Matching Probes based pipeline to a ENSEMBL,Saccharomyces Genome Database identifier using 1 transcripts. // false // Matching Probes // A	GENSCAN00000005992(11),YGR035C(11),S000003267(11)	GENSCAN00000005992 // cdna:Genscan chromosome:SGD1.01:VII:557076:557426:-1 // ensembl // 11 // --- /// S000003267 // YGR035C SGDID:S000003267, Chr VII from 557426-557076, reverse complement, Uncharacterized ORF, Putative protein of unknown function, potential Cdc28p substrate; transcription is activated by paralogous transcription factors Yrm1p and Yrr1p along with genes involved in multidrug res…	---	196.043	292.032	183.797	177.27	185.379	198.896	219.132	186.971	1.17201	0.345702	0.77029	0.186542	0.698227
1779736_at	YER039C-A	YER039C-A.S1	chr5:229261-229480 (-) // 100.0 //	---	---	chr5	YER039C-A	---	---	---	---	S000007226	---	---	---	---	This probe set was annotated using the Matching Probes based pipeline to a ENSEMBL,Saccharomyces Genome Database identifier using 1 transcripts. // false // Matching Probes // A	YER039C-A(11),S000007226(11)	S000007226 // YER039C-A SGDID:S000007226, Chr V from 229480-229262, reverse complement, Uncharacterized ORF, Hypothetical protein // sgd // 11 // --- /// YER039C-A // cdna:known chromosome:SGD1.01:V:229262:229480:-1 gene:YER039C-A // ensembl // 11 // ---	---	86.7407	57.1805	78.3844	67.6686	54.0886	66.0146	72.985	62.2842	1.17181	0.333056	0.770094	0.177241	0.69068
1777033_at	YOR383C	YOR383C.S1	chr15:1060434-1061049 (-) // 100.0 //	Mannoprotein that is incorporated into the cell wall via a glycosylphosphatidylinositol (GPI) anchor, involved in the retention of siderophore-iron in the cell wall	FIT3	chr15	YOR383C	---	Q08907	---	---	S000005910	0006810 // transport // inferred from electronic annotation /// 0006811 // ion transport // inferred from electronic annotation /// 0006826 // iron ion transport // inferred from electronic annotation /// 0015891 // siderophore transport // inferred from direct assay	0005576 // extracellular region // inferred from electronic annotation /// 0005618 // cell wall // inferred from electronic annotation /// 0009277 // fungal-type cell wall // inferred from direct assay /// 0016020 // membrane // inferred from electronic annotation /// 0031225 // anchored to membrane // inferred from electronic annotation	0005506 // iron ion binding // inferred from electronic annotation	---	This probe set was annotated using the Matching Probes based pipeline to a Saccharomyces Genome Database,ENSEMBL identifier using 1 transcripts. // false // Matching Probes // A	GENEFINDER00000002102(11),GENSCAN00000006623(11),YOR383C(11),S000005910(11)	GENEFINDER00000002102 // cdna:GeneFinder chromosome:SGD1.01:XV:1060439:1061053:-1 // ensembl // 11 // --- /// GENSCAN00000006623 // cdna:Genscan chromosome:SGD1.01:XV:1060439:1061053:-1 // ensembl // 11 // --- /// S000005910 // FIT3 SGDID:S000005910, Chr XV from 1061053-1060439, reverse complement, Verified ORF, Mannoprotein that is incorporated into the cell wall via a glycosylphosphatidylinosit…	---	4875.69	5341.85	3793.92	3663.85	3999.64	4191.54	4623.16	3945.58	1.17173	0.221821	0.741416	0.106077	0.648494
1780213_at	YNL158W	YNL158W.S1	chr14:339608-340205 (+) // 100.0 //	Essential component of GPI-mannosyltransferase II, responsible for second mannose addition to GPI precursors as a partner of Gpi18p; required for maturation of Gas1p and Pho8p; has synthetic genetic interations with secretory pathway genes	PGA1	chr14	YNL158W	---	P53896	---	---	S000005102	0006506 // GPI anchor biosynthetic process // inferred from mutant phenotype	0005634 // nucleus // inferred from electronic annotation /// 0005635 // nuclear envelope // inferred from direct assay /// 0016020 // membrane // inferred from electronic annotation /// 0016021 // integral to membrane // inferred from electronic annotation /// 0030176 // integral to endoplasmic reticulum membrane // inferred from direct assay /// 0031501 // mannosyltransferase complex // inferre…	0000030 // mannosyltransferase activity // inferred from genetic interaction	---	This probe set was annotated using the Matching Probes based pipeline to a ENSEMBL,Saccharomyces Genome Database identifier using 1 transcripts. // false // Matching Probes // A	YNL158W(11),S000005102(11)	S000005102 // PGA1 SGDID:S000005102, Chr XIV from 339614-340210, Verified ORF, Essential protein required for maturation of Gas1p and Pho8p; green fluorescent protein (GFP)-fusion protein localizes to the nuclear periphery; has synthetic genetic interations with secretory pathway genes // sgd // 11 // --- /// YNL158W // cdna:known chromosome:SGD1.01:XIV:339614:340210:1 gene:YNL158W // ensembl // …	---	948.894	922.468	945.014	920.187	801.668	698.779	938.719	801.808	1.17075	0.11989	0.717393	0.0576171	0.611283
1773107_at	YPL234C	YPL234C.S1	chr16:104945-105440 (-) // 100.0 //	Vacuolar ATPase V0 domain subunit c', involved in proton transport activity; hydrophobic integral membrane protein (proteolipid) containing four transmembrane segments; N and C termini are in the vacuolar lumen	TFP3	chr16	YPL234C	---	P32842	---	---	S000006155	0006810 // transport // inferred from electronic annotation /// 0006811 // ion transport // inferred from electronic annotation /// 0007035 // vacuolar acidification // traceable author statement /// 0015986 // ATP synthesis coupled proton transport // inferred from electronic annotation /// 0015992 // proton transport // inferred from electronic annotation	0000220 // vacuolar proton-transporting V-type ATPase, V0 domain // traceable author statement /// 0000324 // fungal-type vacuole // inferred from direct assay /// 0005773 // vacuole // inferred from electronic annotation /// 0016020 // membrane // inferred from electronic annotation /// 0016021 // integral to membrane // inferred from direct assay /// 0016021 // integral to membrane // inferred …	0005515 // protein binding // inferred from physical interaction /// 0015078 // hydrogen ion transmembrane transporter activity // inferred from electronic annotation /// 0046961 // proton-transporting ATPase activity, rotational mechanism // traceable author statement	---	This probe set was annotated using the Matching Probes based pipeline to a Saccharomyces Genome Database,ENSEMBL identifier using 1 transcripts. // false // Matching Probes // A	GENEFINDER00000000991(11),GENSCAN00000006270(11),YPL234C(11),S000006155(11)	GENEFINDER00000000991 // cdna:GeneFinder chromosome:SGD1.01:XVI:104946:105440:-1 // ensembl // 11 // --- /// GENSCAN00000006270 // cdna:Genscan chromosome:SGD1.01:XVI:104946:105440:-1 // ensembl // 11 // --- /// S000006155 // TFP3 SGDID:S000006155, Chr XVI from 105440-104946, reverse complement, Verified ORF, Vacuolar ATPase V0 domain subunit c', involved in proton transport activity; hydrophobic…	---	11996.7	10647.3	10231.2	9872.6	8472.79	9740.28	10933.1	9339.92	1.17057	0.0825992	0.700097	0.0430857	0.579156
1778096_at	YHR172W	YHR172W.S1	chr8:448332-450804 (+) // 100.0 //	Component of the microtubule-nucleating Tub4p (gamma-tubulin) complex; interacts with Spc110p at the spindle pole body (SPB) inner plaque and with Spc72p at the SPB outer plaque	SPC97	chr8	YHR172W	---	P38863	---	---	S000001215	0000226 // microtubule cytoskeleton organization // inferred from electronic annotation /// 0007020 // microtubule nucleation // traceable author statement	0000922 // spindle pole // inferred from electronic annotation /// 0000928 // gamma-tubulin small complex, spindle pole body // inferred from physical interaction /// 0005634 // nucleus // inferred from electronic annotation /// 0005815 // microtubule organizing center // inferred from electronic annotation /// 0005822 // inner plaque of spindle pole body // inferred from direct assay /// 0005824…	0005200 // structural constituent of cytoskeleton // inferred from physical interaction	---	This probe set was annotated using the Matching Probes based pipeline to a Saccharomyces Genome Database,ENSEMBL identifier using 1 transcripts. // false // Matching Probes // A	GENSCAN00000003784(11),YHR172W(11),S000001215(11)	GENSCAN00000003784 // cdna:Genscan chromosome:SGD1.01:VIII:448335:450806:1 // ensembl // 11 // --- /// S000001215 // SPC97 SGDID:S000001215, Chr VIII from 448335-450806, Verified ORF, Component of the microtubule-nucleating Tub4p (gamma-tubulin) complex; interacts with Spc110p at the spindle pole body (SPB) inner plaque and with Spc72p at the SPB outer plaque // sgd // 11 // --- /// YHR172W // cd…	---	668.026	567.936	731.115	603.323	552.183	520.784	652.168	557.738	1.16931	0.140878	0.717393	0.0672981	0.621857
1779541_at	YCL036W	YCL036W.S1	chr3:59025-60726 (+) // 100.0 //	Protein of unknown function, identified as a high-copy suppressor of a dbp5 mutation	GFD2	chr3	YCL036W	---	P25370	---	---	S000000541	---	---	0003676 // nucleic acid binding // inferred from electronic annotation	---	This probe set was annotated using the Matching Probes based pipeline to a Saccharomyces Genome Database,ENSEMBL identifier using 1 transcripts. // false // Matching Probes // A	GENEFINDER00000000074(11),GENSCAN00000003715(11),YCL036W(11),S000000541(11)	GENEFINDER00000000074 // cdna:GeneFinder chromosome:SGD1.01:III:59041:60726:1 // ensembl // 11 // --- /// GENSCAN00000003715 // cdna:Genscan chromosome:SGD1.01:III:59041:60726:1 // ensembl // 11 // --- /// S000000541 // GFD2 SGDID:S000000541, Chr III from 59026-60726, Uncharacterized ORF, Protein of unknown function, identified as a high-copy suppressor of a dbp5 mutation // sgd // 11 // --- /// …	---	1844.08	1999.38	1434.03	1742.37	1310.48	1449.14	1742.12	1490.14	1.1691	0.296523	0.759304	0.152953	0.671492
RPTR-Sc-U89963-1_s_at	U89963-1	AFFX-Sc-U89963-1	---	---	---	---	---	---	---	---	---	---	---	---	---	---	This probe set was annotated using the Design Representative Id based pipeline to a Affymetrix Proprietary Database identifier using 1 transcripts. // false // Design Representative Id // R	AFFX-Sc-U89963-1	AFFX-Sc-U89963-1 // --- // affx // --- // ---	---	30.5371	26.3729	30.596	25.4646	25.8615	23.4357	29.0993	24.8975	1.16876	0.0545288	0.683876	0.0337438	0.55531
1773671_at	YLR407W	YLR407W.S1	chr12:932963-933653 (+) // 100.0 //	---	---	chr12	YLR407W	---	Q06070	---	---	S000004399	---	0005737 // cytoplasm // inferred from electronic annotation /// 0005938 // cell cortex // inferred from electronic annotation	0005515 // protein binding // inferred from physical interaction	---	This probe set was annotated using the Matching Probes based pipeline to a Saccharomyces Genome Database,ENSEMBL identifier using 1 transcripts. // false // Matching Probes // A	GENEFINDER00000003190(11),GENSCAN00000007070(11),YLR407W(11),S000004399(11)	GENEFINDER00000003190 // cdna:GeneFinder chromosome:SGD1.01:XII:932966:933655:1 // ensembl // 11 // --- /// GENSCAN00000007070 // cdna:Genscan chromosome:SGD1.01:XII:932966:933655:1 // ensembl // 11 // --- /// S000004399 // YLR407W SGDID:S000004399, Chr XII from 932966-933655, Uncharacterized ORF, Putative protein of unknown function; YLR407W is not an essential gene // sgd // 11 // --- /// YLR40…	---	2692.5	2910.59	3314	2707.81	2304.65	2607.21	2961.4	2533.96	1.16868	0.115355	0.717393	0.056785	0.611232
1771236_at	YGR036C	YGR036C.S1	chr7:558149-558869 (-) // 100.0 //	Dolichyl pyrophosphate (Dol-P-P) phosphatase with a luminally oriented active site in the ER, cleaves the anhydride linkage in Dol-P-P, required for Dol-P-P-linked oligosaccharide intermediate synthesis and protein N-glycosylation	CAX4	chr7	YGR036C	---	P53223	---	---	S000003268	0006487 // protein amino acid N-linked glycosylation // inferred from mutant phenotype /// 0008610 // lipid biosynthetic process // inferred from genetic interaction	0005783 // endoplasmic reticulum // inferred from electronic annotation /// 0016020 // membrane // inferred from electronic annotation /// 0016021 // integral to membrane // inferred from electronic annotation /// 0030176 // integral to endoplasmic reticulum membrane // inferred from direct assay	0003824 // catalytic activity // inferred from electronic annotation /// 0005515 // protein binding // inferred from physical interaction /// 0016787 // hydrolase activity // inferred from electronic annotation /// 0042802 // identical protein binding // inferred from physical interaction /// 0047874 // dolichyldiphosphatase activity // inferred from direct assay /// 0047874 // dolichyldiphosphat…	---	This probe set was annotated using the Matching Probes based pipeline to a ENSEMBL,Saccharomyces Genome Database identifier using 1 transcripts. // false // Matching Probes // A	YGR036C(11),S000003268(11)	S000003268 // CAX4 SGDID:S000003268, Chr VII from 558872-558153, reverse complement, Verified ORF, Dolichyl pyrophosphate (Dol-P-P) phosphatase with a luminally oriented active site in the ER, cleaves the anhydride linkage in Dol-P-P, required for Dol-P-P-linked oligosaccharide intermediate synthesis and protein N-glycosylation // sgd // 11 // --- /// YGR036C // cdna:known chromosome:SGD1.01:VII:…	---	1465.08	1591.24	1556.41	1392.67	1258.17	1300.02	1536.65	1315.77	1.16787	0.0161107	0.596047	0.0203924	0.486035
1774766_s_at	YBL112C	YBL112C.S1	chr7:1088483-1088800 (+) // 99.37 // /// chr12:1075779-1076096 (+) // 99.37 // /// chr12:1069116-1069433 (+) // 99.37 // /// chr15:1088742-1089059 (+) // 99.37 // /// chr16:945475-945792 (+) // 99.37 // /// chr4:1529577-1529894 (+) // 99.37 // /// chr5:574408-574725 (+) // 99.37 // /// chr8:559927-560245 (+) // 100.0 // /// chr10:2536-2853 (-) // 99.06 // /// chr13:2258-2575 (-) // 99.06 // /// c…	Helicase encoded by the Y' element of subtelomeric regions, highly expressed in the mutants lacking the telomerase component TLC1; potentially phosphorylated by Cdc28p /// Helicase encoded by the Y' element of subtelomeric regions, highly expressed in the mutants lacking the telomerase component TLC1; potentially phosphorylated by Cdc28p; induced by treatment with 8-methoxypsoralen and UVA irradi…	YRF1-1 /// YRF1-2 /// YRF1-3 /// YRF1-4 /// YRF1-5 /// YRF1-6 /// YRF1-7 /// YRF1-8	chr10 /// chr12 /// chr13 /// chr14 /// chr15 /// chr16 /// chr2 /// chr4 /// chr5 /// chr7 /// chr8 /// chr9	YBL112C /// YBL113C /// YDR545W /// YEL077C /// YER190W /// YGR296W /// YHR218W-A /// YHR219W /// YIL177C /// YJL225C /// YLL066C /// YLL067C /// YLR466W /// YLR467W /// YML133C /// YNL339C /// YOR396W /// YPL283C /// YPR204W	---	O13559 /// O93804 /// P24088 /// P38900 /// P40105 /// P40434 /// P40889 /// P53345 /// P53819 /// Q03099 /// Q05299 /// Q07888 /// Q08995 /// Q3E7X8 /// Q3E7Y4 /// Q7M4S9 /// Q99208	---	---	S000000992 /// S000001262 /// S000001439 /// S000002152 /// S000002153 /// S000002953 /// S000003528 /// S000003760 /// S000003989 /// S000003990 /// S000004458 /// S000004459 /// S000004602 /// S000005283 /// S000006204 /// S000006408 /// S000006409 /// S000007526 /// S000028786	0000722 // telomere maintenance via recombination // inferred from genetic interaction	0005634 // nucleus // inferred by curator /// 0005739 // mitochondrion // inferred from direct assay	0000166 // nucleotide binding // inferred from electronic annotation /// 0003676 // nucleic acid binding // inferred from electronic annotation /// 0003678 // DNA helicase activity // inferred from direct assay /// 0004386 // helicase activity // inferred from electronic annotation /// 0005515 // protein binding // inferred from physical interaction /// 0005524 // ATP binding // inferred from ele…	---	This probe set was annotated using the Matching Probes based pipeline to a Saccharomyces Genome Database,ENSEMBL,GenBank identifier using 1 transcripts. // false // Matching Probes // A	GENEFINDER00000000427(11),GENSCAN00000003551(11),GENEFINDER00000000638(11),GENEFINDER00000000596(11),GENSCAN00000004010(11),GENEFINDER00000000243(11),GENSCAN00000004189(11),GENSCAN00000004181(11),GENEFINDER00000000380(11),GENEFINDER00000001166(11),GENSCAN00000004403(11),GENEFINDER00000000757(11),GENSCAN00000005025(11),GENSCAN00000005170(11),GENEFINDER00000001621(11),GENSCAN00000006454(11),GENEFIN…	AB016599 // Saccharomyces cerevisiae mRNA for Y'-helicase protein 1, complete cds. // gb // 11 // --- /// GENEFINDER00000000243 // cdna:GeneFinder chromosome:SGD1.01:V:264:4407:-1 // ensembl // 11 // --- /// GENEFINDER00000000380 // cdna:GeneFinder chromosome:SGD1.01:V:571640:576520:1 // ensembl // 11 // --- /// GENEFINDER00000000427 // cdna:GeneFinder chromosome:SGD1.01:IX:483:4997:-1 // ensembl…	---	5406.85	3774.48	3577.41	4355.59	3637.5	2893.26	4179.49	3578.87	1.16782	0.426789	0.788825	0.254613	0.734764
1778862_s_at	YCL066W	YCL066W.S1	chr3:200433-200961 (+) // 100.0 // /// chr3:13281-13809 (+) // 100.0 //	Silenced copy of ALPHA1 at HML, encoding a transcriptional coactivator involved in the regulation of mating-type alpha-specific gene expression /// Transcriptional co-activator involved in regulation of mating-type-specific gene expression; targets the transcription factor Mcm1p to the promoters of alpha-specific genes; one of two genes encoded by the MATalpha mating type cassette	HMLALPHA1 /// MATALPHA1	chr3	YCL066W /// YCR040W	---	P01365	---	---	S000000571 /// S000000636	0006350 // transcription // inferred from electronic annotation /// 0006357 // regulation of transcription from RNA polymerase II promoter // inferred from mutant phenotype /// 0007338 // single fertilization // inferred from electronic annotation /// 0007532 // regulation of transcription, mating-type specific // inferred from mutant phenotype /// 0032583 // regulation of gene-specific transcrip…	0005634 // nucleus // inferred by curator /// 0005634 // nucleus // inferred from electronic annotation	0000772 // mating pheromone activity // inferred from electronic annotation /// 0003677 // DNA binding // inferred from electronic annotation /// 0003713 // transcription coactivator activity // inferred from mutant phenotype /// 0005515 // protein binding // inferred from physical interaction /// 0008301 // DNA bending activity // inferred from direct assay /// 0043565 // sequence-specific DNA b…	---	This probe set was annotated using the Matching Probes based pipeline to a ENSEMBL,Saccharomyces Genome Database identifier using 1 transcripts. // false // Matching Probes // A	YCL066W(11),YCR040W(11),S000000571(11),S000000636(11)	S000000571 // HMLALPHA1 SGDID:S000000571, Chr III from 13282-13809, Verified silenced_gene ORF, Silenced copy of ALPHA1 at HML, encoding a transcriptional coactivator involved in the regulation of mating-type alpha-specific gene expression // sgd // 11 // --- /// S000000636 // MATALPHA1 SGDID:S000000636, Chr III from 200438-200965, Verified ORF, Transcriptional co-activator involved in regulation…	YCL065W // ensembl // 1 // Cross Hyb Matching Probes /// YCR041W // ensembl // 1 // Cross Hyb Matching Probes /// YCR097W-A // ensembl // 1 // Cross Hyb Matching Probes /// S000000570 // sgd // 1 // Cross Hyb Matching Probes /// S000000637 // sgd // 1 // Cross Hyb Matching Probes /// S000007632 // sgd // 1 // Cross Hyb Matching Probes	35.9031	32.3915	79.6882	44.7775	33.5122	38.8606	45.2536	38.7785	1.16698	0.630036	0.837649	0.470253	0.817212
1777797_at	YFR034C	YFR034C.S1	chr6:225007-225946 (-) // 100.0 //	Basic helix-loop-helix (bHLH) transcription factor of the myc-family; binds cooperatively with Pho2p to the PHO5 promoter; function is regulated by phosphorylation at multiple sites and by phosphate availability	PHO4	chr6	YFR034C	---	P07270 /// Q06859 /// Q06860	---	---	S000001930	0006350 // transcription // inferred from electronic annotation /// 0006796 // phosphate metabolic process // traceable author statement /// 0016036 // cellular response to phosphate starvation // inferred from direct assay /// 0045449 // regulation of transcription // inferred from electronic annotation	0005634 // nucleus // inferred from direct assay /// 0005634 // nucleus // inferred from electronic annotation /// 0005737 // cytoplasm // inferred from direct assay /// 0005737 // cytoplasm // inferred from electronic annotation	0003677 // DNA binding // inferred from electronic annotation /// 0003700 // transcription factor activity // traceable author statement /// 0030528 // transcription regulator activity // inferred from electronic annotation /// 0043565 // sequence-specific DNA binding // inferred from direct assay	---	This probe set was annotated using the Matching Probes based pipeline to a ENSEMBL,Saccharomyces Genome Database identifier using 1 transcripts. // false // Matching Probes // A	GENSCAN00000003405(11),YFR034C(11),S000001930(11)	GENSCAN00000003405 // cdna:Genscan chromosome:SGD1.01:VI:225008:225946:-1 // ensembl // 11 // --- /// S000001930 // PHO4 SGDID:S000001930, Chr VI from 225946-225008, reverse complement, Verified ORF, Basic helix-loop-helix (bHLH) transcription factor; binds cooperatively with Pho2p to the PHO5 promoter; function is regulated by phosphorylation at multiple sites and by phosphate availability // sg…	---	1675.13	1358.33	1372.05	1286.68	1255.19	1216.51	1461.53	1252.46	1.16693	0.0926664	0.702603	0.0486863	0.594659
1779784_at	YJL133C-A	YJL133C-A.S1	chr10:159320-159545 (-) // 100.0 //	---	---	chr10	YJL133C-A	---	Q3E7A3	---	---	S000028805	---	0005739 // mitochondrion // inferred from direct assay /// 0005739 // mitochondrion // inferred from electronic annotation /// 0005741 // mitochondrial outer membrane // inferred from electronic annotation /// 0016020 // membrane // inferred from electronic annotation /// 0016021 // integral to membrane // inferred from electronic annotation	---	---	This probe set was annotated using the Matching Probes based pipeline to a ENSEMBL,Saccharomyces Genome Database identifier using 1 transcripts. // false // Matching Probes // A	YJL133C-A(11),S000028805(11)	S000028805 // YJL133C-A SGDID:S000028805, Chr X from 159766-159542, reverse complement, Uncharacterized ORF // sgd // 11 // --- /// YJL133C-A // cdna:known chromosome:SGD1.01:X:159620:159844:-1 gene:YJL133C-A // ensembl // 11 // ---	---	5146.38	4544.78	6540.79	4969.6	3962.38	4903.45	5348.29	4587.68	1.16579	0.302161	0.761954	0.158257	0.675223
1777440_at	YGL139W	YGL139W.S1	chr7:245718-248127 (+) // 100.0 //	Putative FAD transporter, similar to Flc1p and Flc2p; localized to the ER	FLC3	chr7	YGL139W	---	P53121	---	---	S000003107	0006810 // transport // inferred from electronic annotation	0005739 // mitochondrion // inferred from direct assay /// 0005783 // endoplasmic reticulum // inferred from direct assay /// 0005783 // endoplasmic reticulum // inferred from electronic annotation /// 0016020 // membrane // inferred from electronic annotation /// 0016021 // integral to membrane // inferred from electronic annotation	---	---	This probe set was annotated using the Matching Probes based pipeline to a Saccharomyces Genome Database,ENSEMBL identifier using 1 transcripts. // false // Matching Probes // A	GENSCAN00000005666(11),GENEFINDER00000002487(11),YGL139W(11),S000003107(11)	GENEFINDER00000002487 // cdna:GeneFinder chromosome:SGD1.01:VII:245922:252743:1 // ensembl // 11 // --- /// GENSCAN00000005666 // cdna:Genscan chromosome:SGD1.01:VII:245721:248129:1 // ensembl // 11 // --- /// S000003107 // YGL139W SGDID:S000003107, Chr VII from 245721-248129, Uncharacterized ORF, Putative protein of unknown function; localized to the mitochondrion // sgd // 11 // --- /// YGL139W…	---	2080.77	1860.5	2101.07	1943.99	1761.32	1500.92	2011.09	1725.69	1.16538	0.145619	0.717393	0.0715235	0.623516
1773837_at	YLR193C	YLR193C.S1	chr12:540010-540538 (-) // 100.0 //	Mitochondrial intermembrane space protein that regulates mitochondrial cardiolipin levels, null has defects in Mgm1p processing, integrity of mitochondrial inner membrane complexes, and mitochondrial morphology; ortholog of human PRELI	UPS1	chr12	YLR193C	---	Q05776	---	---	S000004183	0032048 // cardiolipin metabolic process // inferred from mutant phenotype	0005739 // mitochondrion // inferred from direct assay /// 0005739 // mitochondrion // inferred from electronic annotation /// 0005743 // mitochondrial inner membrane // inferred from electronic annotation /// 0005758 // mitochondrial intermembrane space // inferred from direct assay /// 0005758 // mitochondrial intermembrane space // inferred from electronic annotation /// 0016020 // membrane //…	---	---	This probe set was annotated using the Matching Probes based pipeline to a ENSEMBL,Saccharomyces Genome Database identifier using 1 transcripts. // false // Matching Probes // A	YLR193C(11),S000004183(11)	S000004183 // YLR193C SGDID:S000004183, Chr XII from 540538-540011, reverse complement, Uncharacterized ORF, Putative protein of unknown function; green fluorescent protein (GFP)-fusion protein localizes to mitochondria; YLR193C is not an essential gene // sgd // 11 // --- /// YLR193C // cdna:known chromosome:SGD1.01:XII:540011:540538:-1 gene:YLR193C // ensembl // 11 // ---	---	1412.8	1384.34	1572.34	1318.94	1159.56	1273.65	1454.19	1248.89	1.16439	0.0507895	0.674893	0.0345154	0.55531
1778542_at	YEL048C	YEL048C.S1	chr5:64708-65167 (-) // 100.0 //	Protein that interacts with subunits of the TRAPP complex and may play a role its assembly or stability; mutation is synthetically lethal with gcs1 deletion; Sedlin_N family member; human Sedlin mutations cause the skeletal disorder SEDT	TCA17	chr5	YEL048C	---	P32613	---	---	S000000774	0006810 // transport // inferred from electronic annotation /// 0006888 // ER to Golgi vesicle-mediated transport // inferred from electronic annotation	0005622 // intracellular // inferred from electronic annotation /// 0005794 // Golgi apparatus // inferred from direct assay /// 0005794 // Golgi apparatus // inferred from electronic annotation /// 0030008 // TRAPP complex // inferred from direct assay /// 0030136 // clathrin-coated vesicle // inferred from direct assay	0005515 // protein binding // inferred from physical interaction	---	This probe set was annotated using the Matching Probes based pipeline to a ENSEMBL,Saccharomyces Genome Database identifier using 1 transcripts. // false // Matching Probes // A	YEL048C(11),S000000774(11)	S000000774 // YEL048C SGDID:S000000774, Chr V from 65167-64709, reverse complement, Uncharacterized ORF, Hypothetical protein // sgd // 11 // --- /// YEL048C // cdna:known chromosome:SGD1.01:V:64709:65167:-1 gene:YEL048C // ensembl // 11 // ---	---	590.128	423.125	442.811	448.563	354.448	441.499	479.967	412.511	1.16353	0.305235	0.762782	0.161501	0.675817
1779812_at	YLR438C-A	YLR438C-A.S1	chr12:1013903-1014173 (-) // 100.0 //	Lsm (Like Sm) protein; part of heteroheptameric complexes (Lsm2p-7p and either Lsm1p or 8p): cytoplasmic Lsm1p complex involved in mRNA decay; nuclear Lsm8p complex part of U6 snRNP and possibly involved in processing tRNA, snoRNA, and rRNA	LSM3	chr12	YLR438C-A	---	P57743	---	---	S000006434	0000398 // nuclear mRNA splicing, via spliceosome // inferred from physical interaction /// 0000398 // nuclear mRNA splicing, via spliceosome // traceable author statement /// 0006364 // rRNA processing // inferred from electronic annotation /// 0006397 // mRNA processing // inferred from electronic annotation /// 0006402 // mRNA catabolic process // traceable author statement /// 0008033 // tRNA…	0005634 // nucleus // inferred from electronic annotation /// 0005688 // U6 snRNP // inferred from direct assay /// 0005688 // U6 snRNP // traceable author statement /// 0005730 // nucleolus // inferred from direct assay /// 0005732 // small nucleolar ribonucleoprotein complex // inferred from physical interaction /// 0005737 // cytoplasm // inferred from electronic annotation /// 0030529 // ribo…	0003723 // RNA binding // inferred from electronic annotation /// 0003723 // RNA binding // inferred from physical interaction /// 0003723 // RNA binding // traceable author statement /// 0005515 // protein binding // inferred from physical interaction	---	This probe set was annotated using the Matching Probes based pipeline to a Saccharomyces Genome Database,ENSEMBL identifier using 1 transcripts. // false // Matching Probes // A	GENSCAN00000007154(11),YLR438C-A(11),S000006434(11)	GENSCAN00000007154 // cdna:Genscan chromosome:SGD1.01:XII:1013906:1014175:-1 // ensembl // 11 // --- /// S000006434 // LSM3 SGDID:S000006434, Chr XII from 1014175-1013906, reverse complement, Verified ORF, Lsm (Like Sm) protein; part of heteroheptameric complexes (Lsm2p-7p and either Lsm1p or 8p): cytoplasmic Lsm1p complex involved in mRNA decay; nuclear Lsm8p complex part of U6 snRNP and possibl…	---	4346.89	4865.93	4066.55	3913.09	3311.97	4216.54	4414.25	3794.79	1.16324	0.162753	0.717393	0.0805909	0.637728
1775512_at	YCR051W	YCR051W.S1	chr3:214062-214731 (+) // 100.0 //	---	---	chr3	YCR051W	---	P25631	---	---	S000000647	---	0005634 // nucleus // inferred from direct assay /// 0005737 // cytoplasm // inferred from direct assay	---	---	This probe set was annotated using the Matching Probes based pipeline to a Saccharomyces Genome Database,ENSEMBL identifier using 1 transcripts. // false // Matching Probes // A	GENEFINDER00000000042(11),GENSCAN00000003692(11),YCR051W(11),S000000647(11)	GENEFINDER00000000042 // cdna:GeneFinder chromosome:SGD1.01:III:211925:214735:1 // ensembl // 11 // --- /// GENSCAN00000003692 // cdna:Genscan chromosome:SGD1.01:III:214067:214735:1 // ensembl // 11 // --- /// S000000647 // YCR051W SGDID:S000000647, Chr III from 214067-214735, Uncharacterized ORF, Putative protein of unknown function; green fluorescent protein (GFP)-fusion protein localizes to th…	---	4621.33	5146.77	4573.98	4429.79	3475.4	4495.19	4773.81	4105.62	1.16275	0.174961	0.724497	0.0866475	0.641297
1774715_at	YOL136C	YOL136C.S1	chr15:67559-68753 (-) // 100.0 //	6-phosphofructo-2-kinase, catalyzes synthesis of fructose-2,6-bisphosphate; inhibited by phosphoenolpyruvate and sn-glycerol 3-phosphate, expression induced by glucose and sucrose, transcriptional regulation involves protein kinase A	PFK27	chr15	YOL136C	---	Q12471	---	---	S000005496	0006000 // fructose metabolic process // inferred from electronic annotation /// 0006003 // fructose 2,6-bisphosphate metabolic process // inferred from electronic annotation /// 0006003 // fructose 2,6-bisphosphate metabolic process // inferred from mutant phenotype /// 0006110 // regulation of glycolysis // inferred from mutant phenotype	---	0000166 // nucleotide binding // inferred from electronic annotation /// 0003824 // catalytic activity // inferred from electronic annotation /// 0003873 // 6-phosphofructo-2-kinase activity // inferred from electronic annotation /// 0005524 // ATP binding // inferred from electronic annotation /// 0016301 // kinase activity // inferred from electronic annotation /// 0016740 // transferase activi…	---	This probe set was annotated using the Matching Probes based pipeline to a Saccharomyces Genome Database,ENSEMBL identifier using 1 transcripts. // false // Matching Probes // A	GENSCAN00000006739(11),YOL136C(11),S000005496(11)	GENSCAN00000006739 // cdna:Genscan chromosome:SGD1.01:XV:67561:68754:-1 // ensembl // 11 // --- /// S000005496 // PFK27 SGDID:S000005496, Chr XV from 68754-67561, reverse complement, Verified ORF, 6-phosphofructo-2-kinase, has negligible fructose-2,6-bisphosphatase activity, inhibited by phosphoenolpyruvate and sn-glycerol 3-phosphate, expression induced by glucose and sucrose, transcriptional re…	---	1822.24	1606	1925.05	1610.78	1491.13	1492.29	1779.36	1530.39	1.16269	0.0642083	0.687677	0.0402846	0.570963
1770240_at	YJL205C	YJL205C.S1	chr10:50138-50443 (-) // 100.0 //	Protein of unknown function, involved in secretion of proteins that lack classical secretory signal sequences	NCE101	chr10	YJL205C	---	Q02820	NP_012330	---	S000003742	0006810 // transport // inferred from electronic annotation /// 0009306 // protein secretion // inferred from genetic interaction /// 0015031 // protein transport // inferred from electronic annotation	---	---	---	This probe set was annotated using the Matching Probes based pipeline to a Entrez Gene identifier using 1 transcripts. // false // Matching Probes // A	U41658(11)	S000003742 // NCE101 SGDID:S000003742, Chr X from 50443-50412,50268-50139, reverse complement, intron sequence removed, Verified ORF, Protein of unknown function, involved in secretion of proteins that lack classical secretory signal sequences // sgd // 11 // --- /// U41658 // Saccharomyces cerevisiae non-classical export (NCE1) mRNA, complete cds. // gb // 11 // --- /// YJL205C // cdna:known chr…	---	2560.22	2697.32	2477.34	2229.89	1860.71	2625.53	2576.71	2216.8	1.16236	0.215995	0.739632	0.107898	0.648494
RPTR-Sc-AY056050-1_at	AY056050-1	AFFX-Sc-AY056050-1	---	---	---	---	---	---	---	---	---	---	---	---	---	---	This probe set was annotated using the Design Representative Id based pipeline to a Affymetrix Proprietary Database identifier using 1 transcripts. // false // Design Representative Id // R	AFFX-Sc-AY056050-1	AFFX-Sc-AY056050-1 // --- // affx // --- // ---	---	158.056	259.765	182.814	180.146	144.419	183.852	195.794	168.489	1.16206	0.41803	0.786382	0.249096	0.731517
1776809_at	YGR206W	YGR206W.S1	chr7:910433-910739 (+) // 100.0 //	ESCRT-I subunit required to stabilize oligomers of the ESCRT-I core complex (Stp22p, Vps28p, Srn2p), which is involved in ubiquitin-dependent sorting of proteins into the endosome; deletion mutant is sensitive to rapamycin and nystatin	MVB12	chr7	YGR206W	---	P42939	---	---	S000003438	0006623 // protein targeting to vacuole // inferred from mutant phenotype /// 0006810 // transport // inferred from electronic annotation /// 0015031 // protein transport // inferred from electronic annotation /// 0031333 // negative regulation of protein complex assembly // inferred from mutant phenotype /// 0032509 // endosome transport via multivesicular body sorting pathway // inferred by cur…	0000813 // ESCRT I complex // inferred from direct assay /// 0005737 // cytoplasm // inferred from electronic annotation /// 0005768 // endosome // inferred from direct assay /// 0005768 // endosome // inferred from electronic annotation /// 0005829 // cytosol // inferred from direct assay /// 0016020 // membrane // inferred from electronic annotation /// 0019898 // extrinsic to membrane // infer…	0005515 // protein binding // inferred from physical interaction	---	This probe set was annotated using the Matching Probes based pipeline to a ENSEMBL,Saccharomyces Genome Database identifier using 1 transcripts. // false // Matching Probes // A	YGR206W(11),S000003438(11)	S000003438 // YGR206W SGDID:S000003438, Chr VII from 910437-910742, Uncharacterized ORF, Putative protein of unknown function; deletion mutant is sensitive to rapamycin and nystatin; green fluorescent protein (GFP)-fusion protein localizes to the endosome // sgd // 11 // --- /// YGR206W // cdna:known chromosome:SGD1.01:VII:910437:910742:1 gene:YGR206W // ensembl // 11 // ---	---	863.313	1171.29	969.301	951.907	711.075	923.619	993.338	855.069	1.16171	0.307862	0.762915	0.164227	0.678721
1776837_at	YML058W-A	YML058W-A.S1	chr13:158759-158966 (+) // 100.0 //	Protein involved in the Mec1p-mediated checkpoint pathway that responds to DNA damage or replication arrest, transcription is induced by DNA damage	HUG1	chr13	YML058W-A	---	Q6Q5K6	---	---	S000007472	0000075 // cell cycle checkpoint // inferred from expression pattern /// 0006281 // DNA repair // inferred from electronic annotation /// 0006974 // response to DNA damage stimulus // inferred from electronic annotation /// 0006974 // response to DNA damage stimulus // inferred from expression pattern /// 0007050 // cell cycle arrest // inferred from expression pattern	0005634 // nucleus // inferred from electronic annotation /// 0005737 // cytoplasm // inferred from direct assay /// 0005737 // cytoplasm // inferred from electronic annotation	0005515 // protein binding // inferred from physical interaction	---	This probe set was annotated using the Matching Probes based pipeline to a ENSEMBL,Saccharomyces Genome Database identifier using 1 transcripts. // false // Matching Probes // A	YML058W-A(11),S000007472(11)	S000007472 // HUG1 SGDID:S000007472, Chr XIII from 158760-158966, Verified ORF, Protein involved in the Mec1p-mediated checkpoint pathway that responds to DNA damage or replication arrest, transcription is induced by DNA damage // sgd // 11 // --- /// YML058W-A // cdna:known chromosome:SGD1.01:XIII:158760:158966:1 gene:YML058W-A // ensembl // 11 // ---	---	2850.11	3143.34	2619.1	2758.45	2152	2522.92	2862.87	2464.92	1.16144	0.170565	0.718377	0.0853485	0.641297
1778271_at	YPR065W	YPR065W.S1	chr16:679687-680794 (+) // 100.0 //	Heme-dependent repressor of hypoxic genes; contains an HMG domain that is responsible for DNA bending activity	ROX1	chr16	YPR065W	---	P25042	---	---	S000006269	0000122 // negative regulation of transcription from RNA polymerase II promoter // inferred from genetic interaction /// 0000122 // negative regulation of transcription from RNA polymerase II promoter // inferred from mutant phenotype /// 0006350 // transcription // inferred from electronic annotation /// 0045449 // regulation of transcription // inferred from electronic annotation	0000228 // nuclear chromosome // inferred from physical interaction /// 0005634 // nucleus // inferred from electronic annotation	0003677 // DNA binding // inferred from electronic annotation /// 0005515 // protein binding // inferred from physical interaction /// 0008301 // DNA bending activity // inferred from direct assay /// 0016566 // specific transcriptional repressor activity // inferred from genetic interaction /// 0016566 // specific transcriptional repressor activity // inferred from mutant phenotype /// 0043565 /…	---	This probe set was annotated using the Matching Probes based pipeline to a ENSEMBL,Saccharomyces Genome Database identifier using 1 transcripts. // false // Matching Probes // A	GENEFINDER00000000976(11),GENSCAN00000005545(11),YPR065W(11),S000006269(11)	GENEFINDER00000000976 // cdna:GeneFinder chromosome:SGD1.01:XVI:679690:680796:1 // ensembl // 11 // --- /// GENSCAN00000005545 // cdna:Genscan chromosome:SGD1.01:XVI:679690:680796:1 // ensembl // 11 // --- /// S000006269 // ROX1 SGDID:S000006269, Chr XVI from 679690-680796, Verified ORF, Heme-dependent repressor of hypoxic genes; contains an HMG domain that is responsible for DNA bending activity…	---	562.576	646.835	810.267	715.668	530.796	496.403	665.581	573.444	1.16067	0.390112	0.779999	0.226206	0.721849
1778144_at	YGL125W	YGL125W.S1	chr7:272523-274326 (+) // 100.0 //	Major isozyme of methylenetetrahydrofolate reductase, catalyzes the reduction of 5,10-methylenetetrahydrofolate to 5-methyltetrahydrofolate in the methionine biosynthesis pathway	MET13	chr7	YGL125W	---	P53128	---	---	S000003093	0006555 // methionine metabolic process // inferred from electronic annotation /// 0009086 // methionine biosynthetic process // inferred from mutant phenotype /// 0055114 // oxidation reduction // inferred from electronic annotation	0005739 // mitochondrion // inferred from direct assay	0004489 // methylenetetrahydrofolate reductase (NADPH) activity // inferred from direct assay /// 0004489 // methylenetetrahydrofolate reductase (NADPH) activity // inferred from electronic annotation /// 0005515 // protein binding // inferred from physical interaction /// 0016491 // oxidoreductase activity // inferred from electronic annotation	---	This probe set was annotated using the Matching Probes based pipeline to a ENSEMBL,Saccharomyces Genome Database identifier using 1 transcripts. // false // Matching Probes // A	GENEFINDER00000002433(11),GENSCAN00000005841(11),YGL125W(11),S000003093(11)	GENEFINDER00000002433 // cdna:GeneFinder chromosome:SGD1.01:VII:272526:274328:1 // ensembl // 11 // --- /// GENSCAN00000005841 // cdna:Genscan chromosome:SGD1.01:VII:272526:274328:1 // ensembl // 11 // --- /// S000003093 // MET13 SGDID:S000003093, Chr VII from 272526-274328, Verified ORF, Isozyme of methylenetetrahydrofolate reductase, catalyzes the reduction of 5,10-methylenetetrahydrofolate to …	---	3097.88	2449.17	3204.27	2668.6	2404.5	2424.38	2896.93	2496.33	1.16047	0.176875	0.726619	0.0889505	0.641297
1773420_at	YMR147W	YMR147W.S1	chr13:559197-559869 (+) // 100.0 //	---	---	chr13	YMR147W	---	P40218	---	---	S000004755	---	---	---	---	This probe set was annotated using the Matching Probes based pipeline to a Saccharomyces Genome Database,ENSEMBL identifier using 1 transcripts. // false // Matching Probes // A	GENSCAN00000006346(11),YMR147W(11),S000004755(11)	GENSCAN00000006346 // cdna:Genscan chromosome:SGD1.01:XIII:559198:559869:1 // ensembl // 11 // --- /// S000004755 // YMR147W SGDID:S000004755, Chr XIII from 559198-559869, Uncharacterized ORF, Hypothetical protein // sgd // 11 // --- /// YMR147W // cdna:known chromosome:SGD1.01:XIII:559198:559869:1 gene:YMR147W // ensembl // 11 // ---	---	1118.81	1190.4	1305.67	1243.28	895.411	1000.49	1202.53	1036.58	1.1601	0.234948	0.743556	0.119756	0.657222
1770125_at	YDL218W	YDL218W.S1	chr4:66493-67447 (+) // 100.0 //	---	---	chr4	YDL218W	---	Q07629	---	---	S000002377	---	0005737 // cytoplasm // inferred from direct assay /// 0016020 // membrane // inferred from electronic annotation /// 0016021 // integral to membrane // inferred from electronic annotation	0005515 // protein binding // inferred from physical interaction	---	This probe set was annotated using the Matching Probes based pipeline to a Saccharomyces Genome Database,ENSEMBL identifier using 1 transcripts. // false // Matching Probes // A	GENSCAN00000008044(11),GENEFINDER00000002961(11),YDL218W(11),S000002377(11)	GENEFINDER00000002961 // cdna:GeneFinder chromosome:SGD1.01:IV:66563:67447:1 // ensembl // 11 // --- /// GENSCAN00000008044 // cdna:Genscan chromosome:SGD1.01:IV:66494:67447:1 // ensembl // 11 // --- /// S000002377 // YDL218W SGDID:S000002377, Chr IV from 66494-67447, Uncharacterized ORF, Hypothetical protein // sgd // 11 // --- /// YDL218W // cdna:known chromosome:SGD1.01:IV:66494:67447:1 gene:Y…	---	102.505	86.4678	109.375	94.4511	81.3992	80.9905	98.9705	85.3926	1.159	0.162601	0.717393	0.0830347	0.641297
1774987_at	YGL126W	YGL126W.S1	chr7:271000-272143 (+) // 100.0 //	Protein required for inositol prototrophy, identified as an ortholog of the FIT family of proteins involved in triglyceride droplet biosynthesis; disputed role in the synthesis of inositol phospholipids from inositol	SCS3	chr7	YGL126W	---	P53012 /// Q6Q556	---	---	S000003094	0006644 // phospholipid metabolic process // inferred from mutant phenotype /// 0008654 // phospholipid biosynthetic process // inferred from electronic annotation /// 0034605 // cellular response to heat // inferred from reviewed computational analysis	0005783 // endoplasmic reticulum // inferred from direct assay /// 0016020 // membrane // inferred from electronic annotation /// 0016021 // integral to membrane // inferred from electronic annotation	---	---	This probe set was annotated using the Matching Probes based pipeline to a Saccharomyces Genome Database,ENSEMBL identifier using 1 transcripts. // false // Matching Probes // A	GENEFINDER00000002347(11),GENSCAN00000006255(11),YGL126W(11),S000003094(11)	GENEFINDER00000002347 // cdna:GeneFinder chromosome:SGD1.01:VII:271003:272145:1 // ensembl // 11 // --- /// GENSCAN00000006255 // cdna:Genscan chromosome:SGD1.01:VII:271003:272145:1 // ensembl // 11 // --- /// S000003094 // SCS3 SGDID:S000003094, Chr VII from 271003-272145, Verified ORF, Protein required for inositol prototrophy, appears to be involved in the synthesis of inositol phospholipids f…	---	4359.58	2954.26	4329.3	3318.44	3078.2	3517.89	3820.36	3299.93	1.15771	0.33664	0.770094	0.186526	0.698227
1773645_at	YDL217C	YDL217C.S1	chr4:67983-68607 (-) // 100.0 //	Component of the mitochondrial Tim54p-Tim22p complex involved in insertion of polytopic proteins into the inner membrane	TIM22	chr4	YDL217C	---	Q12328	---	---	S000002376	0006810 // transport // inferred from electronic annotation /// 0015031 // protein transport // inferred from electronic annotation /// 0045039 // protein import into mitochondrial inner membrane // inferred from mutant phenotype /// 0055085 // transmembrane transport // inferred from electronic annotation	0005739 // mitochondrion // inferred from direct assay /// 0005739 // mitochondrion // inferred from electronic annotation /// 0005743 // mitochondrial inner membrane // inferred from electronic annotation /// 0016020 // membrane // inferred from electronic annotation /// 0016021 // integral to membrane // inferred from electronic annotation /// 0042721 // mitochondrial inner membrane protein ins…	0005515 // protein binding // inferred from physical interaction /// 0008565 // protein transporter activity // inferred from electronic annotation /// 0008565 // protein transporter activity // traceable author statement	---	This probe set was annotated using the Matching Probes based pipeline to a Saccharomyces Genome Database,ENSEMBL identifier using 1 transcripts. // false // Matching Probes // A	GENEFINDER00000002689(11),GENSCAN00000008118(11),YDL217C(11),S000002376(11)	GENEFINDER00000002689 // cdna:GeneFinder chromosome:SGD1.01:IV:67984:68607:-1 // ensembl // 11 // --- /// GENSCAN00000008118 // cdna:Genscan chromosome:SGD1.01:IV:67984:68607:-1 // ensembl // 11 // --- /// S000002376 // TIM22 SGDID:S000002376, Chr IV from 68607-67984, reverse complement, Verified ORF, Component of the mitochondrial Tim54p-Tim22p complex involved in insertion of polytopic proteins…	---	1300.7	1052	1016.9	931.081	960.705	1004.56	1116.41	964.978	1.15693	0.14296	0.717393	0.075399	0.62946
1775189_at	YER153C	YER153C.S1	chr5:474035-474800 (-) // 100.0 //	Mitochondrial translational activator specific for the COX3 mRNA, acts together with Pet54p and Pet494p; located in the mitochondrial inner membrane	PET122	chr5	YER153C	---	P10355	---	---	S000000955	0006412 // translation // inferred from mutant phenotype /// 0006413 // translational initiation // inferred from electronic annotation /// 0006417 // regulation of translation // inferred from electronic annotation	0005739 // mitochondrion // inferred from direct assay /// 0005739 // mitochondrion // inferred from electronic annotation /// 0005740 // mitochondrial envelope // inferred from electronic annotation /// 0005743 // mitochondrial inner membrane // inferred from direct assay /// 0005743 // mitochondrial inner membrane // inferred from electronic annotation /// 0016020 // membrane // inferred from e…	0003743 // translation initiation factor activity // inferred from electronic annotation /// 0045182 // translation regulator activity // inferred from mutant phenotype	---	This probe set was annotated using the Matching Probes based pipeline to a ENSEMBL,Saccharomyces Genome Database identifier using 1 transcripts. // false // Matching Probes // A	GENEFINDER00000000283(10),GENSCAN00000004059(11),YER153C(11),S000000955(11)	GENEFINDER00000000283 // cdna:GeneFinder chromosome:SGD1.01:V:469396:474725:-1 // ensembl // 10 // --- /// GENSCAN00000004059 // cdna:Genscan chromosome:SGD1.01:V:474036:474800:-1 // ensembl // 11 // --- /// S000000955 // PET122 SGDID:S000000955, Chr V from 474800-474036, reverse complement, Verified ORF, Specific translational activator for the COX3 mRNA that acts together with Pet54p and Pet494…	---	816.914	649.359	644.352	688.345	562.558	570.351	699.189	604.466	1.15671	0.224706	0.742872	0.116066	0.656321
1773302_at	YJR017C	YJR017C.S1	chr10:466214-466727 (-) // 100.0 //	Peptidylprolyl-cis/trans-isomerase (PPIase) specific for phosphorylated serine and threonine residues N-terminal to proline; regulates phosphorylation of the RNA polymerase II large subunit (Rpo21p) C-terminal domain	ESS1	chr10	YJR017C	---	P22696	---	---	S000003778	0000122 // negative regulation of transcription from RNA polymerase II promoter // inferred from genetic interaction /// 0006369 // termination of RNA polymerase II transcription // inferred from mutant phenotype /// 0006397 // mRNA processing // inferred from mutant phenotype /// 0006457 // protein folding // inferred from electronic annotation /// 0042326 // negative regulation of phosphorylati…	0005634 // nucleus // inferred from electronic annotation /// 0005634 // nucleus // inferred from physical interaction /// 0005737 // cytoplasm // inferred from electronic annotation	0003711 // transcription elongation regulator activity // inferred from genetic interaction /// 0003755 // peptidyl-prolyl cis-trans isomerase activity // inferred from direct assay /// 0003755 // peptidyl-prolyl cis-trans isomerase activity // inferred from electronic annotation /// 0005515 // protein binding // inferred from electronic annotation /// 0005515 // protein binding // inferred from …	---	This probe set was annotated using the Matching Probes based pipeline to a Saccharomyces Genome Database,ENSEMBL identifier using 1 transcripts. // false // Matching Probes // A	GENEFINDER00000001264(11),GENSCAN00000004168(11),YJR017C(11),S000003778(11)	GENEFINDER00000001264 // cdna:GeneFinder chromosome:SGD1.01:X:466514:467026:-1 // ensembl // 11 // --- /// GENSCAN00000004168 // cdna:Genscan chromosome:SGD1.01:X:466514:467086:-1 // ensembl // 11 // --- /// S000003778 // ESS1 SGDID:S000003778, Chr X from 466948-466436, reverse complement, Verified ORF, Peptidylprolyl-cis/trans-isomerase (PPIase) specific for phosphorylated serine and threonine r…	---	4556.06	3437.41	3654.78	3117.72	3100.76	3827.57	3853.84	3332.29	1.15652	0.257043	0.747044	0.134754	0.660472
1772218_at	YMR063W	YMR063W.S1	chr13:397075-397795 (+) // 100.0 //	Protein of unknown function, involved in the proteolytic activation of Rim101p in response to alkaline pH; has similarity to A. nidulans PalI; putative membrane protein	RIM9	chr13	YMR063W	---	Q04734	---	---	S000004667	0006508 // proteolysis // inferred from electronic annotation /// 0009268 // response to pH // inferred from electronic annotation /// 0030437 // ascospore formation // inferred from mutant phenotype /// 0051090 // regulation of transcription factor activity // inferred from electronic annotation	0005886 // plasma membrane // inferred from electronic annotation /// 0016020 // membrane // inferred from electronic annotation /// 0016021 // integral to membrane // inferred from electronic annotation	---	---	This probe set was annotated using the Matching Probes based pipeline to a ENSEMBL,Saccharomyces Genome Database identifier using 1 transcripts. // false // Matching Probes // A	YMR063W(11),S000004667(11)	S000004667 // RIM9 SGDID:S000004667, Chr XIII from 397076-397795, Verified ORF, Protein of unknown function, involved in the proteolytic activation of Rim101p in response to alkaline pH; has similarity to A. nidulans PalI; putative membrane protein // sgd // 11 // --- /// YMR063W // cdna:known chromosome:SGD1.01:XIII:397076:397795:1 gene:YMR063W // ensembl // 11 // ---	---	321.877	222.377	367.895	314.835	253.685	213.168	297.51	257.257	1.15647	0.482793	0.801908	0.310628	0.763917
1778391_at	YGR224W	YGR224W.S1	chr7:942805-944647 (+) // 100.0 //	Plasma membrane transporter of the major facilitator superfamily, involved in resistance to azole drugs such as ketoconazole and fluconazole	AZR1	chr7	YGR224W	---	P50080	---	---	S000003456	0006810 // transport // inferred from electronic annotation /// 0045117 // azole transport // inferred from mutant phenotype /// 0055085 // transmembrane transport // inferred from electronic annotation	0005886 // plasma membrane // inferred from direct assay /// 0005886 // plasma membrane // inferred from electronic annotation /// 0016020 // membrane // inferred from electronic annotation /// 0016021 // integral to membrane // inferred from electronic annotation	0045118 // azole transporter activity // inferred from mutant phenotype	---	This probe set was annotated using the Matching Probes based pipeline to a Saccharomyces Genome Database,ENSEMBL identifier using 1 transcripts. // false // Matching Probes // A	GENSCAN00000006127(11),YGR224W(11),S000003456(11)	GENSCAN00000006127 // cdna:Genscan chromosome:SGD1.01:VII:942809:944650:1 // ensembl // 11 // --- /// S000003456 // AZR1 SGDID:S000003456, Chr VII from 942809-944650, Verified ORF, Plasma membrane transporter of the major facilitator superfamily, involved in resistance to azole drugs such as ketoconazole and fluconazole // sgd // 11 // --- /// YGR224W // cdna:known chromosome:SGD1.01:VII:942809:9…	---	33.3963	32.9654	29.9137	29.166	27.6455	26.4202	32.0535	27.7212	1.15628	0.0320505	0.627457	0.0320107	0.548115
1772671_at	YPR166C	YPR166C.S1	chr16:876275-876623 (-) // 100.0 //	Mitochondrial ribosomal protein of the small subunit	MRP2	chr16	YPR166C	---	P10663	---	---	S000006370	0006412 // translation // inferred from electronic annotation /// 0032543 // mitochondrial translation // inferred by curator	0005622 // intracellular // inferred from electronic annotation /// 0005739 // mitochondrion // inferred from direct assay /// 0005739 // mitochondrion // inferred from electronic annotation /// 0005763 // mitochondrial small ribosomal subunit // inferred from physical interaction /// 0005840 // ribosome // inferred from electronic annotation /// 0030529 // ribonucleoprotein complex // inferred f…	0003735 // structural constituent of ribosome // inferred from electronic annotation /// 0003735 // structural constituent of ribosome // inferred from physical interaction	---	This probe set was annotated using the Matching Probes based pipeline to a Saccharomyces Genome Database,ENSEMBL identifier using 1 transcripts. // false // Matching Probes // A	YPR166C(11),S000006370(11)	S000006370 // MRP2 SGDID:S000006370, Chr XVI from 876625-876278, reverse complement, Verified ORF, Mitochondrial ribosomal protein of the small subunit // sgd // 11 // --- /// YPR166C // cdna:known chromosome:SGD1.01:XVI:876278:876625:-1 gene:YPR166C // ensembl // 11 // ---	---	3152.59	3097.91	3306.9	3084.18	2313.39	2930	3184.58	2754.77	1.15602	0.18512	0.726619	0.0957962	0.6439
1771972_at	YHR189W	YHR189W.S1	chr8:484023-484596 (+) // 100.0 //	One of two (see also PTH2) mitochondrially-localized peptidyl-tRNA hydrolases; dispensable for respiratory growth on rich medium, but required for respiratory growth on minimal medium	PTH1	chr8	YHR189W	---	P38876	---	---	S000001232	0006412 // translation // inferred from electronic annotation /// 0032543 // mitochondrial translation // inferred from mutant phenotype	0005739 // mitochondrion // inferred from direct assay /// 0005739 // mitochondrion // inferred from electronic annotation	0004045 // aminoacyl-tRNA hydrolase activity // inferred from direct assay /// 0004045 // aminoacyl-tRNA hydrolase activity // inferred from electronic annotation /// 0004045 // aminoacyl-tRNA hydrolase activity // inferred from genetic interaction /// 0016787 // hydrolase activity // inferred from electronic annotation	---	This probe set was annotated using the Matching Probes based pipeline to a Saccharomyces Genome Database,ENSEMBL identifier using 1 transcripts. // false // Matching Probes // A	GENSCAN00000003793(11),YHR189W(11),S000001232(11)	GENSCAN00000003793 // cdna:Genscan chromosome:SGD1.01:VIII:484028:484600:1 // ensembl // 11 // --- /// S000001232 // PTH1 SGDID:S000001232, Chr VIII from 484028-484600, Verified ORF, One of two (see also PTH2) mitochondrially-localized peptidyl-tRNA hydrolases; dispensable for cell growth and for mitochondrial respiration // sgd // 11 // --- /// YHR189W // cdna:known chromosome:SGD1.01:VIII:48402…	---	238.376	249.365	265.047	256.972	210.293	188.891	250.692	216.924	1.15567	0.203568	0.734967	0.105417	0.648494
1776108_at	YNL046W	YNL046W.S1	chr14:542299-542818 (+) // 100.0 //	---	---	chr14	YNL046W	---	P53956	---	---	S000004991	0042493 // response to drug // inferred from mutant phenotype	0005783 // endoplasmic reticulum // inferred from direct assay /// 0005783 // endoplasmic reticulum // inferred from electronic annotation /// 0016020 // membrane // inferred from electronic annotation /// 0016021 // integral to membrane // inferred from electronic annotation	---	---	This probe set was annotated using the Matching Probes based pipeline to a Saccharomyces Genome Database,ENSEMBL identifier using 1 transcripts. // false // Matching Probes // A	GENSCAN00000004943(11),YNL046W(11),S000004991(11)	GENSCAN00000004943 // cdna:Genscan chromosome:SGD1.01:XIV:542305:542823:1 // ensembl // 11 // --- /// S000004991 // YNL046W SGDID:S000004991, Chr XIV from 542305-542823, Uncharacterized ORF, Hypothetical protein // sgd // 11 // --- /// YNL046W // cdna:known chromosome:SGD1.01:XIV:542305:542823:1 gene:YNL046W // ensembl // 11 // ---	---	1512.46	1503.26	1570.76	1336.23	1230.62	1407.66	1528.54	1322.82	1.15551	0.0252244	0.623462	0.0298396	0.53661
1773431_at	YML129C	YML129C.S1	chr13:14541-14754 (-) // 100.0 //	Mitochondrial membrane protein, involved in translational regulation of Cox1p and assembly of cytochrome c oxidase (complex IV); associates with complex IV assembly intermediates and complex III/complex IV supercomplexes	COX14	chr13	YML129C	---	P39103	---	---	S000004598	0009060 // aerobic respiration // inferred from mutant phenotype /// 0017148 // negative regulation of translation // inferred from genetic interaction	0005739 // mitochondrion // inferred from direct assay /// 0005739 // mitochondrion // inferred from electronic annotation /// 0005740 // mitochondrial envelope // inferred from direct assay /// 0005743 // mitochondrial inner membrane // inferred from direct assay /// 0005759 // mitochondrial matrix // inferred from direct assay /// 0016020 // membrane // inferred from electronic annotation /// 0…	---	---	This probe set was annotated using the Matching Probes based pipeline to a Saccharomyces Genome Database,ENSEMBL identifier using 1 transcripts. // false // Matching Probes // A	YML129C(11),S000004598(11)	S000004598 // COX14 SGDID:S000004598, Chr XIII from 14754-14542, reverse complement, Verified ORF, Mitochondrial membrane protein, required for assembly of cytochrome c oxidase // sgd // 11 // --- /// YML129C // cdna:known chromosome:SGD1.01:XIII:14542:14754:-1 gene:YML129C // ensembl // 11 // ---	---	2770.96	2694.36	3147.93	2631.48	2169.18	2669.84	2864.42	2479.29	1.15534	0.154218	0.717393	0.0815249	0.641172
1778187_at	YKL222C	YKL222C.S1	chr11:3503-5621 (-) // 100.0 //	---	---	chr11	YKL222C	---	P35995	---	---	S000001705	0006350 // transcription // inferred from electronic annotation /// 0006355 // regulation of transcription, DNA-dependent // inferred from electronic annotation /// 0045449 // regulation of transcription // inferred from electronic annotation	0005634 // nucleus // inferred from electronic annotation /// 0005840 // ribosome // inferred from direct assay	0003677 // DNA binding // inferred from electronic annotation /// 0003700 // transcription factor activity // inferred from electronic annotation /// 0008270 // zinc ion binding // inferred from electronic annotation /// 0043565 // sequence-specific DNA binding // inferred from direct assay /// 0046872 // metal ion binding // inferred from electronic annotation	---	This probe set was annotated using the Matching Probes based pipeline to a Saccharomyces Genome Database,ENSEMBL identifier using 1 transcripts. // false // Matching Probes // A	GENSCAN00000004623(11),YKL222C(11),S000001705(11)	GENSCAN00000004623 // cdna:Genscan chromosome:SGD1.01:XI:3504:5441:-1 // ensembl // 11 // --- /// S000001705 // YKL222C SGDID:S000001705, Chr XI from 5621-3504, reverse complement, Uncharacterized ORF, Putative protein of unknown function; similar to transcriptional regulators from the zinc cluster (binuclear cluster) protein family; null mutant is sensitive to caffeine // sgd // 11 // --- /// YK…	---	396.599	383.267	395.844	379.893	335.193	306.99	391.856	339.386	1.1546	0.0839715	0.700097	0.0525281	0.599449
1772920_at	YDR236C	YDR236C.S1	chr4:935226-935883 (-) // 100.0 //	Riboflavin kinase, phosphorylates riboflavin to form riboflavin monophosphate (FMN), which is a necessary cofactor for many enzymes; localizes to microsomes and to the mitochondrial inner membrane	FMN1	chr4	YDR236C	---	Q03778	---	---	S000002644	0009231 // riboflavin biosynthetic process // inferred from electronic annotation /// 0009398 // FMN biosynthetic process // inferred from direct assay	0005739 // mitochondrion // inferred from electronic annotation /// 0005743 // mitochondrial inner membrane // inferred from direct assay /// 0005743 // mitochondrial inner membrane // inferred from electronic annotation /// 0005783 // endoplasmic reticulum // inferred from electronic annotation /// 0005792 // microsome // inferred from direct assay /// 0005792 // microsome // inferred from elect…	0000166 // nucleotide binding // inferred from electronic annotation /// 0000287 // magnesium ion binding // inferred from electronic annotation /// 0003919 // FMN adenylyltransferase activity // inferred from direct assay /// 0005524 // ATP binding // inferred from electronic annotation /// 0008270 // zinc ion binding // inferred from electronic annotation /// 0008531 // riboflavin kinase activi…	---	This probe set was annotated using the Matching Probes based pipeline to a Saccharomyces Genome Database,ENSEMBL identifier using 1 transcripts. // false // Matching Probes // A	GENSCAN00000007943(11),YDR236C(11),S000002644(11)	GENSCAN00000007943 // cdna:Genscan chromosome:SGD1.01:IV:935232:935831:-1 // ensembl // 11 // --- /// S000002644 // FMN1 SGDID:S000002644, Chr IV from 935888-935232, reverse complement, Verified ORF, Riboflavin kinase, phosphorylates riboflavin to form riboflavin monophosphate (FMN), which is a necessary cofactor for many enzymes; localizes to microsomes and to the mitochondrial inner membrane //…	---	2743.08	2448.3	2331.39	2128.95	1998.83	2394.72	2501.73	2168.03	1.15392	0.116037	0.717393	0.0658786	0.621857
1773832_at	YKR060W	YKR060W.S1	chr11:556153-556978 (+) // 100.0 //	Subunit of U3-containing 90S preribosome complex involved in production of 18S rRNA and assembly of small ribosomal subunit	UTP30	chr11	YKR060W	---	P36144	---	---	S000001768	0006364 // rRNA processing // inferred from electronic annotation /// 0006396 // RNA processing // inferred from electronic annotation /// 0042254 // ribosome biogenesis // inferred from electronic annotation /// 0042274 // ribosomal small subunit biogenesis // inferred by curator	0005634 // nucleus // inferred from direct assay /// 0005634 // nucleus // inferred from electronic annotation /// 0005730 // nucleolus // inferred from direct assay /// 0005730 // nucleolus // inferred from electronic annotation /// 0030686 // 90S preribosome // inferred from direct assay	0003723 // RNA binding // inferred from electronic annotation	---	This probe set was annotated using the Matching Probes based pipeline to a Saccharomyces Genome Database,ENSEMBL identifier using 1 transcripts. // false // Matching Probes // A	GENSCAN00000004663(11),YKR060W(11),S000001768(11)	GENSCAN00000004663 // cdna:Genscan chromosome:SGD1.01:XI:556160:556984:1 // ensembl // 11 // --- /// S000001768 // UTP30 SGDID:S000001768, Chr XI from 556160-556984, Uncharacterized ORF, Possible U3 snoRNP protein involved in maturation of pre-18S rRNA, based on computational analysis of large-scale protein-protein interaction data // sgd // 11 // --- /// YKR060W // cdna:known chromosome:SGD1.01:…	---	2299.5	2366.83	2364.14	2333.24	1956.93	1835.91	2343.28	2031.4	1.15353	0.119391	0.717393	0.0675094	0.621857
1777664_at	YCR020C-A	YCR020C-A.S1	chr3:154823-155090 (-) // 100.0 //	Non-catalytic subunit of N-terminal acetyltransferase of the NatC type; required for replication of dsRNA virus; member of the Sm protein family	MAK31	chr3	YCR020C-A	---	P23059	---	---	S000000614	0006474 // N-terminal protein amino acid acetylation // inferred from mutant phenotype	0031417 // NatC complex // inferred from direct assay	0004596 // peptide alpha-N-acetyltransferase activity // inferred from mutant phenotype	---	This probe set was annotated using the Matching Probes based pipeline to a Saccharomyces Genome Database,ENSEMBL identifier using 1 transcripts. // false // Matching Probes // A	YCR020C-A(11),S000000614(11)	S000000614 // MAK31 SGDID:S000000614, Chr III from 155094-154828, reverse complement, Verified ORF, Non-catalytic subunit of N-terminal acetyltransferase of the NatC type; required for replication of dsRNA virus; member of the Sm protein family // sgd // 11 // --- /// YCR020C-A // cdna:known chromosome:SGD1.01:III:154828:155094:-1 gene:YCR020C-A // ensembl // 11 // ---	---	3639.02	3224.98	2779.44	2710.25	2394.34	3275.49	3195.14	2770.07	1.15345	0.299565	0.760552	0.163354	0.678381
1779668_at	YDR115W	YDR115W.S1	chr4:682167-682485 (+) // 100.0 //	---	---	chr4	YDR115W	---	Q04598	---	---	S000002522	0006412 // translation // inferred from electronic annotation /// 0009060 // aerobic respiration // inferred from expression pattern	0005622 // intracellular // inferred from electronic annotation /// 0005739 // mitochondrion // inferred from electronic annotation /// 0005840 // ribosome // inferred from electronic annotation /// 0030529 // ribonucleoprotein complex // inferred from electronic annotation	0003735 // structural constituent of ribosome // inferred from electronic annotation /// 0005515 // protein binding // inferred from physical interaction	---	This probe set was annotated using the Matching Probes based pipeline to a Saccharomyces Genome Database,ENSEMBL identifier using 1 transcripts. // false // Matching Probes // A	YDR115W(11),S000002522(11)	S000002522 // YDR115W SGDID:S000002522, Chr IV from 682172-682489, Uncharacterized ORF, Putative mitochondrial ribosomal protein of the large subunit, has similarity to E. coli L34 ribosomal protein; required for respiratory growth, as are most mitochondrial ribosomal proteins // sgd // 11 // --- /// YDR115W // cdna:known chromosome:SGD1.01:IV:682172:682489:1 gene:YDR115W // ensembl // 11 // ---	---	2670.96	2661.89	2751.7	2544.29	1986.02	2524.43	2694.55	2336.53	1.15323	0.156962	0.717393	0.0842617	0.641297
1775083_at	YDR441C	YDR441C.S1	chr4:1344504-1345050 (-) // 100.0 //	Apparent pseudogene, not transcribed or translated under normal conditions; encodes a protein with similarity to adenine phosphoribosyltransferase, but artificially expressed protein exhibits no enzymatic activity	APT2	chr4	YDR441C	---	P36973	---	---	S000002849	0006166 // purine ribonucleoside salvage // inferred from electronic annotation /// 0006168 // adenine salvage // inferred from electronic annotation /// 0009116 // nucleoside metabolic process // inferred from electronic annotation	0005737 // cytoplasm // inferred from direct assay /// 0005737 // cytoplasm // inferred from electronic annotation	0003999 // adenine phosphoribosyltransferase activity // inferred from direct assay /// 0003999 // adenine phosphoribosyltransferase activity // inferred from electronic annotation /// 0005515 // protein binding // inferred from physical interaction /// 0016740 // transferase activity // inferred from electronic annotation /// 0016757 // transferase activity, transferring glycosyl groups // infer…	---	This probe set was annotated using the Matching Probes based pipeline to a Saccharomyces Genome Database,ENSEMBL identifier using 1 transcripts. // false // Matching Probes // A	GENEFINDER00000002918(9),GENSCAN00000007910(11),YDR441C(11),S000002849(11)	GENEFINDER00000002918 // cdna:GeneFinder chromosome:SGD1.01:IV:1344509:1345054:-1 // ensembl // 9 // --- /// GENSCAN00000007910 // cdna:Genscan chromosome:SGD1.01:IV:1344509:1345054:-1 // ensembl // 11 // --- /// S000002849 // APT2 SGDID:S000002849, Chr IV from 1345054-1344509, reverse complement, Verified ORF, Apparent pseudogene, not transcribed or translated under normal conditions; encodes a …	---	3373.56	3257.21	3455.13	3015.97	2821.04	2910.74	3360.98	2914.83	1.15306	0.00526426	0.521623	0.0222623	0.497291
1777639_at	YGR123C	YGR123C.S1	chr7:736663-738205 (-) // 100.0 //	Protein serine/threonine phosphatase with similarity to human phosphatase PP5; present in both the nucleus and cytoplasm; expressed during logarithmic growth; computational analyses suggest roles in phosphate metabolism and rRNA processing	PPT1	chr7	YGR123C	---	P53043	---	---	S000003355	0006470 // protein amino acid dephosphorylation // inferred from direct assay /// 0006470 // protein amino acid dephosphorylation // inferred from electronic annotation	0005634 // nucleus // inferred from direct assay /// 0005634 // nucleus // inferred from electronic annotation /// 0005737 // cytoplasm // inferred from direct assay /// 0005737 // cytoplasm // inferred from electronic annotation	0004721 // phosphoprotein phosphatase activity // inferred from electronic annotation /// 0004722 // protein serine/threonine phosphatase activity // inferred from direct assay /// 0004722 // protein serine/threonine phosphatase activity // inferred from electronic annotation /// 0005488 // binding // inferred from electronic annotation /// 0005506 // iron ion binding // inferred from electronic …	---	This probe set was annotated using the Matching Probes based pipeline to a Saccharomyces Genome Database,ENSEMBL identifier using 1 transcripts. // false // Matching Probes // A	GENEFINDER00000002407(9),GENSCAN00000006513(11),YGR123C(11),S000003355(11)	GENEFINDER00000002407 // cdna:GeneFinder chromosome:SGD1.01:VII:731454:738208:-1 // ensembl // 9 // --- /// GENSCAN00000006513 // cdna:Genscan chromosome:SGD1.01:VII:736667:738208:-1 // ensembl // 11 // --- /// S000003355 // PPT1 SGDID:S000003355, Chr VII from 738208-736667, reverse complement, Verified ORF, Protein serine/threonine phosphatase with similarity to human phosphatase PP5; present in…	---	2132.51	2055.05	1770.69	1877.88	1763.91	1530.78	1979.79	1717.98	1.15239	0.162535	0.717393	0.087405	0.641297
1776590_at	YAL048C	YAL048C.S1	chr1:52802-54791 (-) // 100.0 //	Evolutionarily-conserved tail-anchored outer mitochondrial membrane GTPase which regulates mitochondrial morphology; cells lacking Gem1p contain collapsed, globular, or grape-like mitochondria; not required for pheromone-induced cell death	GEM1	chr1	YAL048C	---	P39722	---	---	S000000046	0000001 // mitochondrion inheritance // inferred from genetic interaction /// 0007264 // small GTPase mediated signal transduction // inferred from electronic annotation /// 0016192 // vesicle-mediated transport // inferred from genetic interaction	0005622 // intracellular // inferred from electronic annotation /// 0005739 // mitochondrion // inferred from direct assay /// 0005739 // mitochondrion // inferred from electronic annotation /// 0005741 // mitochondrial outer membrane // inferred from direct assay /// 0005741 // mitochondrial outer membrane // inferred from electronic annotation /// 0016020 // membrane // inferred from electronic…	0000166 // nucleotide binding // inferred from electronic annotation /// 0003924 // GTPase activity // inferred from direct assay /// 0005509 // calcium ion binding // inferred from electronic annotation /// 0005525 // GTP binding // inferred from electronic annotation /// 0016787 // hydrolase activity // inferred from electronic annotation	---	This probe set was annotated using the Matching Probes based pipeline to a Saccharomyces Genome Database,ENSEMBL identifier using 1 transcripts. // false // Matching Probes // A	GENEFINDER00000000108(10),GENSCAN00000003289(11),YAL048C(11),S000000046(11)	GENEFINDER00000000108 // cdna:GeneFinder chromosome:SGD1.01:I:51856:54790:-1 // ensembl // 10 // --- /// GENSCAN00000003289 // cdna:Genscan chromosome:SGD1.01:I:52802:54790:-1 // ensembl // 11 // --- /// S000000046 // GEM1 SGDID:S000000046, Chr I from 54790-52802, reverse complement, Uncharacterized ORF, Evolutionarily-conserved tail-anchored outer mitochondrial membrane GTPase which regulates mi…	---	608.688	575.658	594.928	603.559	510.411	442.276	592.936	514.57	1.15229	0.195432	0.733154	0.103522	0.648494
1775354_at	YGL220W	YGL220W.S1	chr7:82371-82734 (+) // 100.0 //	Protein involved in negative regulation of transcription of iron regulon; forms an iron independent complex with Fra2p, Grx3p, and Grx4p; null mutant fails to repress iron regulon and is sensitive to nickel	FRA2	chr7	YGL220W	---	P53082	---	---	S000003188	0034396 // negative regulation of transcription from RNA polymerase II promoter in response to iron // inferred from mutant phenotype	0005634 // nucleus // inferred from direct assay /// 0005634 // nucleus // inferred from electronic annotation /// 0005737 // cytoplasm // inferred from direct assay /// 0005737 // cytoplasm // inferred from electronic annotation /// 0005829 // cytosol // inferred from direct assay	0005515 // protein binding // inferred from physical interaction	---	This probe set was annotated using the Matching Probes based pipeline to a ENSEMBL,Saccharomyces Genome Database identifier using 1 transcripts. // false // Matching Probes // A	YGL220W(11),S000003188(11)	S000003188 // YGL220W SGDID:S000003188, Chr VII from 82373-82735, Uncharacterized ORF, Putative protein of unknown function; green fluorescent protein (GFP)-fusion protein localizes to the cytoplasm and the nucleus // sgd // 11 // --- /// YGL220W // cdna:known chromosome:SGD1.01:VII:82373:82735:1 gene:YGL220W // ensembl // 11 // ---	---	3671.74	4149.27	3898.54	3403.62	2858.71	4001.52	3901.65	3389.31	1.15116	0.244783	0.745413	0.130994	0.657222
1771501_at	YPR017C	YPR017C.S1	chr16:593480-593912 (-) // 100.0 //	Guanine nucleotide dissociation stimulator for Sec4p, functions in the post-Golgi secretory pathway; binds zinc, found both on membranes and in the cytosol	DSS4	chr16	YPR017C	---	P32601	---	---	S000006221	0006810 // transport // inferred from electronic annotation /// 0006892 // post-Golgi vesicle-mediated transport // inferred from genetic interaction /// 0007264 // small GTPase mediated signal transduction // inferred from electronic annotation /// 0015031 // protein transport // inferred from electronic annotation	0005624 // membrane fraction // inferred from direct assay /// 0005625 // soluble fraction // inferred from direct assay	0005085 // guanyl-nucleotide exchange factor activity // inferred from direct assay /// 0005085 // guanyl-nucleotide exchange factor activity // inferred from electronic annotation /// 0008270 // zinc ion binding // inferred from direct assay	---	This probe set was annotated using the Matching Probes based pipeline to a Saccharomyces Genome Database,ENSEMBL identifier using 1 transcripts. // false // Matching Probes // A	GENSCAN00000006063(11),YPR017C(11),S000006221(11)	GENSCAN00000006063 // cdna:Genscan chromosome:SGD1.01:XVI:593483:593914:-1 // ensembl // 11 // --- /// S000006221 // DSS4 SGDID:S000006221, Chr XVI from 593914-593483, reverse complement, Verified ORF, Nucleotide release factor functioning in the post-Golgi secretory pathway, required for ER-to-Golgi transport, binds zinc, found both on membranes and in the cytosol; guanine nucleotide dissociatio…	---	1068.97	1116.48	990.033	941.435	804.027	1023.43	1057.19	918.416	1.15111	0.149418	0.717393	0.082299	0.641297
1774475_at	YOR154W	YOR154W.S1	chr15:624728-626492 (+) // 100.0 //	Integral membrane protein of unknown function; member of the SUN-like family of proteins	SLP1	chr15	YOR154W	---	Q12232	---	---	S000005680	---	0016020 // membrane // inferred from electronic annotation /// 0016021 // integral to membrane // inferred from electronic annotation	0005515 // protein binding // inferred from physical interaction	---	This probe set was annotated using the Matching Probes based pipeline to a Saccharomyces Genome Database,ENSEMBL identifier using 1 transcripts. // false // Matching Probes // A	GENSCAN00000007117(11),YOR154W(11),S000005680(11)	GENSCAN00000007117 // cdna:Genscan chromosome:SGD1.01:XV:624730:626493:1 // ensembl // 11 // --- /// S000005680 // YOR154W SGDID:S000005680, Chr XV from 624730-626493, Uncharacterized ORF, Hypothetical protein // sgd // 11 // --- /// YOR154W // cdna:known chromosome:SGD1.01:XV:624730:626493:1 gene:YOR154W // ensembl // 11 // ---	---	848.962	783.997	820.369	609.206	869.6	676.168	817.342	710.198	1.15086	0.263549	0.747835	0.142283	0.665262
1773953_at	YGR193C	YGR193C.S1	chr7:884510-885743 (-) // 100.0 //	Dihydrolipoamide dehydrogenase (E3)-binding protein (E3BP) of the mitochondrial pyruvate dehydrogenase (PDH) complex, plays a structural role in the complex by binding and positioning E3 to the dihydrolipoamide acetyltransferase (E2) core	PDX1	chr7	YGR193C	---	P16451 /// Q6B1U7	---	---	S000003425	0006086 // acetyl-CoA biosynthetic process from pyruvate // traceable author statement /// 0008152 // metabolic process // inferred from electronic annotation	0005739 // mitochondrion // inferred from direct assay /// 0005739 // mitochondrion // inferred from electronic annotation /// 0005739 // mitochondrion // traceable author statement /// 0005759 // mitochondrial matrix // inferred from electronic annotation /// 0005967 // mitochondrial pyruvate dehydrogenase complex // traceable author statement	0005515 // protein binding // inferred from direct assay /// 0005515 // protein binding // inferred from electronic annotation /// 0008415 // acyltransferase activity // inferred from electronic annotation /// 0031405 // lipoic acid binding // inferred from electronic annotation	---	This probe set was annotated using the Matching Probes based pipeline to a Saccharomyces Genome Database,ENSEMBL identifier using 1 transcripts. // false // Matching Probes // A	GENEFINDER00000002332(11),GENSCAN00000006186(11),YGR193C(11),S000003425(11)	GENEFINDER00000002332 // cdna:GeneFinder chromosome:SGD1.01:VII:884448:885746:-1 // ensembl // 11 // --- /// GENSCAN00000006186 // cdna:Genscan chromosome:SGD1.01:VII:884514:885629:-1 // ensembl // 11 // --- /// S000003425 // PDX1 SGDID:S000003425, Chr VII from 885746-884514, reverse complement, Verified ORF, Dihydrolipoamide dehydrogenase (E3)-binding protein (E3BP) of the mitochondrial pyruvate…	---	2805.18	2341.88	3030.19	2465.78	2486.12	2135.81	2710.18	2356.93	1.14988	0.199146	0.734862	0.107185	0.648494
1777129_at	YKL095W	YKL095W.S1	chr11:261917-262754 (+) // 100.0 //	Essential protein required for pre-mRNA splicing; associates transiently with the spliceosomal NTC ( nineteen complex ) and acts after Prp2p to promote the first catalytic reaction of splicing	YJU2	chr11	YKL095W	---	P28320	---	---	S000001578	0000398 // nuclear mRNA splicing, via spliceosome // inferred from direct assay	0005634 // nucleus // inferred from direct assay /// 0005634 // nucleus // inferred from electronic annotation	---	---	This probe set was annotated using the Matching Probes based pipeline to a Saccharomyces Genome Database,ENSEMBL identifier using 1 transcripts. // false // Matching Probes // A	GENEFINDER00000001686(11),GENSCAN00000004464(11),YKL095W(11),S000001578(11)	GENEFINDER00000001686 // cdna:GeneFinder chromosome:SGD1.01:XI:261921:262757:1 // ensembl // 11 // --- /// GENSCAN00000004464 // cdna:Genscan chromosome:SGD1.01:XI:261921:262757:1 // ensembl // 11 // --- /// S000001578 // YJU2 SGDID:S000001578, Chr XI from 261921-262757, Verified ORF, Essential nuclear protein; putative spliceosomal component involved in mRNA splicing, based on computational anal…	---	192.002	193.17	229.958	237.829	201.878	116.9	204.314	177.715	1.14967	0.565078	0.823822	0.39797	0.794289
1774064_at	YDL121C	YDL121C.S1	chr4:245131-245581 (-) // 100.0 //	---	---	chr4	YDL121C	---	Q07541	---	---	S000002279	---	0005783 // endoplasmic reticulum // inferred from direct assay /// 0005783 // endoplasmic reticulum // inferred from electronic annotation /// 0016020 // membrane // inferred from electronic annotation /// 0016021 // integral to membrane // inferred from electronic annotation	0005515 // protein binding // inferred from physical interaction	---	This probe set was annotated using the Matching Probes based pipeline to a ENSEMBL,Saccharomyces Genome Database identifier using 1 transcripts. // false // Matching Probes // A	GENSCAN00000007909(11),YDL121C(11),S000002279(11)	GENSCAN00000007909 // cdna:Genscan chromosome:SGD1.01:IV:245133:245582:-1 // ensembl // 11 // --- /// S000002279 // YDL121C SGDID:S000002279, Chr IV from 245582-245133, reverse complement, Uncharacterized ORF, Hypothetical protein // sgd // 11 // --- /// YDL121C // cdna:known chromosome:SGD1.01:IV:245133:245582:-1 gene:YDL121C // ensembl // 11 // ---	---	3931.54	3723.96	3563.16	3426.97	2854.5	3515.57	3736.52	3251.96	1.14901	0.123997	0.717393	0.0727245	0.626756
1773271_at	YOR384W	YOR384W.S1	chr15:1061557-1063642 (+) // 100.0 //	Putative ferric reductase with similarity to Fre2p; expression induced by low iron levels; the authentic, non-tagged protein is detected in highly purified mitochondria in high-throughput studies	FRE5	chr15	YOR384W	---	Q08908	---	---	S000005911	0006810 // transport // inferred from electronic annotation /// 0006811 // ion transport // inferred from electronic annotation /// 0022900 // electron transport chain // inferred from electronic annotation /// 0055114 // oxidation reduction // inferred from electronic annotation	0005739 // mitochondrion // inferred from direct assay /// 0005886 // plasma membrane // inferred from electronic annotation /// 0016020 // membrane // inferred from electronic annotation /// 0016021 // integral to membrane // inferred from electronic annotation	0005506 // iron ion binding // inferred from electronic annotation /// 0009055 // electron carrier activity // inferred from electronic annotation /// 0016491 // oxidoreductase activity // inferred from electronic annotation /// 0046872 // metal ion binding // inferred from electronic annotation /// 0050660 // FAD binding // inferred from electronic annotation	---	This probe set was annotated using the Matching Probes based pipeline to a Saccharomyces Genome Database,ENSEMBL identifier using 1 transcripts. // false // Matching Probes // A	GENSCAN00000006866(11),GENEFINDER00000002063(11),YOR384W(11),S000005911(11)	GENEFINDER00000002063 // cdna:GeneFinder chromosome:SGD1.01:XV:1062840:1063646:1 // ensembl // 11 // --- /// GENSCAN00000006866 // cdna:Genscan chromosome:SGD1.01:XV:1061562:1063646:1 // ensembl // 11 // --- /// S000005911 // FRE5 SGDID:S000005911, Chr XV from 1061562-1063646, Verified ORF, Putative ferric reductase with similarity to Fre2p; expression induced by low iron levels // sgd // 11 // -…	---	42.2149	40.8037	32.9037	33.5499	38.5719	28.9301	38.4123	33.4532	1.14824	0.291818	0.7564	0.161644	0.675817
1769472_at	YMR182C	YMR182C.S1	chr13:624530-625166 (-) // 100.0 //	Putative transcriptional repressor with proline-rich zinc fingers; overproduction impairs cell growth	RGM1	chr13	YMR182C	---	Q00453	---	---	S000004794	0000122 // negative regulation of transcription from RNA polymerase II promoter // inferred from direct assay /// 0006350 // transcription // inferred from electronic annotation /// 0045449 // regulation of transcription // inferred from electronic annotation	0005622 // intracellular // inferred from electronic annotation /// 0005634 // nucleus // inferred by curator /// 0005634 // nucleus // inferred from electronic annotation	0003676 // nucleic acid binding // inferred from electronic annotation /// 0003677 // DNA binding // inferred from electronic annotation /// 0003702 // RNA polymerase II transcription factor activity // inferred from direct assay /// 0005515 // protein binding // inferred from physical interaction /// 0008270 // zinc ion binding // inferred from electronic annotation /// 0043565 // sequence-speci…	---	This probe set was annotated using the Matching Probes based pipeline to a Saccharomyces Genome Database,ENSEMBL identifier using 1 transcripts. // false // Matching Probes // A	GENEFINDER00000001576(11),GENSCAN00000006016(11),YMR182C(11),S000004794(11)	GENEFINDER00000001576 // cdna:GeneFinder chromosome:SGD1.01:XIII:624531:625166:-1 // ensembl // 11 // --- /// GENSCAN00000006016 // cdna:Genscan chromosome:SGD1.01:XIII:624531:625166:-1 // ensembl // 11 // --- /// S000004794 // RGM1 SGDID:S000004794, Chr XIII from 625166-624531, reverse complement, Verified ORF, Putative transcriptional repressor with proline-rich zinc fingers; overproduction imp…	---	214.869	262.257	253.112	229.582	185.384	221.87	242.515	211.366	1.14737	0.202835	0.734967	0.110923	0.654782
1773073_at	YOR306C	YOR306C.S1	chr15:889860-891426 (-) // 100.0 //	Plasma membrane riboflavin transporter; facilitates the uptake of vitamin B2; required for FAD-dependent processes; sequence similarity to mammalian monocarboxylate permeases, however mutants are not deficient in monocarboxylate transport	MCH5	chr15	YOR306C	---	Q08777	---	---	S000005833	0006810 // transport // inferred from electronic annotation /// 0032218 // riboflavin transport // inferred from genetic interaction /// 0055085 // transmembrane transport // inferred from electronic annotation	0005886 // plasma membrane // inferred from direct assay /// 0005886 // plasma membrane // inferred from electronic annotation /// 0016020 // membrane // inferred from electronic annotation /// 0016021 // integral to membrane // inferred from electronic annotation	0008028 // monocarboxylic acid transmembrane transporter activity // inferred from genetic interaction /// 0032217 // riboflavin transporter activity // inferred from genetic interaction	---	This probe set was annotated using the Matching Probes based pipeline to a Saccharomyces Genome Database,ENSEMBL identifier using 1 transcripts. // false // Matching Probes // A	GENEFINDER00000002165(11),GENSCAN00000006773(11),YOR306C(11),S000005833(11)	GENEFINDER00000002165 // cdna:GeneFinder chromosome:SGD1.01:XV:889776:891430:-1 // ensembl // 11 // --- /// GENSCAN00000006773 // cdna:Genscan chromosome:SGD1.01:XV:889865:891430:-1 // ensembl // 11 // --- /// S000005833 // MCH5 SGDID:S000005833, Chr XV from 891430-889865, reverse complement, Verified ORF, Protein with similarity to mammalian monocarboxylate permeases, which are involved in trans…	---	2932.54	3427.84	2315.53	2509.28	2449.92	2508.15	2855.21	2488.96	1.14715	0.296074	0.759151	0.165089	0.679483
1772091_at	YDR505C	YDR505C.S1	chr4:1456682-1459208 (-) // 100.0 //	Asn and gln rich protein of unknown function; high-copy suppressor of POL1 (DNA polymerase alpha) and partial suppressor of CDC2 (polymerase delta) and CDC6 (pre-RC loading factor) mutations; overexpression results in growth inhibition	PSP1	chr4	YDR505C	---	P50896	---	---	S000002913	---	0005737 // cytoplasm // inferred from direct assay /// 0005739 // mitochondrion // inferred from direct assay	0005515 // protein binding // inferred from physical interaction	---	This probe set was annotated using the Matching Probes based pipeline to a ENSEMBL,Saccharomyces Genome Database identifier using 1 transcripts. // false // Matching Probes // A	GENEFINDER00000002647(11),GENSCAN00000007939(11),YDR505C(11),S000002913(11)	GENEFINDER00000002647 // cdna:GeneFinder chromosome:SGD1.01:IV:1456687:1459212:-1 // ensembl // 11 // --- /// GENSCAN00000007939 // cdna:Genscan chromosome:SGD1.01:IV:1456687:1459212:-1 // ensembl // 11 // --- /// S000002913 // PSP1 SGDID:S000002913, Chr IV from 1459212-1456687, reverse complement, Verified ORF, Asn and gln rich protein of unknown function; high-copy suppressor of POL1 (DNA polym…	---	1617.94	1306.89	1851.68	1589.45	1414.91	1153.57	1576.12	1374.06	1.14705	0.376708	0.779022	0.222426	0.72107
1772574_at	YDR504C	YDR504C.S1	chr4:1456298-1456682 (-) // 100.0 //	Protein required for survival at high temperature during stationary phase; not required for growth on nonfermentable carbon sources	SPG3	chr4	YDR504C	---	Q04398	---	---	S000002912	0034605 // cellular response to heat // inferred from reviewed computational analysis	0016020 // membrane // inferred from electronic annotation /// 0016021 // integral to membrane // inferred from electronic annotation	0005515 // protein binding // inferred from physical interaction	---	This probe set was annotated using the Matching Probes based pipeline to a ENSEMBL,Saccharomyces Genome Database identifier using 1 transcripts. // false // Matching Probes // A	YDR504C(11),S000002912(11)	S000002912 // SPG3 SGDID:S000002912, Chr IV from 1456686-1456303, reverse complement, Verified ORF, Protein required for survival at high temperature during stationary phase; not required for growth on nonfermentable carbon sources // sgd // 11 // --- /// YDR504C // cdna:known chromosome:SGD1.01:IV:1456303:1456686:-1 gene:YDR504C // ensembl // 11 // ---	---	1580.6	1116.11	1283	1169.7	1494.04	858.379	1312.96	1144.74	1.14696	0.509456	0.808219	0.340408	0.773798
1777207_at	YGR109C	YGR109C.S1	chr7:705359-706502 (-) // 100.0 //	B-type cyclin involved in DNA replication during S phase; activates Cdc28p to promote initiation of DNA synthesis; functions in formation of mitotic spindles along with Clb3p and Clb4p; most abundant during late G1	CLB6	chr7	YGR109C	---	P32943	---	---	S000003341	0000082 // G1/S transition of mitotic cell cycle // inferred from genetic interaction /// 0006279 // premeiotic DNA synthesis // inferred from genetic interaction /// 0007049 // cell cycle // inferred from electronic annotation /// 0007090 // regulation of S phase of mitotic cell cycle // inferred from mutant phenotype /// 0045740 // positive regulation of DNA replication // inferred from mutant …	0005634 // nucleus // inferred from electronic annotation	0005515 // protein binding // inferred from physical interaction /// 0016538 // cyclin-dependent protein kinase regulator activity // inferred from expression pattern	---	This probe set was annotated using the Matching Probes based pipeline to a ENSEMBL,Saccharomyces Genome Database identifier using 1 transcripts. // false // Matching Probes // A	GENSCAN00000006396(11),YGR109C(11),S000003341(11)	GENSCAN00000006396 // cdna:Genscan chromosome:SGD1.01:VII:705363:706505:-1 // ensembl // 11 // --- /// S000003341 // CLB6 SGDID:S000003341, Chr VII from 706505-705363, reverse complement, Verified ORF, B-type cyclin involved in DNA replication during S phase; activates Cdc28p to promote initiation of DNA synthesis; functions in formation of mitotic spindles along with Clb3p and Clb4p; most abunda…	---	758.448	614.757	767.842	611.802	582.031	666.542	710.069	619.148	1.14685	0.171286	0.719957	0.0956807	0.6439
1773886_at	YDL127W	YDL127W.S1	chr4:234926-235852 (+) // 99.89 //	Cyclin, interacts with cyclin-dependent kinase Pho85p; member of the Pcl1,2-like subfamily, involved in the regulation of polarized growth and morphogenesis and progression through the cell cycle; localizes to sites of polarized cell growth	PCL2	chr4	YDL127W	---	P25693	---	---	S000002285	0000079 // regulation of cyclin-dependent protein kinase activity // inferred from direct assay /// 0000079 // regulation of cyclin-dependent protein kinase activity // inferred from electronic annotation /// 0000080 // G1 phase of mitotic cell cycle // inferred from genetic interaction /// 0007049 // cell cycle // inferred from electronic annotation /// 0031106 // septin ring organization // inf…	0000131 // incipient cellular bud site // inferred from direct assay /// 0000307 // cyclin-dependent protein kinase holoenzyme complex // inferred from physical interaction /// 0005634 // nucleus // inferred from direct assay /// 0005634 // nucleus // inferred from electronic annotation /// 0005737 // cytoplasm // inferred from electronic annotation /// 0005934 // cellular bud tip // inferred fro…	0005515 // protein binding // inferred from physical interaction /// 0016538 // cyclin-dependent protein kinase regulator activity // inferred from direct assay /// 0019901 // protein kinase binding // inferred from electronic annotation	---	This probe set was annotated using the Matching Probes based pipeline to a ENSEMBL,Saccharomyces Genome Database identifier using 1 transcripts. // false // Matching Probes // A	YDL127W(11),S000002285(11)	S000002285 // PCL2 SGDID:S000002285, Chr IV from 234927-235853, Verified ORF, G1 cyclin, associates with Pho85p cyclin-dependent kinase (Cdk) to contribute to entry into the mitotic cell cycle, essential for cell morphogenesis; localizes to sites of polarized cell growth // sgd // 11 // --- /// YDL127W // cdna:known chromosome:SGD1.01:IV:234927:235853:1 gene:YDL127W // ensembl // 11 // ---	---	401.24	419.987	447.593	403.197	317.929	390.131	422.514	368.428	1.1468	0.165261	0.717393	0.0928658	0.642055
1773154_at	YOL010W	YOL010W.S1	chr15:307937-309041 (+) // 100.0 //	Subunit of U3-containing 90S preribosome processome complex involved in 18S rRNA biogenesis and small ribosomal subunit assembly; stimulates Bms1p GTPase and U3 binding activity; similar to RNA cyclase-like proteins but no activity detected	RCL1	chr15	YOL010W	---	Q08096	---	---	S000005370	0000447 // endonucleolytic cleavage in ITS1 to separate SSU-rRNA from 5.8S rRNA and LSU-rRNA from tricistronic rRNA transcript (SSU-rRNA, 5.8S rRNA, LSU-rRNA) // inferred from mutant phenotype /// 0000472 // endonucleolytic cleavage to generate mature 5'-end of SSU-rRNA from (SSU-rRNA, 5.8S rRNA, LSU-rRNA) // inferred from mutant phenotype /// 0000480 // endonucleolytic cleavage in 5'-ETS of tric…	0005634 // nucleus // inferred from electronic annotation /// 0005730 // nucleolus // inferred from direct assay /// 0005730 // nucleolus // inferred from electronic annotation /// 0030686 // 90S preribosome // inferred from direct assay	0003824 // catalytic activity // inferred from electronic annotation /// 0003963 // RNA-3'-phosphate cyclase activity // inferred from direct assay /// 0008047 // enzyme activator activity // inferred from direct assay	---	This probe set was annotated using the Matching Probes based pipeline to a Saccharomyces Genome Database,ENSEMBL identifier using 1 transcripts. // false // Matching Probes // A	GENEFINDER00000002228(11),GENSCAN00000007367(11),YOL010W(11),S000005370(11)	GENEFINDER00000002228 // cdna:GeneFinder chromosome:SGD1.01:XV:307939:309042:1 // ensembl // 11 // --- /// GENSCAN00000007367 // cdna:Genscan chromosome:SGD1.01:XV:307939:309042:1 // ensembl // 11 // --- /// S000005370 // RCL1 SGDID:S000005370, Chr XV from 307939-309042, Verified ORF, RNA terminal phosphate cyclase-like protein involved in rRNA processing at sites A0, A1, and A2; does not possess…	---	4121.71	4539.34	3932.23	3813.93	3418.79	3744.1	4190.21	3654.81	1.14649	0.0649758	0.687677	0.050942	0.597783
1771726_at	YJR010C-A	YJR010C-A.S1	chr10:457769-458054 (-) // 100.0 //	Subunit of the signal peptidase complex (SPC), which cleaves the signal sequence from proteins targeted to the endoplasmic reticulum (ER), homolog of the SPC12 subunit of mammalian signal peptidase complex	SPC1	chr10	YJR010C-A	---	P46965	---	---	S000003770	0006465 // signal peptide processing // inferred from electronic annotation /// 0006465 // signal peptide processing // inferred from genetic interaction /// 0006465 // signal peptide processing // inferred from physical interaction /// 0045047 // protein targeting to ER // inferred from genetic interaction	0005783 // endoplasmic reticulum // inferred from electronic annotation /// 0005787 // signal peptidase complex // inferred from direct assay /// 0005787 // signal peptidase complex // inferred from electronic annotation /// 0016020 // membrane // inferred from electronic annotation /// 0016021 // integral to membrane // inferred from electronic annotation	0005515 // protein binding // inferred from physical interaction /// 0008233 // peptidase activity // inferred from electronic annotation	---	This probe set was annotated using the Matching Probes based pipeline to a Saccharomyces Genome Database,ENSEMBL identifier using 1 transcripts. // false // Matching Probes // A	YJR010C-A(11),S000003770(11)	S000003770 // SPC1 SGDID:S000003770, Chr X from 458276-457992, reverse complement, Verified ORF, Subunit of the signal peptidase complex (SPC), which cleaves the signal sequence from proteins targeted to the endoplasmic reticulum (ER), homolog of the SPC12 subunit of mammalian signal peptidase complex // sgd // 11 // --- /// YJR010C-A // cdna:known chromosome:SGD1.01:X:458070:458354:-1 gene:YJR01…	---	880.345	786.545	738.67	698.187	620.246	783.75	799.728	697.543	1.14649	0.182371	0.726619	0.101316	0.648284
1772545_at	YDR079C-A	YDR079C-A.S1	chr4:603586-603805 (-) // 100.0 //	Component of the RNA polymerase II general transcription and DNA repair factor TFIIH; involved in transcription initiation and in nucleotide-excision repair; homolog of Chlamydomonas reinhardtii REX1-S protein involved in DNA repair	TFB5	chr4	YDR079C-A	---	Q3E7C1	---	---	S000007603	0006281 // DNA repair // inferred from electronic annotation /// 0006283 // transcription-coupled nucleotide-excision repair // inferred from genetic interaction /// 0006289 // nucleotide-excision repair // inferred from electronic annotation /// 0006289 // nucleotide-excision repair // inferred from genetic interaction /// 0006289 // nucleotide-excision repair // inferred from mutant phenotype /…	0005634 // nucleus // inferred from direct assay /// 0005634 // nucleus // inferred from electronic annotation /// 0005675 // holo TFIIH complex // inferred from direct assay	0003677 // DNA binding // inferred from electronic annotation /// 0016251 // general RNA polymerase II transcription factor activity // inferred from direct assay	---	This probe set was annotated using the Matching Probes based pipeline to a Saccharomyces Genome Database,ENSEMBL identifier using 1 transcripts. // false // Matching Probes // A	YDR079C-A(11),S000007603(11)	S000007603 // TFB5 SGDID:S000007603, Chr IV from 603808-603590, reverse complement, Verified ORF, Component of the RNA polymerase II general transcription and DNA repair factor TFIIH; involved in transcription initiation; homolog of the Chlamydomonas reinhardtii REX1-S protein which is involved in DNA repair // sgd // 11 // --- /// YDR079C-A // cdna:known chromosome:SGD1.01:IV:603590:603808:-1 ge…	---	1933.55	1976.77	1741.97	1719.24	1322.84	1942.69	1881.27	1640.9	1.14649	0.317822	0.767276	0.179986	0.695217
1777678_at	YJL107C	YJL107C.S1	chr10:218549-219713 (-) // 100.0 //	---	---	chr10	YJL107C	---	P42947	---	---	S000003643	---	---	0005515 // protein binding // inferred from physical interaction	---	This probe set was annotated using the Matching Probes based pipeline to a Saccharomyces Genome Database,ENSEMBL identifier using 1 transcripts. // false // Matching Probes // A	GENEFINDER00000001258(11),GENSCAN00000004662(11),YJL107C(11),S000003643(11)	GENEFINDER00000001258 // cdna:GeneFinder chromosome:SGD1.01:X:218849:220012:-1 // ensembl // 11 // --- /// GENSCAN00000004662 // cdna:Genscan chromosome:SGD1.01:X:218849:220012:-1 // ensembl // 11 // --- /// S000003643 // YJL107C SGDID:S000003643, Chr X from 219934-218771, reverse complement, Uncharacterized ORF, Putative protein of unknown function; expression is induced by activation of the HOG…	---	358.236	370.38	366.607	367.114	285.001	308.578	365.039	318.423	1.1464	0.144228	0.717393	0.0835569	0.641297
1776125_at	YHR061C	YHR061C.S1	chr8:221534-222479 (-) // 100.0 //	Protein of unknown function involved in initiation of budding and cellular polarization, interacts with Cdc42p via the Cdc42/Rac-interactive binding (CRIB) domain	GIC1	chr8	YHR061C	---	P38785	---	---	S000001103	0007096 // regulation of exit from mitosis // inferred from mutant phenotype /// 0007120 // axial cellular bud site selection // traceable author statement /// 0007266 // Rho protein signal transduction // traceable author statement /// 0008360 // regulation of cell shape // inferred from electronic annotation /// 0030010 // establishment of cell polarity // inferred from genetic interaction	0000131 // incipient cellular bud site // inferred from direct assay /// 0005737 // cytoplasm // inferred from electronic annotation /// 0005856 // cytoskeleton // inferred from electronic annotation /// 0005934 // cellular bud tip // inferred from direct assay /// 0005934 // cellular bud tip // inferred from electronic annotation /// 0005935 // cellular bud neck // inferred from direct assay ///…	0005100 // Rho GTPase activator activity // inferred from direct assay /// 0005515 // protein binding // inferred from physical interaction /// 0017048 // Rho GTPase binding // inferred from physical interaction	---	This probe set was annotated using the Matching Probes based pipeline to a ENSEMBL,Saccharomyces Genome Database identifier using 1 transcripts. // false // Matching Probes // A	GENEFINDER00000000584(11),GENSCAN00000003933(11),YHR061C(11),S000001103(11)	GENEFINDER00000000584 // cdna:GeneFinder chromosome:SGD1.01:VIII:221536:222480:-1 // ensembl // 11 // --- /// GENSCAN00000003933 // cdna:Genscan chromosome:SGD1.01:VIII:221536:222480:-1 // ensembl // 11 // --- /// S000001103 // GIC1 SGDID:S000001103, Chr VIII from 222480-221536, reverse complement, Verified ORF, Protein of unknown function involved in initiation of budding and cellular polarizati…	---	846.668	931.494	947.507	880.54	682.502	828.168	907.455	792.484	1.14508	0.183667	0.726619	0.103075	0.648494
1775162_at	YMR223W	YMR223W.S1	chr13:716713-718129 (+) // 100.0 //	Ubiquitin-specific protease that is a component of the SAGA (Spt-Ada-Gcn5-Acetyltransferase) acetylation complex; required for SAGA-mediated deubiquitination of histone H2B	UBP8	chr13	YMR223W	---	P50102	---	---	S000004836	0006350 // transcription // inferred from electronic annotation /// 0006511 // ubiquitin-dependent protein catabolic process // inferred from electronic annotation /// 0016578 // histone deubiquitination // inferred from mutant phenotype /// 0019941 // modification-dependent protein catabolic process // inferred from electronic annotation /// 0045449 // regulation of transcription // inferred fro…	0000124 // SAGA complex // inferred from direct assay /// 0005634 // nucleus // inferred from electronic annotation /// 0046695 // SLIK (SAGA-like) complex // inferred from direct assay	0004221 // ubiquitin thiolesterase activity // inferred from electronic annotation /// 0004843 // ubiquitin-specific protease activity // inferred from mutant phenotype /// 0008233 // peptidase activity // inferred from electronic annotation /// 0008234 // cysteine-type peptidase activity // inferred from electronic annotation /// 0008270 // zinc ion binding // inferred from electronic annotation…	---	This probe set was annotated using the Matching Probes based pipeline to a Saccharomyces Genome Database,ENSEMBL identifier using 1 transcripts. // false // Matching Probes // A	GENSCAN00000006452(11),YMR223W(11),S000004836(11)	GENSCAN00000006452 // cdna:Genscan chromosome:SGD1.01:XIII:716843:718129:1 // ensembl // 11 // --- /// S000004836 // UBP8 SGDID:S000004836, Chr XIII from 716714-718129, Verified ORF, Ubiquitin-specific protease that is a component of the SAGA (Spt-Ada-Gcn5-Acetyltransferase) acetylation complex; required for SAGA-mediated deubiquitination of histone H2B // sgd // 11 // --- /// YMR223W // cdna:kno…	---	926.328	960.781	997.394	911.048	834.565	778.839	961.063	839.749	1.14446	0.054574	0.683876	0.0485525	0.594659
1772753_at	YOR083W	YOR083W.S1	chr15:479533-480421 (+) // 100.0 //	Repressor of G1 transcription that binds to SCB binding factor (SBF) at SCB target promoters in early G1; phosphorylation of Whi5p by the CDK, Cln3p/Cdc28p relieves repression and promoter binding by Whi5; periodically expressed in G1	WHI5	chr15	YOR083W	---	Q12416	---	---	S000005609	0000082 // G1/S transition of mitotic cell cycle // inferred from mutant phenotype /// 0006350 // transcription // inferred from electronic annotation /// 0007049 // cell cycle // inferred from electronic annotation /// 0008361 // regulation of cell size // inferred from mutant phenotype /// 0045449 // regulation of transcription // inferred from electronic annotation	0005634 // nucleus // inferred from direct assay /// 0005634 // nucleus // inferred from electronic annotation /// 0005737 // cytoplasm // inferred from direct assay /// 0005737 // cytoplasm // inferred from electronic annotation	0016566 // specific transcriptional repressor activity // inferred from mutant phenotype	---	This probe set was annotated using the Matching Probes based pipeline to a Saccharomyces Genome Database,ENSEMBL identifier using 1 transcripts. // false // Matching Probes // A	GENEFINDER00000002104(11),GENSCAN00000006851(11),YOR083W(11),S000005609(11)	GENEFINDER00000002104 // cdna:GeneFinder chromosome:SGD1.01:XV:479535:480422:1 // ensembl // 11 // --- /// GENSCAN00000006851 // cdna:Genscan chromosome:SGD1.01:XV:479535:480422:1 // ensembl // 11 // --- /// S000005609 // WHI5 SGDID:S000005609, Chr XV from 479535-480422, Verified ORF, Protein that regulates the critical cell size required for passage through Start and commitment to cell division;…	---	683.869	507.168	510.002	606.429	432.853	449.587	561.348	490.506	1.14443	0.405788	0.784511	0.247163	0.729931
1774092_at	YML043C	YML043C.S1	chr13:190243-191767 (-) // 100.0 //	Component of the core factor (CF) rDNA transcription factor complex; CF is required for transcription of 35S rRNA genes by RNA polymerase I and is composed of Rrn6p, Rrn7p, and Rrn11p	RRN11	chr13	YML043C	---	Q04712	---	---	S000004507	0006350 // transcription // inferred from electronic annotation /// 0006360 // transcription from RNA polymerase I promoter // inferred from direct assay /// 0006361 // transcription initiation from RNA polymerase I promoter // non-traceable author statement /// 0042790 // transcription of nuclear rRNA large RNA polymerase I transcript // inferred from genetic interaction /// 0045449 // regulatio…	0005634 // nucleus // inferred from electronic annotation /// 0005730 // nucleolus // inferred from electronic annotation /// 0070860 // RNA polymerase I core factor complex // inferred from direct assay	0003701 // RNA polymerase I transcription factor activity // inferred from direct assay /// 0003701 // RNA polymerase I transcription factor activity // inferred from genetic interaction /// 0005515 // protein binding // inferred from physical interaction /// 0010843 // promoter binding // non-traceable author statement	---	This probe set was annotated using the Matching Probes based pipeline to a Saccharomyces Genome Database,ENSEMBL identifier using 1 transcripts. // false // Matching Probes // A	GENSCAN00000006678(11),YML043C(11),S000004507(11)	GENSCAN00000006678 // cdna:Genscan chromosome:SGD1.01:XIII:190244:191767:-1 // ensembl // 11 // --- /// S000004507 // RRN11 SGDID:S000004507, Chr XIII from 191767-190244, reverse complement, Verified ORF, Protein required for rDNA transcription by RNA polymerase I, component of the core factor (CF) of rDNA transcription factor, which also contains Rrn6p and Rrn7p // sgd // 11 // --- /// YML043C /…	---	1220.57	1444.66	1423	1427.28	1140.49	1028.43	1358.87	1187.39	1.14442	0.290082	0.755581	0.163158	0.678285
1778695_at	YOR164C	YOR164C.S1	chr15:643393-644332 (-) // 100.0 //	Protein of unknown function, highly conserved across species and homologous to human gene C7orf20; interacts with Mdy2p	GET4	chr15	YOR164C	---	Q12125	---	---	S000005690	---	0005737 // cytoplasm // inferred from direct assay /// 0005737 // cytoplasm // inferred from electronic annotation	0005515 // protein binding // inferred from physical interaction	---	This probe set was annotated using the Matching Probes based pipeline to a ENSEMBL,Saccharomyces Genome Database identifier using 1 transcripts. // false // Matching Probes // A	YOR164C(11),S000005690(11)	S000005690 // YOR164C SGDID:S000005690, Chr XV from 644333-643395, reverse complement, Uncharacterized ORF, Hypothetical protein // sgd // 11 // --- /// YOR164C // cdna:known chromosome:SGD1.01:XV:643395:644333:-1 gene:YOR164C // ensembl // 11 // ---	---	3201.07	2583.27	2654.13	2613.51	2496.33	2244.72	2799.81	2446.6	1.14437	0.171651	0.720521	0.09784	0.6439
1779759_at	YGR215W	YGR215W.S1	chr7:922176-922509 (+) // 100.0 //	Mitochondrial ribosomal protein of the small subunit	RSM27	chr7	YGR215W	---	P53305	---	---	S000003447	0032543 // mitochondrial translation // inferred by curator	0005739 // mitochondrion // inferred from direct assay /// 0005739 // mitochondrion // inferred from electronic annotation /// 0005763 // mitochondrial small ribosomal subunit // inferred from physical interaction /// 0005840 // ribosome // inferred from electronic annotation /// 0030529 // ribonucleoprotein complex // inferred from electronic annotation	0003735 // structural constituent of ribosome // inferred from physical interaction	---	This probe set was annotated using the Matching Probes based pipeline to a Saccharomyces Genome Database,ENSEMBL identifier using 1 transcripts. // false // Matching Probes // A	GENSCAN00000006572(11),YGR215W(11),S000003447(11)	GENSCAN00000006572 // cdna:Genscan chromosome:SGD1.01:VII:922180:922512:1 // ensembl // 11 // --- /// S000003447 // RSM27 SGDID:S000003447, Chr VII from 922180-922512, Verified ORF, Mitochondrial ribosomal protein of the small subunit // sgd // 11 // --- /// YGR215W // cdna:known chromosome:SGD1.01:VII:922180:922512:1 gene:YGR215W // ensembl // 11 // ---	---	1440.54	1605.01	1523.42	1412.38	1101.62	1510.93	1521.51	1329.66	1.14428	0.252956	0.747044	0.140802	0.662022
1775902_at	YMR002W	YMR002W.S1	chr13:272192-272663 (+) // 100.0 //	Mitochondrial intermembrane space cysteine motif protein; MIC17 is not an essential gene	MIC17	chr13	YMR002W	---	Q03667	---	---	S000004604	---	0005634 // nucleus // inferred from direct assay /// 0005737 // cytoplasm // inferred from direct assay /// 0005739 // mitochondrion // inferred from electronic annotation /// 0005758 // mitochondrial intermembrane space // inferred from direct assay /// 0005758 // mitochondrial intermembrane space // inferred from electronic annotation	---	---	This probe set was annotated using the Matching Probes based pipeline to a Saccharomyces Genome Database,ENSEMBL identifier using 1 transcripts. // false // Matching Probes // A	GENEFINDER00000001655(9),GENSCAN00000006494(9),YMR002W(11),S000004604(11)	GENEFINDER00000001655 // cdna:GeneFinder chromosome:SGD1.01:XIII:272265:272663:1 // ensembl // 9 // --- /// GENSCAN00000006494 // cdna:Genscan chromosome:SGD1.01:XIII:272265:272663:1 // ensembl // 9 // --- /// S000004604 // YMR002W SGDID:S000004604, Chr XIII from 272193-272663, Uncharacterized ORF, Hypothetical protein // sgd // 11 // --- /// YMR002W // cdna:known chromosome:SGD1.01:XIII:272193:2…	---	9669.68	7833.66	8672.86	7500.36	7266.74	8057.85	8693.2	7601.17	1.14367	0.119777	0.717393	0.0752021	0.62946
1774074_s_at	YCL069W	YCL069W.S1	chr3:9705-11082 (+) // 100.0 // /// chr11:658344-659721 (-) // 99.35 //	Permease of basic amino acids in the vacuolar membrane /// Putative transporter of the Major Facilitator Superfamily (MFS); proposed role as a basic amino acid permease based on phylogeny	VBA3 /// VBA5	chr11 /// chr3	YCL069W /// YKR105C	---	P25594 /// P36172	---	---	S000000574 /// S000001813	0006810 // transport // inferred from electronic annotation /// 0006865 // amino acid transport // inferred from electronic annotation /// 0015802 // basic amino acid transport // inferred from mutant phenotype /// 0055085 // transmembrane transport // inferred from direct assay /// 0055085 // transmembrane transport // inferred from electronic annotation	0000329 // fungal-type vacuole membrane // inferred from direct assay /// 0005773 // vacuole // inferred from electronic annotation /// 0016020 // membrane // inferred from electronic annotation /// 0016021 // integral to membrane // inferred from electronic annotation	0015174 // basic amino acid transmembrane transporter activity // inferred from direct assay	---	This probe set was annotated using the Matching Probes based pipeline to a ENSEMBL,Saccharomyces Genome Database identifier using 1 transcripts. // false // Matching Probes // A	GENSCAN00000003742(11),GENEFINDER00000001714(11),GENSCAN00000004368(11),YCL069W(11),YKR105C(11),S000000574(11),S000001813(11)	GENEFINDER00000001714 // cdna:GeneFinder chromosome:SGD1.01:XI:658354:660102:-1 // ensembl // 11 // --- /// GENSCAN00000003742 // cdna:Genscan chromosome:SGD1.01:III:9712:11082:1 // ensembl // 11 // --- /// GENSCAN00000004368 // cdna:Genscan chromosome:SGD1.01:XI:658354:660102:-1 // ensembl // 11 // --- /// S000000574 // VBA3 SGDID:S000000574, Chr III from 9706-11082, Verified ORF, Permease of ba…	---	25.7841	24.7281	34.6524	25.7841	25.2727	22.6948	28.0603	24.5458	1.14318	0.303175	0.762308	0.17256	0.684379
1778063_at	YPL093W	YPL093W.S1	chr16:370972-372916 (+) // 100.0 //	Putative GTPase that associates with free 60S ribosomal subunits in the nucleolus and is required for 60S ribosomal subunit biogenesis; constituent of 66S pre-ribosomal particles; member of the ODN family of nucleolar G-proteins	NOG1	chr16	YPL093W	---	Q02892	---	---	S000006014	0000054 // ribosome export from nucleus // inferred from mutant phenotype /// 0006364 // rRNA processing // inferred from mutant phenotype /// 0042254 // ribosome biogenesis // inferred from electronic annotation /// 0042273 // ribosomal large subunit biogenesis // inferred from direct assay /// 0042273 // ribosomal large subunit biogenesis // inferred from mutant phenotype	0005634 // nucleus // inferred from electronic annotation /// 0005730 // nucleolus // inferred from direct assay /// 0005730 // nucleolus // inferred from electronic annotation /// 0030687 // preribosome, large subunit precursor // inferred from direct assay	0000166 // nucleotide binding // inferred from electronic annotation /// 0005525 // GTP binding // inferred from electronic annotation	---	This probe set was annotated using the Matching Probes based pipeline to a ENSEMBL,Saccharomyces Genome Database identifier using 1 transcripts. // false // Matching Probes // A	GENEFINDER00000000961(11),GENSCAN00000005530(11),YPL093W(11),S000006014(11)	GENEFINDER00000000961 // cdna:GeneFinder chromosome:SGD1.01:XVI:370975:372918:1 // ensembl // 11 // --- /// GENSCAN00000005530 // cdna:Genscan chromosome:SGD1.01:XVI:370975:372918:1 // ensembl // 11 // --- /// S000006014 // NOG1 SGDID:S000006014, Chr XVI from 370975-372918, Verified ORF, Putative GTPase that associates with free 60S ribosomal subunits in the nucleolus and is required for 60S ribo…	---	7578.59	8157.66	8304.83	7564.38	6824.73	6667.1	8007.46	7008.07	1.14261	0.0494918	0.674893	0.0480824	0.594659
1779555_at	YGR063C	YGR063C.S1	chr7:617516-617825 (-) // 100.0 //	Protein involved in the regulating Pol I and Pol II transcription, pre-mRNA processing, kinetochore function, and gene silencing; forms a complex with Spt5p	SPT4	chr7	YGR063C	---	P32914	---	---	S000003295	0006325 // chromatin organization // traceable author statement /// 0006342 // chromatin silencing // inferred from mutant phenotype /// 0006350 // transcription // inferred from electronic annotation /// 0006355 // regulation of transcription, DNA-dependent // inferred from mutant phenotype /// 0006356 // regulation of transcription from RNA polymerase I promoter // inferred from mutant phenotyp…	0000775 // chromosome, centromeric region // inferred from electronic annotation /// 0000776 // kinetochore // inferred from direct assay /// 0000784 // nuclear chromosome, telomeric region // inferred from direct assay /// 0005634 // nucleus // inferred from electronic annotation /// 0005634 // nucleus // inferred from physical interaction /// 0008023 // transcription elongation factor complex /…	0003701 // RNA polymerase I transcription factor activity // inferred from physical interaction /// 0005515 // protein binding // inferred from physical interaction /// 0008159 // positive transcription elongation factor activity // inferred from electronic annotation /// 0008270 // zinc ion binding // inferred from electronic annotation /// 0016944 // RNA polymerase II transcription elongation f…	---	This probe set was annotated using the Matching Probes based pipeline to a ENSEMBL,Saccharomyces Genome Database identifier using 1 transcripts. // false // Matching Probes // A	GENEFINDER00000002518(10),YGR063C(11),S000003295(11)	GENEFINDER00000002518 // cdna:GeneFinder chromosome:SGD1.01:VII:617520:619862:-1 // ensembl // 10 // --- /// S000003295 // SPT4 SGDID:S000003295, Chr VII from 617828-617520, reverse complement, Verified ORF, Protein that forms a complex with Spt5p and mediates both activation and inhibition of transcription elongation, and plays a role in pre-mRNA processing; in addition, Spt4p is involved in kin…	---	5366.34	5387.48	5092.45	4835.89	4087.33	4993.94	5280.36	4621.54	1.14255	0.108652	0.717393	0.0714489	0.623516
1777718_at	YGL058W	YGL058W.S1	chr7:393989-394508 (+) // 100.0 //	Ubiquitin-conjugating enzyme (E2), involved in postreplication repair (with Rad18p), sporulation, telomere silencing, and ubiquitin-mediated N-end rule protein degradation (with Ubr1p)	RAD6	chr7	YGL058W	---	P06104	---	---	S000003026	0006281 // DNA repair // inferred from electronic annotation /// 0006281 // DNA repair // inferred from mutant phenotype /// 0006301 // postreplication repair // inferred from mutant phenotype /// 0006350 // transcription // inferred from electronic annotation /// 0006511 // ubiquitin-dependent protein catabolic process // inferred from mutant phenotype /// 0006513 // protein monoubiquitination /…	0000502 // proteasome complex // inferred from physical interaction /// 0005634 // nucleus // inferred from direct assay /// 0005634 // nucleus // inferred from electronic annotation /// 0005634 // nucleus // inferred from physical interaction /// 0005737 // cytoplasm // inferred from direct assay /// 0005737 // cytoplasm // inferred from electronic annotation	0000166 // nucleotide binding // inferred from electronic annotation /// 0004842 // ubiquitin-protein ligase activity // inferred from direct assay /// 0004842 // ubiquitin-protein ligase activity // inferred from electronic annotation /// 0004842 // ubiquitin-protein ligase activity // inferred from mutant phenotype /// 0005515 // protein binding // inferred from physical interaction /// 0005524…	---	This probe set was annotated using the Matching Probes based pipeline to a ENSEMBL,Saccharomyces Genome Database identifier using 1 transcripts. // false // Matching Probes // A	GENEFINDER00000002324(11),GENSCAN00000006599(11),YGL058W(11),S000003026(11)	GENEFINDER00000002324 // cdna:GeneFinder chromosome:SGD1.01:VII:393992:394510:1 // ensembl // 11 // --- /// GENSCAN00000006599 // cdna:Genscan chromosome:SGD1.01:VII:393992:394510:1 // ensembl // 11 // --- /// S000003026 // RAD6 SGDID:S000003026, Chr VII from 393992-394510, Verified ORF, Ubiquitin-conjugating enzyme (E2), involved in postreplication repair (with Rad18p), sporulation, telomere sil…	---	2695.09	2613.99	2620.97	2507.66	2299.84	2148.6	2643.1	2314.06	1.14219	0.0438924	0.663598	0.0462615	0.594659
1769620_at	YKL192C	YKL192C.S1	chr11:80160-80538 (-) // 100.0 //	Mitochondrial matrix acyl carrier protein, involved in biosynthesis of octanoate, which is a precursor to lipoic acid; activated by phosphopantetheinylation catalyzed by Ppt2p	ACP1	chr11	YKL192C	---	P32463	---	---	S000001675	0006633 // fatty acid biosynthetic process // inferred from electronic annotation /// 0006810 // transport // inferred from electronic annotation /// 0008610 // lipid biosynthetic process // inferred from electronic annotation /// 0009105 // lipoic acid biosynthetic process // inferred from mutant phenotype /// 0022900 // electron transport chain // inferred from electronic annotation	0005739 // mitochondrion // inferred from direct assay /// 0005739 // mitochondrion // inferred from electronic annotation /// 0070469 // respiratory chain // inferred from electronic annotation	0000036 // acyl carrier activity // inferred from electronic annotation /// 0031177 // phosphopantetheine binding // inferred from electronic annotation /// 0048037 // cofactor binding // inferred from electronic annotation	---	This probe set was annotated using the Matching Probes based pipeline to a Saccharomyces Genome Database,ENSEMBL identifier using 1 transcripts. // false // Matching Probes // A	GENSCAN00000004763(11),YKL192C(11),S000001675(11)	GENSCAN00000004763 // cdna:Genscan chromosome:SGD1.01:XI:80165:80542:-1 // ensembl // 11 // --- /// S000001675 // ACP1 SGDID:S000001675, Chr XI from 80542-80165, reverse complement, Verified ORF, Mitochondrial matrix acyl carrier protein, involved in biosynthesis of octanoate, which is a precursor to lipoic acid; activated by phosphopantetheinylation catalyzed by Ppt2p // sgd // 11 // --- /// YKL…	---	6576.04	7433.98	7955.57	6622.93	5329.1	7395.35	7299.38	6390.79	1.14217	0.298116	0.760188	0.16998	0.683527
1774833_at	YLL009C	YLL009C.S1	chr12:131203-131413 (-) // 100.0 //	Copper metallochaperone that transfers copper to Sco1p and Cox11p for eventual delivery to cytochrome c oxidase	COX17	chr12	YLL009C	---	Q12287	---	---	S000003932	0006825 // copper ion transport // inferred from electronic annotation /// 0015680 // intracellular copper ion transport // inferred from direct assay /// 0015680 // intracellular copper ion transport // inferred from mutant phenotype /// 0015680 // intracellular copper ion transport // inferred from physical interaction /// 0018347 // protein amino acid farnesylation // inferred from direct assa…	0005739 // mitochondrion // inferred from direct assay /// 0005739 // mitochondrion // inferred from electronic annotation /// 0005758 // mitochondrial intermembrane space // inferred from direct assay /// 0005758 // mitochondrial intermembrane space // inferred from electronic annotation /// 0005829 // cytosol // inferred from direct assay	0005507 // copper ion binding // inferred from electronic annotation /// 0005515 // protein binding // inferred from physical interaction /// 0016531 // copper chaperone activity // inferred from direct assay /// 0016531 // copper chaperone activity // inferred from electronic annotation /// 0016531 // copper chaperone activity // inferred from mutant phenotype /// 0046872 // metal ion binding //…	---	This probe set was annotated using the Matching Probes based pipeline to a Saccharomyces Genome Database,ENSEMBL identifier using 1 transcripts. // false // Matching Probes // A	GENEFINDER00000003226(10),YLL009C(11),S000003932(11)	GENEFINDER00000003226 // cdna:GeneFinder chromosome:SGD1.01:XII:129492:131413:-1 // ensembl // 10 // --- /// S000003932 // COX17 SGDID:S000003932, Chr XII from 131413-131204, reverse complement, Verified ORF, Copper metallochaperone that transfers copper to Sco1p and Cox11p for eventual delivery to cytochrome c oxidase // sgd // 11 // --- /// YLL009C // cdna:known chromosome:SGD1.01:XII:131204:13…	---	2488.44	3116.92	3119.67	2827.45	2122.64	2707.06	2892.37	2532.73	1.142	0.318708	0.767398	0.183721	0.698155
1769356_at	YDR056C	YDR056C.S1	chr4:565017-565635 (-) // 100.0 //	---	---	chr4	YDR056C	---	Q12025	---	---	S000002463	---	0005624 // membrane fraction // inferred from direct assay /// 0005783 // endoplasmic reticulum // inferred from direct assay /// 0005783 // endoplasmic reticulum // inferred from electronic annotation	---	---	This probe set was annotated using the Matching Probes based pipeline to a Saccharomyces Genome Database,ENSEMBL identifier using 1 transcripts. // false // Matching Probes // A	GENEFINDER00000002747(10),GENSCAN00000008079(11),YDR056C(11),S000002463(11)	GENEFINDER00000002747 // cdna:GeneFinder chromosome:SGD1.01:IV:565021:565599:-1 // ensembl // 10 // --- /// GENSCAN00000008079 // cdna:Genscan chromosome:SGD1.01:IV:565021:565638:-1 // ensembl // 11 // --- /// S000002463 // YDR056C SGDID:S000002463, Chr IV from 565638-565021, reverse complement, Uncharacterized ORF, Hypothetical protein // sgd // 11 // --- /// YDR056C // cdna:known chromosome:SGD…	---	5378.62	4840.55	5125.78	4743.5	4169.72	4533.69	5110.24	4475.96	1.14171	0.0523257	0.680688	0.0499471	0.597783
1770157_at	YDR361C	YDR361C.S1	chr4:1195399-1196251 (-) // 100.0 //	Essential protein involved in nuclear export of Mss4p, which is a lipid kinase that generates phosphatidylinositol 4,5-biphosphate and plays a role in actin cytoskeleton organization and vesicular transport	BCP1	chr4	YDR361C	---	Q06338	---	---	S000002769	0000055 // ribosomal large subunit export from nucleus // inferred from mutant phenotype /// 0006611 // protein export from nucleus // inferred from mutant phenotype /// 0006810 // transport // inferred from electronic annotation /// 0015031 // protein transport // inferred from electronic annotation	0005634 // nucleus // inferred from direct assay /// 0005634 // nucleus // inferred from electronic annotation /// 0005737 // cytoplasm // inferred from direct assay /// 0005737 // cytoplasm // inferred from electronic annotation	---	---	This probe set was annotated using the Matching Probes based pipeline to a ENSEMBL,Saccharomyces Genome Database identifier using 1 transcripts. // false // Matching Probes // A	GENEFINDER00000002601(11),GENSCAN00000007913(11),YDR361C(11),S000002769(11)	GENEFINDER00000002601 // cdna:GeneFinder chromosome:SGD1.01:IV:1195404:1196255:-1 // ensembl // 11 // --- /// GENSCAN00000007913 // cdna:Genscan chromosome:SGD1.01:IV:1195404:1196255:-1 // ensembl // 11 // --- /// S000002769 // BCP1 SGDID:S000002769, Chr IV from 1196255-1195404, reverse complement, Uncharacterized ORF, Essential protein involved in nuclear export of Mss4p, which is a lipid kinase…	---	4112.96	4361.82	3908.43	3961.89	3627.24	3286.17	4123.59	3614.57	1.14082	0.103239	0.716901	0.0707837	0.623516
1771479_at	YNL259C	YNL259C.S1	chr14:157642-157864 (-) // 100.0 //	Cytosolic copper metallochaperone that transports copper to the secretory vesicle copper transporter Ccc2p for eventual insertion into Fet3p, which is a multicopper oxidase required for high-affinity iron uptake	ATX1	chr14	YNL259C	---	P38636 /// Q6Q578	---	---	S000005203	0006810 // transport // inferred from electronic annotation /// 0006811 // ion transport // inferred from electronic annotation /// 0006825 // copper ion transport // inferred from electronic annotation /// 0006825 // copper ion transport // inferred from mutant phenotype /// 0006879 // cellular iron ion homeostasis // inferred from mutant phenotype /// 0006979 // response to oxidative stress // …	0005737 // cytoplasm // inferred from electronic annotation /// 0005829 // cytosol // inferred from direct assay	0005507 // copper ion binding // inferred from electronic annotation /// 0005515 // protein binding // inferred from physical interaction /// 0016531 // copper chaperone activity // inferred from direct assay /// 0046872 // metal ion binding // inferred from electronic annotation	---	This probe set was annotated using the Matching Probes based pipeline to a ENSEMBL,Saccharomyces Genome Database identifier using 1 transcripts. // false // Matching Probes // A	YNL259C(11),S000005203(11)	S000005203 // ATX1 SGDID:S000005203, Chr XIV from 157866-157645, reverse complement, Verified ORF, Cytosolic copper metallochaperone that transports copper to the secretory vesicle copper transporter Ccc2p for eventual insertion into Fet3p, which is a multicopper oxidase required for high-affinity iron uptake // sgd // 11 // --- /// YNL259C // cdna:known chromosome:SGD1.01:XIV:157645:157866:-1 ge…	---	4720.45	4787.84	4161.71	3807.06	3579.92	4649.32	4547.77	3986.74	1.14073	0.219789	0.741416	0.125222	0.657222
1773919_at	YLR395C	YLR395C.S1	chr12:909727-909964 (-) // 100.0 //	Subunit VIII of cytochrome c oxidase, which is the terminal member of the mitochondrial inner membrane electron transport chain	COX8	chr12	YLR395C	---	P04039 /// P20795	NP_013500	---	S000004387	0006123 // mitochondrial electron transport, cytochrome c to oxygen // inferred from direct assay /// 0006623 // protein targeting to vacuole // inferred from mutant phenotype /// 0006810 // transport // inferred from electronic annotation /// 0006895 // Golgi to endosome transport // inferred from genetic interaction /// 0006896 // Golgi to vacuole transport // inferred from mutant phenotype ///…	0000324 // fungal-type vacuole // inferred from direct assay /// 0000329 // fungal-type vacuole membrane // inferred from direct assay /// 0005739 // mitochondrion // inferred from direct assay /// 0005739 // mitochondrion // inferred from electronic annotation /// 0005743 // mitochondrial inner membrane // inferred from electronic annotation /// 0005751 // mitochondrial respiratory chain complex…	0004129 // cytochrome-c oxidase activity // inferred from electronic annotation /// 0004129 // cytochrome-c oxidase activity // inferred from physical interaction /// 0005515 // protein binding // inferred from physical interaction /// 0005524 // ATP binding // inferred from mutant phenotype /// 0005524 // ATP binding // inferred from sequence or structural similarity /// 0016491 // oxidoreductas…	---	This probe set was annotated using the Matching Probes based pipeline to a Entrez Gene identifier using 1 transcripts. // false // Matching Probes // A	M34474(11)	M34474 // S.cerevisiae vacuolar function expression protein (SLP1) gene, complete cds. // gb // 11 // --- /// S000004387 // COX8 SGDID:S000004387, Chr XII from 909965-909729, reverse complement, Verified ORF, Subunit VIII of cytochrome c oxidase, which is the terminal member of the mitochondrial inner membrane electron transport chain // sgd // 11 // --- /// YLR395C // cdna:known chromosome:SGD1.…	---	3405	3313.97	3662.78	3070.32	2850.47	3182.35	3457.47	3031.21	1.14062	0.0406479	0.653305	0.0462689	0.594659
1775727_at	YAL046C	YAL046C.S1	chr1:57030-57387 (-) // 100.0 //	Protein involved in mitochondrial function or organization; null mutant displays elevated frequency of mitochondrial genome loss	AIM1	chr1	YAL046C	---	P39724	---	---	S000000044	---	---	---	---	This probe set was annotated using the Matching Probes based pipeline to a Saccharomyces Genome Database,ENSEMBL identifier using 1 transcripts. // false // Matching Probes // A	GENSCAN00000003281(11),YAL046C(11),S000000044(11)	GENSCAN00000003281 // cdna:Genscan chromosome:SGD1.01:I:57030:57386:-1 // ensembl // 11 // --- /// S000000044 // YAL046C SGDID:S000000044, Chr I from 57386-57030, reverse complement, Uncharacterized ORF, Hypothetical protein // sgd // 11 // --- /// YAL046C // cdna:known chromosome:SGD1.01:I:57030:57386:-1 gene:YAL046C // ensembl // 11 // ---	---	1469.24	1481.6	1467.67	1279.71	1056.34	1596.82	1472.83	1292.38	1.13962	0.335281	0.770094	0.196821	0.701443
1771956_at	YML022W	YML022W.S1	chr13:228936-229500 (+) // 100.0 //	Adenine phosphoribosyltransferase, catalyzes the formation of AMP from adenine and 5-phosphoribosylpyrophosphate; involved in the salvage pathway of purine nucleotide biosynthesis	APT1	chr13	YML022W	---	P49435	---	---	S000004484	0006166 // purine ribonucleoside salvage // inferred from electronic annotation /// 0006167 // AMP biosynthetic process // traceable author statement /// 0006168 // adenine salvage // inferred from electronic annotation /// 0006168 // adenine salvage // inferred from mutant phenotype /// 0009116 // nucleoside metabolic process // inferred from electronic annotation	0005634 // nucleus // inferred from direct assay /// 0005634 // nucleus // inferred from electronic annotation /// 0005737 // cytoplasm // inferred from direct assay /// 0005737 // cytoplasm // inferred from electronic annotation	0000287 // magnesium ion binding // inferred from electronic annotation /// 0003999 // adenine phosphoribosyltransferase activity // inferred from direct assay /// 0003999 // adenine phosphoribosyltransferase activity // inferred from electronic annotation /// 0016740 // transferase activity // inferred from electronic annotation /// 0016757 // transferase activity, transferring glycosyl groups /…	---	This probe set was annotated using the Matching Probes based pipeline to a Saccharomyces Genome Database,ENSEMBL identifier using 1 transcripts. // false // Matching Probes // A	GENEFINDER00000001760(11),GENSCAN00000006777(11),YML022W(11),S000004484(11)	GENEFINDER00000001760 // cdna:GeneFinder chromosome:SGD1.01:XIII:228937:229500:1 // ensembl // 11 // --- /// GENSCAN00000006777 // cdna:Genscan chromosome:SGD1.01:XIII:228937:229500:1 // ensembl // 11 // --- /// S000004484 // APT1 SGDID:S000004484, Chr XIII from 228937-229500, Verified ORF, Adenine phosphoribosyltransferase, catalyzes the formation of AMP from adenine and 5-phosphoribosylpyrophos…	---	6138.5	6722.04	6589.81	6098.67	5011.24	6019.07	6478.57	5687.26	1.13914	0.132517	0.717393	0.0846661	0.641297
1771700_at	YNR047W	YNR047W.S1	chr14:708519-711201 (+) // 100.0 //	Protein kinase proposed to regulate the putative phospholipid translocases Lem3p-Dnf1p/Dnf2p; overexpression interferes with pheromone-induced growth arrest; localizes to the cytoplasm, early endosome/TGN compartments, and plasma membrane	FPK1	chr14	YNR047W	---	P53739	---	---	S000005330	0006468 // protein amino acid phosphorylation // inferred from electronic annotation /// 0019236 // response to pheromone // inferred from mutant phenotype /// 0045332 // phospholipid translocation // inferred from genetic interaction	0005737 // cytoplasm // inferred from direct assay	0000166 // nucleotide binding // inferred from electronic annotation /// 0004672 // protein kinase activity // inferred from direct assay /// 0004672 // protein kinase activity // inferred from electronic annotation /// 0004674 // protein serine/threonine kinase activity // inferred from electronic annotation /// 0005515 // protein binding // inferred from physical interaction /// 0005524 // ATP …	---	This probe set was annotated using the Matching Probes based pipeline to a Saccharomyces Genome Database,ENSEMBL identifier using 1 transcripts. // false // Matching Probes // A	GENSCAN00000004868(11),YNR047W(11),S000005330(11)	GENSCAN00000004868 // cdna:Genscan chromosome:SGD1.01:XIV:708525:711206:1 // ensembl // 11 // --- /// S000005330 // YNR047W SGDID:S000005330, Chr XIV from 708525-711206, Uncharacterized ORF, Putative protein kinase that, when overexpressed, interferes with pheromone-induced growth arrest; localizes to the cytoplasm; potential Cdc28p substrate // sgd // 11 // --- /// YNR047W // cdna:known chromoso…	GENEFINDER00000000707 // ensembl // 8 // Cross Hyb Matching Probes	1332.52	1391.56	1565.17	1450.71	1162.64	1164.33	1426.42	1252.28	1.13906	0.212487	0.737384	0.122803	0.657222
1780114_at	YHR206W	YHR206W.S1	chr8:512727-514596 (+) // 100.0 //	Nuclear response regulator and transcription factor, part of a branched two-component signaling system; required for optimal induction of heat-shock genes in response to oxidative stress; involved in osmoregulation	SKN7	chr8	YHR206W	---	P38889 /// Q66R78	---	---	S000001249	0000160 // two-component signal transduction system (phosphorelay) // inferred from electronic annotation /// 0000304 // response to singlet oxygen // inferred from mutant phenotype /// 0006350 // transcription // inferred from direct assay /// 0006350 // transcription // inferred from electronic annotation /// 0006355 // regulation of transcription, DNA-dependent // inferred from electronic anno…	0005634 // nucleus // inferred from direct assay /// 0005634 // nucleus // inferred from electronic annotation /// 0005634 // nucleus // inferred from physical interaction	0000156 // two-component response regulator activity // inferred from direct assay /// 0000156 // two-component response regulator activity // inferred from electronic annotation /// 0003677 // DNA binding // inferred from electronic annotation /// 0003700 // transcription factor activity // inferred from direct assay /// 0003700 // transcription factor activity // inferred from electronic annota…	---	This probe set was annotated using the Matching Probes based pipeline to a Saccharomyces Genome Database,ENSEMBL identifier using 1 transcripts. // false // Matching Probes // A	GENEFINDER00000000650(11),GENSCAN00000003866(11),YHR206W(11),S000001249(11)	GENEFINDER00000000650 // cdna:GeneFinder chromosome:SGD1.01:VIII:512732:514600:1 // ensembl // 11 // --- /// GENSCAN00000003866 // cdna:Genscan chromosome:SGD1.01:VIII:512732:514600:1 // ensembl // 11 // --- /// S000001249 // SKN7 SGDID:S000001249, Chr VIII from 512732-514600, Verified ORF, Nuclear response regulator and transcription factor, part of a branched two-component signaling system; req…	---	2127.27	2172.66	2426.28	2277.88	2080.77	1601.75	2238.3	1965.39	1.13886	0.31474	0.764971	0.183384	0.698155
RPTR-Sc-U47295-1_at	U47295-1	AFFX-Sc-U47295-1	---	---	---	---	---	---	---	---	---	---	---	---	---	---	This probe set was annotated using the Design Representative Id based pipeline to a Affymetrix Proprietary Database identifier using 1 transcripts. // false // Design Representative Id // R	AFFX-Sc-U47295-1	AFFX-Sc-U47295-1 // --- // affx // --- // ---	---	30.4895	30.6495	29.5263	29.3414	22.2438	28.6463	30.2177	26.5411	1.13852	0.220164	0.741416	0.127323	0.657222
1775532_at	YPR052C	YPR052C.S1	chr16:665687-665969 (-) // 100.0 //	High-mobility group non-histone chromatin protein, functionally redundant with Nhp6Bp; homologous to mammalian high mobility group proteins 1 and 2; acts to recruit transcription factor Rcs1p to certain promoters	NHP6A	chr16	YPR052C	---	P11632	---	---	S000006256	0006260 // DNA replication // inferred from electronic annotation /// 0006281 // DNA repair // inferred from electronic annotation /// 0006325 // chromatin organization // inferred from physical interaction /// 0006334 // nucleosome assembly // inferred from direct assay /// 0006338 // chromatin remodeling // inferred from mutant phenotype /// 0006350 // transcription // inferred from electronic …	0000790 // nuclear chromatin // inferred from physical interaction /// 0005634 // nucleus // inferred from electronic annotation /// 0005694 // chromosome // inferred from electronic annotation	0003677 // DNA binding // inferred from electronic annotation /// 0003682 // chromatin binding // inferred from direct assay /// 0005515 // protein binding // inferred from physical interaction /// 0043565 // sequence-specific DNA binding // inferred from direct assay	---	This probe set was annotated using the Matching Probes based pipeline to a ENSEMBL,Saccharomyces Genome Database identifier using 1 transcripts. // false // Matching Probes // A	GENEFINDER00000000940(11),GENSCAN00000006033(11),YPR052C(11),S000006256(11)	GENEFINDER00000000940 // cdna:GeneFinder chromosome:SGD1.01:XVI:665690:665971:-1 // ensembl // 11 // --- /// GENSCAN00000006033 // cdna:Genscan chromosome:SGD1.01:XVI:665690:665971:-1 // ensembl // 11 // --- /// S000006256 // NHP6A SGDID:S000006256, Chr XVI from 665971-665690, reverse complement, Verified ORF, High-mobility group non-histone chromatin protein, functionally redundant with Nhp6Bp; …	YPR053C // ensembl // 6 // Cross Hyb Matching Probes /// S000006257 // sgd // 6 // Cross Hyb Matching Probes /// M95912 // gb // 11 // Negative Strand Matching Probes	8268	7652.09	8110.92	7561.42	6577.21	6997.67	8006.02	7033.95	1.1382	0.0498416	0.674893	0.0520348	0.599129
1778423_at	YNR046W	YNR046W.S1	chr14:707784-708192 (+) // 100.0 //	Subunit of tRNA methyltransferase (MTase) complexes in combination with Trm9p and Trm11p; subunit of complex with Mtq2p that methylates Sup45p (eRF1) in the ternary complex eRF1-eRF3-GTP; deletion confers resistance to zymocin	TRM112	chr14	YNR046W	---	P53738	---	---	S000005329	0018364 // peptidyl-glutamine methylation // inferred from direct assay /// 0030488 // tRNA methylation // inferred from mutant phenotype	0005634 // nucleus // inferred from direct assay /// 0005634 // nucleus // inferred from electronic annotation /// 0005730 // nucleolus // inferred from direct assay /// 0005737 // cytoplasm // inferred from direct assay /// 0005737 // cytoplasm // inferred from electronic annotation	0004809 // tRNA (guanine-N2-)-methyltransferase activity // inferred from direct assay /// 0005515 // protein binding // inferred from physical interaction /// 0008276 // protein methyltransferase activity // inferred from direct assay	---	This probe set was annotated using the Matching Probes based pipeline to a Saccharomyces Genome Database,ENSEMBL identifier using 1 transcripts. // false // Matching Probes // A	GENSCAN00000005215(11),YNR046W(11),S000005329(11)	GENSCAN00000005215 // cdna:Genscan chromosome:SGD1.01:XIV:707790:708197:1 // ensembl // 11 // --- /// S000005329 // TRM112 SGDID:S000005329, Chr XIV from 707790-708197, Verified ORF, Subunit of an adoMet-dependent tRNA methyltransferase (MTase) complex (Trm11p-Trm112p), required for the methylation of the guanosine nucleotide at position 10 (m2G10) in tRNAs; putative zinc binding subunit of other…	GENEFINDER00000000707 // ensembl // 8 // Cross Hyb Matching Probes	4249.08	4907.94	4199.97	3941.3	3580.91	4210.87	4441	3902.43	1.13801	0.133128	0.717393	0.0859617	0.641297
1770213_at	YKL125W	YKL125W.S1	chr11:207888-209772 (+) // 100.0 //	Protein required for transcription of rDNA by RNA polymerase I; transcription factor independent of DNA template; involved in recruitment of RNA polymerase I to rDNA	RRN3	chr11	YKL125W	---	P36070	---	---	S000001608	0006350 // transcription // inferred from electronic annotation /// 0006360 // transcription from RNA polymerase I promoter // traceable author statement /// 0042790 // transcription of nuclear rRNA large RNA polymerase I transcript // inferred from mutant phenotype /// 0045449 // regulation of transcription // inferred from electronic annotation	0000120 // RNA polymerase I transcription factor complex // traceable author statement /// 0005634 // nucleus // inferred from electronic annotation /// 0005730 // nucleolus // inferred from direct assay	0003701 // RNA polymerase I transcription factor activity // traceable author statement	---	This probe set was annotated using the Matching Probes based pipeline to a ENSEMBL,Saccharomyces Genome Database identifier using 1 transcripts. // false // Matching Probes // A	GENSCAN00000004626(11),GENEFINDER00000001703(11),YKL125W(11),S000001608(11)	GENEFINDER00000001703 // cdna:GeneFinder chromosome:SGD1.01:XI:208041:209774:1 // ensembl // 11 // --- /// GENSCAN00000004626 // cdna:Genscan chromosome:SGD1.01:XI:207891:209774:1 // ensembl // 11 // --- /// S000001608 // RRN3 SGDID:S000001608, Chr XI from 207891-209774, Verified ORF, Protein required for transcription of rDNA by RNA polymerase I; transcription factor independent of DNA template;…	---	1035.2	1079.59	1018.8	939.371	863.249	952.842	1044.22	917.624	1.13796	0.0216284	0.612551	0.0407637	0.572799
1775820_at	YGR065C	YGR065C.S1	chr7:618077-619859 (-) // 100.0 //	High-affinity plasma membrane H+-biotin (vitamin H) symporter; mutation results in fatty acid auxotrophy; 12 transmembrane domain containing major facilitator subfamily member; mRNA levels negatively regulated by iron deprivation and biotin	VHT1	chr7	YGR065C	---	P53241 /// Q45U22	---	---	S000003297	0006810 // transport // inferred from electronic annotation /// 0015878 // biotin transport // inferred from direct assay /// 0055085 // transmembrane transport // inferred from electronic annotation	0005886 // plasma membrane // inferred from direct assay /// 0005886 // plasma membrane // inferred from electronic annotation /// 0016020 // membrane // inferred from electronic annotation /// 0016021 // integral to membrane // inferred from electronic annotation	0005515 // protein binding // inferred from physical interaction /// 0015225 // biotin transporter activity // inferred from direct assay /// 0015293 // symporter activity // inferred from electronic annotation	---	This probe set was annotated using the Matching Probes based pipeline to a ENSEMBL,Saccharomyces Genome Database identifier using 1 transcripts. // false // Matching Probes // A	GENSCAN00000005896(11),YGR065C(11),S000003297(11)	GENSCAN00000005896 // cdna:Genscan chromosome:SGD1.01:VII:618081:619862:-1 // ensembl // 11 // --- /// S000003297 // VHT1 SGDID:S000003297, Chr VII from 619862-618081, reverse complement, Verified ORF, High-affinity plasma membrane H+-biotin (vitamin H) symporter; mutation results in fatty acid auxotrophy; 12 transmembrane domain containing major facilitator subfamily member; mRNA levels negative…	GENEFINDER00000002518 // ensembl // 8 // Cross Hyb Matching Probes	3242.53	2849.67	3738.86	3042.91	2518.92	3062.22	3256.91	2863.17	1.13752	0.27218	0.748147	0.157636	0.675141
1773926_at	YDR371W	YDR371W.S1	chr4:1219400-1220936 (+) // 100.0 //	Protein similar to Ashbya gossypii sporulation-specific chitinase	CTS2	chr4	YDR371W	---	Q06350	---	---	S000002779	0000272 // polysaccharide catabolic process // inferred from electronic annotation /// 0005975 // carbohydrate metabolic process // inferred from electronic annotation /// 0006032 // chitin catabolic process // inferred from electronic annotation /// 0008152 // metabolic process // inferred from electronic annotation /// 0030435 // sporulation resulting in formation of a cellular spore // inferre…	0005576 // extracellular region // inferred from electronic annotation /// 0005737 // cytoplasm // inferred from direct assay	0003824 // catalytic activity // inferred from electronic annotation /// 0004553 // hydrolase activity, hydrolyzing O-glycosyl compounds // inferred from electronic annotation /// 0004568 // chitinase activity // inferred from electronic annotation /// 0016787 // hydrolase activity // inferred from electronic annotation /// 0016798 // hydrolase activity, acting on glycosyl bonds // inferred from …	---	This probe set was annotated using the Matching Probes based pipeline to a ENSEMBL,Saccharomyces Genome Database identifier using 1 transcripts. // false // Matching Probes // A	GENSCAN00000008015(11),YDR371W(11),S000002779(11)	GENSCAN00000008015 // cdna:Genscan chromosome:SGD1.01:IV:1219936:1220940:1 // ensembl // 11 // --- /// S000002779 // CTS2 SGDID:S000002779, Chr IV from 1219405-1220940, Uncharacterized ORF, Sporulation-specific chitinase // sgd // 11 // --- /// YDR371W // cdna:known chromosome:SGD1.01:IV:1219405:1220940:1 gene:YDR371W // ensembl // 11 // ---	---	1084.54	986.335	1051.36	1105.03	853.134	810.527	1039.94	914.226	1.13751	0.266776	0.747835	0.154374	0.67255
1776925_at	YBL059C-A	YBL059C-A.S1	chr2:110085-110500 (-) // 100.0 //	---	---	chr2	YBL059C-A	---	Q3E7A4	---	---	S000007488	0033108 // mitochondrial respiratory chain complex assembly // inferred from mutant phenotype	0005634 // nucleus // inferred from direct assay /// 0005634 // nucleus // inferred from electronic annotation /// 0005737 // cytoplasm // inferred from direct assay /// 0005737 // cytoplasm // inferred from electronic annotation /// 0005758 // mitochondrial intermembrane space // inferred from direct assay	0005515 // protein binding // inferred from physical interaction	---	This probe set was annotated using the Matching Probes based pipeline to a ENSEMBL,Saccharomyces Genome Database identifier using 1 transcripts. // false // Matching Probes // A	YBL059C-A(11),S000007488(11)	S000007488 // YBL059C-A SGDID:S000007488, Chr II from 110541-110508,110422-110127, reverse complement, intron sequence removed, Uncharacterized ORF, Hypothetical protein // sgd // 11 // --- /// YBL059C-A // cdna:known chromosome:SGD1.01:II:110127:110541:-1 gene:YBL059C-A // ensembl // 11 // ---	---	1621.58	1607.74	1574.26	1410	1211.33	1633.81	1601.07	1407.87	1.13723	0.212619	0.737384	0.124554	0.657222
1778107_at	YJL143W	YJL143W.S1	chr10:146798-147275 (+) // 100.0 //	Essential subunit of the Translocase of the Inner Mitochondrial membrane (TIM23 complex); with Tim23p, contributes to the architecture and function of the import channel; may link the import motor to the core TIM23 complex	TIM17	chr10	YJL143W	---	P39515	---	---	S000003679	0006810 // transport // inferred from electronic annotation /// 0006886 // intracellular protein transport // inferred from electronic annotation /// 0015031 // protein transport // inferred from electronic annotation /// 0030150 // protein import into mitochondrial matrix // inferred from mutant phenotype /// 0055085 // transmembrane transport // inferred from electronic annotation	0005739 // mitochondrion // inferred from direct assay /// 0005739 // mitochondrion // inferred from electronic annotation /// 0005743 // mitochondrial inner membrane // inferred from electronic annotation /// 0005744 // mitochondrial inner membrane presequence translocase complex // inferred from direct assay /// 0005744 // mitochondrial inner membrane presequence translocase complex // inferred…	0005515 // protein binding // inferred from physical interaction /// 0008565 // protein transporter activity // inferred from electronic annotation /// 0015266 // protein channel activity // inferred from mutant phenotype /// 0015450 // P-P-bond-hydrolysis-driven protein transmembrane transporter activity // inferred from electronic annotation	---	This probe set was annotated using the Matching Probes based pipeline to a ENSEMBL,Saccharomyces Genome Database identifier using 1 transcripts. // false // Matching Probes // A	GENSCAN00000004637(11),YJL143W(11),S000003679(11)	GENSCAN00000004637 // cdna:Genscan chromosome:SGD1.01:X:147098:147574:1 // ensembl // 11 // --- /// S000003679 // TIM17 SGDID:S000003679, Chr X from 147020-147496, Verified ORF, Essential constituent of the mitochondrial inner membrane presequence translocase; interacts with Pam18p to recruit the presequence translocase-associated motor (PAM complex) and also required for protein sorting during i…	---	8772.91	9549.53	9389.87	8349.81	7150.25	8963.92	9231.28	8118.93	1.13701	0.147398	0.717393	0.0932248	0.642205
1775725_s_at	YEL076C-A	YEL076C-A.S1	chr15:1086117-1087123 (+) // 98.46 // /// chr4:1526952-1527958 (+) // 98.46 // /// chr7:1085858-1086864 (+) // 98.31 // /// chr12:1066567-1067497 (+) // 100.0 // /// chr12:1073154-1074160 (+) // 98.46 // /// chr5:571783-572789 (+) // 98.31 // /// chr10:4472-5479 (-) // 99.54 // /// chr14:4101-5107 (-) // 98.31 // /// chr16:4010-5016 (-) // 98.31 // /// chr5:4184-5114 (-) // 100.0 // /// chr9:4489…	Helicase encoded by the Y' element of subtelomeric regions, highly expressed in the mutants lacking the telomerase component TLC1; potentially phosphorylated by Cdc28p /// Helicase encoded by the Y' element of subtelomeric regions, highly expressed in the mutants lacking the telomerase component TLC1; potentially phosphorylated by Cdc28p; induced by treatment with 8-methoxypsoralen and UVA irradi…	YRF1-1 /// YRF1-2 /// YRF1-3 /// YRF1-4 /// YRF1-5 /// YRF1-6 /// YRF1-7	chr10 /// chr12 /// chr14 /// chr16 /// chr4 /// chr5 /// chr7 /// chr9	YDR545W /// YEL076C-A /// YER190W /// YGR296W /// YIL177C /// YJL225C /// YLR464W /// YLR466W /// YLR467W /// YNL339C /// YOR396W /// YPL283C	---	O13559 /// O93804 /// P24088 /// P40105 /// P40434 /// P40889 /// P53345 /// P53819 /// P89887	---	---	S000000992 /// S000001439 /// S000002953 /// S000002955 /// S000003528 /// S000003760 /// S000004456 /// S000004458 /// S000004459 /// S000005283 /// S000006204	0000722 // telomere maintenance via recombination // inferred from genetic interaction	0005634 // nucleus // inferred by curator /// 0005739 // mitochondrion // inferred from direct assay	0000166 // nucleotide binding // inferred from electronic annotation /// 0003676 // nucleic acid binding // inferred from electronic annotation /// 0003678 // DNA helicase activity // inferred from direct assay /// 0004386 // helicase activity // inferred from electronic annotation /// 0005515 // protein binding // inferred from physical interaction /// 0005524 // ATP binding // inferred from ele…	---	This probe set was annotated using the Matching Probes based pipeline to a Saccharomyces Genome Database,ENSEMBL identifier using 1 transcripts. // false // Matching Probes // A	GENEFINDER00000000427(11),GENSCAN00000003551(11),GENEFINDER00000000243(11),GENSCAN00000004181(11),GENEFINDER00000000380(11),GENEFINDER00000001166(11),GENSCAN00000004403(11),GENEFINDER00000000757(11),GENSCAN00000005025(11),GENEFINDER00000000932(11),GENSCAN00000005789(11),GENSCAN00000007066(11),GENEFINDER00000003127(11),GENSCAN00000007495(11),GENEFINDER00000003071(11),GENSCAN00000005793(11),GENEFIN…	GENEFINDER00000000243 // cdna:GeneFinder chromosome:SGD1.01:V:264:4407:-1 // ensembl // 11 // --- /// GENEFINDER00000000380 // cdna:GeneFinder chromosome:SGD1.01:V:571640:576520:1 // ensembl // 11 // --- /// GENEFINDER00000000427 // cdna:GeneFinder chromosome:SGD1.01:IX:483:4997:-1 // ensembl // 11 // --- /// GENEFINDER00000000757 // cdna:GeneFinder chromosome:SGD1.01:XIV:371:5566:-1 // ensembl /…	---	760.146	533.053	474.379	594.653	506.939	434.549	577.118	507.87	1.13635	0.489696	0.804009	0.325618	0.767162
1773879_at	YDR110W	YDR110W.S1	chr4:676094-677795 (+) // 100.0 //	Nucleolar protein that binds the rDNA replication fork barrier (RFB) site; required for replication fork blocking, recombinational hotspot activity, condensin recruitment to RFB and rDNA repeat segregation; related to retroviral integrases	FOB1	chr4	YDR110W	---	O13329	---	---	S000002517	0000183 // chromatin silencing at rDNA // inferred from direct assay /// 0001302 // replicative cell aging // inferred from mutant phenotype /// 0006310 // DNA recombination // inferred from mutant phenotype /// 0007580 // extrachromosomal circular DNA accumulation during cell aging // inferred from mutant phenotype /// 0008156 // negative regulation of DNA replication // inferred from direct ass…	0005730 // nucleolus // inferred from direct assay	0005515 // protein binding // inferred from physical interaction /// 0043110 // rDNA spacer replication fork barrier binding // inferred from direct assay	---	This probe set was annotated using the Matching Probes based pipeline to a Saccharomyces Genome Database,ENSEMBL identifier using 1 transcripts. // false // Matching Probes // A	GENEFINDER00000002563(11),GENSCAN00000008211(11),YDR110W(11),S000002517(11)	GENEFINDER00000002563 // cdna:GeneFinder chromosome:SGD1.01:IV:676099:677799:1 // ensembl // 11 // --- /// GENSCAN00000008211 // cdna:Genscan chromosome:SGD1.01:IV:676099:677799:1 // ensembl // 11 // --- /// S000002517 // FOB1 SGDID:S000002517, Chr IV from 676099-677799, Verified ORF, Nucleolar protein required for DNA replication fork blocking and recombinational hotspot activities; binds to the…	---	979.361	1059.35	1006.02	1052.08	855.168	790.658	1014.37	892.68	1.13632	0.221185	0.741416	0.129906	0.657222
1770363_at	YPR048W	YPR048W.S1	chr16:659176-661048 (+) // 100.0 //	Protein of unknown function that plays a pro-death role in response to oxidative stress; highly conserved across species and similar to human protein NDOR1; allele is synthetically lethal with the pol3-13 allele of DNA polymerase delta	TAH18	chr16	YPR048W	---	Q12181	---	---	S000006252	0010421 // hydrogen peroxide-mediated programmed cell death // inferred from mutant phenotype /// 0055114 // oxidation reduction // inferred from electronic annotation	0005739 // mitochondrion // inferred from direct assay	0005506 // iron ion binding // inferred from electronic annotation /// 0005515 // protein binding // inferred from physical interaction /// 0010181 // FMN binding // inferred from electronic annotation /// 0016491 // oxidoreductase activity // inferred from electronic annotation	---	This probe set was annotated using the Matching Probes based pipeline to a ENSEMBL,Saccharomyces Genome Database identifier using 1 transcripts. // false // Matching Probes // A	GENSCAN00000006068(11),YPR048W(11),S000006252(11)	GENSCAN00000006068 // cdna:Genscan chromosome:SGD1.01:XVI:659179:661050:1 // ensembl // 11 // --- /// S000006252 // TAH18 SGDID:S000006252, Chr XVI from 659179-661050, Verified ORF, Protein with a potential role in DNA replication; displays synthetic lethal genetic interaction with the pol3-13 allele of POL3, which encodes DNA polymerase delta // sgd // 11 // --- /// YPR048W // cdna:known chromos…	---	1286.23	1483.61	1364.69	1350.8	1206.28	1090.2	1375.81	1211.1	1.136	0.162044	0.717393	0.100872	0.646506
1777922_at	YNL300W	YNL300W.S1	chr14:65742-66051 (+) // 100.0 //	Glycosylphosphatidylinositol-dependent cell wall protein, expression is periodic and decreases in respone to ergosterol perturbation or upon entry into stationary phase; depletion increases resistance to lactic acid	TOS6	chr14	YNL300W	---	P48560	---	---	S000005244	---	0005576 // extracellular region // inferred from electronic annotation /// 0005618 // cell wall // inferred from electronic annotation /// 0009277 // fungal-type cell wall // inferred from direct assay /// 0016020 // membrane // inferred from electronic annotation /// 0031225 // anchored to membrane // inferred from electronic annotation	---	---	This probe set was annotated using the Matching Probes based pipeline to a Saccharomyces Genome Database,ENSEMBL identifier using 1 transcripts. // false // Matching Probes // A	GENEFINDER00000000717(11),YNL300W(11),S000005244(11)	GENEFINDER00000000717 // cdna:GeneFinder chromosome:SGD1.01:XIV:65744:66052:1 // ensembl // 11 // --- /// S000005244 // YNL300W SGDID:S000005244, Chr XIV from 65744-66052, Uncharacterized ORF, Hypothetical protein // sgd // 11 // --- /// YNL300W // cdna:known chromosome:SGD1.01:XIV:65744:66052:1 gene:YNL300W // ensembl // 11 // ---	---	7709.19	7672.73	8062.07	7195	6151.5	7350.19	7812.71	6877.6	1.13597	0.0940963	0.705766	0.0716049	0.623516
1776102_at	YMR183C	YMR183C.S1	chr13:626919-627807 (-) // 100.0 //	Plasma membrane t-SNARE involved in fusion of secretory vesicles at the plasma membrane; syntaxin homolog that is functionally redundant with Sso1p	SSO2	chr13	YMR183C	---	P39926	---	---	S000004795	0006886 // intracellular protein transport // inferred from electronic annotation /// 0006893 // Golgi to plasma membrane transport // traceable author statement /// 0006906 // vesicle fusion // traceable author statement /// 0016192 // vesicle-mediated transport // inferred from electronic annotation /// 0031321 // ascospore-type prospore formation // inferred from genetic interaction	0001950 // plasma membrane enriched fraction // inferred from direct assay /// 0005624 // membrane fraction // inferred from direct assay /// 0005628 // prospore membrane // inferred from direct assay /// 0005737 // cytoplasm // inferred from direct assay /// 0005783 // endoplasmic reticulum // inferred from direct assay /// 0005886 // plasma membrane // inferred from direct assay /// 0016020 // …	0005484 // SNAP receptor activity // inferred from electronic annotation /// 0005484 // SNAP receptor activity // inferred from physical interaction /// 0005515 // protein binding // inferred from electronic annotation /// 0070300 // phosphatidic acid binding // inferred from direct assay	---	This probe set was annotated using the Matching Probes based pipeline to a Saccharomyces Genome Database,ENSEMBL,GenBank identifier using 1 transcripts. // false // Matching Probes // A	GENEFINDER00000001860(11),GENSCAN00000006799(11),YMR183C(11),X67730(11),S000004795(11)	GENEFINDER00000001860 // cdna:GeneFinder chromosome:SGD1.01:XIII:626920:627807:-1 // ensembl // 11 // --- /// GENSCAN00000006799 // cdna:Genscan chromosome:SGD1.01:XIII:626920:627807:-1 // ensembl // 11 // --- /// S000004795 // SSO2 SGDID:S000004795, Chr XIII from 627807-626920, reverse complement, Verified ORF, Plasma membrane t-SNARE involved in fusion of secretory vesicles at the plasma membra…	---	2768.26	2610.15	3039.01	2522.08	2350.3	2528.1	2800.28	2465.42	1.13582	0.0646481	0.687677	0.0600814	0.61361
1769557_at	YMR216C	YMR216C.S1	chr13:698809-701038 (-) // 100.0 //	SR protein kinase (SRPK) involved in regulating proteins involved in mRNA metabolism and cation homeostasis; similar to human SRPK1	SKY1	chr13	YMR216C	---	Q03656	---	---	S000004829	0006376 // mRNA splice site selection // inferred from genetic interaction /// 0006468 // protein amino acid phosphorylation // inferred from direct assay /// 0006468 // protein amino acid phosphorylation // inferred from electronic annotation /// 0006873 // cellular ion homeostasis // inferred from mutant phenotype /// 0008361 // regulation of cell size // inferred from mutant phenotype /// 0030…	0005737 // cytoplasm // inferred from direct assay	0000166 // nucleotide binding // inferred from electronic annotation /// 0004672 // protein kinase activity // inferred from electronic annotation /// 0004674 // protein serine/threonine kinase activity // inferred from direct assay /// 0004674 // protein serine/threonine kinase activity // inferred from electronic annotation /// 0005515 // protein binding // inferred from physical interaction //…	---	This probe set was annotated using the Matching Probes based pipeline to a Saccharomyces Genome Database,ENSEMBL identifier using 1 transcripts. // false // Matching Probes // A	GENEFINDER00000001959(9),GENSCAN00000006482(11),YMR216C(11),S000004829(11)	GENEFINDER00000001959 // cdna:GeneFinder chromosome:SGD1.01:XIII:698810:701038:-1 // ensembl // 9 // --- /// GENSCAN00000006482 // cdna:Genscan chromosome:SGD1.01:XIII:698810:701038:-1 // ensembl // 11 // --- /// S000004829 // SKY1 SGDID:S000004829, Chr XIII from 701038-698810, reverse complement, Verified ORF, SR protein kinase (SRPK) involved in regulating proteins involved in mRNA metabolism a…	---	2030.36	2032.9	2068.49	2008.67	1612.81	1799.09	2043.84	1799.62	1.1357	0.116183	0.717393	0.0809843	0.639317
1780200_at	YMR143W	YMR143W.S1	chr13:552494-552902 (+) // 94.44 //	Protein component of the small (40S) ribosomal subunit; identical to Rps16Bp and has similarity to E. coli S9 and rat S16 ribosomal proteins	RPS16A	chr13	YMR143W	---	P40213	---	---	S000004751	0000462 // maturation of SSU-rRNA from tricistronic rRNA transcript (SSU-rRNA, 5.8S rRNA, LSU-rRNA) // inferred from genetic interaction /// 0006412 // translation // inferred from electronic annotation /// 0006412 // translation // non-traceable author statement	0005622 // intracellular // inferred from electronic annotation /// 0005737 // cytoplasm // inferred from electronic annotation /// 0005840 // ribosome // inferred from electronic annotation /// 0022627 // cytosolic small ribosomal subunit // non-traceable author statement /// 0030529 // ribonucleoprotein complex // inferred from electronic annotation /// 0030686 // 90S preribosome // inferred fr…	0003735 // structural constituent of ribosome // inferred from electronic annotation /// 0003735 // structural constituent of ribosome // non-traceable author statement	---	This probe set was annotated using the Matching Probes based pipeline to a ENSEMBL,Saccharomyces Genome Database identifier using 1 transcripts. // false // Matching Probes // A	GENEFINDER00000001978(11),YMR143W(11),S000004751(11)	GENEFINDER00000001978 // cdna:GeneFinder chromosome:SGD1.01:XIII:551927:552902:1 // ensembl // 11 // --- /// S000004751 // RPS16A SGDID:S000004751, Chr XIII from 551927-551950,552495-552902, intron sequence removed, Verified ORF, Protein component of the small (40S) ribosomal subunit; identical to Rps16Bp and has similarity to E. coli S9 and rat S16 ribosomal proteins // sgd // 11 // --- /// YMR1…	---	16114.9	14599.2	13564.8	12653.2	13543.5	12720.8	14722.8	12966.3	1.13547	0.0800217	0.696945	0.0664968	0.621857
1774424_at	YNL052W	YNL052W.S1	chr14:531720-532182 (+) // 100.0 //	Subunit Va of cytochrome c oxidase, which is the terminal member of the mitochondrial inner membrane electron transport chain; predominantly expressed during aerobic growth while its isoform Vb (Cox5Bp) is expressed during anaerobic growth	COX5A	chr14	YNL052W	---	P00424	---	---	S000004997	0006123 // mitochondrial electron transport, cytochrome c to oxygen // inferred from direct assay /// 0055114 // oxidation reduction // inferred from electronic annotation	0005739 // mitochondrion // inferred from direct assay /// 0005739 // mitochondrion // inferred from electronic annotation /// 0005743 // mitochondrial inner membrane // inferred from electronic annotation /// 0005751 // mitochondrial respiratory chain complex IV // inferred from physical interaction /// 0016020 // membrane // inferred from electronic annotation	0004129 // cytochrome-c oxidase activity // inferred from electronic annotation /// 0004129 // cytochrome-c oxidase activity // inferred from mutant phenotype /// 0005515 // protein binding // inferred from physical interaction /// 0016491 // oxidoreductase activity // inferred from electronic annotation	---	This probe set was annotated using the Matching Probes based pipeline to a Saccharomyces Genome Database,ENSEMBL identifier using 1 transcripts. // false // Matching Probes // A	YNL052W(11),S000004997(11)	S000004997 // COX5A SGDID:S000004997, Chr XIV from 531726-532187, Verified ORF, Subunit Va of cytochrome c oxidase, which is the terminal member of the mitochondrial inner membrane electron transport chain; predominantly expressed during aerobic growth while its isoform Vb (Cox5Bp) is expressed during anaerobic growth // sgd // 11 // --- /// YNL052W // cdna:known chromosome:SGD1.01:XIV:531726:532…	GENEFINDER00000000876 // ensembl // 6 // Cross Hyb Matching Probes /// GENSCAN00000004894 // ensembl // 7 // Cross Hyb Matching Probes	5874.16	5898.25	6251.19	5114.31	4811.64	6013.34	6005.43	5289.31	1.13539	0.141693	0.717393	0.0922594	0.642055
1769390_s_at	YDR447C	YDR447C.S1	chr13:226288-226691 (+) // 94.16 // /// chr4:1354816-1355225 (-) // 99.51 //	Ribosomal protein 51 (rp51) of the small (40s) subunit; nearly identical to Rps17Bp and has similarity to rat S17 ribosomal protein /// Ribosomal protein 51 (rp51) of the small (40s) subunit; nearly identical to Rps17Ap and has similarity to rat S17 ribosomal protein	RPS17A /// RPS17B	chr13 /// chr4	YDR447C /// YML024W	---	P02407 /// P14127	---	---	S000002855 /// S000004486	0000028 // ribosomal small subunit assembly // inferred from mutant phenotype /// 0006412 // translation // inferred from electronic annotation /// 0006412 // translation // non-traceable author statement	0005622 // intracellular // inferred from electronic annotation /// 0005737 // cytoplasm // inferred from electronic annotation /// 0005840 // ribosome // inferred from electronic annotation /// 0022627 // cytosolic small ribosomal subunit // non-traceable author statement /// 0030529 // ribonucleoprotein complex // inferred from electronic annotation	0003735 // structural constituent of ribosome // inferred from electronic annotation /// 0003735 // structural constituent of ribosome // non-traceable author statement	---	This probe set was annotated using the Matching Probes based pipeline to a Saccharomyces Genome Database,ENSEMBL identifier using 1 transcripts. // false // Matching Probes // A	GENEFINDER00000001784(11),GENEFINDER00000002936(11),YML024W(11),YDR447C(11),S000002855(11),S000004486(11)	GENEFINDER00000001784 // cdna:GeneFinder chromosome:SGD1.01:XIII:226009:226697:1 // ensembl // 11 // --- /// GENEFINDER00000002936 // cdna:GeneFinder chromosome:SGD1.01:IV:1354821:1356519:-1 // ensembl // 11 // --- /// S000002855 // RPS17B SGDID:S000002855, Chr IV from 1355545-1355543,1355228-1354821, reverse complement, intron sequence removed, Verified ORF, Ribosomal protein 51 (rp51) of the sm…	---	14835.6	8841.41	9352.22	9048.26	9665.88	9592.27	10704.9	9431.4	1.13502	0.486227	0.80323	0.32302	0.766199
1770749_at	YER124C	YER124C.S1	chr5:407337-409059 (-) // 100.0 //	Daughter cell-specific protein, may participate in pathways regulating cell wall metabolism; deletion affects cell separation after division and sensitivity to drugs targeted against the cell wall	DSE1	chr5	YER124C	---	P40077	---	---	S000000926	0007047 // cell wall organization // inferred from electronic annotation /// 0007049 // cell cycle // inferred from electronic annotation /// 0007109 // cytokinesis, completion of separation // inferred from mutant phenotype /// 0051301 // cell division // inferred from electronic annotation	0005935 // cellular bud neck // inferred from direct assay /// 0005935 // cellular bud neck // inferred from electronic annotation	---	---	This probe set was annotated using the Matching Probes based pipeline to a ENSEMBL,Saccharomyces Genome Database identifier using 1 transcripts. // false // Matching Probes // A	GENSCAN00000004139(11),YER124C(11),S000000926(11)	GENSCAN00000004139 // cdna:Genscan chromosome:SGD1.01:V:407338:409059:-1 // ensembl // 11 // --- /// S000000926 // DSE1 SGDID:S000000926, Chr V from 409059-407338, reverse complement, Verified ORF, Daughter cell-specific protein, may participate in pathways regulating cell wall metabolism; deletion affects cell separation after division and sensitivity to drugs targeted against the cell wall // s…	---	2293.55	1829.03	2271.16	2079.4	1824.57	1717.68	2119.95	1867.87	1.13496	0.244748	0.745413	0.144015	0.665749
1772043_at	YDL235C	YDL235C.S1	chr4:33414-33918 (-) // 100.0 //	Phosphorelay intermediate protein, phosphorylated by the plasma membrane sensor Sln1p in response to osmotic stress and then in turn phosphorylates the response regulators Ssk1p in the cytosol and Skn7p in the nucleus	YPD1	chr4	YDL235C	---	Q07688	---	---	S000002394	0000160 // two-component signal transduction system (phosphorelay) // inferred from electronic annotation /// 0006970 // response to osmotic stress // traceable author statement /// 0007234 // osmosensory signaling pathway via two-component system // inferred from direct assay	0005634 // nucleus // inferred from electronic annotation /// 0005737 // cytoplasm // inferred from electronic annotation /// 0005737 // cytoplasm // traceable author statement	0004871 // signal transducer activity // inferred from electronic annotation /// 0005515 // protein binding // inferred from physical interaction /// 0016772 // transferase activity, transferring phosphorus-containing groups // inferred from direct assay	---	This probe set was annotated using the Matching Probes based pipeline to a Saccharomyces Genome Database,ENSEMBL identifier using 1 transcripts. // false // Matching Probes // A	YDL235C(11),S000002394(11)	S000002394 // YPD1 SGDID:S000002394, Chr IV from 33918-33415, reverse complement, Verified ORF, Phosphorelay intermediate protein, phosphorylated by the plasma membrane sensor Sln1p in response to osmotic stress and then in turn phosphorylates the response regulators Ssk1p in the cytosol and Skn7p in the nucleus // sgd // 11 // --- /// YDL235C // cdna:known chromosome:SGD1.01:IV:33415:33918:-1 ge…	---	3102.17	2659.63	2295.89	2348.34	2359.42	2339.29	2665.71	2349	1.13483	0.219441	0.741416	0.13032	0.657222
1775553_at	YLR347C	YLR347C.S1	chr12:823826-826412 (-) // 100.0 //	Karyopherin beta, forms a complex with Srp1p/Kap60p; interacts with nucleoporins to mediate nuclear import of NLS-containing cargo proteins via the nuclear pore complex; regulates PC biosynthesis; GDP-to-GTP exchange factor for Gsp1p	KAP95	chr12	YLR347C	---	Q06142	---	---	S000004339	0006606 // protein import into nucleus // inferred from mutant phenotype /// 0006612 // protein targeting to membrane // inferred from mutant phenotype /// 0006656 // phosphatidylcholine biosynthetic process // inferred from genetic interaction /// 0006810 // transport // inferred from electronic annotation /// 0006886 // intracellular protein transport // inferred from electronic annotation /// …	0000176 // nuclear exosome (RNase complex) // inferred from direct assay /// 0005634 // nucleus // inferred from electronic annotation /// 0005635 // nuclear envelope // inferred from electronic annotation /// 0005643 // nuclear pore // inferred from direct assay /// 0005737 // cytoplasm // inferred from direct assay /// 0005737 // cytoplasm // inferred from electronic annotation	0005087 // Ran guanyl-nucleotide exchange factor activity // inferred from direct assay /// 0005488 // binding // inferred from electronic annotation /// 0005515 // protein binding // inferred from physical interaction /// 0008320 // protein transmembrane transporter activity // inferred from direct assay /// 0008565 // protein transporter activity // inferred from electronic annotation	---	This probe set was annotated using the Matching Probes based pipeline to a Saccharomyces Genome Database,ENSEMBL identifier using 1 transcripts. // false // Matching Probes // A	GENEFINDER00000003196(11),GENSCAN00000007068(11),YLR347C(11),S000004339(11)	GENEFINDER00000003196 // cdna:GeneFinder chromosome:SGD1.01:XII:823512:830288:-1 // ensembl // 11 // --- /// GENSCAN00000007068 // cdna:Genscan chromosome:SGD1.01:XII:823827:826412:-1 // ensembl // 11 // --- /// S000004339 // KAP95 SGDID:S000004339, Chr XII from 826412-823827, reverse complement, Verified ORF, Karyopherin beta, forms a dimeric complex with Srp1p (Kap60p) that mediates nuclear imp…	---	3309.74	2736.12	2896.34	2779.18	2490.67	2594.7	2971.16	2618.83	1.13454	0.123412	0.717393	0.0852059	0.641297
1772070_at	YCL063W	YCL063W.S1	chr3:17289-18561 (+) // 100.0 //	Phosphoprotein involved in vacuole inheritance; degraded in late M phase of the cell cycle; acts as a vacuole-specific receptor for myosin Myo2p	VAC17	chr3	YCL063W	---	P25591 /// Q6QNF1	---	---	S000000568	0000011 // vacuole inheritance // inferred from expression pattern	0005773 // vacuole // inferred from electronic annotation /// 0005774 // vacuolar membrane // inferred from direct assay /// 0016020 // membrane // inferred from electronic annotation	0005515 // protein binding // inferred from physical interaction /// 0043495 // protein anchor // inferred from physical interaction	---	This probe set was annotated using the Matching Probes based pipeline to a Saccharomyces Genome Database,ENSEMBL identifier using 1 transcripts. // false // Matching Probes // A	GENSCAN00000003669(11),YCL063W(11),S000000568(11)	GENSCAN00000003669 // cdna:Genscan chromosome:SGD1.01:III:17290:18561:1 // ensembl // 11 // --- /// S000000568 // VAC17 SGDID:S000000568, Chr III from 17290-18561, Verified ORF, Protein involved in vacuole inheritance; acts as a vacuole-specific receptor for myosin Myo2p // sgd // 11 // --- /// YCL063W // cdna:known chromosome:SGD1.01:III:17290:18561:1 gene:YCL063W // ensembl // 11 // ---	---	878.835	871.239	780.855	753.11	712.642	763.043	842.438	742.608	1.13443	0.043904	0.663598	0.0532615	0.601258
1772075_at	YJR055W	YJR055W.S1	chr10:538465-538960 (+) // 100.0 //	Protein of unknown function, required for growth at high temperature	HIT1	chr10	YJR055W	---	P46973	---	---	S000003816	---	0005634 // nucleus // inferred from direct assay /// 0005737 // cytoplasm // inferred from direct assay	0005515 // protein binding // inferred from physical interaction /// 0008270 // zinc ion binding // inferred from electronic annotation /// 0046872 // metal ion binding // inferred from electronic annotation	---	This probe set was annotated using the Matching Probes based pipeline to a ENSEMBL,Saccharomyces Genome Database identifier using 1 transcripts. // false // Matching Probes // A	GENSCAN00000004668(11),YJR055W(11),S000003816(11)	GENSCAN00000004668 // cdna:Genscan chromosome:SGD1.01:X:538765:539259:1 // ensembl // 11 // --- /// S000003816 // HIT1 SGDID:S000003816, Chr X from 538687-539181, Verified ORF, Protein of unknown function, required for growth at high temperature // sgd // 11 // --- /// YJR055W // cdna:known chromosome:SGD1.01:X:538765:539259:1 gene:YJR055W // ensembl // 11 // ---	---	610.009	686.521	724.949	681.114	527.999	578.772	672.098	592.634	1.13408	0.235569	0.743556	0.139744	0.662022
1772264_at	YLR009W	YLR009W.S1	chr12:166535-167135 (+) // 100.0 //	Essential protein with similarity to Rpl24Ap and Rpl24Bp, associated with pre-60S ribosomal subunits and required for ribosomal large subunit biogenesis	RLP24	chr12	YLR009W	---	Q07915	---	---	S000003999	0006412 // translation // inferred from electronic annotation /// 0042254 // ribosome biogenesis // inferred from electronic annotation /// 0042273 // ribosomal large subunit biogenesis // inferred from mutant phenotype	0005622 // intracellular // inferred from electronic annotation /// 0005634 // nucleus // inferred from electronic annotation /// 0005730 // nucleolus // traceable author statement /// 0005737 // cytoplasm // inferred from electronic annotation /// 0005840 // ribosome // inferred from electronic annotation /// 0030687 // preribosome, large subunit precursor // inferred from direct assay	0003735 // structural constituent of ribosome // inferred from electronic annotation	---	This probe set was annotated using the Matching Probes based pipeline to a Saccharomyces Genome Database,ENSEMBL identifier using 1 transcripts. // false // Matching Probes // A	GENEFINDER00000003039(11),YLR009W(11),S000003999(11)	GENEFINDER00000003039 // cdna:GeneFinder chromosome:SGD1.01:XII:166536:167135:1 // ensembl // 11 // --- /// S000003999 // RLP24 SGDID:S000003999, Chr XII from 166536-167135, Verified ORF, Ribosomal Like Protein 24 // sgd // 11 // --- /// YLR009W // cdna:known chromosome:SGD1.01:XII:166536:167135:1 gene:YLR009W // ensembl // 11 // ---	GENSCAN00000007300 // ensembl // 8 // Cross Hyb Matching Probes	7645.92	8461.99	8521.01	7835.41	7126.16	6772.69	8199.69	7231.46	1.13389	0.0852304	0.700097	0.0701685	0.623516
1779514_at	YJL122W	YJL122W.S1	chr10:189415-189943 (+) // 100.0 //	Shuttling pre-60S factor; involved in the biogenesis of ribosomal large subunit; interacts directly with Arx1p; responsible for Tif6p recycling defects in absence of Rei1p	ALB1	chr10	YJL122W	---	P47019	---	---	S000003658	0006810 // transport // inferred from electronic annotation /// 0042254 // ribosome biogenesis // inferred from electronic annotation /// 0042273 // ribosomal large subunit biogenesis // inferred from electronic annotation /// 0042273 // ribosomal large subunit biogenesis // inferred from genetic interaction	0005634 // nucleus // inferred from direct assay /// 0005634 // nucleus // inferred from electronic annotation /// 0005737 // cytoplasm // inferred from direct assay /// 0005737 // cytoplasm // inferred from electronic annotation /// 0005840 // ribosome // inferred from direct assay	0005515 // protein binding // inferred from physical interaction	---	This probe set was annotated using the Matching Probes based pipeline to a Saccharomyces Genome Database,ENSEMBL identifier using 1 transcripts. // false // Matching Probes // A	YJL122W(11),S000003658(11)	S000003658 // YJL122W SGDID:S000003658, Chr X from 189637-190164, Uncharacterized ORF, Hypothetical protein // sgd // 11 // --- /// YJL122W // cdna:known chromosome:SGD1.01:X:189715:190242:1 gene:YJL122W // ensembl // 11 // ---	---	4779.73	5523.99	4832.84	4873.73	3987.06	4508.08	5034.46	4441.21	1.13358	0.168496	0.717393	0.106312	0.648494
1771276_at	YPL057C	YPL057C.S1	chr16:451903-453052 (-) // 100.0 //	Probable catalytic subunit of a mannosylinositol phosphorylceramide (MIPC) synthase, forms a complex with probable regulatory subunit Csg2p; function in sphingolipid biosynthesis is overlapping with that of Csh1p	SUR1	chr16	YPL057C	---	P33300	---	---	S000005978	0006675 // mannose inositol phosphoceramide metabolic process // inferred from mutant phenotype /// 0006688 // glycosphingolipid biosynthetic process // inferred from mutant phenotype /// 0030148 // sphingolipid biosynthetic process // inferred from mutant phenotype /// 0030148 // sphingolipid biosynthetic process // traceable author statement	0005622 // intracellular // inferred by curator /// 0016020 // membrane // inferred from electronic annotation /// 0016021 // integral to membrane // inferred from electronic annotation	0000030 // mannosyltransferase activity // inferred from genetic interaction /// 0005515 // protein binding // inferred from physical interaction /// 0016740 // transferase activity // inferred from electronic annotation /// 0016757 // transferase activity, transferring glycosyl groups // inferred from electronic annotation	---	This probe set was annotated using the Matching Probes based pipeline to a Saccharomyces Genome Database,ENSEMBL identifier using 1 transcripts. // false // Matching Probes // A	GENEFINDER00000001117(9),GENSCAN00000005526(11),YPL057C(11),S000005978(11)	GENEFINDER00000001117 // cdna:GeneFinder chromosome:SGD1.01:XVI:445839:454987:-1 // ensembl // 9 // --- /// GENSCAN00000005526 // cdna:Genscan chromosome:SGD1.01:XVI:451906:453054:-1 // ensembl // 11 // --- /// S000005978 // SUR1 SGDID:S000005978, Chr XVI from 453054-451906, reverse complement, Verified ORF, Probable catalytic subunit of a mannosylinositol phosphorylceramide (MIPC) synthase, form…	---	4251.98	3516.78	4427.67	3756.77	3858.65	3136.98	4045.48	3569.34	1.1334	0.26335	0.747835	0.156011	0.673552
1771388_at	YLR437C	YLR437C.S1	chr12:1011616-1012018 (-) // 100.0 //	Protein that regulates the nuclear localization of ribonucleotide reductase Rnr2p and Rnr4p subunits; phosphorylated by Dun1p in response to DNA damage and degraded; N-terminal half has similarity to S. pombe Spd1 protein	DIF1	chr12	YLR437C	---	O13577	---	---	S000004429	---	0005737 // cytoplasm // inferred from direct assay	---	---	This probe set was annotated using the Matching Probes based pipeline to a ENSEMBL,Saccharomyces Genome Database identifier using 1 transcripts. // false // Matching Probes // A	GENEFINDER00000003022(11),GENSCAN00000007233(11),YLR437C(11),S000004429(11)	GENEFINDER00000003022 // cdna:GeneFinder chromosome:SGD1.01:XII:1011619:1012020:-1 // ensembl // 11 // --- /// GENSCAN00000007233 // cdna:Genscan chromosome:SGD1.01:XII:1011619:1012020:-1 // ensembl // 11 // --- /// S000004429 // YLR437C SGDID:S000004429, Chr XII from 1012020-1011619, reverse complement, Uncharacterized ORF, Hypothetical protein // sgd // 11 // --- /// YLR437C // cdna:known chrom…	---	4500.75	4405.84	4143.59	3922.68	3447.28	4179.45	4347.4	3837.6	1.13284	0.113892	0.717393	0.0829748	0.641297
1778045_at	YAL033W	YAL033W.S1	chr1:82707-83229 (+) // 100.0 //	Subunit of both RNase MRP, which cleaves pre-rRNA, and nuclear RNase P, which cleaves tRNA precursors to generate mature 5' ends	POP5	chr1	YAL033W	---	P28005	---	---	S000000031	0006364 // rRNA processing // inferred from direct assay /// 0006364 // rRNA processing // inferred from electronic annotation /// 0006364 // rRNA processing // traceable author statement /// 0006379 // mRNA cleavage // inferred from physical interaction /// 0008033 // tRNA processing // inferred from electronic annotation /// 0008033 // tRNA processing // traceable author statement /// 0034965 /…	0000172 // ribonuclease MRP complex // inferred from direct assay /// 0005634 // nucleus // inferred from electronic annotation /// 0005655 // nucleolar ribonuclease P complex // inferred from direct assay /// 0005737 // cytoplasm // inferred from electronic annotation	0000171 // ribonuclease MRP activity // inferred from direct assay /// 0000171 // ribonuclease MRP activity // inferred from mutant phenotype /// 0004526 // ribonuclease P activity // inferred from electronic annotation /// 0004526 // ribonuclease P activity // inferred from mutant phenotype /// 0004540 // ribonuclease activity // inferred from electronic annotation /// 0016787 // hydrolase activ…	---	This probe set was annotated using the Matching Probes based pipeline to a Saccharomyces Genome Database,ENSEMBL identifier using 1 transcripts. // false // Matching Probes // A	GENSCAN00000003240(11),YAL033W(11),S000000031(11)	GENSCAN00000003240 // cdna:Genscan chromosome:SGD1.01:I:82707:83228:1 // ensembl // 11 // --- /// S000000031 // POP5 SGDID:S000000031, Chr I from 82707-83228, Verified ORF, Subunit of both RNase MRP, which cleaves pre-rRNA, and nuclear RNase P, which cleaves tRNA precursors to generate mature 5' ends // sgd // 11 // --- /// YAL033W // cdna:known chromosome:SGD1.01:I:82707:83228:1 gene:YAL033W // …	---	3567.55	3887.26	3367.17	3418.67	2657.68	3538.17	3601.03	3179.65	1.13252	0.278782	0.7498	0.166028	0.679957
1772942_at	YFR005C	YFR005C.S1	chr6:154521-155868 (-) // 100.0 //	Conserved zinc-finger domain protein involved in pre-mRNA splicing, required for assembly of U4 snRNA into the U4/U6 particle	SAD1	chr6	YFR005C	---	P43589	---	---	S000001901	0000398 // nuclear mRNA splicing, via spliceosome // inferred from direct assay /// 0006397 // mRNA processing // inferred from electronic annotation /// 0006511 // ubiquitin-dependent protein catabolic process // inferred from electronic annotation /// 0008380 // RNA splicing // inferred from electronic annotation	0005634 // nucleus // inferred from direct assay /// 0005634 // nucleus // inferred from electronic annotation /// 0005681 // spliceosomal complex // inferred from electronic annotation /// 0030529 // ribonucleoprotein complex // inferred from electronic annotation	0004221 // ubiquitin thiolesterase activity // inferred from electronic annotation /// 0008270 // zinc ion binding // inferred from electronic annotation /// 0031202 // RNA splicing factor activity, transesterification mechanism // inferred from mutant phenotype /// 0046872 // metal ion binding // inferred from electronic annotation	---	This probe set was annotated using the Matching Probes based pipeline to a Saccharomyces Genome Database,ENSEMBL identifier using 1 transcripts. // false // Matching Probes // A	GENSCAN00000003453(11),YFR005C(11),S000001901(11)	GENSCAN00000003453 // cdna:Genscan chromosome:SGD1.01:VI:154522:155868:-1 // ensembl // 11 // --- /// S000001901 // SAD1 SGDID:S000001901, Chr VI from 155868-154522, reverse complement, Verified ORF, Conserved zinc-finger domain protein involved in pre-mRNA splicing, required for assembly of U4 snRNA into the U4/U6 particle // sgd // 11 // --- /// YFR005C // cdna:known chromosome:SGD1.01:VI:15452…	---	2657.73	2262.63	2647.71	2490.58	2266.69	1942.21	2515.73	2221.59	1.1324	0.238505	0.744436	0.142957	0.665453
1775951_at	YGR058W	YGR058W.S1	chr7:606136-607144 (+) // 100.0 //	Penta-EF-hand protein required for polar bud growth and cell wall abscission; binds calcium and zinc with different affinity; localizes to bud site in G1, bud neck in G2	PEF1	chr7	YGR058W	---	P53238 /// Q45U28	---	---	S000003290	0007120 // axial cellular bud site selection // inferred from mutant phenotype /// 0007121 // bipolar cellular bud site selection // inferred from mutant phenotype	0005634 // nucleus // inferred from direct assay /// 0005634 // nucleus // inferred from electronic annotation /// 0005737 // cytoplasm // inferred from direct assay /// 0005737 // cytoplasm // inferred from electronic annotation /// 0005935 // cellular bud neck // inferred from direct assay /// 0030427 // site of polarized growth // inferred from direct assay	0005509 // calcium ion binding // inferred from direct assay /// 0005509 // calcium ion binding // inferred from electronic annotation /// 0005515 // protein binding // inferred from physical interaction /// 0008270 // zinc ion binding // inferred from direct assay /// 0042802 // identical protein binding // inferred from physical interaction	---	This probe set was annotated using the Matching Probes based pipeline to a Saccharomyces Genome Database,ENSEMBL identifier using 1 transcripts. // false // Matching Probes // A	GENSCAN00000006388(11),YGR058W(11),S000003290(11)	GENSCAN00000006388 // cdna:Genscan chromosome:SGD1.01:VII:606140:607147:1 // ensembl // 11 // --- /// S000003290 // YGR058W SGDID:S000003290, Chr VII from 606140-607147, Uncharacterized ORF, Putative protein of unknown function; green fluorescent protein (GFP)-fusion protein localizes to both the cytoplasm and the nucleus // sgd // 11 // --- /// YGR058W // cdna:known chromosome:SGD1.01:VII:606140…	---	631.825	667.641	845.918	731.311	578.358	581.191	709.288	626.43	1.13227	0.35308	0.770655	0.215071	0.717048
1773161_at	YJL096W	YJL096W.S1	chr10:246186-246672 (+) // 100.0 //	Mitochondrial ribosomal protein of the large subunit	MRPL49	chr10	YJL096W	---	P40858	---	---	S000003632	0006412 // translation // inferred from electronic annotation /// 0008152 // metabolic process // inferred from electronic annotation /// 0032543 // mitochondrial translation // inferred by curator	0005622 // intracellular // inferred from electronic annotation /// 0005739 // mitochondrion // inferred from direct assay /// 0005739 // mitochondrion // inferred from electronic annotation /// 0005762 // mitochondrial large ribosomal subunit // inferred from direct assay /// 0005762 // mitochondrial large ribosomal subunit // inferred from physical interaction /// 0005840 // ribosome // inferre…	0003723 // RNA binding // inferred from electronic annotation /// 0003735 // structural constituent of ribosome // inferred from direct assay /// 0003735 // structural constituent of ribosome // inferred from electronic annotation /// 0003735 // structural constituent of ribosome // inferred from physical interaction	---	This probe set was annotated using the Matching Probes based pipeline to a ENSEMBL,Saccharomyces Genome Database identifier using 1 transcripts. // false // Matching Probes // A	YJL096W(11),S000003632(11)	S000003632 // MRPL49 SGDID:S000003632, Chr X from 246408-246893, Verified ORF, Mitochondrial ribosomal protein of the large subunit // sgd // 11 // --- /// YJL096W // cdna:known chromosome:SGD1.01:X:246486:246971:1 gene:YJL096W // ensembl // 11 // ---	---	2004.86	2282.74	2151.47	1953.47	1637	2124.59	2143.34	1893.98	1.13166	0.221575	0.741416	0.134626	0.660472
1776104_at	YLR264W	YLR264W.S1	chr12:673130-673334 (+) // 100.0 //	Protein component of the small (40S) ribosomal subunit; nearly identical to Rps28Ap and has similarity to rat S28 ribosomal protein	RPS28B	chr12	YLR264W	---	P0C0X0	---	---	S000004254	0006407 // rRNA export from nucleus // inferred from genetic interaction /// 0006412 // translation // inferred by curator /// 0006412 // translation // inferred from electronic annotation	0005622 // intracellular // inferred from electronic annotation /// 0005737 // cytoplasm // inferred from electronic annotation /// 0005840 // ribosome // inferred from electronic annotation /// 0022627 // cytosolic small ribosomal subunit // inferred from direct assay /// 0030529 // ribonucleoprotein complex // inferred from electronic annotation	0003735 // structural constituent of ribosome // inferred from direct assay /// 0003735 // structural constituent of ribosome // inferred from electronic annotation /// 0005515 // protein binding // inferred from physical interaction	---	This probe set was annotated using the Matching Probes based pipeline to a ENSEMBL,Saccharomyces Genome Database identifier using 1 transcripts. // false // Matching Probes // A	GENSCAN00000006979(11),YLR264W(11),S000004254(11)	GENSCAN00000006979 // cdna:Genscan chromosome:SGD1.01:XII:673133:673336:1 // ensembl // 11 // --- /// S000004254 // RPS28B SGDID:S000004254, Chr XII from 673133-673336, Verified ORF, Protein component of the small (40S) ribosomal subunit; nearly identical to Rps28Bp and has similarity to rat S28 ribosomal protein // sgd // 11 // --- /// YLR264W // cdna:known chromosome:SGD1.01:XII:673133:673336:1…	---	13643.8	11415.7	12093	11836.3	10227	10749.3	12349.7	10917.3	1.13121	0.143245	0.717393	0.0973245	0.6439
1773510_at	YDR471W	YDR471W.S1	chr4:1401757-1402552 (+) // 100.0 //	Protein component of the large (60S) ribosomal subunit, nearly identical to Rpl27Ap and has similarity to rat L27 ribosomal protein	RPL27B	chr4	YDR471W	---	P0C2H7	---	---	S000002879	0006412 // translation // inferred from electronic annotation /// 0006412 // translation // traceable author statement	0005622 // intracellular // inferred from electronic annotation /// 0005737 // cytoplasm // inferred from electronic annotation /// 0005840 // ribosome // inferred from electronic annotation /// 0022625 // cytosolic large ribosomal subunit // traceable author statement /// 0030529 // ribonucleoprotein complex // inferred from electronic annotation	0003735 // structural constituent of ribosome // inferred from electronic annotation /// 0003735 // structural constituent of ribosome // traceable author statement	---	This probe set was annotated using the Matching Probes based pipeline to a ENSEMBL,Saccharomyces Genome Database identifier using 1 transcripts. // false // Matching Probes // A	GENEFINDER00000002855(11),YDR471W(11),S000002879(11)	GENEFINDER00000002855 // cdna:GeneFinder chromosome:SGD1.01:IV:1401762:1402556:1 // ensembl // 11 // --- /// S000002879 // RPL27B SGDID:S000002879, Chr IV from 1401762-1401792,1402177-1402556, intron sequence removed, Verified ORF, Protein component of the large (60S) ribosomal subunit, nearly identical to Rpl27Ap and has similarity to rat L27 ribosomal protein // sgd // 11 // --- /// YDR471W // …	---	16286.6	14237.8	13212.7	13484.4	12090.7	12993	14524.1	12842.9	1.1309	0.149545	0.717393	0.10045	0.646296
1772505_at	YGL101W	YGL101W.S1	chr7:312193-312841 (+) // 100.0 //	---	---	chr7	YGL101W	---	P53144	---	---	S000003069	---	0005634 // nucleus // inferred from direct assay /// 0005737 // cytoplasm // inferred from direct assay	0003824 // catalytic activity // inferred from electronic annotation /// 0005515 // protein binding // inferred from physical interaction	---	This probe set was annotated using the Matching Probes based pipeline to a Saccharomyces Genome Database,ENSEMBL identifier using 1 transcripts. // false // Matching Probes // A	GENSCAN00000006023(11),YGL101W(11),S000003069(11)	GENSCAN00000006023 // cdna:Genscan chromosome:SGD1.01:VII:312196:312843:1 // ensembl // 11 // --- /// S000003069 // YGL101W SGDID:S000003069, Chr VII from 312196-312843, Uncharacterized ORF, Hypothetical protein // sgd // 11 // --- /// YGL101W // cdna:known chromosome:SGD1.01:VII:312196:312843:1 gene:YGL101W // ensembl // 11 // ---	---	2243.67	2097.41	2134.24	2001.12	1631.66	2128.03	2157.55	1908.21	1.13067	0.212092	0.737384	0.130701	0.657222
1778666_at	YHR096C	YHR096C.S1	chr8:294670-296449 (-) // 100.0 //	Hexose transporter with moderate affinity for glucose, induced in the presence of non-fermentable carbon sources, induced by a decrease in growth rate, contains an extended N-terminal domain relative to other HXTs	HXT5	chr8	YHR096C	---	P38695	---	---	S000001138	0006810 // transport // inferred from electronic annotation /// 0008643 // carbohydrate transport // inferred from electronic annotation /// 0008645 // hexose transport // inferred from genetic interaction /// 0055085 // transmembrane transport // inferred from electronic annotation	0001950 // plasma membrane enriched fraction // inferred from direct assay /// 0005624 // membrane fraction // inferred from direct assay /// 0016020 // membrane // inferred from electronic annotation /// 0016021 // integral to membrane // inferred from electronic annotation	0005215 // transporter activity // inferred from electronic annotation /// 0005353 // fructose transmembrane transporter activity // inferred from genetic interaction /// 0005355 // glucose transmembrane transporter activity // inferred from direct assay /// 0005355 // glucose transmembrane transporter activity // inferred from genetic interaction /// 0005515 // protein binding // inferred from p…	---	This probe set was annotated using the Matching Probes based pipeline to a Saccharomyces Genome Database,ENSEMBL identifier using 1 transcripts. // false // Matching Probes // A	GENEFINDER00000000637(11),GENSCAN00000003998(11),YHR096C(11),S000001138(11)	GENEFINDER00000000637 // cdna:GeneFinder chromosome:SGD1.01:VIII:294672:296450:-1 // ensembl // 11 // --- /// GENSCAN00000003998 // cdna:Genscan chromosome:SGD1.01:VIII:294672:296450:-1 // ensembl // 11 // --- /// S000001138 // HXT5 SGDID:S000001138, Chr VIII from 296450-294672, reverse complement, Verified ORF, Hexose transporter with moderate affinity for glucose, may function in accumulation o…	---	120.245	90.4346	131.124	109.622	88.93	101.209	112.554	99.5531	1.13059	0.390924	0.780106	0.244425	0.729296
1769362_at	YCR024C-B	YCR024C-B.S1	chr3:162590-162857 (-) // 100.0 //	---	---	chr3	YCR024C-B	---	Q3E7Z8	---	---	S000028818	---	0016020 // membrane // inferred from electronic annotation /// 0016021 // integral to membrane // inferred from electronic annotation	---	---	This probe set was annotated using the Matching Probes based pipeline to a ENSEMBL,Saccharomyces Genome Database identifier using 1 transcripts. // false // Matching Probes // A	YCR024C-B(11),S000028818(11)	S000028818 // YCR024C-B SGDID:S000028818, Chr III from 162861-162595, reverse complement, Uncharacterized ORF, Putative protein of unknown function; identified by expression profiling and mass spectrometry // sgd // 11 // --- /// YCR024C-B // cdna:known chromosome:SGD1.01:III:162595:162861:-1 gene:YCR024C-B // ensembl // 11 // ---	---	12328.1	10279.7	11536.4	10553.4	9496.33	10096.2	11349.7	10039.3	1.13052	0.115815	0.717393	0.0862937	0.641297
1778882_at	YOL097W-A	YOL097W-A.S1	chr15:136218-136404 (+) // 100.0 //	---	---	chr15	YOL097W-A	---	Q3E7Y9	---	---	S000028854	---	---	---	---	This probe set was annotated using the Matching Probes based pipeline to a ENSEMBL,Saccharomyces Genome Database identifier using 1 transcripts. // false // Matching Probes // A	YOL097W-A(11),S000028854(11)	S000028854 // YOL097W-A SGDID:S000028854, Chr XV from 136220-136405, Uncharacterized ORF, Identified by expression profiling and mass spectrometry // sgd // 11 // --- /// YOL097W-A // cdna:known chromosome:SGD1.01:XV:136220:136405:1 gene:YOL097W-A // ensembl // 11 // ---	---	343.297	391.455	352.145	337.835	251.621	385.497	361.708	320.005	1.13032	0.407074	0.784991	0.257269	0.735702
[truncated: 5,526 more rows]

## Sheet: notes
4,5,6, .are three biological replicates of strain VII-B carrying inversion
1,2,3 are the controls, three biological replicates of the same strain without the inversion
