# Supplementary material for: Widespread Impact of Chromosomal Inversions on Gene Expression Uncovers Robustness via Phenotypic Buffering
Source: Mol Biol Evol. 2016 Feb 28;33(7):1679–96. doi: 10.1093/molbev/msw045 (PMC4915352; doi:10.1093/molbev/msw045)
Supplement: Supplementary Data [file supp_msw045_suppl_data.zip › Dataset S3 strain XIV.xls]

## Sheet: Yeast_2.na31
Supplementary Dataset S3: expression data for strain XIV
Probe Set ID	Transcript ID(Array Design)	Representative Public ID	Alignments	Gene Title	Gene Symbol	Chromosomal Location	SGD accession number	Gene Ontology Biological Process	Gene Ontology Cellular Component	Gene Ontology Molecular Function	Inv_1	Inv_2	Inv_3	Cntl_1	Cntl_2	Cntl_3	Mean(Cntl)	Mean(Inv)	Fold-Change(Inv1 vs. Cntl)	p.value.Inv1...Cntl	q.value.Inv1...Cntl	Fold-Change(Inv2 vs. Cntl)	p.value.Inv2...Cntl	q.value.Inv2...Cntl	Fold-Change(Inv3 vs. Cntl)	p.value.Inv3...Cntl	q.value.Inv3...Cntl	Fold-Change(Inv vs. Cntl_not2)	p.value(Inv vs. Cntl_not2)	q.value(Inv vs. Cntl_not2)
1770854_at	YAL001C	YAL001C.S1	chrI:147595-151168 (-) // 100.0 //	Largest of six subunits of the RNA polymerase III transcription initiation factor complex (TFIIIC); part of the TauB domain of TFIIIC that binds DNA at the BoxB promoter sites of tRNA and similar genes; cooperates with Tfc6p in DNA binding	TFC3	chr1	S000000001	0006350 // transcription // inferred from electronic annotation /// 0006384 // transcription initiation from RNA polymerase III promoter // traceable author statement /// 0045449 // regulation of transcription // inferred from electronic annotation /// 0071168 // protein localization to chromatin // inferred from mutant phenotype	0000127 // transcription factor TFIIIC complex // inferred from direct assay /// 0000799 // nuclear condensin complex // inferred from direct assay /// 0005634 // nucleus // inferred from electronic annotation /// 0005654 // nucleoplasm // non-traceable author statement /// 0005739 // mitochondrion // inferred from direct assay /// 0005739 // mitochondrion // inferred from electronic annotation	0003677 // DNA binding // inferred from electronic annotation /// 0003709 // RNA polymerase III transcription factor activity // traceable author statement	554.529	518.946	503.626	518.73	573.131	453.299	484.912	525.272	1.14357	0.405343	0.236942	1.07018	0.649128	0.268319	1.0386	0.649128	0.262507	1.08323	0.245053	0.178809
1772089_at	YAL002W	YAL002W.S1	chrI:143708-147533 (+) // 100.0 //	Membrane-associated protein that interacts with Vps21p to facilitate soluble vacuolar protein localization; component of the CORVET complex; required for localization and trafficking of the CPY sorting receptor; contains RING finger motif	VPS8	chr1	S000000002	0006810 // transport // inferred from electronic annotation /// 0015031 // protein transport // inferred from electronic annotation /// 0045324 // late endosome to vacuole transport // inferred from genetic interaction	0005624 // membrane fraction // inferred from direct assay /// 0005794 // Golgi apparatus // inferred from electronic annotation /// 0005795 // Golgi stack // inferred from electronic annotation /// 0033263 // CORVET complex // inferred from direct assay	0005515 // protein binding // inferred from electronic annotation /// 0008270 // zinc ion binding // inferred from electronic annotation /// 0046872 // metal ion binding // inferred from electronic annotation	445.926	318.827	361.269	428.223	359.381	402.462	415.142	371.722	1.07415	0.332053	0.212451	-1.30209	0.0980734	0.0962021	-1.14912	0.293857	0.169975	-1.11681	0.497198	0.279932
1769785_at	YAL003W	YAL003W.S1	chrI:142175-143162 (+) // 100.0 //	Translation elongation factor 1 beta; stimulates nucleotide exchange to regenerate EF-1 alpha-GTP for the next elongation cycle; part of the EF-1 complex, which facilitates binding of aminoacyl-tRNA to the ribosomal A site	EFB1	chr1	S000000003	0006412 // translation // inferred from electronic annotation /// 0006414 // translational elongation // inferred from electronic annotation /// 0006414 // translational elongation // traceable author statement	0005840 // ribosome // traceable author statement /// 0005853 // eukaryotic translation elongation factor 1 complex // inferred from electronic annotation /// 0005853 // eukaryotic translation elongation factor 1 complex // inferred from mutant phenotype	0003746 // translation elongation factor activity // inferred from electronic annotation /// 0003746 // translation elongation factor activity // traceable author statement /// 0005085 // guanyl-nucleotide exchange factor activity // inferred from direct assay	16230.3	16549.5	17371.1	14717	16660	16022.4	15355.8	16709.7	1.05696	0.537944	0.281438	1.07774	0.422243	0.209071	1.1313	0.266218	0.161796	1.08822	0.135919	0.127629
1771860_at	YAL005C	YAL005C.S1	chrI:139504-141433 (-) // 99.84 // /// chrXII:95564-97484 (-) // 95.96 //	ATPase involved in protein folding and nuclear localization signal (NLS)-directed nuclear transport; member of heat shock protein 70 (HSP70) family; forms a chaperone complex with Ydj1p; localized to the nucleus, cytoplasm, and cell wall	SSA1	chr1	S000000004	0000060 // protein import into nucleus, translocation // inferred from direct assay /// 0006412 // translation // inferred from mutant phenotype /// 0006457 // protein folding // inferred from direct assay /// 0006616 // SRP-dependent cotranslational protein targeting to membrane, translocation // inferred from direct assay /// 0006626 // protein targeting to mitochondrion // inferred from mutant…	0000329 // fungal-type vacuole membrane // inferred from direct assay /// 0001950 // plasma membrane enriched fraction // inferred from direct assay /// 0005576 // extracellular region // inferred from electronic annotation /// 0005618 // cell wall // inferred from electronic annotation /// 0005634 // nucleus // inferred from direct assay /// 0005737 // cytoplasm // inferred from direct assay ///…	0000166 // nucleotide binding // inferred from electronic annotation /// 0005515 // protein binding // inferred from physical interaction /// 0005524 // ATP binding // inferred from electronic annotation /// 0016887 // ATPase activity // inferred from direct assay /// 0051082 // unfolded protein binding // inferred from direct assay	6798.97	4030.1	5998.56	6520.65	5953	5798.24	6148.85	5477.87	1.10568	0.28462	0.198048	-1.52577	0.0378842	0.068627	-1.02506	0.750666	0.29022	-1.12254	0.544397	0.29644
1771788_at	YAL007C	YAL007C.S1	chrI:137699-138347 (-) // 100.0 //	Protein that forms a heterotrimeric complex with Erp1p, Emp24p, and Erv25p; member, along with Emp24p and Erv25p, of the p24 family involved in ER to Golgi transport and localized to COPII-coated vesicles	ERP2	chr1	S000000005	0006810 // transport // inferred from electronic annotation /// 0006888 // ER to Golgi vesicle-mediated transport // inferred from physical interaction /// 0015031 // protein transport // inferred from electronic annotation /// 0016192 // vesicle-mediated transport // inferred from electronic annotation	0005783 // endoplasmic reticulum // inferred from electronic annotation /// 0005789 // endoplasmic reticulum membrane // inferred from electronic annotation /// 0016020 // membrane // inferred from electronic annotation /// 0016021 // integral to membrane // inferred from electronic annotation /// 0030134 // ER to Golgi transport vesicle // inferred from direct assay	0005515 // protein binding // inferred from physical interaction	6171.48	5786.2	6947.12	4525.93	6203.21	5653	5058.17	6283.27	1.22008	0.3709	0.225693	1.14394	0.556334	0.248611	1.37339	0.238529	0.152131	1.24221	0.095274	0.104805
1775227_at	YAL008W	YAL008W.S1	chrI:136915-137512 (+) // 100.0 //	Mitochondrial protein of unknown function	FUN14	chr1	S000000006	---	0005739 // mitochondrion // inferred from direct assay /// 0005741 // mitochondrial outer membrane // inferred from direct assay /// 0016020 // membrane // inferred from electronic annotation /// 0016021 // integral to membrane // inferred from electronic annotation	0005515 // protein binding // inferred from physical interaction	1625.65	1349.3	1664.42	2093.21	1652.23	1914.3	2001.82	1539.77	-1.2314	0.198073	0.169744	-1.48353	0.0648279	0.0820636	-1.20267	0.211048	0.145131	-1.30001	0.0527502	0.0761665
1779988_at	YAL009W	YAL009W.S1	chrI:135855-136635 (+) // 100.0 //	Putative regulatory subunit of Nem1p-Spo7p phosphatase holoenzyme, regulates nuclear growth by controlling phospholipid biosynthesis, required for normal nuclear envelope morphology, premeiotic replication, and sporulation	SPO7	chr1	S000000007	0006998 // nuclear envelope organization // inferred from mutant phenotype /// 0007126 // meiosis // inferred from mutant phenotype /// 0030435 // sporulation resulting in formation of a cellular spore // inferred from electronic annotation /// 0030437 // ascospore formation // inferred from mutant phenotype /// 0046890 // regulation of lipid biosynthetic process // inferred from genetic interact…	0005634 // nucleus // inferred from electronic annotation /// 0005783 // endoplasmic reticulum // inferred from electronic annotation /// 0005789 // endoplasmic reticulum membrane // inferred from electronic annotation /// 0016020 // membrane // inferred from electronic annotation /// 0016021 // integral to membrane // inferred from direct assay /// 0016021 // integral to membrane // inferred fro…	0004721 // phosphoprotein phosphatase activity // inferred from direct assay /// 0005515 // protein binding // inferred from physical interaction	897.601	933.315	1029.69	1155.02	1104.52	1276.43	1214.21	951.942	-1.35276	0.0810459	0.122731	-1.30099	0.11819	0.103718	-1.17918	0.181364	0.137342	-1.27553	0.0140266	0.042467
1770898_at	YAL010C	YAL010C.S1	chrI:134185-135667 (-) // 100.0 //	Subunit of both the ERMES complex that links the ER to mitochondria, and of the mitochondrial sorting and assembly machinery (SAM complex) that functions in import and assembly of outer membrane beta-barrel proteins	MDM10	chr1	S000000008	0000001 // mitochondrion inheritance // traceable author statement /// 0000002 // mitochondrial genome maintenance // traceable author statement /// 0006461 // protein complex assembly // inferred from mutant phenotype /// 0007005 // mitochondrion organization // traceable author statement /// 0015914 // phospholipid transport // inferred from genetic interaction /// 0045040 // protein import int…	0001401 // mitochondrial sorting and assembly machinery complex // inferred from physical interaction /// 0005739 // mitochondrion // inferred from electronic annotation /// 0005741 // mitochondrial outer membrane // inferred from direct assay /// 0005741 // mitochondrial outer membrane // inferred from electronic annotation /// 0016020 // membrane // inferred from electronic annotation /// 00160…	---	494.741	549.247	494.539	584.014	502.392	523.425	552.891	512.209	-1.11753	0.371116	0.225763	-1.00664	0.744278	0.293226	-1.118	0.398461	0.201989	-1.07942	0.196268	0.157109
1770435_at	YAL011W	YAL011W.S1	chrI:132201-134079 (+) // 100.0 //	Protein of unknown function, component of the SWR1 complex, which exchanges histone variant H2AZ (Htz1p) for chromatin-bound histone H2A; required for formation of nuclear-associated array of smooth endoplasmic reticulum known as karmellae	SWC3	chr1	S000000009	0006338 // chromatin remodeling // inferred from direct assay /// 0006338 // chromatin remodeling // inferred from genetic interaction /// 0006350 // transcription // inferred from electronic annotation /// 0007029 // endoplasmic reticulum organization // inferred from mutant phenotype /// 0016568 // chromatin modification // inferred from electronic annotation /// 0042493 // response to drug // …	0000812 // Swr1 complex // inferred from direct assay /// 0005634 // nucleus // inferred from direct assay /// 0005634 // nucleus // inferred from electronic annotation /// 0005739 // mitochondrion // inferred from direct assay	---	217.792	286.555	233.92	196.847	230.321	221.303	208.718	244.402	1.04348	0.566665	0.281438	1.37293	0.109922	0.100843	1.12075	0.566665	0.245037	1.17097	0.214215	0.165382
1773888_at	YAL012W	YAL012W.S1	chrI:130801-131986 (+) // 100.0 //	Cystathionine gamma-lyase, catalyzes one of the two reactions involved in the transsulfuration pathway that yields cysteine from homocysteine with the intermediary formation of cystathionine	CYS3	chr1	S000000010	0000096 // sulfur amino acid metabolic process // traceable author statement /// 0006520 // cellular amino acid metabolic process // inferred from electronic annotation /// 0006534 // cysteine metabolic process // traceable author statement /// 0008652 // cellular amino acid biosynthetic process // inferred from electronic annotation /// 0019343 // cysteine biosynthetic process via cystathionine …	0005737 // cytoplasm // inferred from direct assay /// 0005737 // cytoplasm // inferred from electronic annotation	0003824 // catalytic activity // inferred from electronic annotation /// 0004123 // cystathionine gamma-lyase activity // inferred from direct assay /// 0004123 // cystathionine gamma-lyase activity // inferred from electronic annotation /// 0004123 // cystathionine gamma-lyase activity // inferred from mutant phenotype /// 0016829 // lyase activity // inferred from electronic annotation /// 0030…	4332.85	4519.66	4212.91	4713.23	3739.42	4589.75	4650.92	4353.32	-1.07341	0.144599	0.151708	-1.02905	0.596067	0.25412	-1.10398	0.0882396	0.108087	-1.06837	0.189953	0.154264
1769422_at	YAL013W	YAL013W.S1	chrI:129270-130533 (+) // 100.0 //	Transcriptional modulator involved in regulation of structural phospholipid biosynthesis genes and metabolically unrelated genes, as well as maintenance of telomeres, mating efficiency, and sporulation	DEP1	chr1	S000000011	0006350 // transcription // inferred from electronic annotation /// 0006357 // regulation of transcription from RNA polymerase II promoter // inferred from mutant phenotype /// 0006644 // phospholipid metabolic process // inferred from mutant phenotype /// 0016568 // chromatin modification // inferred from electronic annotation /// 0016575 // histone deacetylation // inferred from direct assay //…	0005634 // nucleus // inferred by curator /// 0005634 // nucleus // inferred from electronic annotation /// 0005737 // cytoplasm // inferred from electronic annotation /// 0033698 // Rpd3L complex // inferred from direct assay /// 0070210 // Rpd3L-Expanded complex // inferred from direct assay	0004407 // histone deacetylase activity // inferred from direct assay /// 0005515 // protein binding // inferred from physical interaction /// 0030528 // transcription regulator activity // inferred from mutant phenotype	1554.79	1577.8	1445.75	1694.21	1537.96	1676.69	1685.43	1525.01	-1.084	0.0284877	0.0964808	-1.06817	0.037801	0.068627	-1.16578	0.0108946	0.0791422	-1.10517	0.0445076	0.069112
1776338_at	YAL014C	YAL014C.S1	chrI:128252-129020 (-) // 100.0 //	Endosomal SNARE related to mammalian syntaxin 8	SYN8	chr1	S000000012	0006810 // transport // inferred from electronic annotation /// 0006810 // transport // inferred from mutant phenotype /// 0015031 // protein transport // inferred from electronic annotation	0005768 // endosome // inferred from electronic annotation /// 0005768 // endosome // traceable author statement /// 0010008 // endosome membrane // inferred from electronic annotation /// 0016020 // membrane // inferred from electronic annotation /// 0016021 // integral to membrane // inferred from electronic annotation	0005484 // SNAP receptor activity // inferred from direct assay /// 0005515 // protein binding // inferred from physical interaction	3341.78	3112.37	3173.59	3652.83	3124.05	3876.13	3762.82	3207.87	-1.12601	0.131701	0.14586	-1.20898	0.0658119	0.0824289	-1.18565	0.0861582	0.107514	-1.17302	0.0104786	0.0384089
1772386_at	YAL015C	YAL015C.S1	chrI:126903-128103 (-) // 100.0 //	DNA N-glycosylase and apurinic/apyrimidinic (AP) lyase involved in base excision repair; acts in both nucleus and mitochondrion; creates a double-strand break at mtDNA origins that stimulates replication in response to oxidative stress	NTG1	chr1	S000000013	0006281 // DNA repair // inferred from direct assay /// 0006281 // DNA repair // inferred from electronic annotation /// 0006284 // base-excision repair // inferred from direct assay /// 0006284 // base-excision repair // inferred from electronic annotation /// 0006285 // base-excision repair, AP site formation // inferred from direct assay /// 0006974 // response to DNA damage stimulus // inferr…	0005634 // nucleus // inferred from direct assay /// 0005739 // mitochondrion // inferred from direct assay /// 0005739 // mitochondrion // inferred from electronic annotation	0000703 // oxidized pyrimidine base lesion DNA N-glycosylase activity // inferred from direct assay /// 0003677 // DNA binding // inferred from electronic annotation /// 0003824 // catalytic activity // inferred from electronic annotation /// 0003906 // DNA-(apurinic or apyrimidinic site) lyase activity // inferred from direct assay /// 0004519 // endonuclease activity // inferred from electronic…	716.504	731.488	759.607	1041.68	827.405	964.134	1002.17	735.652	-1.39869	0.086347	0.125695	-1.37004	0.107447	0.100194	-1.31932	0.11444	0.118046	-1.36229	0.00343534	0.0277795
1772308_at	YAL016C-B	YAL016C-B.S1	chrI:124307-124493 (-) // 100.0 //	---	---	chr1	S000028528	---	---	---	128.713	94.5883	100.535	171.102	127.099	108.047	135.967	106.969	-1.05635	0.960888	0.385584	-1.43745	0.281351	0.162233	-1.35243	0.351436	0.188183	-1.27108	0.22718	0.171585
1779247_at	YAL016W	YAL016W.S1	chrI:124879-126787 (+) // 100.0 //	Regulatory subunit A of the heterotrimeric protein phosphatase 2A (PP2A), which also contains regulatory subunit Cdc55p and either catalytic subunit Pph21p or Pph22p; required for cell morphogenesis and transcription by RNA polymerase III	TPD3	chr1	S000000014	0006417 // regulation of translation // inferred from mutant phenotype /// 0006470 // protein amino acid dephosphorylation // traceable author statement /// 0007015 // actin filament organization // traceable author statement /// 0007094 // mitotic cell cycle spindle assembly checkpoint // inferred from mutant phenotype /// 0007117 // budding cell bud growth // traceable author statement	0000159 // protein phosphatase type 2A complex // inferred from direct assay /// 0005634 // nucleus // inferred from direct assay /// 0005737 // cytoplasm // inferred from direct assay /// 0005816 // spindle pole body // inferred from direct assay /// 0005934 // cellular bud tip // inferred from direct assay /// 0005935 // cellular bud neck // inferred from direct assay /// 0043332 // mating proj…	0004722 // protein serine/threonine phosphatase activity // inferred from direct assay /// 0005488 // binding // inferred from electronic annotation /// 0005515 // protein binding // inferred from physical interaction	4386.94	3256.94	4248.39	3219.23	3929.96	3363.86	3290.75	3930.24	1.33317	0.0286974	0.0964808	-1.01033	0.200434	0.134345	1.29103	0.0289933	0.0835276	1.19432	0.284112	0.195028
1770818_at	YAL017W	YAL017W.S1	chrI:120225-124296 (+) // 100.0 //	One of two (see also PSK2) PAS domain containing S/T protein kinases; coordinately regulates protein synthesis and carbohydrate metabolism and storage in response to a unknown metabolite that reflects nutritional status	PSK1	chr1	S000000015	0006468 // protein amino acid phosphorylation // inferred from electronic annotation /// 0006468 // protein amino acid phosphorylation // inferred from mutant phenotype /// 0007165 // signal transduction // inferred from electronic annotation /// 0019318 // hexose metabolic process // inferred from genetic interaction /// 0060917 // regulation of 1,6-beta-glucan biosynthetic process // inferred f…	0005737 // cytoplasm // inferred from direct assay	0000166 // nucleotide binding // inferred from electronic annotation /// 0004672 // protein kinase activity // inferred from electronic annotation /// 0004674 // protein serine/threonine kinase activity // inferred from electronic annotation /// 0004674 // protein serine/threonine kinase activity // inferred from mutant phenotype /// 0004871 // signal transducer activity // inferred from electron…	1243.68	805.215	1053.3	1197.82	1040.6	1243.08	1220.2	1017.96	1.01925	0.670598	0.306518	-1.5154	0.00510861	0.0525471	-1.15844	0.0398845	0.0875764	-1.19869	0.285684	0.195402
1780106_at	YAL018C	YAL018C.S1	chrI:118564-119542 (-) // 100.0 //	---	---	chr1	S000000016	---	0016020 // membrane // inferred from electronic annotation /// 0016021 // integral to membrane // inferred from electronic annotation	---	14.9635	18.9035	18.3641	20.9615	17.434	16.961	18.8555	17.3187	-1.26009	0.0106635	0.0841921	1.00254	0.894146	0.332726	-1.02675	0.894146	0.328531	-1.08873	0.450341	0.261845
1779662_at	YAL019W	YAL019W.S1	chrI:114919-118315 (+) // 100.0 //	Protein whose overexpression affects chromosome stability, potential Cdc28p substrate; homolog of Snf2p; the authentic, non-tagged protein is detected in highly purified mitochondria in high-throughput studies	FUN30	chr1	S000000017	0000183 // chromatin silencing at rDNA // inferred from mutant phenotype /// 0006348 // chromatin silencing at telomere // inferred from mutant phenotype /// 0030466 // chromatin silencing at silent mating-type cassette // inferred from mutant phenotype /// 0051276 // chromosome organization // inferred from genetic interaction	0005634 // nucleus // inferred from direct assay /// 0005634 // nucleus // inferred from electronic annotation /// 0005739 // mitochondrion // inferred from direct assay /// 0031934 // mating-type region heterochromatin // inferred from physical interaction	0000166 // nucleotide binding // inferred from electronic annotation /// 0003676 // nucleic acid binding // inferred from electronic annotation /// 0003677 // DNA binding // inferred from electronic annotation /// 0004386 // helicase activity // inferred from electronic annotation /// 0005524 // ATP binding // inferred from electronic annotation /// 0016787 // hydrolase activity // inferred from …	455.656	715.868	449.719	381.379	441.148	401.582	391.351	527.395	1.16431	0.36018	0.221962	1.82922	0.0322397	0.0655197	1.14915	0.336094	0.183993	1.34763	0.219774	0.16833
1774643_at	YAL020C	YAL020C.S1	chrI:113614-114616 (-) // 100.0 //	Protein required, with Elongator complex, Kti11p, and Kti12p, for modification of wobble nucleosides in tRNA; has a potential role in regulatory interactions between microtubules and the cell cycle	ATS1	chr1	S000000018	0000226 // microtubule cytoskeleton organization // inferred from genetic interaction /// 0002098 // tRNA wobble uridine modification // inferred from mutant phenotype /// 0007017 // microtubule-based process // inferred from genetic interaction /// 0007117 // budding cell bud growth // inferred from genetic interaction	0005737 // cytoplasm // inferred from direct assay /// 0005737 // cytoplasm // inferred from physical interaction	0005515 // protein binding // inferred from physical interaction	917.879	1411.19	892.093	1186.17	1013.65	1173.66	1179.94	1049.36	-1.28548	0.00832744	0.0841921	1.19598	0.0103973	0.0525471	-1.32263	0.00623367	0.0791422	-1.12442	0.571797	0.306896
1778488_at	YAL021C	YAL021C.S1	chrI:110846-113360 (-) // 100.0 //	Component of the CCR4-NOT transcriptional complex, which is involved in regulation of gene expression; component of the major cytoplasmic deadenylase, which is involved in mRNA poly(A) tail shortening	CCR4	chr1	S000000019	0000076 // DNA replication checkpoint // inferred from genetic interaction /// 0000288 // nuclear-transcribed mRNA catabolic process, deadenylation-dependent decay // inferred from direct assay /// 0000289 // nuclear-transcribed mRNA poly(A) tail shortening // inferred from direct assay /// 0000289 // nuclear-transcribed mRNA poly(A) tail shortening // inferred from mutant phenotype /// 0006260 /…	0000932 // cytoplasmic mRNA processing body // inferred from direct assay /// 0005634 // nucleus // inferred from electronic annotation /// 0005737 // cytoplasm // inferred from direct assay /// 0005737 // cytoplasm // inferred from electronic annotation /// 0016593 // Cdc73/Paf1 complex // inferred from physical interaction /// 0030015 // CCR4-NOT core complex // inferred from physical interacti…	0000175 // 3'-5'-exoribonuclease activity // inferred from direct assay /// 0000175 // 3'-5'-exoribonuclease activity // inferred from mutant phenotype /// 0003723 // RNA binding // inferred from electronic annotation /// 0004518 // nuclease activity // inferred from electronic annotation /// 0004527 // exonuclease activity // inferred from electronic annotation /// 0004535 // poly(A)-specific ri…	565.546	447.893	488.245	569.464	403.253	600.213	584.634	498.227	-1.03375	0.640799	0.298508	-1.3053	0.0624719	0.0813045	-1.19742	0.120339	0.119963	-1.17343	0.13033	0.124835
1774289_at	YAL022C	YAL022C.S1	chrI:108877-110431 (-) // 100.0 //	Nucleoside transporter with broad nucleoside selectivity; localized to intracellular membranes	FUN26	chr1	S000000020	0006810 // transport // inferred from electronic annotation /// 0015858 // nucleoside transport // inferred from direct assay /// 0055085 // transmembrane transport // inferred from direct assay	0005622 // intracellular // inferred from direct assay /// 0016020 // membrane // inferred from direct assay /// 0016020 // membrane // inferred from electronic annotation /// 0016021 // integral to membrane // inferred from electronic annotation	0005337 // nucleoside transmembrane transporter activity // inferred from direct assay /// 0005337 // nucleoside transmembrane transporter activity // inferred from electronic annotation	2119.63	2447.85	1998.5	2733.44	2227.48	2627	2679.78	2180.59	-1.26422	0.0304618	0.0969485	-1.09474	0.129547	0.108371	-1.34084	0.0251808	0.0831049	-1.22886	0.0372343	0.0637038
1772412_at	YAL023C	YAL023C.S1	chrI:106272-108552 (-) // 100.0 //	Protein O-mannosyltransferase, transfers mannose residues from dolichyl phosphate-D-mannose to protein serine/threonine residues; acts in a complex with Pmt1p, can instead interact with Pmt5p in some conditions; target for new antifungals	PMT2	chr1	S000000021	0006493 // protein amino acid O-linked glycosylation // inferred from electronic annotation /// 0006493 // protein amino acid O-linked glycosylation // inferred from mutant phenotype	0005783 // endoplasmic reticulum // inferred from electronic annotation /// 0005783 // endoplasmic reticulum // traceable author statement /// 0005789 // endoplasmic reticulum membrane // inferred from electronic annotation /// 0016020 // membrane // inferred from electronic annotation /// 0016021 // integral to membrane // inferred from electronic annotation	0000030 // mannosyltransferase activity // inferred from electronic annotation /// 0004169 // dolichyl-phosphate-mannose-protein mannosyltransferase activity // inferred from electronic annotation /// 0004169 // dolichyl-phosphate-mannose-protein mannosyltransferase activity // inferred from mutant phenotype /// 0005515 // protein binding // inferred from physical interaction /// 0016740 // trans…	7084.25	7811.59	6052.85	7638.11	6473.36	7235.11	7433.88	6944.72	-1.04934	0.309617	0.206113	1.05079	0.235442	0.145762	-1.22814	0.0277632	0.0831049	-1.07041	0.481317	0.273735
1779398_at	YAL024C	YAL024C.S1	chrI:101565-105873 (-) // 100.0 //	Protein similar to GDP/GTP exchange factors but without detectable GEF activity; required for asymmetric localization of Bfa1p at daughter-directed spindle pole bodies and for mitotic exit at low temperatures	LTE1	chr1	S000000022	0007049 // cell cycle // inferred from electronic annotation /// 0007067 // mitosis // inferred from electronic annotation /// 0007096 // regulation of exit from mitosis // traceable author statement /// 0007264 // small GTPase mediated signal transduction // inferred from electronic annotation /// 0016192 // vesicle-mediated transport // inferred from genetic interaction /// 0031578 // mitotic c…	0005622 // intracellular // inferred from electronic annotation /// 0005737 // cytoplasm // inferred from electronic annotation /// 0005933 // cellular bud // inferred from direct assay /// 0005933 // cellular bud // inferred from electronic annotation	0005085 // guanyl-nucleotide exchange factor activity // inferred from direct assay /// 0005085 // guanyl-nucleotide exchange factor activity // inferred from electronic annotation /// 0005515 // protein binding // inferred from physical interaction	286.295	312.004	272.162	203.241	310.076	223.416	213.09	289.689	1.34354	0.0932912	0.129911	1.46419	0.0519524	0.0757677	1.27721	0.150116	0.12906	1.35947	0.0194749	0.048069
1779169_at	YAL025C	YAL025C.S1	chrI:100225-101146 (-) // 100.0 //	Essential nuclear protein, constituent of 66S pre-ribosomal particles; required for maturation of 25S and 5.8S rRNAs; required for maintenance of M1 satellite double-stranded RNA of the L-A virus	MAK16	chr1	S000000023	0000463 // maturation of LSU-rRNA from tricistronic rRNA transcript (SSU-rRNA, 5.8S rRNA, LSU-rRNA) // inferred from mutant phenotype /// 0000466 // maturation of 5.8S rRNA from tricistronic rRNA transcript (SSU-rRNA, 5.8S rRNA, LSU-rRNA) // inferred from mutant phenotype /// 0006412 // translation // inferred from electronic annotation /// 0007049 // cell cycle // inferred from electronic annota…	0005622 // intracellular // inferred from electronic annotation /// 0005634 // nucleus // inferred from electronic annotation /// 0005730 // nucleolus // inferred from direct assay /// 0005840 // ribosome // inferred from electronic annotation /// 0030687 // preribosome, large subunit precursor // inferred from direct assay	0003735 // structural constituent of ribosome // inferred from electronic annotation	414.03	677.544	419.515	149.114	412.48	217.465	180.074	490.048	2.29921	0.150444	0.153678	3.76258	0.0733985	0.0858691	2.32967	0.136501	0.125357	2.72136	0.0111405	0.0389844
1772226_at	YAL026C	YAL026C.S1	chrI:95630-99698 (-) // 100.0 //	Aminophospholipid translocase (flippase) that maintains membrane lipid asymmetry in post-Golgi secretory vesicles; contributes to clathrin-coated vesicle formation and endocytosis; mutations in human homolog ATP8B1 result in liver disease	DRS2	chr1	S000000024	0000028 // ribosomal small subunit assembly // inferred from mutant phenotype /// 0006754 // ATP biosynthetic process // inferred from electronic annotation /// 0006886 // intracellular protein transport // inferred from genetic interaction /// 0006892 // post-Golgi vesicle-mediated transport // inferred from genetic interaction /// 0006897 // endocytosis // inferred from genetic interaction /// …	0005794 // Golgi apparatus // inferred from electronic annotation /// 0005802 // trans-Golgi network // inferred from direct assay /// 0016020 // membrane // inferred from electronic annotation /// 0016021 // integral to membrane // inferred from electronic annotation	0000166 // nucleotide binding // inferred from electronic annotation /// 0000287 // magnesium ion binding // inferred from electronic annotation /// 0003824 // catalytic activity // inferred from electronic annotation /// 0004012 // phospholipid-translocating ATPase activity // inferred from electronic annotation /// 0004012 // phospholipid-translocating ATPase activity // inferred from genetic i…	799.714	822.299	833.05	743.176	850.631	730.712	736.918	818.234	1.08521	0.0815671	0.122914	1.11586	0.0354001	0.0674134	1.13045	0.0332256	0.0858009	1.11035	0.0193961	0.0480147
1773204_at	YAL027W	YAL027W.S1	chrI:94687-95473 (+) // 100.0 //	Protein involved in Rad1p/Rad10p-dependent removal of 3'-nonhomologous tails during double-strand break repair via single-strand annealing; green fluorescent protein (GFP)-fusion protein localizes to the nucleus	SAW1	chr1	S000000025	0000736 // double-strand break repair via single-strand annealing, removal of nonhomologous ends // inferred from genetic interaction /// 0006281 // DNA repair // inferred from electronic annotation /// 0006974 // response to DNA damage stimulus // inferred from electronic annotation	0005634 // nucleus // inferred from direct assay /// 0005634 // nucleus // inferred from electronic annotation	0005515 // protein binding // inferred from physical interaction	591.088	536.075	653.879	728.22	656.363	670.973	699.01	591.732	-1.18259	0.214477	0.175519	-1.30395	0.154102	0.117671	-1.06902	0.566658	0.245037	-1.1813	0.0859421	0.0987126
1772848_at	YAL028W	YAL028W.S1	chrI:92900-94487 (+) // 100.0 //	Tail-anchored endoplasmic reticulum membrane protein, interacts with homolog Frt1p but is not a substrate of calcineurin (unlike Frt1p), promotes growth in conditions of high Na+, alkaline pH, or cell wall stress; potential Cdc28p substrate	FRT2	chr1	S000000026	0006950 // response to stress // inferred from mutant phenotype	0005783 // endoplasmic reticulum // inferred from direct assay /// 0005783 // endoplasmic reticulum // inferred from electronic annotation /// 0005789 // endoplasmic reticulum membrane // inferred from electronic annotation /// 0016020 // membrane // inferred from electronic annotation /// 0016021 // integral to membrane // inferred from electronic annotation	0005515 // protein binding // inferred from physical interaction	460.159	331.545	377.447	895.159	405.242	712.067	798.379	386.161	-1.73501	0.113171	0.138723	-2.40806	0.0574153	0.0790745	-2.11522	0.0720685	0.103061	-2.06748	0.00458032	0.0301755
1771871_at	YAL029C	YAL029C.S1	chrI:87855-92271 (-) // 100.0 //	One of two type V myosin motors (along with MYO2) involved in actin-based transport of cargos; required for mRNA transport, including ASH1 mRNA, and facilitating the growth and movement of ER tubules into the growing bud along with She3p	MYO4	chr1	S000000027	0007533 // mating type switching // inferred from mutant phenotype /// 0008298 // intracellular mRNA localization // inferred from mutant phenotype /// 0008298 // intracellular mRNA localization // inferred from physical interaction /// 0048309 // endoplasmic reticulum inheritance // inferred from mutant phenotype	0005739 // mitochondrion // inferred from direct assay /// 0005933 // cellular bud // inferred from direct assay /// 0005933 // cellular bud // inferred from electronic annotation /// 0016459 // myosin complex // inferred from electronic annotation /// 0031941 // filamentous actin // inferred from direct assay	0000146 // microfilament motor activity // inferred from direct assay /// 0000166 // nucleotide binding // inferred from electronic annotation /// 0003774 // motor activity // inferred from electronic annotation /// 0003779 // actin binding // inferred from electronic annotation /// 0005515 // protein binding // inferred from electronic annotation /// 0005515 // protein binding // inferred from p…	1534.66	1864.15	1318.15	1214.21	1606.72	1149.59	1181.41	1556.51	1.29899	0.110305	0.137823	1.57779	0.0448569	0.0724038	1.11573	0.382112	0.197785	1.31746	0.0958061	0.104859
1777102_at	YAL030W	YAL030W.S1	chrI:87286-87753 (+) // 100.0 //	Vesicle membrane receptor protein (v-SNARE) involved in the fusion between Golgi-derived secretory vesicles with the plasma membrane; proposed to be involved in endocytosis; member of the synaptobrevin/VAMP family of R-type v-SNARE proteins	SNC1	chr1	S000000028	0006893 // Golgi to plasma membrane transport // traceable author statement /// 0006897 // endocytosis // inferred from mutant phenotype /// 0006897 // endocytosis // traceable author statement /// 0006906 // vesicle fusion // traceable author statement /// 0016192 // vesicle-mediated transport // inferred from electronic annotation	0005768 // endosome // inferred from direct assay /// 0005802 // trans-Golgi network // inferred from direct assay /// 0005886 // plasma membrane // inferred from direct assay /// 0005935 // cellular bud neck // inferred from direct assay /// 0012505 // endomembrane system // inferred from electronic annotation /// 0016020 // membrane // inferred from electronic annotation /// 0016021 // integral…	0005484 // SNAP receptor activity // traceable author statement /// 0005515 // protein binding // inferred from physical interaction	2785.65	2702.54	2632.1	3321.69	2845.76	2976.7	3144.47	2706.1	-1.12878	0.539303	0.281438	-1.16356	0.501644	0.234374	-1.19464	0.295229	0.170398	-1.16202	0.129481	0.124495
1772410_at	YAL031C	YAL031C.S1	chrI:84749-87032 (-) // 100.0 //	Cytoplasmic Glc7-interacting protein whose overexpression relocalizes Glc7p from the nucleus and prevents chromosome segregation; potential Cdc28p substrate	GIP4	chr1	S000000029	0007059 // chromosome segregation // inferred from mutant phenotype /// 0043666 // regulation of phosphoprotein phosphatase activity // inferred from mutant phenotype	0005737 // cytoplasm // inferred from direct assay /// 0005737 // cytoplasm // inferred from electronic annotation	0005515 // protein binding // inferred from physical interaction /// 0008157 // protein phosphatase 1 binding // inferred from direct assay /// 0008599 // protein phosphatase type 1 regulator activity // inferred from mutant phenotype	514.715	393.664	457.7	537.306	476.833	462.616	498.566	452.646	1.03239	0.880768	0.363306	-1.26647	0.128511	0.107946	-1.08928	0.461751	0.220012	-1.10145	0.330352	0.214662
1776134_at	YAL032C	YAL032C.S1	chrI:83335-84475 (-) // 100.0 //	Protein required for pre-mRNA splicing; associates with the spliceosome and interacts with splicing factors Prp22p and Prp46p; orthologous to human transcriptional coactivator SKIP and can activate transcription of a reporter gene	PRP45	chr1	S000000030	0000350 // generation of catalytic spliceosome for second transesterification step // inferred from genetic interaction /// 0000398 // nuclear mRNA splicing, via spliceosome // inferred from electronic annotation /// 0006397 // mRNA processing // inferred from electronic annotation /// 0008380 // RNA splicing // inferred from electronic annotation	0005634 // nucleus // inferred from direct assay /// 0005634 // nucleus // inferred from electronic annotation /// 0005681 // spliceosomal complex // inferred from electronic annotation /// 0071006 // U2-type catalytic step 1 spliceosome // inferred from direct assay /// 0071007 // U2-type catalytic step 2 spliceosome // inferred from direct assay /// 0071014 // post-mRNA release spliceosomal com…	0000384 // first spliceosomal transesterification activity // inferred by curator /// 0000386 // second spliceosomal transesterification activity // inferred by curator /// 0005515 // protein binding // inferred from electronic annotation /// 0005515 // protein binding // inferred from physical interaction	428.651	483.556	362.712	422.937	402.303	347.014	383.098	422.059	1.11891	0.258365	0.19152	1.26223	0.203973	0.135581	-1.0562	0.401945	0.203244	1.10169	0.502802	0.282059
1778045_at	YAL033W	YAL033W.S1	chrI:82706-83228 (+) // 100.0 //	Subunit of both RNase MRP, which cleaves pre-rRNA, and nuclear RNase P, which cleaves tRNA precursors to generate mature 5' ends	POP5	chr1	S000000031	0006364 // rRNA processing // inferred from direct assay /// 0006364 // rRNA processing // inferred from electronic annotation /// 0006364 // rRNA processing // traceable author statement /// 0006379 // mRNA cleavage // inferred from physical interaction /// 0008033 // tRNA processing // inferred from electronic annotation /// 0008033 // tRNA processing // traceable author statement /// 0034965 /…	0000172 // ribonuclease MRP complex // inferred from direct assay /// 0005634 // nucleus // inferred from electronic annotation /// 0005655 // nucleolar ribonuclease P complex // inferred from direct assay /// 0005737 // cytoplasm // inferred from electronic annotation	0000171 // ribonuclease MRP activity // inferred from direct assay /// 0000171 // ribonuclease MRP activity // inferred from mutant phenotype /// 0004526 // ribonuclease P activity // inferred from electronic annotation /// 0004526 // ribonuclease P activity // inferred from mutant phenotype /// 0004540 // ribonuclease activity // inferred from electronic annotation /// 0016787 // hydrolase activ…	2842.41	5140.17	2700.85	3570.97	2986.62	3368.06	3468.03	3404.44	-1.22009	0.0315775	0.0975237	1.48215	0.00952577	0.0525471	-1.2841	0.0213724	0.0811287	-1.01867	0.977518	0.42645
1769551_at	YAL034C	YAL034C.S1	chrI:80710-81952 (-) // 100.0 //	Non-essential protein of unknown function; expression induced in response to heat stress	FUN19	chr1	S000002134	---	---	---	1011.34	785.077	878.592	1825.28	859.111	1431.49	1616.44	886.883	-1.59828	0.143132	0.151198	-2.0589	0.0687549	0.0836147	-1.83977	0.09951	0.113283	-1.82257	0.00751256	0.0349181
1777576_at	YAL034W-A	YAL034W-A.S1	chrI:79718-80588 (+) // 100.0 //	Essential component of the MIND kinetochore complex (Mtw1p Including Nnf1p-Nsl1p-Dsn1p) which joins kinetochore subunits contacting DNA to those contacting microtubules; critical to kinetochore assembly	MTW1	chr1	S000000032	0007049 // cell cycle // inferred from electronic annotation /// 0007059 // chromosome segregation // inferred from direct assay /// 0007067 // mitosis // inferred from electronic annotation /// 0034501 // protein localization to kinetochore // inferred from mutant phenotype /// 0051301 // cell division // inferred from electronic annotation	0000775 // chromosome, centromeric region // inferred from electronic annotation /// 0000776 // kinetochore // inferred from electronic annotation /// 0000777 // condensed chromosome kinetochore // inferred from electronic annotation /// 0000818 // nuclear MIS12/MIND type complex // inferred from direct assay /// 0000922 // spindle pole // inferred from direct assay /// 0005634 // nucleus // infe…	---	165.546	207.482	200.425	116.581	203.686	95.6279	105.586	190.233	1.56788	0.0450383	0.104241	1.96505	0.0265775	0.060997	1.89821	0.028382	0.0834264	1.80168	0.00141742	0.0225921
1771464_at	YAL035W	YAL035W.S1	chrI:76427-79436 (+) // 100.0 //	GTPase, required for general translation initiation by promoting Met-tRNAiMet binding to ribosomes and ribosomal subunit joining; homolog of bacterial IF2	FUN12	chr1	S000000033	0006412 // translation // inferred from electronic annotation /// 0006413 // translational initiation // inferred from direct assay	0005739 // mitochondrion // inferred from direct assay /// 0022627 // cytosolic small ribosomal subunit // inferred from direct assay	0000166 // nucleotide binding // inferred from electronic annotation /// 0003743 // translation initiation factor activity // inferred from direct assay /// 0003743 // translation initiation factor activity // inferred from electronic annotation /// 0003924 // GTPase activity // inferred from direct assay /// 0003924 // GTPase activity // inferred from electronic annotation /// 0003924 // GTPase …	6180.04	6954.35	5355.85	5068.35	5798.64	4881.47	4974.03	6128.85	1.24251	0.0357016	0.10068	1.3982	0.0214109	0.0589964	1.07679	0.17531	0.13576	1.23216	0.0636957	0.0831283
1773564_at	YAL036C	YAL036C.S1	chrI:75043-76153 (-) // 100.0 //	Member of the DRG family of GTP-binding proteins; associates with translating ribosomes; interacts with Tma46p, Ygr250cp, Gir2p and Yap1p via two-hybrid	RBG1	chr1	S000000034	---	0005622 // intracellular // inferred from electronic annotation /// 0005737 // cytoplasm // inferred from direct assay /// 0005737 // cytoplasm // inferred from electronic annotation /// 0005844 // polysome // inferred from direct assay	0000166 // nucleotide binding // inferred from electronic annotation /// 0005515 // protein binding // inferred from physical interaction /// 0005525 // GTP binding // inferred from electronic annotation	6646.6	6206.22	6841.51	5776.58	7008.06	6696.54	6219.57	6559.18	1.06869	0.606333	0.289651	-1.00214	0.863722	0.324661	1.10001	0.462058	0.220093	1.05465	0.338758	0.218229
1771291_at	YAL037C-A	YAL037C-A.S1	chrI:73426-73519 (-) // 100.0 //	---	---	chr1	S000028732	---	---	---	62.9786	78.4983	57.004	221.266	68.8708	167.081	192.274	65.5621	-3.05302	0.0512897	0.108891	-2.44941	0.0715507	0.0850681	-3.37301	0.0428142	0.0891971	-2.93271	0.00159864	0.0230058
1776764_at	YAL037W	YAL037W.S1	chrI:74020-74824 (+) // 100.0 //	---	---	chr1	S000000035	---	---	---	241.02	242.737	227.477	368.63	233.416	358.567	363.563	236.978	-1.50844	0.00888945	0.0841921	-1.49776	0.00913925	0.0525471	-1.59824	0.00750113	0.0791422	-1.53416	0.000120792	0.0199978
1770962_at	YAL038W	YAL038W.S1	chrI:71786-73289 (+) // 100.0 //	Pyruvate kinase, functions as a homotetramer in glycolysis to convert phosphoenolpyruvate to pyruvate, the input for aerobic (TCA cycle) or anaerobic (glucose fermentation) respiration	CDC19	chr1	S000000036	0006090 // pyruvate metabolic process // inferred from mutant phenotype /// 0006096 // glycolysis // inferred from electronic annotation /// 0006096 // glycolysis // inferred from mutant phenotype	0001950 // plasma membrane enriched fraction // inferred from direct assay	0000166 // nucleotide binding // inferred from electronic annotation /// 0000287 // magnesium ion binding // inferred from electronic annotation /// 0003824 // catalytic activity // inferred from electronic annotation /// 0004743 // pyruvate kinase activity // inferred from direct assay /// 0004743 // pyruvate kinase activity // inferred from electronic annotation /// 0004743 // pyruvate kinase a…	23401.3	21680.3	23040.7	23354.3	21799.4	23401.3	23377	22695.2	1.00099	0.634364	0.297042	-1.07825	0.0381501	0.0688223	-1.01464	0.485691	0.226742	-1.03007	0.507402	0.283673
1779425_at	YAL039C	YAL039C.S1	chrI:68716-69526 (-) // 100.0 //	Cytochrome c heme lyase (holocytochrome c synthase), attaches heme to apo-cytochrome c (Cyc1p or Cyc7p) in the mitochondrial intermembrane space; human ortholog may have a role in microphthalmia with linear skin defects (MLS)	CYC3	chr1	S000000037	0018063 // cytochrome c-heme linkage // inferred from direct assay	0005739 // mitochondrion // inferred from direct assay /// 0005739 // mitochondrion // inferred from electronic annotation /// 0005743 // mitochondrial inner membrane // inferred from electronic annotation /// 0005758 // mitochondrial intermembrane space // inferred from direct assay /// 0016020 // membrane // inferred from electronic annotation	0004408 // holocytochrome-c synthase activity // inferred from direct assay /// 0004408 // holocytochrome-c synthase activity // inferred from electronic annotation /// 0005515 // protein binding // inferred from physical interaction /// 0016829 // lyase activity // inferred from electronic annotation /// 0046872 // metal ion binding // inferred from electronic annotation	1079.17	1272.99	899.513	1335.44	960.545	1010.94	1161.92	1073.12	-1.07671	0.74802	0.329446	1.09558	0.680368	0.276249	-1.29172	0.320786	0.178574	-1.08278	0.598147	0.315688
1776614_at	YAL040C	YAL040C.S1	chrI:65778-67521 (-) // 100.0 //	G1 cyclin involved in cell cycle progression; activates Cdc28p kinase to promote the G1 to S phase transition; plays a role in regulating transcription of the other G1 cyclins, CLN1 and CLN2; regulated by phosphorylation and proteolysis	CLN3	chr1	S000000038	0000082 // G1/S transition of mitotic cell cycle // traceable author statement /// 0000083 // regulation of transcription involved in G1/S-phase of mitotic cell cycle // inferred from genetic interaction /// 0007033 // vacuole organization // inferred from mutant phenotype /// 0007049 // cell cycle // inferred from electronic annotation /// 0008361 // regulation of cell size // inferred from muta…	0005634 // nucleus // inferred from direct assay	---	438.463	417.329	485.225	403.532	368.38	551.604	471.796	446.121	-1.07602	0.617639	0.29267	-1.13051	0.515634	0.238291	1.02846	0.976433	0.348776	-1.05755	0.442917	0.258826
1779111_at	YAL041W	YAL041W.S1	chrI:62840-65405 (+) // 100.0 //	Guanine nucleotide exchange factor (GEF or GDP-release factor) for Cdc42p; required for polarity establishment and maintenance, and mutants have morphological defects in bud formation and shmooing	CDC24	chr1	S000000039	0000750 // pheromone-dependent signal transduction involved in conjugation with cellular fusion // inferred from genetic interaction /// 0000753 // cell morphogenesis involved in conjugation with cellular fusion // inferred from mutant phenotype /// 0001403 // invasive growth in response to glucose limitation // inferred from physical interaction /// 0006033 // chitin localization // inferred fro…	0000131 // incipient cellular bud site // inferred from direct assay /// 0005622 // intracellular // inferred from electronic annotation /// 0005634 // nucleus // inferred from direct assay /// 0005737 // cytoplasm // inferred from direct assay /// 0005934 // cellular bud tip // inferred from direct assay /// 0005935 // cellular bud neck // inferred from direct assay /// 0043332 // mating project…	0005085 // guanyl-nucleotide exchange factor activity // inferred from electronic annotation /// 0005089 // Rho guanyl-nucleotide exchange factor activity // inferred from electronic annotation /// 0005089 // Rho guanyl-nucleotide exchange factor activity // traceable author statement /// 0005515 // protein binding // inferred from physical interaction	549.304	540.324	494.172	485.928	480.376	450.549	467.904	527.369	1.17397	0.241801	0.185949	1.15478	0.11183	0.101234	1.05614	0.580289	0.245878	1.12709	0.15958	0.139531
1770706_at	YAL042W	YAL042W.S1	chrI:61316-62564 (+) // 100.0 //	Protein localized to COPII-coated vesicles, forms a complex with Erv41p; involved in the membrane fusion stage of transport	ERV46	chr1	S000000040	0006810 // transport // inferred from electronic annotation /// 0006888 // ER to Golgi vesicle-mediated transport // inferred from physical interaction /// 0015031 // protein transport // inferred from electronic annotation /// 0016192 // vesicle-mediated transport // inferred from electronic annotation	0000139 // Golgi membrane // inferred from electronic annotation /// 0005783 // endoplasmic reticulum // inferred from electronic annotation /// 0005789 // endoplasmic reticulum membrane // inferred from electronic annotation /// 0005794 // Golgi apparatus // inferred from electronic annotation /// 0016020 // membrane // inferred from electronic annotation /// 0016021 // integral to membrane // i…	0005515 // protein binding // inferred from physical interaction	4759.52	6307.71	4675.16	5756.2	4633.54	5645.56	5700.61	5196.77	-1.19768	0.0218108	0.0905313	1.10648	0.0442432	0.072216	-1.21929	0.0152257	0.0791422	-1.0969	0.454108	0.263231
1777795_at	YAL043C	YAL043C.S1	chrI:58695-61053 (-) // 100.0 //	Subunit of holo-CPF, a multiprotein complex and functional homolog of mammalian CPSF, required for the cleavage and polyadenylation of mRNA and snoRNA 3' ends; involved in pre-tRNA processing; binds to the phosphorylated CTD of RNAPII	PTA1	chr1	S000000041	0006378 // mRNA polyadenylation // inferred from mutant phenotype /// 0006379 // mRNA cleavage // inferred from mutant phenotype /// 0006397 // mRNA processing // inferred from electronic annotation /// 0008033 // tRNA processing // inferred from electronic annotation /// 0008033 // tRNA processing // inferred from mutant phenotype /// 0030846 // termination of RNA polymerase II transcription, po…	0005634 // nucleus // inferred from electronic annotation /// 0005847 // mRNA cleavage and polyadenylation specificity factor complex // inferred from physical interaction /// 0005849 // mRNA cleavage factor complex // inferred from physical interaction	0003723 // RNA binding // inferred by curator	585.754	610.273	531.004	633.21	507.956	714.203	672.486	574.706	-1.14807	0.235513	0.183409	-1.10195	0.364729	0.189595	-1.26645	0.101253	0.113283	-1.17014	0.0734451	0.0905701
1770632_at	YAL044C	YAL044C.S1	chrI:57950-58463 (-) // 99.42 //	H subunit of the mitochondrial glycine decarboxylase complex, required for the catabolism of glycine to 5,10-methylene-THF; also required for all protein lipoylation; expression is regulated by levels of 5,10-methylene-THF	GCV3	chr1	S000000042	0006546 // glycine catabolic process // inferred from electronic annotation /// 0006546 // glycine catabolic process // inferred from mutant phenotype /// 0006730 // one-carbon metabolic process // inferred from genetic interaction /// 0009249 // protein lipoylation // inferred from mutant phenotype	0005739 // mitochondrion // inferred from direct assay /// 0005739 // mitochondrion // inferred from electronic annotation /// 0005960 // glycine cleavage complex // inferred from electronic annotation	0004375 // glycine dehydrogenase (decarboxylating) activity // inferred from mutant phenotype /// 0031405 // lipoic acid binding // inferred from electronic annotation /// 0042802 // identical protein binding // inferred from physical interaction	14100.9	15710	14341.4	14382.2	14448.2	13698.2	14036.5	14700.7	1.00461	0.825947	0.350681	1.11927	0.141746	0.113199	1.02175	0.676611	0.26972	1.04735	0.489265	0.277044
1777171_at	YAL044W-A	YAL044W-A.S1	chrI:57518-57851 (+) // 100.0 //	---	---	chr1	S000007586	---	---	---	4691.07	5328.82	4475.4	4579.26	5089.47	4829.31	4702.79	4818.27	-1.00248	0.823553	0.349995	1.1331	0.0458774	0.0727871	-1.0508	0.334565	0.183554	1.02461	0.62439	0.324002
1775727_at	YAL046C	YAL046C.S1	chrI:57029-57386 (-) // 100.0 //	Protein involved in mitochondrial function or organization; null mutant displays elevated frequency of mitochondrial genome loss	AIM1	chr1	S000000044	---	---	---	2459.93	2959.42	2297.42	2660.72	2585.09	2492.71	2575.43	2557.29	-1.04689	0.486509	0.264429	1.14913	0.227507	0.143013	-1.12099	0.434133	0.212212	-1.00704	0.999357	0.432213
1778536_at	YAL047C	YAL047C.S1	chrI:54989-56858 (-) // 100.0 //	Component of the cytoplasmic Tub4p (gamma-tubulin) complex, binds spindle pole bodies and links them to microtubules; has roles in astral microtubule formation and stabilization	SPC72	chr1	S000000045	0000022 // mitotic spindle elongation // inferred from mutant phenotype /// 0000070 // mitotic sister chromatid segregation // inferred from mutant phenotype /// 0000741 // karyogamy // inferred from electronic annotation /// 0007020 // microtubule nucleation // inferred from mutant phenotype /// 0007049 // cell cycle // inferred from electronic annotation /// 0030473 // nuclear migration along m…	0005634 // nucleus // inferred from electronic annotation /// 0005737 // cytoplasm // inferred from electronic annotation /// 0005816 // spindle pole body // inferred from electronic annotation /// 0005824 // outer plaque of spindle pole body // inferred from direct assay /// 0005856 // cytoskeleton // inferred from electronic annotation	0005200 // structural constituent of cytoskeleton // inferred from physical interaction	196.691	232.667	165.047	148.603	202.455	142.207	145.369	196.204	1.35304	0.0133145	0.0868793	1.60051	0.00593706	0.0525471	1.13535	0.035381	0.0858009	1.34969	0.0450599	0.0695927
1776590_at	YAL048C	YAL048C.S1	chrI:52801-54790 (-) // 100.0 //	Evolutionarily-conserved tail-anchored outer mitochondrial membrane GTPase which regulates mitochondrial morphology; cells lacking Gem1p contain collapsed, globular, or grape-like mitochondria; not required for pheromone-induced cell death	GEM1	chr1	S000000046	0000001 // mitochondrion inheritance // inferred from genetic interaction /// 0007264 // small GTPase mediated signal transduction // inferred from electronic annotation /// 0016192 // vesicle-mediated transport // inferred from genetic interaction /// 0047497 // mitochondrion transport along microtubule // inferred from electronic annotation	0005622 // intracellular // inferred from electronic annotation /// 0005739 // mitochondrion // inferred from direct assay /// 0005739 // mitochondrion // inferred from electronic annotation /// 0005741 // mitochondrial outer membrane // inferred from direct assay /// 0005741 // mitochondrial outer membrane // inferred from electronic annotation /// 0016020 // membrane // inferred from electronic…	0000166 // nucleotide binding // inferred from electronic annotation /// 0003924 // GTPase activity // inferred from direct assay /// 0005509 // calcium ion binding // inferred from electronic annotation /// 0005525 // GTP binding // inferred from electronic annotation /// 0016787 // hydrolase activity // inferred from electronic annotation	168.714	94.692	174.547	107.055	149.546	152.288	127.684	140.753	1.32134	0.404484	0.236758	-1.34842	0.379859	0.194215	1.36702	0.409605	0.205312	1.10236	0.74008	0.361849
1775869_at	YAL049C	YAL049C.S1	chrI:51855-52596 (-) // 100.0 //	Cytoplasmic protein involved in mitochondrial function or organization; null mutant displays reduced frequency of mitochondrial genome loss; potential Hsp82p interactor	AIM2	chr1	S000000047	---	0005737 // cytoplasm // inferred from direct assay /// 0005737 // cytoplasm // inferred from electronic annotation	0005515 // protein binding // inferred from physical interaction /// 0016787 // hydrolase activity // inferred from electronic annotation /// 0042802 // identical protein binding // inferred from physical interaction	1782.76	1589.77	1818.58	1830.09	1838.61	1706.35	1767.14	1727.3	1.00879	0.971112	0.38842	-1.11159	0.190808	0.130703	1.02907	0.569784	0.245037	-1.02306	0.682687	0.342735
1776233_at	YAL051W	YAL051W.S1	chrI:48564-51751 (+) // 99.91 //	Oleate-activated transcription factor, acts alone and as a heterodimer with Pip2p; activates genes involved in beta-oxidation of fatty acids and peroxisome organization and biogenesis	OAF1	chr1	S000000048	0006350 // transcription // inferred from electronic annotation /// 0006355 // regulation of transcription, DNA-dependent // inferred from electronic annotation /// 0006631 // fatty acid metabolic process // inferred from genetic interaction /// 0007031 // peroxisome organization // inferred from genetic interaction /// 0016481 // negative regulation of transcription // inferred from mutant pheno…	0005634 // nucleus // inferred from electronic annotation /// 0005634 // nucleus // inferred from physical interaction	0003677 // DNA binding // inferred from direct assay /// 0003677 // DNA binding // inferred from electronic annotation /// 0003700 // transcription factor activity // inferred from electronic annotation /// 0005515 // protein binding // inferred from physical interaction /// 0008270 // zinc ion binding // inferred from electronic annotation /// 0016563 // transcription activator activity // infer…	741.303	578.178	646.551	689.874	644.037	610.882	649.178	651.956	1.14191	0.158157	0.155845	-1.1228	0.182794	0.128032	-1.00406	0.398865	0.202092	1.00428	0.876686	0.40051
1771724_at	YAL053W	YAL053W.S1	chrI:45899-48251 (+) // 100.0 //	Putative FAD transporter; required for uptake of FAD into endoplasmic reticulum; involved in cell wall maintenance	FLC2	chr1	S000000049	0006457 // protein folding // inferred from mutant phenotype /// 0006810 // transport // inferred from electronic annotation /// 0009272 // fungal-type cell wall biogenesis // inferred from mutant phenotype /// 0015883 // FAD transport // inferred from mutant phenotype /// 0055085 // transmembrane transport // inferred from mutant phenotype	0005737 // cytoplasm // inferred from direct assay /// 0005783 // endoplasmic reticulum // inferred from direct assay /// 0005783 // endoplasmic reticulum // inferred from electronic annotation /// 0005789 // endoplasmic reticulum membrane // inferred from electronic annotation /// 0016020 // membrane // inferred from electronic annotation /// 0016021 // integral to membrane // inferred from elec…	0005515 // protein binding // inferred from physical interaction /// 0015230 // FAD transmembrane transporter activity // inferred from mutant phenotype	1949.92	1477.15	1703.63	2694.68	1921.21	2272.24	2474.46	1699.39	-1.26897	0.172805	0.160957	-1.6751	0.0590675	0.0793391	-1.45244	0.0942865	0.110629	-1.45612	0.0182833	0.0471141
1772915_at	YAL054C	YAL054C.S1	chrI:42881-45023 (-) // 100.0 //	Acetyl-coA synthetase isoform which, along with Acs2p, is the nuclear source of acetyl-coA for histone acetlyation; expressed during growth on nonfermentable carbon sources and under aerobic conditions	ACS1	chr1	S000000050	0006085 // acetyl-CoA biosynthetic process // inferred from direct assay /// 0008152 // metabolic process // inferred from electronic annotation /// 0016573 // histone acetylation // inferred from genetic interaction /// 0019654 // acetate fermentation // inferred from mutant phenotype	0005634 // nucleus // inferred from electronic annotation /// 0005737 // cytoplasm // inferred from electronic annotation /// 0005739 // mitochondrion // inferred from direct assay /// 0005739 // mitochondrion // inferred from electronic annotation /// 0005783 // endoplasmic reticulum // inferred from electronic annotation /// 0005792 // microsome // inferred from electronic annotation /// 000582…	0000166 // nucleotide binding // inferred from electronic annotation /// 0003824 // catalytic activity // inferred from electronic annotation /// 0003987 // acetate-CoA ligase activity // inferred from direct assay /// 0003987 // acetate-CoA ligase activity // inferred from electronic annotation /// 0005515 // protein binding // inferred from physical interaction /// 0005524 // ATP binding // inf…	1343.98	1684.73	1302.44	1795.54	1483.31	1731.25	1763.1	1434.07	-1.31185	0.0266751	0.0954113	-1.0465	0.338408	0.180968	-1.35368	0.0251739	0.0831049	-1.22946	0.0881772	0.0999285
1778295_at	YAL055W	YAL055W.S1	chrI:42177-42720 (+) // 100.0 //	Putative peroxisomal membrane protein required for import of peroxisomal proteins, functionally complements a Pichia pastoris pex22 mutation	PEX22	chr1	S000000051	0007031 // peroxisome organization // inferred from electronic annotation /// 0016562 // protein import into peroxisome matrix, receptor recycling // inferred from mutant phenotype	0005777 // peroxisome // inferred from electronic annotation /// 0005778 // peroxisomal membrane // inferred from electronic annotation /// 0016020 // membrane // inferred from electronic annotation /// 0016021 // integral to membrane // inferred from electronic annotation	---	1093.32	1057.69	1129.37	1026.84	1183.22	951.929	988.68	1093.09	1.10581	0.241772	0.185949	1.06978	0.402832	0.201892	1.14231	0.165825	0.133887	1.10557	0.0642696	0.0833411
1777146_at	YAL056W	YAL056W.S1	chrI:39259-41902 (+) // 100.0 //	Multistep regulator of cAMP-PKA signaling; inhibits PKA downstream of Gpa2p and Cyr1p, thereby increasing cAMP dependency; inhibits Ras activity through direct interactions with Ira1p/2p; regulated by G-alpha protein Gpa2p; homolog of Gpb1p	GPB2	chr1	S000000052	0001403 // invasive growth in response to glucose limitation // inferred from genetic interaction /// 0007124 // pseudohyphal growth // inferred from genetic interaction /// 0007165 // signal transduction // inferred from electronic annotation /// 0007165 // signal transduction // inferred from physical interaction /// 0010255 // glucose mediated signaling pathway // inferred from genetic interac…	0005737 // cytoplasm // inferred from direct assay /// 0005737 // cytoplasm // inferred from electronic annotation /// 0005739 // mitochondrion // inferred from direct assay /// 0005739 // mitochondrion // inferred from electronic annotation /// 0005886 // plasma membrane // inferred from direct assay	0004862 // cAMP-dependent protein kinase inhibitor activity // inferred from genetic interaction /// 0004871 // signal transducer activity // inferred from electronic annotation /// 0004871 // signal transducer activity // inferred from physical interaction /// 0032794 // GTPase activating protein binding // inferred from physical interaction /// 0042802 // identical protein binding // inferred f…	879.177	693.821	764.673	854.573	840.894	814.172	834.125	775.531	1.05401	0.181751	0.164252	-1.20222	0.0730925	0.0856789	-1.09083	0.206641	0.143817	-1.07556	0.571313	0.3068
1771966_at	YAL058W	YAL058W.S1	chrI:37464-38973 (+) // 100.0 //	Calnexin; integral membrane ER chaperone involved in folding and quality control of glycoproteins; chaperone activity is inhibited by Mpd1p, with which Cne1p interacts; 24% identical to mammalian calnexin; Ca+ binding not yet shown in yeast	CNE1	chr1	S000000054	0006457 // protein folding // inferred from electronic annotation /// 0006457 // protein folding // inferred from mutant phenotype /// 0030433 // ER-associated protein catabolic process // inferred from mutant phenotype	0005783 // endoplasmic reticulum // inferred from electronic annotation /// 0005789 // endoplasmic reticulum membrane // inferred from electronic annotation /// 0016020 // membrane // inferred from electronic annotation /// 0016021 // integral to membrane // inferred from electronic annotation /// 0030176 // integral to endoplasmic reticulum membrane // inferred from direct assay	0005509 // calcium ion binding // inferred from electronic annotation /// 0005515 // protein binding // inferred from physical interaction /// 0005529 // sugar binding // inferred from electronic annotation /// 0051082 // unfolded protein binding // inferred from electronic annotation /// 0051082 // unfolded protein binding // inferred from mutant phenotype	860.445	869.836	894.111	1140.7	1002.12	1155.74	1148.15	874.685	-1.33441	0.00975496	0.0841921	-1.32001	0.0113756	0.0525471	-1.28417	0.0136919	0.0791422	-1.31269	0.000783438	0.0213736
1779249_at	YAL059W	YAL059W.S1	chrI:36509-37148 (+) // 100.0 //	Pre-ribosomal factor involved in 60S ribosomal protein subunit export; associates with the pre-60S particle; shuttles between the nucleus and cytoplasm	ECM1	chr1	S000000055	0000055 // ribosomal large subunit export from nucleus // inferred from genetic interaction /// 0031505 // fungal-type cell wall organization // inferred from mutant phenotype	0005634 // nucleus // inferred from direct assay /// 0005634 // nucleus // inferred from electronic annotation /// 0005730 // nucleolus // inferred from direct assay /// 0030687 // preribosome, large subunit precursor // inferred from direct assay	---	2211.18	3796.36	2427.57	1778.32	2615.92	2256.7	2003.35	2731.35	1.10381	0.527776	0.278166	1.8951	0.0867796	0.0922174	1.21176	0.420139	0.20826	1.36348	0.17825	0.148666
1777350_at	YAL060W	YAL060W.S1	chrI:35155-36304 (+) // 100.0 //	NAD-dependent (R,R)-butanediol dehydrogenase, catalyzes oxidation of (R,R)-2,3-butanediol to (3R)-acetoin, oxidation of meso-butanediol to (3S)-acetoin, and reduction of acetoin; enhances use of 2,3-butanediol as an aerobic carbon source	BDH1	chr1	S000000056	0006066 // alcohol metabolic process // inferred from mutant phenotype /// 0008152 // metabolic process // inferred from electronic annotation /// 0034079 // butanediol biosynthetic process // inferred from mutant phenotype /// 0055114 // oxidation reduction // inferred from electronic annotation	0005737 // cytoplasm // inferred from direct assay	0000721 // (R,R)-butanediol dehydrogenase activity // inferred from direct assay /// 0000721 // (R,R)-butanediol dehydrogenase activity // inferred from electronic annotation /// 0003824 // catalytic activity // inferred from electronic annotation /// 0005488 // binding // inferred from electronic annotation /// 0005515 // protein binding // inferred from physical interaction /// 0008270 // zinc …	7933.82	7508.45	7647.65	10614.9	8176.12	8647.7	9580.6	7694.97	-1.20756	0.370858	0.225693	-1.27598	0.252265	0.152648	-1.25277	0.280365	0.166082	-1.24511	0.0370799	0.0634836
1776156_at	YAL061W	YAL061W.S1	chrI:33448-34702 (+) // 100.0 //	Putative medium-chain alcohol dehydrogenase with similarity to BDH1; transcription induced by constitutively active PDR1 and PDR3	BDH2	chr1	S000000057	0008152 // metabolic process // inferred from electronic annotation /// 0055114 // oxidation reduction // inferred from electronic annotation	0005634 // nucleus // inferred from direct assay /// 0005634 // nucleus // inferred from electronic annotation /// 0005737 // cytoplasm // inferred from direct assay /// 0005737 // cytoplasm // inferred from electronic annotation	0000721 // (R,R)-butanediol dehydrogenase activity // inferred from electronic annotation /// 0003824 // catalytic activity // inferred from electronic annotation /// 0005488 // binding // inferred from electronic annotation /// 0008270 // zinc ion binding // inferred from electronic annotation /// 0016491 // oxidoreductase activity // inferred from electronic annotation /// 0046872 // metal ion …	312.714	254.655	227.046	1273.16	272.713	677.271	928.585	262.465	-2.96945	0.187437	0.165911	-3.64646	0.144353	0.113936	-4.08985	0.133122	0.124604	-3.53795	0.00570183	0.0326834
1772549_at	YAL062W	YAL062W.S1	chrI:31567-32941 (+) // 100.0 //	NADP(+)-dependent glutamate dehydrogenase, synthesizes glutamate from ammonia and alpha-ketoglutarate; rate of alpha-ketoglutarate utilization differs from Gdh1p; expression regulated by nitrogen and carbon sources	GDH3	chr1	S000000058	0006520 // cellular amino acid metabolic process // inferred from electronic annotation /// 0006537 // glutamate biosynthetic process // inferred from genetic interaction /// 0008152 // metabolic process // inferred from electronic annotation /// 0019676 // ammonia assimilation cycle // inferred from expression pattern /// 0055114 // oxidation reduction // inferred from electronic annotation	0005625 // soluble fraction // inferred from direct assay /// 0005634 // nucleus // inferred from direct assay /// 0005739 // mitochondrion // inferred from direct assay	0003824 // catalytic activity // inferred from electronic annotation /// 0004354 // glutamate dehydrogenase (NADP+) activity // inferred from direct assay /// 0004354 // glutamate dehydrogenase (NADP+) activity // inferred from electronic annotation /// 0004354 // glutamate dehydrogenase (NADP+) activity // inferred from mutant phenotype /// 0005488 // binding // inferred from electronic annotati…	250.192	391.24	255.412	515.39	250.952	561.966	538.174	292.406	-2.15105	0.0143256	0.0868793	-1.37556	0.0494627	0.0745146	-2.10709	0.0152138	0.0791422	-1.84051	0.0151605	0.0436023
1779679_s_at	YAL063C	YAL063C.S1	chrI:203507-208007 (+) // 91.48 // /// chrI:24000-27969 (-) // 100.0 //	Lectin-like protein involved in flocculation, cell wall protein that binds to mannose chains on the surface of other cells, confers floc-forming ability that is chymotrypsin sensitive and heat resistant; similar to Flo5p /// Lectin-like cell wall protein (flocculin) involved in flocculation, binds to mannose chains on the surface of other cells, confers floc-forming ability that is chymotrypsin r…	FLO1 /// FLO5 /// FLO9	chr1 /// chr8	S000000059 /// S000000084 /// S000001254	0000128 // flocculation // inferred from electronic annotation /// 0000128 // flocculation // inferred from mutant phenotype /// 0000501 // flocculation via cell wall protein-carbohydrate interaction // inferred from mutant phenotype /// 0000501 // flocculation via cell wall protein-carbohydrate interaction // inferred from genetic interaction /// 0000501 // flocculation via cell wall protein-car…	0005576 // extracellular region // inferred from electronic annotation /// 0005618 // cell wall // inferred from electronic annotation /// 0005886 // plasma membrane // inferred from electronic annotation /// 0009277 // fungal-type cell wall // inferred from direct assay /// 0009277 // fungal-type cell wall // traceable author statement /// 0016020 // membrane // inferred from electronic annotati…	0005537 // mannose binding // inferred from mutant phenotype	571.381	607.643	501.839	1044.36	569.503	914.602	977.342	558.53	-1.7105	0.0381836	0.101731	-1.60842	0.0468893	0.0734109	-1.94753	0.0278186	0.0831049	-1.74985	0.00146598	0.0226597
1776321_at	YAL063C-A	YAL063C-A.S1	chrI:209305-209604 (+) // 94.85 // /// chrVIII:529915-530214 (+) // 93.81 // /// chrI:22396-22687 (-) // 100.0 //	---	---	chr1	S000028813	---	---	---	120.652	132.035	153.178	167.276	145.379	159.822	163.507	134.629	-1.35519	0.0640421	0.11607	-1.23836	0.234004	0.145451	-1.06743	0.477068	0.224565	-1.21449	0.368676	0.230355
1772356_at	YAL064C-A	YAL064C-A.S1	chrI:13363-13744 (-) // 100.0 //	---	---	chr1	S000002140	---	---	---	9.31438	10.7075	10.119	10.2388	9.91024	10.0007	10.119	10.0306	-1.08639	0.0961283	0.131084	1.05816	0.133448	0.109882	-1	1	0.352257	-1.00882	0.936514	0.416482
1772528_at	YAL064W	YAL064W.S1	chrI:21525-21852 (+) // 100.0 // /// chrI:210148-210468 (-) // 92.97 // /// chrVIII:530758-531079 (-) // 93.88 //	---	---	chr1	S000000060	---	---	---	22.0866	23.9745	27.4524	27.406	29.5286	21.216	24.1132	24.4054	-1.09176	0.0304914	0.0969485	-1.00578	1	0.356947	1.13848	0.0127822	0.0791422	1.01212	0.796919	0.378109
1771550_at	YAL064W-B	YAL064W-B.S1	chrI:12046-12427 (+) // 100.0 // /// chrI:24478-24880 (+) // 97.9 // /// chrI:207121-207502 (-) // 90.81 // /// chrVIII:527766-528168 (-) // 91.6 //	---	---	chr1	S000002141	---	0016020 // membrane // inferred from electronic annotation /// 0016021 // integral to membrane // inferred from electronic annotation	---	44.4552	51.8557	40.1915	45.1449	38.1815	44.9958	45.0705	45.2501	-1.01384	0.299221	0.202985	1.15055	0.299221	0.168322	-1.12139	0.0185756	0.0795787	1.00398	0.313017	0.207322
1775769_at	YAL065C	YAL065C.S1	chrI:11565-11952 (-) // 100.0 //	---	---	chr1	S000001817	---	0016020 // membrane // inferred from electronic annotation /// 0016021 // integral to membrane // inferred from electronic annotation	---	11.4247	13.5566	14.6919	12.4052	15.1466	13.8539	13.1095	13.153	-1.14747	0.117436	0.140072	1.0341	0.122913	0.105741	1.12071	0.42055	0.208412	1.00332	0.889023	0.404113
1769997_at	YAL067C	YAL067C.S1	chrI:7235-9017 (-) // 100.0 //	Putative permease, member of the allantoate transporter subfamily of the major facilitator superfamily; mutation confers resistance to ethionine sulfoxide	SEO1	chr1	S000000062	0006810 // transport // inferred from electronic annotation /// 0055085 // transmembrane transport // inferred from electronic annotation	0016020 // membrane // inferred from electronic annotation /// 0016021 // integral to membrane // inferred from electronic annotation	---	42.1327	48.3807	66.313	51.3788	51.3788	53.7134	52.5329	51.3211	-1.24684	0.167071	0.158893	-1.08583	0.570224	0.248611	1.26231	0.132881	0.124561	-1.02361	0.96586	0.423501
1771192_at	YAL067W-A	YAL067W-A.S1	chrI:2479-2707 (+) // 100.0 // /// chrIX:9468-9696 (+) // 92.54 // /// chrVII:6965-7192 (+) // 93.42 // /// chrX:9451-9679 (+) // 92.54 // /// chrXI:2495-2722 (+) // 95.61 // /// chrIII:307253-307483 (-) // 93.86 // /// chrIX:433384-433611 (-) // 95.61 //	---	---	chr1	S000028593	---	---	---	9.74444	8.32661	7.83449	7.30513	8.0946	7.99446	7.642	8.59829	1.27512	0.0232381	0.0908316	1.08958	0.316168	0.173316	1.02519	0.287631	0.168238	1.12514	0.499271	0.280546
1773641_x_at	YAL068C	YAL068C.S1	chrII:809050-809413 (+) // 94.77 // /// chrIV:1523234-1523597 (+) // 97.8 // /// chrV:63727-64090 (+) // 94.49 // /// chrVII:1080312-1080675 (+) // 95.32 // /// chrXII:1062916-1063279 (+) // 96.69 // /// chrXIV:781917-782280 (+) // 96.14 // /// chrI:1806-2169 (-) // 100.0 // /// chrII:7604-7968 (-) // 98.9 // /// chrIX:8792-9155 (-) // 97.8 // /// chrVII:6289-6652 (-) // 96.97 // /// chrVIII:1192…	Protein of unknown function, member of the seripauperin multigene family encoded mainly in subtelomeric regions	PAU8	chr1	S000002142	0006950 // response to stress // inferred from electronic annotation /// 0030437 // ascospore formation // inferred from mutant phenotype /// 0045944 // positive regulation of transcription from RNA polymerase II promoter // inferred from mutant phenotype	---	---	189.38	214.381	197.538	235.97	150.182	231.613	233.78	200.166	-1.23446	0.0690246	0.117907	-1.0905	0.152587	0.117172	-1.18347	0.0791946	0.106232	-1.16794	0.0214943	0.0502861
1771566_at	YAR002C-A	YAR002C-A.S1	chrI:154066-154726 (-) // 100.0 //	Protein that forms a heterotrimeric complex with Erp2p, Emp24p, and Erv25p; member, along with Emp24p and Erv25p, of the p24 family involved in ER to Golgi transport and localized to COPII-coated vesicles	ERP1	chr1	S000002129	0006810 // transport // inferred from electronic annotation /// 0006888 // ER to Golgi vesicle-mediated transport // inferred from physical interaction /// 0015031 // protein transport // inferred from electronic annotation /// 0016192 // vesicle-mediated transport // inferred from electronic annotation	0005739 // mitochondrion // inferred from direct assay /// 0005783 // endoplasmic reticulum // inferred from electronic annotation /// 0005789 // endoplasmic reticulum membrane // inferred from electronic annotation /// 0016020 // membrane // inferred from electronic annotation /// 0016021 // integral to membrane // inferred from electronic annotation /// 0030134 // ER to Golgi transport vesicle …	0005515 // protein binding // inferred from physical interaction /// 0042802 // identical protein binding // inferred from physical interaction	7591.14	8480.3	7619.07	7459.17	7917.34	7939.87	7695.5	7886.12	-1.01379	0.994397	0.392714	1.10198	0.137694	0.111528	-1.01006	0.717881	0.281293	1.02477	0.588149	0.312414
1769591_at	YAR002W	YAR002W.S1	chrI:152258-153878 (+) // 100.0 //	Subunit of the nuclear pore complex (NPC), functions to anchor Nup2p to the NPC in a process controlled by the nucleoplasmic concentration of Gsp1p-GTP; potential Cdc28p substrate; involved in telomere maintenance	NUP60	chr1	S000000063	0000059 // protein import into nucleus, docking // inferred from mutant phenotype /// 0006810 // transport // inferred from electronic annotation /// 0006913 // nucleocytoplasmic transport // inferred from mutant phenotype /// 0015031 // protein transport // inferred from electronic annotation /// 0051028 // mRNA transport // inferred from electronic annotation /// 0055085 // transmembrane transp…	0005634 // nucleus // inferred from electronic annotation /// 0005643 // nuclear pore // inferred from electronic annotation /// 0005643 // nuclear pore // traceable author statement /// 0016020 // membrane // inferred from electronic annotation /// 0031965 // nuclear membrane // inferred from electronic annotation	0005515 // protein binding // inferred from physical interaction /// 0017056 // structural constituent of nuclear pore // traceable author statement	1331.1	1476.74	1335.9	1041.61	1322.64	1049.87	1045.73	1379.57	1.27291	0.00977902	0.0841921	1.41217	0.00525054	0.0525471	1.2775	0.00938988	0.0791422	1.31931	0.00365028	0.0280234
1778119_at	YAR003W	YAR003W.S1	chrI:155006-156287 (+) // 100.0 //	Subunit of the COMPASS (Set1C) complex, which methylates histone H3 on lysine 4 and is required in transcriptional silencing near telomeres; WD40 beta propeller superfamily member with similarity to mammalian Rbbp7	SWD1	chr1	S000000064	0000723 // telomere maintenance // inferred from mutant phenotype /// 0006348 // chromatin silencing at telomere // inferred from mutant phenotype /// 0006355 // regulation of transcription, DNA-dependent // inferred from mutant phenotype /// 0051568 // histone H3-K4 methylation // inferred from direct assay	0000781 // chromosome, telomeric region // inferred from electronic annotation /// 0005634 // nucleus // inferred from electronic annotation /// 0005694 // chromosome // inferred from electronic annotation /// 0048188 // Set1C/COMPASS complex // inferred from physical interaction	0005515 // protein binding // inferred from physical interaction /// 0042800 // histone methyltransferase activity (H3-K4 specific) // inferred from direct assay /// 0042800 // histone methyltransferase activity (H3-K4 specific) // inferred from mutant phenotype	635.99	505.34	775.004	474.505	707.139	637.349	549.932	629.185	1.15648	0.569021	0.281438	-1.08824	0.776139	0.301689	1.40927	0.270519	0.163326	1.14411	0.434282	0.255625
1773412_at	YAR007C	YAR007C.S1	chrI:156755-158621 (-) // 100.0 //	Subunit of heterotrimeric Replication Protein A (RPA), which is a highly conserved single-stranded DNA binding protein involved in DNA replication, repair, and recombination	RFA1	chr1	S000000065	0000722 // telomere maintenance via recombination // inferred from genetic interaction /// 0000724 // double-strand break repair via homologous recombination // inferred from genetic interaction /// 0006260 // DNA replication // inferred from electronic annotation /// 0006260 // DNA replication // inferred from mutant phenotype /// 0006268 // DNA unwinding involved in replication // inferred from…	0000781 // chromosome, telomeric region // inferred from mutant phenotype /// 0000794 // condensed nuclear chromosome // inferred from direct assay /// 0005634 // nucleus // inferred from electronic annotation /// 0005662 // DNA replication factor A complex // inferred from direct assay /// 0005737 // cytoplasm // inferred from direct assay	0003676 // nucleic acid binding // inferred from electronic annotation /// 0003677 // DNA binding // inferred from electronic annotation /// 0003690 // double-stranded DNA binding // inferred from direct assay /// 0003697 // single-stranded DNA binding // inferred from direct assay /// 0005515 // protein binding // inferred from physical interaction /// 0043565 // sequence-specific DNA binding //…	1076.55	856.833	1238.78	738.498	1051.84	683.487	710.46	1045.44	1.51528	0.0328277	0.0983311	1.20602	0.110903	0.100937	1.74368	0.0208872	0.0811287	1.47154	0.0344181	0.0615719
1771711_at	YAR008W	YAR008W.S1	chrI:158966-159794 (+) // 100.0 //	Subunit of the tRNA splicing endonuclease, which is composed of Sen2p, Sen15p, Sen34p, and Sen54p; Sen34p contains the active site for tRNA 3' splice site cleavage and has similarity to Sen2p and to Archaeal tRNA splicing endonuclease	SEN34	chr1	S000000066	0000379 // tRNA-type intron splice site recognition and cleavage // inferred from direct assay /// 0000379 // tRNA-type intron splice site recognition and cleavage // inferred from electronic annotation /// 0006388 // tRNA splicing, via endonucleolytic cleavage and ligation // inferred from electronic annotation /// 0008033 // tRNA processing // inferred from electronic annotation	0000214 // tRNA-intron endonuclease complex // inferred from direct assay /// 0000214 // tRNA-intron endonuclease complex // inferred from electronic annotation /// 0005634 // nucleus // inferred from electronic annotation /// 0005739 // mitochondrion // inferred from direct assay /// 0005739 // mitochondrion // inferred from electronic annotation /// 0005741 // mitochondrial outer membrane // in…	0000213 // tRNA-intron endonuclease activity // inferred from direct assay /// 0000213 // tRNA-intron endonuclease activity // inferred from electronic annotation /// 0003676 // nucleic acid binding // inferred from electronic annotation /// 0004518 // nuclease activity // inferred from electronic annotation /// 0004519 // endonuclease activity // inferred from electronic annotation /// 0016787 /…	868.962	920.083	988.159	636.983	951.625	664.323	650.507	924.455	1.33582	0.00752149	0.0841921	1.4144	0.00467177	0.0525471	1.51905	0.00405636	0.0791422	1.42112	0.00172787	0.0231303
1779165_s_at	YAR009C	YAR009C.S1	chrIV:1097740-1212258 (+) // 97.86 // /// chrX:474431-478021 (+) // 98.58 // /// chrXII:652797-946794 (+) // 97.94 // /// chrXII:595118-598708 (+) // 97.24 // /// chrXIII:186139-201896 (+) // 98.75 // /// chrXV:119678-123268 (+) // 98.5 // /// chrXV:596791-975888 (+) // 97.97 // /// chrXVI:58426-62016 (+) // 98.66 // /// chrXVI:846383-849976 (+) // 97.72 // /// chrI:160597-164188 (-) // 100.0 // …	---	---	chr1 /// chr10 /// chr12 /// chr13 /// chr14 /// chr15 /// chr16 /// chr2 /// chr5 /// chr7	S000000067 /// S000000940 /// S000002147 /// S000002155 /// S000003788 /// S000003790 /// S000004503 /// S000004648 /// S000007350 /// S000007352 /// S000007358 /// S000007368 /// S000007374 /// S000007387 /// S000007406	0006310 // DNA recombination // inferred from electronic annotation /// 0006508 // proteolysis // inferred from electronic annotation /// 0015074 // DNA integration // inferred from electronic annotation /// 0032196 // transposition // inferred from electronic annotation /// 0046797 // viral procapsid maturation // inferred from electronic annotation	0005634 // nucleus // inferred from electronic annotation /// 0005737 // cytoplasm // inferred from electronic annotation	0000166 // nucleotide binding // inferred from electronic annotation /// 0003676 // nucleic acid binding // inferred from electronic annotation /// 0003677 // DNA binding // inferred from electronic annotation /// 0003723 // RNA binding // inferred from electronic annotation /// 0003824 // catalytic activity // inferred from electronic annotation /// 0003887 // DNA-directed DNA polymerase activit…	702.81	1307.59	1526.49	954.883	1238.69	835.381	893.132	1119.47	-1.27081	0.0205005	0.0886889	1.46406	0.0104585	0.0525471	1.70916	0.0026867	0.0791422	1.25339	0.396394	0.240923
1775180_s_at	YAR010C	YAR010C.S1	chrIV:1206989-1208312 (+) // 99.02 // /// chrIV:1096061-1097384 (+) // 98.26 // /// chrVII:536060-537383 (+) // 99.55 // /// chrX:478336-479659 (+) // 99.85 // /// chrX:472752-474075 (+) // 98.87 // /// chrXII:593439-594762 (+) // 98.87 // /// chrXII:651118-652441 (+) // 98.79 // /// chrXIII:196627-197950 (+) // 98.87 // /// chrXIV:519456-520779 (+) // 99.09 // /// chrXV:117999-119322 (+) // 98.4…	---	---	chr1 /// chr10 /// chr12 /// chr13 /// chr14 /// chr15 /// chr16 /// chr2 /// chr4 /// chr5 /// chr7 /// chr8	S000000068 /// S000000940 /// S000000962 /// S000002154 /// S000002155 /// S000003534 /// S000003787 /// S000003788 /// S000003789 /// S000003790 /// S000004503 /// S000004504 /// S000004508 /// S000004653 /// S000004654 /// S000007349 /// S000007350 /// S000007351 /// S000007352 /// S000007357 /// S000007358 /// S000007359 /// S000007360 /// S000007361 /// S000007362 /// S000007363 /// S00000736…	0006310 // DNA recombination // inferred from electronic annotation /// 0006508 // proteolysis // inferred from electronic annotation /// 0015074 // DNA integration // inferred from electronic annotation /// 0032196 // transposition // inferred from electronic annotation /// 0046797 // viral procapsid maturation // inferred from electronic annotation	0005634 // nucleus // inferred from electronic annotation /// 0005737 // cytoplasm // inferred from electronic annotation	0000166 // nucleotide binding // inferred from electronic annotation /// 0003676 // nucleic acid binding // inferred from electronic annotation /// 0003677 // DNA binding // inferred from electronic annotation /// 0003723 // RNA binding // inferred from electronic annotation /// 0003824 // catalytic activity // inferred from electronic annotation /// 0003887 // DNA-directed DNA polymerase activit…	6655.82	5678.92	5009.67	3913.11	4936.94	4065.45	3988.42	5742.25	1.66878	0.00201286	0.0841921	1.42377	0.00387977	0.0525471	1.25598	0.00671656	0.0791422	1.4397	0.0154732	0.0439895
1770622_at	YAR014C	YAR014C.S1	chrI:166742-168866 (-) // 100.0 //	Protein involved in bud-site selection, Bud14p-Glc7p complex is a cortical regulator of dynein; inhibitor of the actin assembly factor Bnr1p (formin); diploid mutants display a random budding pattern instead of the wild-type bipolar pattern	BUD14	chr1	S000000069	0000903 // cell morphogenesis during vegetative growth // inferred from genetic interaction /// 0006355 // regulation of transcription, DNA-dependent // inferred from direct assay /// 0007010 // cytoskeleton organization // inferred from genetic interaction /// 0007049 // cell cycle // inferred from electronic annotation /// 0030837 // negative regulation of actin filament polymerization // infer…	0000131 // incipient cellular bud site // inferred from direct assay /// 0005934 // cellular bud tip // inferred from direct assay /// 0005935 // cellular bud neck // inferred from direct assay	0005515 // protein binding // inferred from physical interaction /// 0008599 // protein phosphatase type 1 regulator activity // inferred from direct assay	946.816	801.523	905.951	608.832	830.059	711.337	658.094	882.596	1.43873	0.131657	0.14586	1.21795	0.266157	0.15676	1.37663	0.17396	0.135605	1.34114	0.0198326	0.0483833
1774134_at	YAR015W	YAR015W.S1	chrI:169369-170290 (+) // 100.0 //	N-succinyl-5-aminoimidazole-4-carboxamide ribotide (SAICAR) synthetase, required for 'de novo' purine nucleotide biosynthesis; red pigment accumulates in mutant cells deprived of adenine	ADE1	chr1	S000000070	0006164 // purine nucleotide biosynthetic process // inferred from direct assay /// 0006164 // purine nucleotide biosynthetic process // inferred from electronic annotation /// 0006164 // purine nucleotide biosynthetic process // inferred from mutant phenotype /// 0006189 // 'de novo' IMP biosynthetic process // inferred from direct assay /// 0006189 // 'de novo' IMP biosynthetic process // infer…	0005634 // nucleus // inferred from direct assay /// 0005737 // cytoplasm // inferred from direct assay	0000166 // nucleotide binding // inferred from electronic annotation /// 0003824 // catalytic activity // inferred from electronic annotation /// 0004639 // phosphoribosylaminoimidazolesuccinocarboxamide synthase activity // inferred from direct assay /// 0004639 // phosphoribosylaminoimidazolesuccinocarboxamide synthase activity // inferred from electronic annotation /// 0004639 // phosphoribosy…	10877.1	10819.9	11333.5	10033.2	11737.2	11202.2	10601.6	11008.3	1.026	0.674276	0.307514	1.02062	0.674276	0.274927	1.06906	0.470391	0.222175	1.03834	0.308383	0.205633
1776525_at	YAR018C	YAR018C.S1	chrI:170390-171698 (-) // 100.0 //	Nonessential protein kinase with unknown cellular role	KIN3	chr1	S000000071	0006468 // protein amino acid phosphorylation // inferred from electronic annotation /// 0007059 // chromosome segregation // inferred from mutant phenotype	---	0000166 // nucleotide binding // inferred from electronic annotation /// 0004672 // protein kinase activity // inferred from electronic annotation /// 0004674 // protein serine/threonine kinase activity // inferred from electronic annotation /// 0005524 // ATP binding // inferred from electronic annotation /// 0016301 // kinase activity // inferred from electronic annotation /// 0016740 // transf…	314.379	276.579	384.361	246.906	365.202	338.542	289.117	322.11	1.08738	0.687668	0.310968	-1.04533	0.931356	0.342883	1.32943	0.193344	0.140546	1.11412	0.333417	0.215859
1780029_at	YAR019C	YAR019C.S1	chrI:172208-175133 (-) // 100.0 //	Protein kinase of the Mitotic Exit Network that is localized to the spindle pole bodies at late anaphase; promotes mitotic exit by directly switching on the kinase activity of Dbf2p; required for spindle disassembly after meiosis II	CDC15	chr1	S000000072	0000910 // cytokinesis // inferred from mutant phenotype /// 0006468 // protein amino acid phosphorylation // inferred from direct assay /// 0006468 // protein amino acid phosphorylation // inferred from electronic annotation /// 0007049 // cell cycle // inferred from electronic annotation /// 0007067 // mitosis // inferred from electronic annotation /// 0007096 // regulation of exit from mitosis…	0005816 // spindle pole body // inferred from direct assay /// 0005935 // cellular bud neck // traceable author statement	0000166 // nucleotide binding // inferred from electronic annotation /// 0004672 // protein kinase activity // inferred from direct assay /// 0004672 // protein kinase activity // inferred from electronic annotation /// 0004674 // protein serine/threonine kinase activity // inferred from electronic annotation /// 0005515 // protein binding // inferred from physical interaction /// 0005524 // ATP …	689.048	518.047	566.452	871.605	581.079	809.777	840.119	586.94	-1.21925	0.114417	0.138823	-1.62171	0.0404307	0.069831	-1.48313	0.0513782	0.0950878	-1.43136	0.0125043	0.0405181
1772576_x_at	YAR020C	YAR020C.S1	chrI:176853-177021 (-) // 100.0 // /// chrVI:99432-99593 (-) // 92.26 //	Member of the seripauperin multigene family, active during alcoholic fermentation, regulated by anaerobiosis, inhibited by oxygen, repressed by heme	PAU7	chr1	S000000073	0006950 // response to stress // inferred from electronic annotation	---	---	104.496	74.8796	119.639	125.036	109.326	117.533	121.226	97.8242	-1.1601	0.252825	0.189429	-1.61895	0.078891	0.0885868	-1.01327	0.510776	0.234188	-1.23923	0.130571	0.124835
1779844_at	YAR023C	YAR023C.S1	chrI:179278-179818 (-) // 100.0 //	---	---	chr1	S000000074	---	0016020 // membrane // inferred from electronic annotation /// 0016021 // integral to membrane // inferred from electronic annotation	---	127.458	178.645	150.04	338.725	158.937	242.557	286.635	150.611	-2.24886	0.0686816	0.117907	-1.6045	0.142439	0.113391	-1.9104	0.115686	0.118538	-1.90316	0.00918771	0.0374563
1771519_at	YAR027W	YAR027W.S1	chrI:183763-184471 (+) // 100.0 //	Putative integral membrane protein of unknown function; interacts with Ulp1p at the nuclear periphery; member of DUP240 gene family	UIP3	chr1	S000000075	---	0005634 // nucleus // inferred from electronic annotation /// 0005635 // nuclear envelope // inferred from direct assay /// 0005886 // plasma membrane // inferred from electronic annotation /// 0016020 // membrane // inferred from electronic annotation /// 0016021 // integral to membrane // inferred from electronic annotation /// 0031965 // nuclear membrane // inferred from electronic annotation	0005515 // protein binding // inferred from physical interaction	3796.62	3224.37	3676.46	5430.99	3848.02	4340.36	4855.15	3557.13	-1.27887	0.31288	0.207131	-1.50574	0.166914	0.121976	-1.32066	0.248974	0.156026	-1.36497	0.028062	0.0563676
1774900_at	YAR028W	YAR028W.S1	chrI:184885-185590 (+) // 100.0 //	---	---	chr1	S000000076	---	0016020 // membrane // inferred from electronic annotation /// 0016021 // integral to membrane // inferred from electronic annotation	---	3179.31	3271.42	3063.79	5036.13	3243.19	5328.08	5180.23	3170.29	-1.62934	0.0150236	0.0868793	-1.58344	0.016403	0.0552337	-1.69069	0.0133819	0.0791422	-1.6339	0.000111621	0.0199978
1778729_at	YAR029W	YAR029W.S1	chrI:186314-186539 (+) // 100.0 //	---	---	chr1	S000000077	---	0005737 // cytoplasm // inferred from electronic annotation /// 0005737 // cytoplasm // inferred from mutant phenotype /// 0016020 // membrane // inferred from electronic annotation	---	190.614	157.112	230.309	342.939	209	317.433	329.94	190.353	-1.73094	0.0262739	0.0951915	-2.10004	0.0161936	0.0550666	-1.4326	0.0493278	0.0933279	-1.73332	0.0115149	0.0395172
1771533_at	YAR031W	YAR031W.S1	chrI:186829-187726 (+) // 100.0 //	Pheromone-regulated protein with 3 predicted transmembrane segments and an FF sequence, a motif involved in COPII binding; member of DUP240 gene family	PRM9	chr1	S000000078	0006810 // transport // inferred from electronic annotation /// 0016050 // vesicle organization // inferred from physical interaction /// 0016192 // vesicle-mediated transport // inferred from electronic annotation	0005783 // endoplasmic reticulum // inferred from physical interaction /// 0005886 // plasma membrane // inferred from electronic annotation /// 0005886 // plasma membrane // inferred from mutant phenotype /// 0016020 // membrane // inferred from electronic annotation /// 0016021 // integral to membrane // inferred from electronic annotation	---	435.244	568.714	555.545	713.856	522.429	847.735	777.921	516.158	-1.78732	0.0696909	0.117907	-1.36786	0.187514	0.129471	-1.40028	0.164162	0.133125	-1.50714	0.0282594	0.0564622
1769485_s_at	YAR033W	YAR033W.S1	chrI:188100-188805 (+) // 100.0 // /// chrVII:403689-404394 (+) // 97.87 //	Putative integral membrane protein, involved in vesicle formation; forms complex with Mst28p; member of DUP240 gene family; binds COPI and COPII vesicles /// Putative integral membrane protein, involved in vesicle formation; forms complex with Mst27p; member of DUP240 gene family; binds COPI and COPII vesicles	MST27 /// MST28	chr1 /// chr7	S000000079 /// S000003019	0006810 // transport // inferred from electronic annotation /// 0015031 // protein transport // inferred from electronic annotation /// 0016050 // vesicle organization // inferred from genetic interaction /// 0016192 // vesicle-mediated transport // inferred from electronic annotation	0005783 // endoplasmic reticulum // inferred from electronic annotation /// 0005783 // endoplasmic reticulum // inferred from mutant phenotype /// 0005783 // endoplasmic reticulum // inferred from physical interaction /// 0005783 // endoplasmic reticulum // inferred from direct assay /// 0005794 // Golgi apparatus // inferred from electronic annotation /// 0005794 // Golgi apparatus // inferred f…	0005515 // protein binding // inferred from direct assay /// 0005515 // protein binding // inferred from physical interaction /// 0042802 // identical protein binding // inferred from physical interaction	797.881	879.183	830.917	1289.5	897.252	1082.54	1181.5	835.329	-1.48083	0.0825997	0.123528	-1.34388	0.131796	0.109311	-1.42194	0.10275	0.113751	-1.41443	0.00422886	0.0292102
1774167_at	YAR033W	YAR033W.S1	chrI:188100-188805 (+) // 100.0 // /// chrVII:403689-404394 (+) // 97.87 //	Putative integral membrane protein, involved in vesicle formation; forms complex with Mst27p; member of DUP240 gene family; binds COPI and COPII vesicles	MST28	chr1	S000000079	0006810 // transport // inferred from electronic annotation /// 0015031 // protein transport // inferred from electronic annotation /// 0016050 // vesicle organization // inferred from genetic interaction /// 0016192 // vesicle-mediated transport // inferred from electronic annotation	0005783 // endoplasmic reticulum // inferred from electronic annotation /// 0005783 // endoplasmic reticulum // inferred from mutant phenotype /// 0005783 // endoplasmic reticulum // inferred from physical interaction /// 0005794 // Golgi apparatus // inferred from electronic annotation /// 0005794 // Golgi apparatus // inferred from physical interaction /// 0005886 // plasma membrane // inferred…	0005515 // protein binding // inferred from direct assay /// 0005515 // protein binding // inferred from physical interaction /// 0042802 // identical protein binding // inferred from physical interaction	403.72	484.801	638.986	782.86	559.801	821.303	801.851	500.085	-1.98616	0.00204748	0.0841921	-1.65398	0.00331034	0.0525471	-1.25488	0.0112134	0.0791422	-1.60342	0.0309033	0.058325
1771503_at	YAR035C-A	YAR035C-A.S1	chrI:192330-192411 (-) // 100.0 //	---	---	chr1	S000028595	---	---	---	53.3132	49.6214	49.253	81.7088	56.4304	57.8694	68.7639	50.6967	-1.28981	0.425774	0.243878	-1.38577	0.534485	0.244182	-1.39613	0.442126	0.214408	-1.35638	0.111027	0.113299
1778223_at	YAR035W	YAR035W.S1	chrI:190186-192250 (+) // 100.0 //	Outer mitochondrial carnitine acetyltransferase, minor ethanol-inducible enzyme involved in transport of activated acyl groups from the cytoplasm into the mitochondrial matrix; phosphorylated	YAT1	chr1	S000000080	0006066 // alcohol metabolic process // inferred from genetic interaction /// 0006629 // lipid metabolic process // inferred from electronic annotation /// 0006631 // fatty acid metabolic process // inferred from electronic annotation /// 0006810 // transport // inferred from electronic annotation /// 0009437 // carnitine metabolic process // inferred from mutant phenotype	0005739 // mitochondrion // inferred from direct assay /// 0005739 // mitochondrion // inferred from electronic annotation /// 0005743 // mitochondrial inner membrane // inferred from electronic annotation /// 0016020 // membrane // inferred from electronic annotation	0004092 // carnitine O-acetyltransferase activity // inferred from electronic annotation /// 0005515 // protein binding // inferred from physical interaction /// 0008415 // acyltransferase activity // inferred from electronic annotation /// 0016740 // transferase activity // inferred from electronic annotation	238.843	311.291	219.869	305.149	241.641	286.264	295.554	253.793	-1.23744	0.118544	0.140659	1.05324	0.329021	0.178018	-1.34424	0.0554144	0.0970235	-1.16455	0.349453	0.222738
1776863_at	YAR042W	YAR042W.S1	chrI:192612-196179 (+) // 99.97 //	Protein similar to mammalian oxysterol-binding protein; contains ankyrin repeats; localizes to the Golgi and the nucleus-vacuole junction	SWH1	chr1	S000000081	0006810 // transport // inferred from electronic annotation /// 0006869 // lipid transport // inferred from electronic annotation /// 0006887 // exocytosis // inferred from genetic interaction /// 0006897 // endocytosis // inferred from genetic interaction /// 0008202 // steroid metabolic process // inferred from electronic annotation /// 0015918 // sterol transport // inferred from genetic inter…	0000138 // Golgi trans cisterna // inferred from direct assay /// 0000139 // Golgi membrane // inferred from electronic annotation /// 0005634 // nucleus // inferred from electronic annotation /// 0005635 // nuclear envelope // inferred from direct assay /// 0005640 // nuclear outer membrane // inferred from electronic annotation /// 0005737 // cytoplasm // inferred from electronic annotation ///…	0005515 // protein binding // inferred from physical interaction /// 0042802 // identical protein binding // inferred from physical interaction	550.062	421.866	449.221	467.976	470.601	535.681	500.685	470.633	1.09862	0.425492	0.243804	-1.18683	0.161645	0.119988	-1.11456	0.388951	0.199174	-1.06385	0.525182	0.289744
1778830_at	YAR050W	YAR050W.S1	chrI:203393-208007 (+) // 100.0 //	Lectin-like protein involved in flocculation, cell wall protein that binds to mannose chains on the surface of other cells, confers floc-forming ability that is chymotrypsin sensitive and heat resistant; similar to Flo5p	FLO1	chr1	S000000084	0000128 // flocculation // inferred from electronic annotation /// 0000128 // flocculation // inferred from mutant phenotype /// 0000501 // flocculation via cell wall protein-carbohydrate interaction // inferred from mutant phenotype /// 0033554 // cellular response to stress // inferred from mutant phenotype	0005576 // extracellular region // inferred from electronic annotation /// 0005618 // cell wall // inferred from electronic annotation /// 0005886 // plasma membrane // inferred from electronic annotation /// 0009277 // fungal-type cell wall // inferred from direct assay /// 0016020 // membrane // inferred from electronic annotation /// 0031225 // anchored to membrane // inferred from electronic …	0005537 // mannose binding // inferred from mutant phenotype	74.7116	93.7294	81.9828	222.793	79.518	124.64	166.64	83.1117	-2.23044	0.249855	0.188272	-1.77789	0.450505	0.21804	-2.03262	0.310364	0.175378	-2.00501	0.0511998	0.0749352
1774946_s_at	YAR064W	YAR064W.S1	chrI:220188-220488 (+) // 100.0 // /// chrVIII:540799-541099 (+) // 99.33 //	---	---	chr1 /// chr8	S000000089 /// S000028652	---	0016020 // membrane // inferred from electronic annotation /// 0016021 // integral to membrane // inferred from electronic annotation	---	10.53	9.80311	10.6762	13.0478	10.2953	9.46308	11.1119	10.3293	-1.05526	0.565235	0.281438	-1.13351	0.565235	0.248611	-1.04081	0.565235	0.245037	-1.07576	0.197104	0.15737
1772534_s_at	YAR066W	YAR066W.S1	chrI:221039-221651 (+) // 100.0 // /// chrVIII:541650-542262 (+) // 99.84 //	---	---	chr1 /// chr8	S000001257 /// S000002144	---	0005576 // extracellular region // inferred from electronic annotation	---	27.4423	24.4467	33.0052	23.7267	28.321	26.5002	25.075	28.0808	1.09441	0.567271	0.281438	-1.0257	0.597701	0.254379	1.31626	0.197638	0.141812	1.11987	0.510067	0.284776
1777445_at	YAR068W	YAR068W.S1	chrI:222396-222882 (+) // 100.0 // /// chrVIII:543007-543493 (+) // 99.79 //	---	---	chr1 /// chr8	S000000091 /// S000003535	---	---	0005515 // protein binding // inferred from physical interaction	124.202	90.9026	125.676	168.104	113.915	121.787	143.084	112.371	-1.15203	0.565206	0.281438	-1.57403	0.186118	0.129055	-1.13851	0.565206	0.245037	-1.27332	0.165284	0.142863
1777286_s_at	YAR071W	YAR071W.S1	chrI:225450-226854 (+) // 100.0 // /// chrVIII:552098-553502 (+) // 99.72 //	One of three repressible acid phosphatases, a glycoprotein that is transported to the cell surface by the secretory pathway; induced by phosphate starvation and coordinately regulated by PHO4 and PHO2 /// One of three repressible acid phosphatases, a glycoprotein that is transported to the cell surface by the secretory pathway; nearly identical to Pho11p; upregulated by phosphate starvation	PHO11 /// PHO12	chr1 /// chr8	S000000094 /// S000001258	0006796 // phosphate metabolic process // traceable author statement	0000324 // fungal-type vacuole // inferred from direct assay /// 0005576 // extracellular region // inferred from direct assay	0003993 // acid phosphatase activity // inferred from direct assay /// 0003993 // acid phosphatase activity // inferred from electronic annotation /// 0016787 // hydrolase activity // inferred from electronic annotation	12607.5	12636.4	13861.5	13006.1	13759.1	14444.2	13705.8	13022.3	-1.08714	0.354073	0.220421	-1.08468	0.447311	0.217092	1.01135	0.709045	0.279004	-1.05251	0.498883	0.280433
1778878_s_at	YAR073W	YAR073W.S1	chrI:227732-228944 (+) // 100.0 // /// chrVIII:554395-555525 (+) // 90.26 //	Nonfunctional protein with homology to IMP dehydrogenase; probable pseudogene, located close to the telomere; is not expressed at detectable levels; YAR073W and YAR075W comprise a continuous reading frame in some strains of S. cerevisiae /// Inosine monophosphate dehydrogenase, catalyzes the rate-limiting step in GTP biosynthesis, expression is induced by mycophenolic acid resulting in resistance…	IMD1 /// IMD2	chr1 /// chr8	S000000095 /// S000001259	0006164 // purine nucleotide biosynthetic process // inferred from electronic annotation /// 0006177 // GMP biosynthetic process // inferred from electronic annotation /// 0006183 // GTP biosynthetic process // traceable author statement /// 0008152 // metabolic process // inferred from electronic annotation /// 0055114 // oxidation reduction // inferred from electronic annotation	0000785 // chromatin // inferred from direct assay /// 0005737 // cytoplasm // inferred from direct assay	0003682 // chromatin binding // inferred from direct assay /// 0003824 // catalytic activity // inferred from electronic annotation /// 0003938 // IMP dehydrogenase activity // inferred from electronic annotation /// 0003938 // IMP dehydrogenase activity // traceable author statement /// 0005515 // protein binding // inferred from physical interaction /// 0016491 // oxidoreductase activity // inf…	290.034	194.532	324.886	325.772	312.27	426.736	372.852	263.666	-1.28554	0.377328	0.227629	-1.91667	0.109133	0.100419	-1.14764	0.552042	0.245037	-1.4141	0.147528	0.134262
1779889_s_at	YAR075W	YAR075W.S1	chrI:228834-229308 (+) // 100.0 // /// chrVIII:555497-555967 (+) // 95.36 // /// chrXII:1003655-1004125 (+) // 92.62 //	Inosine monophosphate dehydrogenase, catalyzes the rate-limiting step in GTP biosynthesis, expression is induced by mycophenolic acid resulting in resistance to the drug, expression is repressed by nutrient limitatio /// Inosine monophosphate dehydrogenase, catalyzes the first step of GMP biosynthesis, member of a four-gene family in S. cerevisiae, constitutively expressed	IMD2 /// IMD3	chr1 /// chr12 /// chr8	S000001259 /// S000002145 /// S000004424	0006164 // purine nucleotide biosynthetic process // inferred from electronic annotation /// 0006177 // GMP biosynthetic process // inferred from electronic annotation /// 0006183 // GTP biosynthetic process // traceable author statement /// 0008152 // metabolic process // inferred from electronic annotation /// 0055114 // oxidation reduction // inferred from electronic annotation	0000785 // chromatin // inferred from direct assay /// 0001950 // plasma membrane enriched fraction // inferred from direct assay /// 0005737 // cytoplasm // inferred from direct assay	0003682 // chromatin binding // inferred from direct assay /// 0003824 // catalytic activity // inferred from electronic annotation /// 0003938 // IMP dehydrogenase activity // inferred from electronic annotation /// 0003938 // IMP dehydrogenase activity // traceable author statement /// 0005515 // protein binding // inferred from physical interaction /// 0016491 // oxidoreductase activity // inf…	11638.4	9998.53	12484.1	10722.8	12136.8	11532.4	11120.2	11325.6	1.0466	0.595408	0.286321	-1.1122	0.315736	0.173228	1.12266	0.173426	0.135587	1.01847	0.713775	0.353195
1777712_at	YAR075W	YAR075W.S1	chrI:228834-229308 (+) // 100.0 // /// chrVIII:555497-555967 (+) // 95.36 // /// chrXII:1003655-1004125 (+) // 92.62 //	---	---	chr1	S000002145	0008152 // metabolic process // inferred from electronic annotation /// 0055114 // oxidation reduction // inferred from electronic annotation	---	0003824 // catalytic activity // inferred from electronic annotation	6.63575	6.61935	7.11715	6.70957	6.92556	6.26424	6.48308	6.78689	1.02355	0.659898	0.303366	1.02102	0.688486	0.278771	1.0978	0.269853	0.163119	1.04686	0.83561	0.388721
1771828_at	YBL001C	YBL001C.S1	chrII:237154-237469 (-) // 100.0 //	Non-essential protein of unknown function, likely exists as tetramer, may be regulated by the binding of small-molecule ligands (possibly sulfate ions), may have a role in yeast cell-wall biogenesis	ECM15	chr2	S000000097	0031505 // fungal-type cell wall organization // inferred from mutant phenotype	0005634 // nucleus // inferred from direct assay /// 0005634 // nucleus // inferred from electronic annotation /// 0005737 // cytoplasm // inferred from direct assay /// 0005737 // cytoplasm // inferred from electronic annotation	---	6543.74	9324.43	7207.08	8292.55	7226.09	8018.41	8154.61	7604.3	-1.24615	0.0222219	0.0905313	1.1435	0.0217911	0.0592018	-1.13144	0.0821126	0.10652	-1.07231	0.848667	0.392559
1777846_at	YBL002W	YBL002W.S1	chrII:236494-236890 (+) // 100.0 //	Histone H2B, core histone protein required for chromatin assembly and chromosome function; nearly identical to HTB1; Rad6p-Bre1p-Lge1p mediated ubiquitination regulates transcriptional activation, meiotic DSB formation and H3 methylation	HTB2	chr2	S000000098	0006333 // chromatin assembly or disassembly // traceable author statement /// 0006334 // nucleosome assembly // inferred from electronic annotation	0000786 // nucleosome // inferred from electronic annotation /// 0000788 // nuclear nucleosome // traceable author statement /// 0005634 // nucleus // inferred from electronic annotation /// 0005694 // chromosome // inferred from electronic annotation /// 0031298 // replication fork protection complex // inferred from direct assay	0003677 // DNA binding // inferred from electronic annotation /// 0003677 // DNA binding // traceable author statement /// 0005515 // protein binding // inferred from physical interaction	10955.7	10249	11264.5	9403.62	11301.3	9821.31	9610.53	10814.7	1.14001	0.151448	0.153952	1.06642	0.364871	0.18962	1.1721	0.0972954	0.111881	1.1253	0.0648558	0.08367
1775235_at	YBL003C	YBL003C.S1	chrIV:915526-915919 (+) // 92.73 // /// chrII:235396-235795 (-) // 100.0 //	Histone H2A, core histone protein required for chromatin assembly and chromosome function; one of two nearly identical (see also HTA1) subtypes; DNA damage-dependent phosphorylation by Mec1p facilitates DNA repair; acetylated by Nat4p	HTA2	chr2	S000000099	0006281 // DNA repair // inferred from electronic annotation /// 0006281 // DNA repair // inferred from mutant phenotype /// 0006333 // chromatin assembly or disassembly // traceable author statement /// 0006334 // nucleosome assembly // inferred from electronic annotation /// 0006974 // response to DNA damage stimulus // inferred from electronic annotation	0000786 // nucleosome // inferred from electronic annotation /// 0000788 // nuclear nucleosome // traceable author statement /// 0005634 // nucleus // inferred from electronic annotation /// 0005694 // chromosome // inferred from electronic annotation /// 0031298 // replication fork protection complex // inferred from direct assay	0003677 // DNA binding // inferred from electronic annotation /// 0003677 // DNA binding // traceable author statement	10809.4	12008.8	10951.9	10509.5	11321.7	10418.1	10463.7	11244.3	1.03305	0.355717	0.220772	1.1477	0.0251934	0.0601618	1.04666	0.335485	0.183896	1.07462	0.292625	0.198391
1777647_s_at	YBL003C	YBL003C.S1	chrIV:915526-915919 (+) // 92.73 // /// chrII:235396-235795 (-) // 100.0 //	Histone H2A, core histone protein required for chromatin assembly and chromosome function; one of two nearly identical subtypes (see also HTA2); DNA damage-dependent phosphorylation by Mec1p facilitates DNA repair; acetylated by Nat4p /// Histone H2A, core histone protein required for chromatin assembly and chromosome function; one of two nearly identical (see also HTA1) subtypes; DNA damage-depe…	HTA1 /// HTA2	chr2 /// chr4	S000000099 /// S000002633	0006281 // DNA repair // inferred from electronic annotation /// 0006281 // DNA repair // inferred from mutant phenotype /// 0006333 // chromatin assembly or disassembly // traceable author statement /// 0006334 // nucleosome assembly // inferred from electronic annotation /// 0006974 // response to DNA damage stimulus // inferred from electronic annotation /// 0045816 // negative regulation of t…	0000786 // nucleosome // inferred from electronic annotation /// 0000788 // nuclear nucleosome // traceable author statement /// 0005634 // nucleus // inferred from electronic annotation /// 0005694 // chromosome // inferred from electronic annotation /// 0031298 // replication fork protection complex // inferred from direct assay	0003677 // DNA binding // inferred from electronic annotation /// 0003677 // DNA binding // traceable author statement	18073.6	18525.2	17771.8	17937.6	17521	17668.6	17802.6	18121.3	1.01522	0.634406	0.297042	1.04063	0.135644	0.110658	-1.00171	0.805209	0.304895	1.0179	0.517133	0.287035
1776909_at	YBL004W	YBL004W.S1	chrII:227638-235120 (+) // 100.0 //	Component of the small-subunit (SSU) processome, which is involved in the biogenesis of the 18S rRNA	UTP20	chr2	S000000100	0000447 // endonucleolytic cleavage in ITS1 to separate SSU-rRNA from 5.8S rRNA and LSU-rRNA from tricistronic rRNA transcript (SSU-rRNA, 5.8S rRNA, LSU-rRNA) // inferred from mutant phenotype /// 0000472 // endonucleolytic cleavage to generate mature 5'-end of SSU-rRNA from (SSU-rRNA, 5.8S rRNA, LSU-rRNA) // inferred from mutant phenotype /// 0000480 // endonucleolytic cleavage in 5'-ETS of tric…	0005634 // nucleus // inferred from electronic annotation /// 0005654 // nucleoplasm // inferred from direct assay /// 0005730 // nucleolus // inferred from direct assay /// 0005730 // nucleolus // inferred from electronic annotation /// 0005737 // cytoplasm // inferred from direct assay /// 0005737 // cytoplasm // inferred from electronic annotation /// 0030529 // ribonucleoprotein complex // in…	0005488 // binding // inferred from electronic annotation /// 0005515 // protein binding // inferred from physical interaction	1270.43	1749.47	1121.96	704.512	1385.41	761.284	732.35	1356.06	1.73473	0.0229268	0.0908316	2.38879	0.0109861	0.0525471	1.532	0.0334663	0.0858009	1.85164	0.0143539	0.0428131
1779706_at	YBL005W	YBL005W.S1	chrII:217472-220403 (+) // 100.0 //	Transcriptional activator of the pleiotropic drug resistance network, regulates expression of ATP-binding cassette (ABC) transporters through binding to cis-acting sites known as PDREs (PDR responsive elements)	PDR3	chr2	S000000101	0000122 // negative regulation of transcription from RNA polymerase II promoter // inferred from mutant phenotype /// 0006350 // transcription // inferred from electronic annotation /// 0006355 // regulation of transcription, DNA-dependent // inferred from electronic annotation /// 0042493 // response to drug // inferred from mutant phenotype /// 0045449 // regulation of transcription // inferred…	0005634 // nucleus // inferred from direct assay /// 0005634 // nucleus // inferred from electronic annotation /// 0005737 // cytoplasm // inferred from direct assay	0003677 // DNA binding // inferred from electronic annotation /// 0003700 // transcription factor activity // inferred from electronic annotation /// 0003704 // specific RNA polymerase II transcription factor activity // inferred from direct assay /// 0008270 // zinc ion binding // inferred from electronic annotation /// 0016563 // transcription activator activity // inferred from direct assay //…	270.379	229.978	240.416	282.422	257.16	306.546	294.238	246.344	-1.08824	0.326593	0.21083	-1.27942	0.0580793	0.0791054	-1.22387	0.0724976	0.10327	-1.19442	0.0603051	0.0811196
1773104_s_at	YBL005W-A	YBL005W-A.S1	chrII:221332-222655 (+) // 100.0 // /// chrIV:803192-804515 (+) // 98.19 // /// chrXIII:361303-362626 (-) // 99.32 // /// chrXIV:100909-102232 (-) // 93.05 //	---	---	chr13 /// chr14 /// chr2 /// chr4	S000002146 /// S000002147 /// S000004648 /// S000004649 /// S000007227 /// S000007386 /// S000007387	0006310 // DNA recombination // inferred from electronic annotation /// 0006508 // proteolysis // inferred from electronic annotation /// 0015074 // DNA integration // inferred from electronic annotation /// 0032196 // transposition // inferred from electronic annotation /// 0046797 // viral procapsid maturation // inferred from electronic annotation	0005634 // nucleus // inferred from electronic annotation /// 0005737 // cytoplasm // inferred from electronic annotation	0000166 // nucleotide binding // inferred from electronic annotation /// 0003676 // nucleic acid binding // inferred from electronic annotation /// 0003677 // DNA binding // inferred from electronic annotation /// 0003723 // RNA binding // inferred from electronic annotation /// 0003824 // catalytic activity // inferred from electronic annotation /// 0003887 // DNA-directed DNA polymerase activit…	200.213	275.029	226.642	171.335	214.562	249.024	206.559	231.955	-1.0317	0.797899	0.342661	1.33148	0.405213	0.202785	1.09723	0.732247	0.28529	1.12295	0.559897	0.30248
1773721_at	YBL006C	YBL006C.S1	chrII:216589-217132 (-) // 100.0 //	Component of the RSC chromatin remodeling complex; interacts with Rsc3p, Rsc30p, Npl6p, and Htl1p to form a module important for a broad range of RSC functions	LDB7	chr2	S000000102	0000032 // cell wall mannoprotein biosynthetic process // inferred from mutant phenotype /// 0006337 // nucleosome disassembly // inferred from direct assay /// 0006350 // transcription // inferred from electronic annotation /// 0006368 // RNA elongation from RNA polymerase II promoter // inferred from direct assay /// 0016568 // chromatin modification // inferred from electronic annotation /// 0…	0005634 // nucleus // inferred from electronic annotation /// 0016586 // RSC complex // inferred from direct assay /// 0016586 // RSC complex // inferred from genetic interaction	0005515 // protein binding // inferred from physical interaction /// 0008094 // DNA-dependent ATPase activity // inferred from direct assay	2958.81	4109.37	2607.77	3814.82	3115.4	3912.03	3863.25	3165.02	-1.30563	0.0160461	0.0868793	1.06373	0.138881	0.111956	-1.48142	0.00963519	0.0791422	-1.22055	0.25385	0.182746
1773589_at	YBL007C	YBL007C.S1	chrII:212634-216369 (-) // 100.0 //	Cytoskeletal protein binding protein required for assembly of the cortical actin cytoskeleton; interacts with proteins regulating actin dynamics and proteins required for endocytosis; found in the nucleus and cell cortex; has 3 SH3 domains	SLA1	chr2	S000000103	0000147 // actin cortical patch assembly // traceable author statement /// 0006897 // endocytosis // inferred from electronic annotation /// 0006897 // endocytosis // inferred from mutant phenotype /// 0007015 // actin filament organization // traceable author statement /// 0007121 // bipolar cellular bud site selection // traceable author statement /// 0031505 // fungal-type cell wall organizati…	0005634 // nucleus // inferred from direct assay /// 0005634 // nucleus // inferred from electronic annotation /// 0005737 // cytoplasm // inferred from electronic annotation /// 0005768 // endosome // inferred from electronic annotation /// 0005856 // cytoskeleton // inferred from electronic annotation /// 0005886 // plasma membrane // inferred from electronic annotation /// 0005938 // cell cort…	0003779 // actin binding // inferred from electronic annotation /// 0005515 // protein binding // inferred from physical interaction /// 0008092 // cytoskeletal protein binding // traceable author statement /// 0030674 // protein binding, bridging // inferred from physical interaction /// 0042802 // identical protein binding // inferred from physical interaction /// 0043130 // ubiquitin binding /…	1293.62	1193.35	1227.41	1339.33	1068.74	1252.24	1295.06	1237.4	-1.00114	0.880189	0.363215	-1.08524	0.574769	0.248785	-1.05516	0.388546	0.199068	-1.0466	0.412817	0.247363
1775422_at	YBL008W	YBL008W.S1	chrII:209655-212178 (+) // 100.0 //	Subunit of the HIR complex, a nucleosome assembly complex involved in regulation of histone gene transcription; contributes to nucleosome formation, heterochromatic gene silencing, and formation of functional kinetochores	HIR1	chr2	S000000104	0006336 // DNA replication-independent nucleosome assembly // inferred from direct assay /// 0006350 // transcription // inferred from electronic annotation /// 0006355 // regulation of transcription, DNA-dependent // inferred from electronic annotation /// 0006357 // regulation of transcription from RNA polymerase II promoter // inferred from direct assay /// 0006368 // RNA elongation from RNA p…	0000417 // HIR complex // inferred from direct assay /// 0000775 // chromosome, centromeric region // inferred from direct assay /// 0000775 // chromosome, centromeric region // inferred from electronic annotation /// 0005634 // nucleus // inferred from electronic annotation /// 0005634 // nucleus // inferred from physical interaction	0003677 // DNA binding // inferred from direct assay /// 0003682 // chromatin binding // inferred from electronic annotation /// 0003714 // transcription corepressor activity // inferred from direct assay /// 0005515 // protein binding // inferred from physical interaction /// 0030528 // transcription regulator activity // inferred from electronic annotation /// 0031491 // nucleosome binding // i…	417.52	418.595	411.723	393.956	385.739	428.111	410.68	415.937	1.01666	0.668584	0.30635	1.01927	0.668584	0.27381	1.00255	0.668584	0.267846	1.0128	0.753315	0.365492
1772751_at	YBL008W-A	YBL008W-A.S1	chrII:209411-209651 (+) // 100.0 //	---	---	chr2	S000028529	---	0005576 // extracellular region // inferred from electronic annotation	---	14.898	17.7943	14.8926	13.1515	13.8289	16.0174	14.514	15.8049	1.02647	0.977451	0.38993	1.22601	0.242987	0.14881	1.02609	0.977451	0.349077	1.08895	0.48119	0.273735
1773826_at	YBL009W	YBL009W.S1	chrII:207196-209227 (+) // 100.0 //	Protein kinase; accumulation and phosphorylation are periodic during the cell cycle; phosphorylated in response to DNA damage; contains characteristic motifs for degradation via the APC pathway; similar to Alk1p and to mammalian haspins	ALK2	chr2	S000000105	0006468 // protein amino acid phosphorylation // inferred from direct assay /// 0006974 // response to DNA damage stimulus // inferred from electronic annotation /// 0007049 // cell cycle // inferred from electronic annotation /// 0007067 // mitosis // inferred from expression pattern /// 0007126 // meiosis // inferred from expression pattern	---	0000166 // nucleotide binding // inferred from electronic annotation /// 0004672 // protein kinase activity // inferred from direct assay /// 0004674 // protein serine/threonine kinase activity // inferred from electronic annotation /// 0005524 // ATP binding // inferred from electronic annotation /// 0016301 // kinase activity // inferred from electronic annotation /// 0016740 // transferase act…	349.558	375.373	390.671	216.047	348.9	268.817	240.992	371.477	1.4505	0.193927	0.167947	1.55762	0.145655	0.114413	1.6211	0.143079	0.126933	1.54145	0.006768	0.0337939
1775170_at	YBL010C	YBL010C.S1	chrII:206109-206952 (-) // 100.0 //	---	---	chr2	S000000106	---	0005634 // nucleus // inferred from electronic annotation /// 0030136 // clathrin-coated vesicle // inferred from direct assay	0003677 // DNA binding // inferred from electronic annotation /// 0005515 // protein binding // inferred from physical interaction	262.727	230.49	314.516	167.142	266.805	189.213	177.836	267.054	1.47736	0.116325	0.139661	1.29609	0.189208	0.130246	1.76858	0.0646854	0.100342	1.50169	0.0219046	0.0507654
1775436_at	YBL011W	YBL011W.S1	chrII:203540-205820 (+) // 100.0 //	Glycerol 3-phosphate/dihydroxyacetone phosphate dual substrate-specific sn-1 acyltransferase of the glycerolipid biosynthesis pathway, prefers 16-carbon fatty acids, similar to Gpt2p, gene is constitutively transcribed	SCT1	chr2	S000000107	0008152 // metabolic process // inferred from electronic annotation /// 0008654 // phospholipid biosynthetic process // inferred from electronic annotation /// 0008654 // phospholipid biosynthetic process // inferred from genetic interaction	0005783 // endoplasmic reticulum // inferred from direct assay /// 0005792 // microsome // inferred from direct assay /// 0016020 // membrane // inferred from electronic annotation /// 0016021 // integral to membrane // inferred from electronic annotation	0004366 // glycerol-3-phosphate O-acyltransferase activity // inferred from direct assay /// 0004366 // glycerol-3-phosphate O-acyltransferase activity // inferred from electronic annotation /// 0005515 // protein binding // inferred from physical interaction /// 0008415 // acyltransferase activity // inferred from electronic annotation /// 0016287 // glycerone-phosphate O-acyltransferase activit…	1113.74	1009.19	1032.41	1173.66	990.546	1297.03	1233.81	1050.82	-1.10779	0.319807	0.209175	-1.22256	0.105611	0.0995364	-1.19505	0.181358	0.137342	-1.1741	0.0465145	0.0705948
1772883_at	YBL013W	YBL013W.S1	chrII:202058-203264 (+) // 100.0 //	Methionyl-tRNA formyltransferase, catalyzes the formylation of initiator Met-tRNA in mitochondria; potential Cdc28p substrate	FMT1	chr2	S000000109	0006412 // translation // inferred from electronic annotation /// 0006413 // translational initiation // inferred from direct assay /// 0006431 // methionyl-tRNA aminoacylation // inferred from direct assay /// 0009058 // biosynthetic process // inferred from electronic annotation	0005739 // mitochondrion // inferred from direct assay /// 0005739 // mitochondrion // inferred from electronic annotation	0004479 // methionyl-tRNA formyltransferase activity // inferred from direct assay /// 0004479 // methionyl-tRNA formyltransferase activity // inferred from electronic annotation /// 0005515 // protein binding // inferred from physical interaction /// 0008168 // methyltransferase activity // inferred from electronic annotation /// 0016740 // transferase activity // inferred from electronic annota…	18.084	17.1145	13.7233	17.3071	15.1886	13.3659	15.2094	16.1947	1.189	0.277639	0.196293	1.12526	0.596041	0.25412	-1.10828	0.622515	0.255594	1.06479	0.547663	0.297629
1772164_at	YBL014C	YBL014C.S1	chrII:199066-201751 (-) // 100.0 //	Component of the core factor (CF) rDNA transcription factor complex; CF is required for transcription of 35S rRNA genes by RNA polymerase I and is composed of Rrn6p, Rrn7p, and Rrn11p	RRN6	chr2	S000000110	0006350 // transcription // inferred from electronic annotation /// 0006360 // transcription from RNA polymerase I promoter // inferred from direct assay /// 0006361 // transcription initiation from RNA polymerase I promoter // non-traceable author statement /// 0042790 // transcription of nuclear rRNA large RNA polymerase I transcript // inferred from genetic interaction /// 0045449 // regulatio…	0005634 // nucleus // inferred from electronic annotation /// 0005730 // nucleolus // inferred from electronic annotation /// 0005737 // cytoplasm // inferred from electronic annotation /// 0070860 // RNA polymerase I core factor complex // inferred from direct assay	0003701 // RNA polymerase I transcription factor activity // inferred from direct assay /// 0003701 // RNA polymerase I transcription factor activity // inferred from mutant phenotype /// 0005515 // protein binding // inferred from physical interaction /// 0010843 // promoter binding // non-traceable author statement	572.61	586.578	591.24	325.33	515.504	491.436	399.849	583.424	1.43207	0.424995	0.243743	1.467	0.397697	0.200056	1.47866	0.386534	0.198796	1.45911	0.0677968	0.0859825
1773273_at	YBL015W	YBL015W.S1	chrII:194124-195705 (+) // 100.0 //	Protein with CoA transferase activity, particularly for CoASH transfer from succinyl-CoA to acetate; has minor acetyl-CoA-hydrolase activity; phosphorylated; required for acetate utilization and for diploid pseudohyphal growth	ACH1	chr2	S000000111	0006083 // acetate metabolic process // inferred from mutant phenotype /// 0006084 // acetyl-CoA metabolic process // inferred from electronic annotation	0005737 // cytoplasm // inferred from electronic annotation /// 0005739 // mitochondrion // inferred from direct assay /// 0005829 // cytosol // inferred from direct assay	0003824 // catalytic activity // inferred from electronic annotation /// 0003986 // acetyl-CoA hydrolase activity // inferred from direct assay /// 0003986 // acetyl-CoA hydrolase activity // inferred from electronic annotation /// 0008775 // acetate CoA-transferase activity // inferred from direct assay /// 0016787 // hydrolase activity // inferred from electronic annotation	1623.73	1127.18	1479.4	2839.46	1349.96	2721.34	2779.67	1393.79	-1.71198	0.00957872	0.0841921	-2.46619	0.00411712	0.0525471	-1.87895	0.00751051	0.0791422	-1.9944	0.00542514	0.0325783
1772084_at	YBL016W	YBL016W.S1	chrII:192453-193515 (+) // 100.0 //	Mitogen-activated serine/threonine protein kinase involved in mating; phosphoactivated by Ste7p; substrates include Ste12p, Far1p, Bni1p, Sst2p; inhibits invasive growth during mating by phosphorylating Tec1p, promoting its degradation	FUS3	chr2	S000000112	0000746 // conjugation // inferred from electronic annotation /// 0000750 // pheromone-dependent signal transduction involved in conjugation with cellular fusion // inferred from direct assay /// 0001403 // invasive growth in response to glucose limitation // inferred from mutant phenotype /// 0006468 // protein amino acid phosphorylation // inferred from direct assay /// 0006468 // protein amino…	0005634 // nucleus // inferred from direct assay /// 0005634 // nucleus // inferred from electronic annotation /// 0005737 // cytoplasm // inferred from direct assay /// 0005737 // cytoplasm // inferred from electronic annotation /// 0005739 // mitochondrion // inferred from direct assay /// 0042597 // periplasmic space // inferred from electronic annotation /// 0043332 // mating projection tip /…	0000166 // nucleotide binding // inferred from electronic annotation /// 0004672 // protein kinase activity // inferred from electronic annotation /// 0004674 // protein serine/threonine kinase activity // inferred from electronic annotation /// 0004707 // MAP kinase activity // inferred from direct assay /// 0004707 // MAP kinase activity // inferred from electronic annotation /// 0005515 // pro…	857.076	933.354	984.747	938.394	878.738	1089.61	1011.18	923.552	-1.17981	0.275009	0.195853	-1.08338	0.674568	0.274936	-1.02685	0.737813	0.28707	-1.09488	0.275872	0.19136
1770026_at	YBL017C	YBL017C.S1	chrII:186846-191586 (-) // 100.0 //	Type I transmembrane sorting receptor for multiple vacuolar hydrolases; cycles between the late-Golgi and prevacuolar endosome-like compartments	PEP1	chr2	S000000113	0006623 // protein targeting to vacuole // inferred from mutant phenotype /// 0007034 // vacuolar transport // inferred from mutant phenotype /// 0030433 // ER-associated protein catabolic process // inferred from mutant phenotype	0005794 // Golgi apparatus // inferred from electronic annotation /// 0005794 // Golgi apparatus // traceable author statement /// 0016020 // membrane // inferred from electronic annotation /// 0016021 // integral to membrane // inferred from electronic annotation	0000166 // nucleotide binding // inferred from electronic annotation /// 0004872 // receptor activity // inferred from electronic annotation /// 0005048 // signal sequence binding // inferred from mutant phenotype /// 0005515 // protein binding // inferred from physical interaction /// 0042802 // identical protein binding // inferred from physical interaction	1546.3	1362.08	1346.59	1350.15	1380.43	1282.91	1316.14	1415.5	1.1749	0.0771938	0.122287	1.03494	0.580732	0.250108	1.02316	0.580732	0.24593	1.07552	0.282943	0.194333
1769637_at	YBL018C	YBL018C.S1	chrII:186000-186477 (-) // 100.0 //	Subunit of both RNase MRP, which cleaves pre-rRNA, and nuclear RNase P, which cleaves tRNA precursors to generate mature 5' ends	POP8	chr2	S000000114	0006364 // rRNA processing // inferred from electronic annotation /// 0006364 // rRNA processing // traceable author statement /// 0006379 // mRNA cleavage // inferred from physical interaction /// 0008033 // tRNA processing // inferred from electronic annotation /// 0008033 // tRNA processing // traceable author statement /// 0034965 // intronic box C/D snoRNA processing // inferred from direct …	0000172 // ribonuclease MRP complex // inferred from direct assay /// 0005634 // nucleus // inferred from electronic annotation /// 0005655 // nucleolar ribonuclease P complex // inferred from direct assay	0000171 // ribonuclease MRP activity // inferred from mutant phenotype /// 0004526 // ribonuclease P activity // inferred from electronic annotation /// 0004526 // ribonuclease P activity // inferred from mutant phenotype /// 0016787 // hydrolase activity // inferred from electronic annotation	3906.61	7510.54	4436.48	4357.24	4721.73	5014.53	4674.51	5068	-1.19651	0.202893	0.171621	1.60673	0.046598	0.0732267	-1.05362	0.650018	0.262749	1.08421	0.708681	0.35164
1774426_at	YBL019W	YBL019W.S1	chrII:184355-185918 (+) // 100.0 //	Class II abasic (AP) endonuclease involved in repair of DNA damage; homolog of human HAP1 and E. coli exoIII	APN2	chr2	S000000115	0006281 // DNA repair // inferred from electronic annotation /// 0006284 // base-excision repair // inferred from genetic interaction /// 0006974 // response to DNA damage stimulus // inferred from electronic annotation	0005622 // intracellular // inferred from electronic annotation /// 0005634 // nucleus // inferred by curator /// 0005634 // nucleus // inferred from electronic annotation	0003677 // DNA binding // inferred from electronic annotation /// 0003906 // DNA-(apurinic or apyrimidinic site) lyase activity // inferred from direct assay /// 0003906 // DNA-(apurinic or apyrimidinic site) lyase activity // inferred from electronic annotation /// 0004518 // nuclease activity // inferred from electronic annotation /// 0004519 // endonuclease activity // inferred from electronic…	236.88	250.01	202.021	234.673	242.88	213.331	223.748	228.714	1.05869	0.417913	0.24147	1.11737	0.161103	0.119745	-1.10755	0.304479	0.173389	1.0222	0.641306	0.329651
1773593_at	YBL020W	YBL020W.S1	chrII:182403-184128 (+) // 100.0 //	Essential integral membrane protein that is required for translocation of Man5GlcNac2-PP-Dol from the cytoplasmic side to the lumenal side of the ER membrane but is not the flippase; mutation is suppressed by expression of human p53 protein	RFT1	chr2	S000000116	0006487 // protein amino acid N-linked glycosylation // inferred from mutant phenotype /// 0006810 // transport // inferred from electronic annotation /// 0006869 // lipid transport // inferred from electronic annotation /// 0008643 // carbohydrate transport // inferred from electronic annotation /// 0034203 // glycolipid translocation // inferred from genetic interaction	0005783 // endoplasmic reticulum // inferred from electronic annotation /// 0005789 // endoplasmic reticulum membrane // inferred from electronic annotation /// 0005789 // endoplasmic reticulum membrane // inferred from genetic interaction /// 0016020 // membrane // inferred from electronic annotation /// 0016021 // integral to membrane // inferred from electronic annotation	0005319 // lipid transporter activity // inferred from electronic annotation /// 0005515 // protein binding // inferred from physical interaction /// 0034202 // glycolipid-translocating activity // inferred from direct assay /// 0034202 // glycolipid-translocating activity // inferred from mutant phenotype	1490.52	1246.44	1578.35	1632.88	1641.16	2017.01	1814.81	1431.29	-1.21757	0.344316	0.216925	-1.45601	0.181433	0.127692	-1.14978	0.640401	0.260599	-1.26792	0.123994	0.121028
1778399_at	YBL021C	YBL021C.S1	chrII:181662-182097 (-) // 100.0 //	Subunit of the heme-activated, glucose-repressed Hap2p/3p/4p/5p CCAAT-binding complex, a transcriptional activator and global regulator of respiratory gene expression; contains sequences contributing to both complex assembly and DNA binding	HAP3	chr2	S000000117	0006109 // regulation of carbohydrate metabolic process // traceable author statement /// 0006350 // transcription // inferred from electronic annotation /// 0006350 // transcription // traceable author statement /// 0006355 // regulation of transcription, DNA-dependent // inferred from electronic annotation /// 0045449 // regulation of transcription // inferred from electronic annotation	0005622 // intracellular // inferred from electronic annotation /// 0005634 // nucleus // inferred by curator /// 0005634 // nucleus // inferred from electronic annotation /// 0016602 // CCAAT-binding factor complex // traceable author statement	0003677 // DNA binding // inferred from electronic annotation /// 0005515 // protein binding // inferred from physical interaction /// 0016563 // transcription activator activity // traceable author statement /// 0043565 // sequence-specific DNA binding // inferred from electronic annotation	798.706	1004.07	802.913	940.921	883.165	910.276	925.468	863.523	-1.15871	0.0804389	0.122691	1.08492	0.0829857	0.0904025	-1.15264	0.0667744	0.10136	-1.07174	0.647881	0.331921
1776390_at	YBL022C	YBL022C.S1	chrII:177876-181278 (-) // 100.0 //	ATP-dependent Lon protease, involved in degradation of misfolded proteins in mitochondria; required for biogenesis and maintenance of mitochondria	PIM1	chr2	S000000118	0006508 // proteolysis // inferred from electronic annotation /// 0006515 // misfolded or incompletely synthesized protein catabolic process // inferred from genetic interaction /// 0006515 // misfolded or incompletely synthesized protein catabolic process // inferred from mutant phenotype /// 0034619 // cellular chaperone-mediated protein complex assembly // inferred from genetic interaction	0005739 // mitochondrion // inferred from direct assay /// 0005739 // mitochondrion // inferred from electronic annotation /// 0005759 // mitochondrial matrix // inferred from electronic annotation /// 0005759 // mitochondrial matrix // inferred from mutant phenotype	0000166 // nucleotide binding // inferred from electronic annotation /// 0004176 // ATP-dependent peptidase activity // inferred from electronic annotation /// 0004176 // ATP-dependent peptidase activity // inferred from mutant phenotype /// 0004252 // serine-type endopeptidase activity // inferred from electronic annotation /// 0005515 // protein binding // inferred from physical interaction ///…	1360.48	1167.25	1191.7	1062.91	1192.19	962.872	1011.65	1236.89	1.34478	0.132099	0.146074	1.15382	0.365033	0.189657	1.17794	0.318918	0.178125	1.22266	0.068687	0.0867108
1776843_at	YBL023C	YBL023C.S1	chrII:174922-177529 (-) // 100.0 //	Protein involved in DNA replication; component of the Mcm2-7 hexameric complex that binds chromatin as a part of the pre-replicative complex	MCM2	chr2	S000000119	0000084 // S phase of mitotic cell cycle // inferred from mutant phenotype /// 0006260 // DNA replication // inferred from electronic annotation /// 0006267 // pre-replicative complex assembly // inferred from direct assay /// 0006267 // pre-replicative complex assembly // inferred from physical interaction /// 0006270 // DNA-dependent DNA replication initiation // inferred from electronic annota…	0005634 // nucleus // inferred from direct assay /// 0005634 // nucleus // inferred from electronic annotation /// 0005654 // nucleoplasm // non-traceable author statement /// 0005656 // pre-replicative complex // inferred from direct assay /// 0005737 // cytoplasm // inferred from direct assay /// 0031261 // DNA replication preinitiation complex // inferred from direct assay /// 0031298 // repli…	0000166 // nucleotide binding // inferred from electronic annotation /// 0003677 // DNA binding // inferred from electronic annotation /// 0003682 // chromatin binding // inferred from direct assay /// 0003688 // DNA replication origin binding // inferred from direct assay /// 0003697 // single-stranded DNA binding // inferred from mutant phenotype /// 0005515 // protein binding // inferred from …	732.208	658.012	790.231	560.624	696.23	633.1	595.761	724.78	1.22902	0.23389	0.183	1.10448	0.413199	0.205473	1.32642	0.138962	0.12609	1.21656	0.0572668	0.0795306
1772892_at	YBL024W	YBL024W.S1	chrII:172536-174591 (+) // 100.0 //	S-adenosyl-L-methionine-dependent tRNA: m5C-methyltransferase, methylates cytosine to m5C at several positions in tRNAs and intron-containing pre-tRNAs; similar to Nop2p and human proliferation associated nucleolar protein p120	NCL1	chr2	S000000120	0008033 // tRNA processing // inferred from electronic annotation /// 0030488 // tRNA methylation // inferred from direct assay	0005634 // nucleus // inferred from direct assay /// 0005634 // nucleus // inferred from electronic annotation /// 0005730 // nucleolus // inferred from electronic annotation	0000049 // tRNA binding // inferred from electronic annotation /// 0003723 // RNA binding // inferred from electronic annotation /// 0008168 // methyltransferase activity // inferred from electronic annotation /// 0016428 // tRNA (cytosine-5-)-methyltransferase activity // inferred from direct assay /// 0016428 // tRNA (cytosine-5-)-methyltransferase activity // inferred from electronic annotatio…	3963.89	4441.1	3851.22	3026.43	3511.81	3242.07	3132.29	4077.59	1.26549	0.0651922	0.116185	1.41777	0.0362725	0.0679514	1.22951	0.0814666	0.106328	1.30176	0.00926423	0.0374591
1775334_at	YBL025W	YBL025W.S1	chrII:171483-171921 (+) // 100.0 //	Protein involved in promoting high level transcription of rDNA, subunit of UAF (upstream activation factor) for RNA polymerase I	RRN10	chr2	S000000121	0006350 // transcription // inferred from electronic annotation /// 0006360 // transcription from RNA polymerase I promoter // traceable author statement /// 0045449 // regulation of transcription // inferred from electronic annotation	0000500 // RNA polymerase I upstream activating factor complex // traceable author statement /// 0005634 // nucleus // inferred from electronic annotation /// 0005730 // nucleolus // inferred from electronic annotation	0000182 // rDNA binding // traceable author statement /// 0003701 // RNA polymerase I transcription factor activity // traceable author statement /// 0005515 // protein binding // inferred from physical interaction	426.553	472.965	552.27	334.499	504.507	519.205	416.742	481.192	1.02355	0.899594	0.368608	1.13492	0.724172	0.28814	1.32521	0.45121	0.216835	1.15465	0.383913	0.235878
1774180_at	YBL026W	YBL026W.S1	chrII:170625-171041 (+) // 100.0 //	Lsm (Like Sm) protein; part of heteroheptameric complexes (Lsm2p-7p and either Lsm1p or 8p): cytoplasmic Lsm1p complex involved in mRNA decay; nuclear Lsm8p complex part of U6 snRNP and possibly involved in processing tRNA, snoRNA, and rRNA	LSM2	chr2	S000000122	0000398 // nuclear mRNA splicing, via spliceosome // inferred from physical interaction /// 0000956 // nuclear-transcribed mRNA catabolic process // traceable author statement /// 0006364 // rRNA processing // inferred from electronic annotation /// 0006397 // mRNA processing // inferred from electronic annotation /// 0008033 // tRNA processing // inferred from electronic annotation /// 0008380 /…	0000932 // cytoplasmic mRNA processing body // inferred from direct assay /// 0005634 // nucleus // inferred from electronic annotation /// 0005688 // U6 snRNP // inferred from direct assay /// 0005688 // U6 snRNP // traceable author statement /// 0005730 // nucleolus // inferred from direct assay /// 0005732 // small nucleolar ribonucleoprotein complex // inferred from physical interaction /// 0…	0003723 // RNA binding // inferred from direct assay /// 0003723 // RNA binding // inferred from electronic annotation /// 0003723 // RNA binding // inferred from physical interaction /// 0005515 // protein binding // inferred from physical interaction	6325.22	8399.57	6455.89	7797.52	6832.04	7052.41	7415.35	6999.81	-1.17237	0.174207	0.161192	1.13275	0.213567	0.138595	-1.14867	0.190363	0.139634	-1.05936	0.636038	0.327873
1770500_at	YBL027W	YBL027W.S1	chrII:168809-169379 (+) // 99.82 // /// chrII:414179-414737 (-) // 92.28 //	Protein component of the large (60S) ribosomal subunit, nearly identical to Rpl19Ap and has similarity to rat L19 ribosomal protein; rpl19a and rpl19b single null mutations result in slow growth, while the double null mutation is lethal	RPL19B	chr2	S000000123	0006412 // translation // inferred from electronic annotation /// 0006412 // translation // traceable author statement	0005622 // intracellular // inferred from electronic annotation /// 0005737 // cytoplasm // inferred from electronic annotation /// 0005840 // ribosome // inferred from electronic annotation /// 0022625 // cytosolic large ribosomal subunit // traceable author statement /// 0030529 // ribonucleoprotein complex // inferred from electronic annotation	0003735 // structural constituent of ribosome // inferred from electronic annotation /// 0003735 // structural constituent of ribosome // traceable author statement	15293.2	14334.5	15451.9	12781.8	15627.5	13522.7	13147.5	15017.9	1.16324	0.101379	0.133944	1.09031	0.204138	0.135581	1.17532	0.0948366	0.110631	1.14233	0.0235526	0.052475
1776524_at	YBL028C	YBL028C.S1	chrII:167520-167841 (-) // 100.0 //	---	---	chr2	S000000124	---	0005634 // nucleus // inferred from direct assay /// 0005730 // nucleolus // inferred from direct assay /// 0005840 // ribosome // inferred from direct assay /// 0030687 // preribosome, large subunit precursor // inferred from direct assay	0005515 // protein binding // inferred from physical interaction	2156.54	3349.89	2323.2	2187.7	2446.15	2340.01	2262.65	2560.31	-1.04916	0.279996	0.197214	1.48055	0.0106875	0.0525471	1.02681	0.59882	0.250382	1.13159	0.460184	0.26563
1776351_at	YBL029C-A	YBL029C-A.S1	chrII:164490-164775 (-) // 100.0 //	---	---	chr2	S000007591	---	0001950 // plasma membrane enriched fraction // inferred from direct assay /// 0005886 // plasma membrane // inferred from electronic annotation /// 0016020 // membrane // inferred from electronic annotation	0005515 // protein binding // inferred from physical interaction	2362.5	2123.9	2437.18	3916.64	2741.6	2557.29	3164.8	2303.96	-1.33962	0.450387	0.252622	-1.49006	0.361875	0.188631	-1.29858	0.550206	0.245037	-1.37367	0.106547	0.110925
1777284_at	YBL029W	YBL029W.S1	chrII:166136-167267 (+) // 100.0 //	---	---	chr2	S000000125	---	0005634 // nucleus // inferred from direct assay /// 0005737 // cytoplasm // inferred from direct assay	---	341.881	330.292	342.547	436.222	336.29	393.037	414.067	338.192	-1.21115	0.166599	0.158867	-1.25363	0.21792	0.139717	-1.20879	0.233301	0.150738	-1.22435	0.0173698	0.0461424
1777840_at	YBL030C	YBL030C.S1	chrII:163043-164000 (-) // 100.0 //	Major ADP/ATP carrier of the mitochondrial inner membrane, exchanges cytosolic ADP for mitochondrially synthesized ATP; also imports heme and ATP; phosphorylated; required for viability in many lab strains that carry a sal1 mutation	PET9	chr2	S000000126	0006810 // transport // inferred from electronic annotation /// 0006839 // mitochondrial transport // inferred from mutant phenotype /// 0006915 // apoptosis // inferred from mutant phenotype /// 0009060 // aerobic respiration // inferred from mutant phenotype /// 0009061 // anaerobic respiration // inferred from genetic interaction /// 0015866 // ADP transport // inferred from direct assay /// 0…	0005739 // mitochondrion // inferred from direct assay /// 0005739 // mitochondrion // inferred from electronic annotation /// 0005739 // mitochondrion // inferred from physical interaction /// 0005743 // mitochondrial inner membrane // inferred from direct assay /// 0005743 // mitochondrial inner membrane // inferred from electronic annotation /// 0016020 // membrane // inferred from electronic …	0005215 // transporter activity // inferred from electronic annotation /// 0005471 // ATP:ADP antiporter activity // inferred from direct assay /// 0005488 // binding // inferred from electronic annotation	10159.2	8981.25	10515.3	9921.21	9279.94	9892.37	9906.78	9862.93	1.02551	0.198842	0.169974	-1.10306	0.02201	0.0593227	1.06144	0.0586743	0.0983752	-1.00443	0.884655	0.402794
1769602_at	YBL031W	YBL031W.S1	chrII:161701-162718 (+) // 100.0 //	Mitotic spindle protein that interacts with components of the Dam1 (DASH) complex, its effector Sli15p, and microtubule-associated protein Bim1p; also localizes to nuclear microtubules and to the bud neck in a ring-shaped structure	SHE1	chr2	S000000127	0000022 // mitotic spindle elongation // inferred from mutant phenotype /// 0007049 // cell cycle // inferred from electronic annotation /// 0007059 // chromosome segregation // inferred from electronic annotation /// 0007067 // mitosis // inferred from electronic annotation /// 0051301 // cell division // inferred from electronic annotation	0000235 // astral microtubule // inferred from direct assay /// 0005737 // cytoplasm // inferred from electronic annotation /// 0005819 // spindle // inferred from direct assay /// 0005819 // spindle // inferred from electronic annotation /// 0005856 // cytoskeleton // inferred from electronic annotation /// 0005880 // nuclear microtubule // inferred from direct assay /// 0005935 // cellular bud …	---	278.27	377.478	320.956	160.807	305.327	250.271	200.613	323.047	1.3871	0.388152	0.231116	1.88162	0.191347	0.13079	1.59987	0.262132	0.160183	1.61031	0.0376781	0.0639922
1776919_at	YBL032W	YBL032W.S1	chrII:160186-161332 (+) // 100.0 //	RNA binding protein involved in the asymmetric localization of ASH1 mRNA; represses translation of ASH1 mRNA, an effect reversed by Yck1p-dependent phosphoryation; regulates telomere position effect and length; similarity to hnRNP-K	HEK2	chr2	S000000128	0007004 // telomere maintenance via telomerase // inferred from mutant phenotype /// 0008298 // intracellular mRNA localization // inferred from mutant phenotype	0000784 // nuclear chromosome, telomeric region // inferred from direct assay /// 0005737 // cytoplasm // inferred from direct assay	0003723 // RNA binding // inferred from electronic annotation /// 0003729 // mRNA binding // inferred from direct assay	2417.33	2226.56	2571.87	2535.76	2275.55	2769.87	2650.23	2401.13	-1.09633	0.622094	0.29364	-1.19029	0.0406584	0.0699672	-1.03049	0.781045	0.298017	-1.10377	0.380465	0.234576
1773560_at	YBL033C	YBL033C.S1	chrII:158658-159696 (-) // 100.0 //	GTP cyclohydrolase II; catalyzes the first step of the riboflavin biosynthesis pathway	RIB1	chr2	S000000129	0009231 // riboflavin biosynthetic process // inferred from electronic annotation /// 0009231 // riboflavin biosynthetic process // inferred from mutant phenotype /// 0042493 // response to drug // inferred from mutant phenotype	0005634 // nucleus // inferred from direct assay /// 0005737 // cytoplasm // inferred from direct assay	0000166 // nucleotide binding // inferred from electronic annotation /// 0003935 // GTP cyclohydrolase II activity // inferred from electronic annotation /// 0005515 // protein binding // inferred from physical interaction /// 0005525 // GTP binding // inferred from electronic annotation /// 0016787 // hydrolase activity // inferred from electronic annotation /// 0019238 // cyclohydrolase activit…	1799.9	1408.65	1691.75	1784.99	1689.76	1593.41	1686.48	1624.75	1.06726	0.340978	0.215731	-1.19723	0.249362	0.151467	1.00309	0.708199	0.27878	-1.03798	0.81338	0.383122
1772821_at	YBL034C	YBL034C.S1	chrII:153850-158392 (-) // 100.0 //	Component of the mitotic spindle that binds to interpolar microtubules via its association with beta-tubulin (Tub2p); required for interpolar microtubules to provide an outward force on the spindle poles	STU1	chr2	S000000130	0007020 // microtubule nucleation // inferred from physical interaction /// 0007049 // cell cycle // inferred from electronic annotation /// 0007067 // mitosis // inferred from electronic annotation /// 0051301 // cell division // inferred from electronic annotation	0000776 // kinetochore // inferred from electronic annotation /// 0000777 // condensed chromosome kinetochore // inferred from electronic annotation /// 0005634 // nucleus // inferred from electronic annotation /// 0005737 // cytoplasm // inferred from electronic annotation /// 0005816 // spindle pole body // inferred from direct assay /// 0005819 // spindle // inferred from electronic annotation…	0005200 // structural constituent of cytoskeleton // inferred from physical interaction /// 0005488 // binding // inferred from electronic annotation /// 0005515 // protein binding // inferred from physical interaction	308.462	355.366	272.914	259.536	299.678	242.352	250.796	310.431	1.22993	0.164935	0.158219	1.41695	0.0708288	0.0845569	1.08819	0.475821	0.224214	1.23779	0.101407	0.107987
1774459_at	YBL035C	YBL035C.S1	chrII:151495-153613 (-) // 100.0 //	B subunit of DNA polymerase alpha-primase complex, required for initiation of DNA replication during mitotic and premeiotic DNA synthesis; also functions in telomere capping and length regulation	POL12	chr2	S000000131	0006260 // DNA replication // inferred from electronic annotation /// 0006270 // DNA-dependent DNA replication initiation // inferred from mutant phenotype /// 0006273 // lagging strand elongation // inferred by curator /// 0016233 // telomere capping // inferred from genetic interaction	0005634 // nucleus // inferred from direct assay /// 0005634 // nucleus // inferred from electronic annotation /// 0005635 // nuclear envelope // inferred from direct assay /// 0005658 // alpha DNA polymerase:primase complex // inferred from direct assay	0003677 // DNA binding // inferred from electronic annotation /// 0003887 // DNA-directed DNA polymerase activity // inferred from direct assay /// 0003887 // DNA-directed DNA polymerase activity // inferred from electronic annotation /// 0005515 // protein binding // inferred from physical interaction	643.381	655.281	670.88	464.55	570.38	490.001	477.104	656.418	1.34851	0.0296943	0.0965821	1.37346	0.0261001	0.060514	1.40615	0.0264035	0.0831049	1.37584	0.000304021	0.0199978
1769694_at	YBL036C	YBL036C.S1	chrII:150449-151223 (-) // 100.0 //	---	---	chr2	S000000132	---	---	0030170 // pyridoxal phosphate binding // inferred from direct assay /// 0042802 // identical protein binding // inferred from physical interaction	4052.79	4315.46	4452.81	4372.67	4443.87	4566.9	4468.89	4270.24	-1.10267	0.134781	0.147729	-1.03556	0.581672	0.250272	-1.00359	0.946992	0.341609	-1.04647	0.376301	0.233291
1772207_at	YBL037W	YBL037W.S1	chrII:147211-150289 (+) // 100.0 //	Alpha-adaptin, large subunit of the clathrin associated protein complex (AP-2); involved in vesicle mediated transport	APL3	chr2	S000000133	0006886 // intracellular protein transport // inferred from electronic annotation /// 0015031 // protein transport // inferred from electronic annotation /// 0016192 // vesicle-mediated transport // inferred from electronic annotation /// 0016192 // vesicle-mediated transport // traceable author statement	0005886 // plasma membrane // inferred from electronic annotation /// 0005905 // coated pit // inferred from electronic annotation /// 0016020 // membrane // inferred from electronic annotation /// 0030117 // membrane coat // inferred from electronic annotation /// 0030131 // clathrin adaptor complex // inferred from electronic annotation	0005488 // binding // inferred from electronic annotation /// 0005515 // protein binding // inferred from electronic annotation /// 0008565 // protein transporter activity // inferred from electronic annotation	230.621	197.181	215.806	238.397	191.524	257.179	247.611	214.095	-1.07367	0.483718	0.263748	-1.25575	0.0642021	0.0818813	-1.14738	0.483718	0.226086	-1.15654	0.241788	0.177675
1777341_at	YBL038W	YBL038W.S1	chrII:146189-146888 (+) // 100.0 //	Mitochondrial ribosomal protein of the large subunit	MRPL16	chr2	S000000134	0006412 // translation // inferred from electronic annotation /// 0032543 // mitochondrial translation // inferred by curator	0005622 // intracellular // inferred from electronic annotation /// 0005739 // mitochondrion // inferred from direct assay /// 0005739 // mitochondrion // inferred from electronic annotation /// 0005762 // mitochondrial large ribosomal subunit // inferred from direct assay /// 0005840 // ribosome // inferred from electronic annotation /// 0030529 // ribonucleoprotein complex // inferred from elec…	0003735 // structural constituent of ribosome // inferred from direct assay /// 0003735 // structural constituent of ribosome // inferred from electronic annotation /// 0019843 // rRNA binding // inferred from electronic annotation	1504.12	1294.97	1457.12	1460.35	1441.94	1316.23	1386.47	1415.8	1.08493	0.540082	0.281438	-1.07064	0.62146	0.260631	1.05098	0.704828	0.277709	1.02122	0.783936	0.374973
1775626_at	YBL039C	YBL039C.S1	chrII:143991-145731 (-) // 100.0 //	Major CTP synthase isozyme (see also URA8), catalyzes the ATP-dependent transfer of the amide nitrogen from glutamine to UTP, forming CTP, the final step in de novo biosynthesis of pyrimidines; involved in phospholipid biosynthesis	URA7	chr2	S000000135	0006221 // pyrimidine nucleotide biosynthetic process // inferred from electronic annotation /// 0006241 // CTP biosynthetic process // inferred from direct assay /// 0006241 // CTP biosynthetic process // traceable author statement /// 0006541 // glutamine metabolic process // inferred from electronic annotation /// 0008654 // phospholipid biosynthetic process // inferred from mutant phenotype /…	0005829 // cytosol // traceable author statement	0000166 // nucleotide binding // inferred from electronic annotation /// 0003824 // catalytic activity // inferred from electronic annotation /// 0003883 // CTP synthase activity // inferred from direct assay /// 0003883 // CTP synthase activity // inferred from electronic annotation /// 0003883 // CTP synthase activity // inferred from mutant phenotype /// 0005515 // protein binding // inferred …	6947.12	6669.67	7326.96	4516.85	7464.35	6646.6	5479.39	6976.08	1.2679	0.550041	0.281438	1.21728	0.550041	0.248611	1.33721	0.461725	0.220012	1.27319	0.151403	0.136157
1772328_at	YBL039W-A	YBL039W-A.S1	chrII:143395-143575 (+) // 100.0 //	---	---	chr2	S000028517	---	---	0005515 // protein binding // inferred from physical interaction	1398.73	1698.21	1170.82	2214.86	1401.93	1558.99	1858.21	1406.31	-1.32851	0.331569	0.212432	-1.09421	0.72548	0.288414	-1.58708	0.220499	0.147207	-1.32136	0.134643	0.127198
1779835_at	YBL040C	YBL040C.S1	chrII:142114-142871 (-) // 100.0 //	HDEL receptor, an integral membrane protein that binds to the HDEL motif in proteins destined for retention in the endoplasmic reticulum; has a role in maintenance of normal levels of ER-resident proteins	ERD2	chr2	S000000136	0006621 // protein retention in ER lumen // inferred from electronic annotation /// 0006621 // protein retention in ER lumen // inferred from genetic interaction /// 0006810 // transport // inferred from electronic annotation /// 0006888 // ER to Golgi vesicle-mediated transport // inferred from mutant phenotype /// 0015031 // protein transport // inferred from electronic annotation /// 0016192 /…	0005783 // endoplasmic reticulum // inferred from electronic annotation /// 0005789 // endoplasmic reticulum membrane // inferred from electronic annotation /// 0016020 // membrane // inferred from electronic annotation /// 0016021 // integral to membrane // inferred from electronic annotation /// 0030176 // integral to endoplasmic reticulum membrane // inferred from direct assay	0004872 // receptor activity // inferred from electronic annotation /// 0045015 // HDEL sequence binding // inferred from genetic interaction /// 0046923 // ER retention sequence binding // inferred from electronic annotation	3911.48	4550.16	4254.28	4516.85	4263.14	4352.41	4433.71	4230.46	-1.13352	0.0641129	0.11607	1.02621	0.96899	0.35227	-1.04222	0.598779	0.250382	-1.04806	0.404305	0.243901
1773552_at	YBL041W	YBL041W.S1	chrII:141249-141975 (+) // 100.0 //	Beta 6 subunit of the 20S proteasome	PRE7	chr2	S000000137	0006511 // ubiquitin-dependent protein catabolic process // traceable author statement /// 0051603 // proteolysis involved in cellular protein catabolic process // inferred from electronic annotation	0000502 // proteasome complex // inferred from electronic annotation /// 0005634 // nucleus // inferred from electronic annotation /// 0005737 // cytoplasm // inferred from electronic annotation /// 0005839 // proteasome core complex // inferred from electronic annotation /// 0019774 // proteasome core complex, beta-subunit complex // inferred from physical interaction	0004175 // endopeptidase activity // inferred from electronic annotation /// 0004175 // endopeptidase activity // traceable author statement /// 0004298 // threonine-type endopeptidase activity // inferred from electronic annotation /// 0005515 // protein binding // inferred from physical interaction /// 0008233 // peptidase activity // inferred from electronic annotation /// 0016787 // hydrolase…	4628.09	4164.71	4437.4	3770.4	4766.12	3932.69	3850.69	4405.84	1.20187	0.0356794	0.10068	1.08154	0.117887	0.103585	1.15237	0.0450038	0.0909002	1.14419	0.0256464	0.0542736
1779256_at	YBL042C	YBL042C.S1	chrII:138343-140263 (-) // 100.0 //	High affinity uridine permease, localizes to the plasma membrane; also mediates low but significant transport of the cytotoxic nucleoside analog 5-fluorouridine; not involved in uracil transport	FUI1	chr2	S000000138	0006810 // transport // inferred from electronic annotation /// 0015862 // uridine transport // inferred from direct assay /// 0015862 // uridine transport // inferred from genetic interaction /// 0015931 // nucleobase, nucleoside, nucleotide and nucleic acid transport // inferred from electronic annotation /// 0055085 // transmembrane transport // inferred from electronic annotation /// 0055085 …	0005886 // plasma membrane // inferred from direct assay /// 0005886 // plasma membrane // inferred from genetic interaction /// 0016020 // membrane // inferred from electronic annotation /// 0016021 // integral to membrane // inferred from electronic annotation	0005515 // protein binding // inferred from physical interaction /// 0015205 // nucleobase transmembrane transporter activity // inferred from electronic annotation /// 0015213 // uridine transmembrane transporter activity // inferred from direct assay /// 0015213 // uridine transmembrane transporter activity // inferred from genetic interaction	3916.91	4884.85	4053.63	3078.69	4075.61	4196.58	3594.31	4264.62	1.08973	0.797496	0.342554	1.35905	0.335196	0.179975	1.12776	0.672709	0.26907	1.18647	0.280175	0.193002
1776434_at	YBL043W	YBL043W.S1	chrII:136690-137464 (+) // 100.0 //	Non-essential protein of unknown function; induced by treatment with 8-methoxypsoralen and UVA irradiation	ECM13	chr2	S000000139	0007047 // cellular cell wall organization // inferred from electronic annotation /// 0031505 // fungal-type cell wall organization // inferred from mutant phenotype	---	0005515 // protein binding // inferred from physical interaction	403.174	224.127	320.702	433.549	287.879	337.053	382.268	307.159	1.05469	0.866097	0.359766	-1.70559	0.133633	0.109941	-1.19197	0.565319	0.245037	-1.24453	0.360682	0.227141
1778732_at	YBL044W	YBL044W.S1	chrII:136000-136369 (+) // 100.0 //	---	---	chr2	S000000140	---	---	---	28.7036	42.4223	31.6789	39.732	31.6732	42.1377	40.917	33.7885	-1.4255	0.146534	0.152283	1.03678	0.994041	0.356947	-1.29162	0.177314	0.136072	-1.21098	0.181239	0.150103
1775257_at	YBL045C	YBL045C.S1	chrII:134145-135519 (-) // 100.0 //	Core subunit of the ubiquinol-cytochrome c reductase complex (bc1 complex), which is a component of the mitochondrial inner membrane electron transport chain	COR1	chr2	S000000141	0006508 // proteolysis // inferred from electronic annotation /// 0006810 // transport // inferred from electronic annotation /// 0009060 // aerobic respiration // inferred from mutant phenotype /// 0022900 // electron transport chain // inferred from electronic annotation	0005739 // mitochondrion // inferred from direct assay /// 0005739 // mitochondrion // inferred from electronic annotation /// 0005743 // mitochondrial inner membrane // inferred from electronic annotation /// 0005750 // mitochondrial respiratory chain complex III // inferred from direct assay /// 0016020 // membrane // inferred from electronic annotation /// 0070469 // respiratory chain // infer…	0003824 // catalytic activity // inferred from electronic annotation /// 0004222 // metalloendopeptidase activity // inferred from electronic annotation /// 0005515 // protein binding // inferred from physical interaction /// 0008121 // ubiquinol-cytochrome-c reductase activity // inferred from direct assay /// 0008270 // zinc ion binding // inferred from electronic annotation /// 0046872 // meta…	4015.32	2887.89	3933.23	4263.14	3852.02	3681.3	3961.69	3572.95	1.01354	0.92069	0.374271	-1.37184	0.108931	0.100419	-1.0072	0.755727	0.29117	-1.10881	0.36262	0.227781
1779278_at	YBL046W	YBL046W.S1	chrII:132426-133752 (+) // 100.0 //	Putative regulatory subunit of an evolutionarily conserved protein phosphatase; localization is cell-cycle dependent and regulated by Cdc28p phosphorylation; required for cisplatin resistance; homolog of mammalian R2	PSY4	chr2	S000000142	0006470 // protein amino acid dephosphorylation // inferred from physical interaction /// 0042493 // response to drug // inferred from mutant phenotype	0005634 // nucleus // inferred from direct assay /// 0005634 // nucleus // inferred from electronic annotation /// 0005737 // cytoplasm // inferred from direct assay	0005515 // protein binding // inferred from physical interaction /// 0019888 // protein phosphatase regulator activity // inferred from mutant phenotype	285.396	331.88	294.057	195.234	302.38	195.414	195.323	303.123	1.46115	0.0162167	0.0868793	1.69913	0.00652076	0.0525471	1.50549	0.0137592	0.0791422	1.55191	0.00952498	0.0375221
1777838_at	YBL047C	YBL047C.S1	chrII:127897-132043 (-) // 100.0 //	Key endocytic protein involved in a network of interactions with other endocytic proteins, binds membranes in a ubiquitin-dependent manner, may also bind ubiquitinated membrane-associated proteins	EDE1	chr2	S000000143	0006897 // endocytosis // inferred from electronic annotation /// 0006897 // endocytosis // inferred from mutant phenotype /// 0030968 // endoplasmic reticulum unfolded protein response // inferred from mutant phenotype	0005737 // cytoplasm // inferred from electronic annotation /// 0005934 // cellular bud tip // inferred from direct assay /// 0005935 // cellular bud neck // inferred from direct assay /// 0030479 // actin cortical patch // inferred from direct assay /// 0043332 // mating projection tip // inferred from direct assay	0005509 // calcium ion binding // inferred from electronic annotation /// 0043130 // ubiquitin binding // inferred from direct assay	1636.16	1477.15	1231.41	1437.55	1161.6	1245.84	1338.31	1438.45	1.22262	0.172024	0.160835	1.1038	0.401268	0.201306	-1.08677	0.430412	0.211168	1.07485	0.530631	0.291838
1771375_at	YBL049W	YBL049W.S1	chrII:126830-127247 (+) // 100.0 //	Protein of unknown function, has homology to kinase Snf7p; not required for growth on nonfermentable carbon sources; essential for viability in stationary phase	MOH1	chr2	S000000145	---	---	---	145.356	90.3442	116.047	346.545	155.337	310.302	327.925	115.077	-2.256	0.0157581	0.0868793	-3.62973	0.00799697	0.0525471	-2.8258	0.0116034	0.0791422	-2.84961	0.00197135	0.0236422
1770916_at	YBL050W	YBL050W.S1	chrII:125127-126122 (+) // 100.0 //	Peripheral membrane protein required for vesicular transport between ER and Golgi, the 'priming' step in homotypic vacuole fusion, and autophagy; stimulates the ATPase activity of Sec18p; has similarity to mammalian alpha-SNAP	SEC17	chr2	S000000146	0006810 // transport // inferred from electronic annotation /// 0006886 // intracellular protein transport // inferred from electronic annotation /// 0006888 // ER to Golgi vesicle-mediated transport // inferred from genetic interaction /// 0015031 // protein transport // inferred from electronic annotation /// 0016192 // vesicle-mediated transport // inferred from electronic annotation /// 00347…	0000300 // peripheral to membrane of membrane fraction // inferred from direct assay /// 0005783 // endoplasmic reticulum // inferred from electronic annotation /// 0005794 // Golgi apparatus // inferred from electronic annotation /// 0016020 // membrane // inferred from electronic annotation	0005483 // soluble NSF attachment protein activity // inferred from direct assay /// 0005515 // protein binding // inferred from physical interaction	4647.05	3554.92	4171.06	4133.08	4601.22	4010.59	4071.37	4099.69	1.1414	0.015346	0.0868793	-1.14528	0.0214062	0.0589964	1.02448	0.1667	0.133887	1.00696	0.836841	0.388982
1771993_at	YBL051C	YBL051C.S1	chrII:122755-124762 (-) // 100.0 //	Protein involved in G2/M phase progression and response to DNA damage, interacts with Rad53p; contains an RNA recognition motif, a nuclear localization signal, and several SQ/TQ cluster domains; hyperphosphorylated in response to DNA damage	PIN4	chr2	S000000147	0000077 // DNA damage checkpoint // inferred from genetic interaction /// 0000086 // G2/M transition of mitotic cell cycle // inferred from mutant phenotype	0005737 // cytoplasm // inferred from direct assay /// 0005737 // cytoplasm // inferred from electronic annotation	0000166 // nucleotide binding // inferred from electronic annotation /// 0003676 // nucleic acid binding // inferred from electronic annotation /// 0003723 // RNA binding // inferred from electronic annotation /// 0005515 // protein binding // inferred from physical interaction	846.309	887.966	702.965	474.722	724.444	523.302	498.421	808.386	1.69798	0.0361411	0.100725	1.78156	0.0357553	0.0677362	1.41038	0.0774452	0.105433	1.6219	0.00555586	0.032683
1775222_at	YBL052C	YBL052C.S1	chrII:119381-121877 (-) // 100.0 //	Histone acetyltransferase catalytic subunit of NuA3 complex that acetylates histone H3, involved in transcriptional silencing; homolog of the mammalian MOZ proto-oncogene; sas3 gcn5 double mutation confers lethality	SAS3	chr2	S000000148	0006348 // chromatin silencing at telomere // inferred from mutant phenotype /// 0006350 // transcription // inferred from electronic annotation /// 0016568 // chromatin modification // inferred from electronic annotation /// 0016568 // chromatin modification // inferred from mutant phenotype /// 0016573 // histone acetylation // inferred from direct assay /// 0030466 // chromatin silencing at si…	0005634 // nucleus // inferred from electronic annotation /// 0033100 // NuA3 histone acetyltransferase complex // inferred from direct assay	0004402 // histone acetyltransferase activity // inferred from direct assay /// 0004402 // histone acetyltransferase activity // inferred from electronic annotation /// 0005515 // protein binding // inferred from physical interaction /// 0008415 // acyltransferase activity // inferred from electronic annotation /// 0016740 // transferase activity // inferred from electronic annotation /// 0016747…	256.682	324.506	200.789	121.459	266.782	106.019	113.477	255.732	2.26198	0.0449516	0.104241	2.85966	0.0305787	0.06431	1.76943	0.082311	0.10652	2.25361	0.00889578	0.0373268
1777761_at	YBL054W	YBL054W.S1	chrII:117591-119169 (+) // 100.0 //	PAC motif binding protein involved in rRNA and ribosome biogenesis; subunit of the RPD3L histone deacetylase complex; Myb-like HTH transcription factor, similar to Dot6p; hypophosphorylated by rapamycin treatment in a Sch9p-dependent manne	TOD6	chr2	S000000150	0006357 // regulation of transcription from RNA polymerase II promoter // inferred from mutant phenotype	0005634 // nucleus // inferred from direct assay /// 0005634 // nucleus // inferred from electronic annotation /// 0005737 // cytoplasm // inferred from direct assay /// 0005737 // cytoplasm // inferred from electronic annotation /// 0033698 // Rpd3L complex // inferred from direct assay /// 0070210 // Rpd3L-Expanded complex // inferred from direct assay	0003677 // DNA binding // inferred from electronic annotation /// 0043565 // sequence-specific DNA binding // inferred from direct assay	599.306	905.38	692.006	274.726	545.116	542.106	385.915	721.432	1.55294	0.520171	0.275781	2.34606	0.248117	0.15098	1.79315	0.363854	0.191735	1.86941	0.0769747	0.0932717
1775764_at	YBL055C	YBL055C.S1	chrII:115575-116832 (-) // 100.0 //	---	---	chr2	S000000151	0006309 // DNA fragmentation involved in apoptosis // inferred from mutant phenotype /// 0006979 // response to oxidative stress // inferred from mutant phenotype	0005737 // cytoplasm // inferred from direct assay /// 0005737 // cytoplasm // inferred from electronic annotation	0004518 // nuclease activity // inferred from electronic annotation /// 0004519 // endonuclease activity // inferred from direct assay /// 0008296 // 3'-5'-exodeoxyribonuclease activity // inferred from direct assay /// 0016787 // hydrolase activity // inferred from electronic annotation /// 0016888 // endodeoxyribonuclease activity, producing 5'-phosphomonoesters // inferred from electronic anno…	1849.09	1970.16	1942.91	1734.86	1987.72	2187.25	1948.03	1920.01	-1.05345	0.781385	0.338606	1.01137	0.948284	0.347344	-1.00261	0.992788	0.352257	-1.01456	0.866851	0.397767
1774521_at	YBL056W	YBL056W.S1	chrII:113764-115171 (+) // 100.0 //	Type 2C protein phosphatase; dephosphorylates Hog1p (see also Ptc2p) to limit maximal kinase activity induced by osmotic stress; dephosphorylates T169 phosphorylated Cdc28p (see also Ptc2p); role in DNA checkpoint inactivation	PTC3	chr2	S000000152	0000079 // regulation of cyclin-dependent protein kinase activity // inferred from mutant phenotype /// 0000173 // inactivation of MAPK activity involved in osmosensory signaling pathway // inferred from genetic interaction /// 0006470 // protein amino acid dephosphorylation // inferred from direct assay /// 0006470 // protein amino acid dephosphorylation // inferred from electronic annotation	0005634 // nucleus // inferred from direct assay /// 0005737 // cytoplasm // inferred from direct assay /// 0008287 // protein serine/threonine phosphatase complex // inferred from electronic annotation	0003824 // catalytic activity // inferred from electronic annotation /// 0004721 // phosphoprotein phosphatase activity // inferred from electronic annotation /// 0004722 // protein serine/threonine phosphatase activity // inferred from direct assay /// 0004722 // protein serine/threonine phosphatase activity // inferred from electronic annotation /// 0005515 // protein binding // inferred from p…	2410.14	1888.47	2751.3	1712.04	2451.76	1939.14	1822.12	2322.24	1.32272	0.140156	0.149391	1.03646	0.687915	0.278595	1.50996	0.0912674	0.108996	1.27447	0.115043	0.11596
1779830_at	YBL057C	YBL057C.S1	chrII:112802-113447 (-) // 100.0 //	One of two (see also PTH1) mitochondrially-localized peptidyl-tRNA hydrolases; negatively regulates the ubiquitin-proteasome pathway via interactions with ubiquitin-like ubiquitin-associated proteins; dispensable for cell growth	PTH2	chr2	S000000153	0006412 // translation // inferred from electronic annotation /// 0032435 // negative regulation of proteasomal ubiquitin-dependent protein catabolic process // inferred from direct assay	0005737 // cytoplasm // inferred by curator /// 0005737 // cytoplasm // inferred from electronic annotation /// 0005739 // mitochondrion // inferred from direct assay /// 0005741 // mitochondrial outer membrane // inferred from direct assay	0004045 // aminoacyl-tRNA hydrolase activity // inferred from direct assay /// 0004045 // aminoacyl-tRNA hydrolase activity // inferred from electronic annotation /// 0004045 // aminoacyl-tRNA hydrolase activity // inferred from genetic interaction /// 0016787 // hydrolase activity // inferred from electronic annotation	3161.3	3978.48	3324.45	3130.55	3513.76	3696.64	3401.84	3470.91	-1.07608	0.455524	0.253996	1.16952	0.390542	0.197822	-1.02325	0.885353	0.326494	1.0203	0.892704	0.405339
1778681_at	YBL058W	YBL058W.S1	chrII:111438-112710 (+) // 100.0 //	UBX (ubiquitin regulatory X) domain-containing protein that regulates Glc7p phosphatase activity and interacts with Cdc48p; interacts with ubiquitylated proteins in vivo and is required for degradation of a ubiquitylated model substrate	SHP1	chr2	S000000154	0005977 // glycogen metabolic process // inferred from mutant phenotype /// 0030437 // ascospore formation // inferred from mutant phenotype /// 0043161 // proteasomal ubiquitin-dependent protein catabolic process // inferred from mutant phenotype	0005634 // nucleus // inferred from direct assay /// 0005634 // nucleus // inferred from electronic annotation /// 0005737 // cytoplasm // inferred from direct assay /// 0005737 // cytoplasm // inferred from electronic annotation	0005515 // protein binding // inferred from physical interaction /// 0008599 // protein phosphatase type 1 regulator activity // inferred from mutant phenotype	3531.83	2675.33	3592.32	3183.28	3545.81	3210.54	3196.99	3237.8	1.10477	0.0352333	0.100299	-1.19495	0.0120329	0.0526088	1.12368	0.0288478	0.0835276	1.01279	0.972748	0.425119
1776925_at	YBL059C-A	YBL059C-A.S1	chrII:110126-110541 (-) // 100.0 //	Protein of the mitochondrial intermembrane space with a role in respiratory chain complex assembly or maintenance; contains twin Cx9C motifs that can form coiled coil-helix-coiled-coil helix fold	CMC2	chr2	S000007488	0033108 // mitochondrial respiratory chain complex assembly // inferred from mutant phenotype	0005634 // nucleus // inferred from direct assay /// 0005634 // nucleus // inferred from electronic annotation /// 0005737 // cytoplasm // inferred from direct assay /// 0005737 // cytoplasm // inferred from electronic annotation /// 0005758 // mitochondrial intermembrane space // inferred from direct assay	0005515 // protein binding // inferred from physical interaction	1273.34	2061.82	1478.79	1950.06	1580.98	1824.64	1886.37	1571.69	-1.48136	0.0354299	0.100479	1.09306	0.308529	0.170919	-1.27557	0.0811999	0.106232	-1.20016	0.310499	0.206542
1777024_at	YBL059W	YBL059W.S1	chrII:110595-111246 (+) // 100.0 //	---	---	chr2	S000000155	---	0005739 // mitochondrion // inferred from direct assay /// 0016020 // membrane // inferred from electronic annotation /// 0016021 // integral to membrane // inferred from electronic annotation	---	514.401	602.518	511.092	674.923	572.968	647.3	660.97	541.073	-1.28493	0.0575686	0.112892	-1.09701	0.189501	0.130358	-1.29325	0.0710304	0.102561	-1.22159	0.0247488	0.0533735
1773195_at	YBL060W	YBL060W.S1	chrII:107933-109997 (+) // 100.0 //	Guanine nucleotide exchange factor specific for Arf3p; localized to the bud neck and tip; required for localization of Arf3p to the bud neck and tip	YEL1	chr2	S000000156	0008104 // protein localization // inferred from mutant phenotype /// 0010513 // positive regulation of phosphatidylinositol biosynthetic process // inferred from mutant phenotype /// 0032012 // regulation of ARF protein signal transduction // inferred from electronic annotation /// 0051666 // actin cortical patch localization // inferred from mutant phenotype	0005622 // intracellular // inferred from electronic annotation /// 0005737 // cytoplasm // inferred from direct assay /// 0005934 // cellular bud tip // inferred from direct assay /// 0005935 // cellular bud neck // inferred from direct assay	0005086 // ARF guanyl-nucleotide exchange factor activity // inferred from direct assay /// 0005086 // ARF guanyl-nucleotide exchange factor activity // inferred from electronic annotation	107.2	110.38	108.402	57.0455	108.279	60.2062	58.6045	108.653	1.82922	0.00374294	0.0841921	1.88347	0.00259719	0.0525471	1.84973	0.00269556	0.0791422	1.85401	0.000288755	0.0199978
1779200_at	YBL061C	YBL061C.S1	chrII:105317-107408 (-) // 100.0 //	Activator of Chs3p (chitin synthase III), recruits Chs3p to the bud neck via interaction with Bni4p; has similarity to Shc1p, which activates Chs3p during sporulation	SKT5	chr2	S000000157	0000910 // cytokinesis // traceable author statement /// 0006038 // cell wall chitin biosynthetic process // inferred from mutant phenotype /// 0006970 // response to osmotic stress // traceable author statement	0000131 // incipient cellular bud site // inferred from direct assay /// 0000144 // cellular bud neck septin ring // inferred from direct assay /// 0005886 // plasma membrane // inferred from electronic annotation /// 0005935 // cellular bud neck // inferred from direct assay /// 0016020 // membrane // inferred from electronic annotation	0005488 // binding // inferred from electronic annotation /// 0008047 // enzyme activator activity // inferred from mutant phenotype	660.022	702.892	634.568	387.046	688.852	365.686	376.214	665.235	1.75438	0.0428447	0.103284	1.86833	0.0377534	0.068627	1.68672	0.0476218	0.0925279	1.76824	0.000367459	0.0208294
1773899_at	YBL063W	YBL063W.S1	chrII:101887-105223 (+) // 100.0 //	Kinesin-related motor protein required for mitotic spindle assembly, chromosome segregation, and 2 micron plasmid partitioning; functionally redundant with Cin8p for chromosomal but not plasmid functions	KIP1	chr2	S000000159	0000070 // mitotic sister chromatid segregation // inferred from genetic interaction /// 0000073 // spindle pole body separation // inferred from genetic interaction /// 0000092 // mitotic anaphase B // inferred from mutant phenotype /// 0007018 // microtubule-based movement // inferred from electronic annotation /// 0007019 // microtubule depolymerization // inferred from mutant phenotype /// 00…	0005737 // cytoplasm // inferred from electronic annotation /// 0005816 // spindle pole body // inferred from direct assay /// 0005819 // spindle // inferred from electronic annotation /// 0005856 // cytoskeleton // inferred from electronic annotation /// 0005871 // kinesin complex // traceable author statement /// 0005874 // microtubule // inferred from electronic annotation /// 0005876 // spind…	0000166 // nucleotide binding // inferred from electronic annotation /// 0003774 // motor activity // inferred from electronic annotation /// 0003777 // microtubule motor activity // inferred from electronic annotation /// 0003777 // microtubule motor activity // traceable author statement /// 0005200 // structural constituent of cytoskeleton // inferred from physical interaction /// 0005515 // p…	237.694	258.889	197.795	199.154	236.914	173.316	185.786	230.029	1.27939	0.146149	0.152095	1.39347	0.126818	0.10738	1.06464	0.303907	0.173249	1.23813	0.0253286	0.0541775
1775303_at	YBL064C	YBL064C.S1	chrII:100372-101158 (-) // 100.0 //	Mitochondrial peroxiredoxin (1-Cys Prx) with thioredoxin peroxidase activity, has a role in reduction of hydroperoxides; reactivation requires Trr2p and glutathione; induced during respiratory growth and oxidative stress; phosphorylated	PRX1	chr2	S000000160	0006979 // response to oxidative stress // inferred from genetic interaction /// 0045454 // cell redox homeostasis // inferred from direct assay /// 0045454 // cell redox homeostasis // inferred from electronic annotation /// 0046686 // response to cadmium ion // inferred from mutant phenotype /// 0055114 // oxidation reduction // inferred from electronic annotation	0005739 // mitochondrion // inferred from direct assay /// 0005739 // mitochondrion // inferred from electronic annotation	0004601 // peroxidase activity // inferred from electronic annotation /// 0008379 // thioredoxin peroxidase activity // inferred from direct assay /// 0016209 // antioxidant activity // inferred from electronic annotation /// 0016491 // oxidoreductase activity // inferred from electronic annotation /// 0051920 // peroxiredoxin activity // inferred from electronic annotation	2660.9	2151.01	2588.5	3333.45	2779.1	2941.02	3130.98	2456.01	-1.1767	0.26909	0.19436	-1.45561	0.0897598	0.0931271	-1.20964	0.217298	0.146499	-1.27484	0.04651	0.0705948
1774015_at	YBL066C	YBL066C.S1	chrII:96932-100117 (-) // 99.43 //	Putative transcription factor, has homolog in Kluyveromyces lactis	SEF1	chr2	S000000162	0006350 // transcription // inferred from electronic annotation /// 0006355 // regulation of transcription, DNA-dependent // inferred from electronic annotation /// 0030435 // sporulation resulting in formation of a cellular spore // inferred from electronic annotation /// 0045449 // regulation of transcription // inferred from electronic annotation	0005634 // nucleus // inferred from electronic annotation	0003677 // DNA binding // inferred from electronic annotation /// 0003700 // transcription factor activity // inferred from electronic annotation /// 0008270 // zinc ion binding // inferred from electronic annotation /// 0046872 // metal ion binding // inferred from electronic annotation	143.265	129.798	145.671	135.333	125.723	200.36	164.667	139.399	-1.14939	0.71982	0.320981	-1.26864	0.491001	0.231415	-1.13041	0.71982	0.281915	-1.18127	0.299343	0.201692
1771568_at	YBL067C	YBL067C.S1	chrII:93816-95884 (-) // 100.0 //	Putative ubiquitin carboxyl-terminal hydrolase, ubiquitin-specific protease that cleaves ubiquitin-protein fusions	UBP13	chr2	S000000163	0006511 // ubiquitin-dependent protein catabolic process // inferred from electronic annotation	---	0004221 // ubiquitin thiolesterase activity // inferred from electronic annotation /// 0004843 // ubiquitin-specific protease activity // traceable author statement /// 0008233 // peptidase activity // inferred from electronic annotation /// 0008234 // cysteine-type peptidase activity // inferred from electronic annotation /// 0016787 // hydrolase activity // inferred from electronic annotation	736.54	725.871	761.822	516.166	741.052	601.604	557.25	741.262	1.32175	0.265212	0.192769	1.3026	0.27577	0.160192	1.36711	0.200334	0.142302	1.33021	0.0216327	0.0504555
1770750_at	YBL068W	YBL068W.S1	chrII:92411-93395 (+) // 100.0 //	5-phospho-ribosyl-1(alpha)-pyrophosphate synthetase, synthesizes PRPP, which is required for nucleotide, histidine, and tryptophan biosynthesis; one of five related enzymes, which are active as heteromultimeric complexes	PRS4	chr2	S000000164	0006015 // 5-phosphoribose 1-diphosphate biosynthetic process // inferred from genetic interaction /// 0006015 // 5-phosphoribose 1-diphosphate biosynthetic process // inferred from mutant phenotype /// 0009116 // nucleoside metabolic process // inferred from electronic annotation /// 0009156 // ribonucleoside monophosphate biosynthetic process // inferred from electronic annotation /// 0009165 /…	0005737 // cytoplasm // inferred from direct assay /// 0005737 // cytoplasm // inferred from electronic annotation	0000166 // nucleotide binding // inferred from electronic annotation /// 0000287 // magnesium ion binding // inferred from electronic annotation /// 0004749 // ribose phosphate diphosphokinase activity // inferred from electronic annotation /// 0004749 // ribose phosphate diphosphokinase activity // inferred from genetic interaction /// 0005515 // protein binding // inferred from physical interac…	6275.44	6442.92	6563.27	5021.84	6471.57	6282.84	5617.06	6425.98	1.11717	0.565414	0.281438	1.14698	0.499474	0.233681	1.16843	0.513659	0.235004	1.144	0.162885	0.141595
1777495_at	YBL069W	YBL069W.S1	chrII:90738-92028 (+) // 100.0 //	Peripheral membrane protein that interacts with the plasma membrane ATPase Pma1p and has a role in its targeting to the plasma membrane, possibly by influencing its incorporation into lipid rafts	AST1	chr2	S000000165	0006612 // protein targeting to membrane // inferred from genetic interaction /// 0008152 // metabolic process // inferred from electronic annotation /// 0055114 // oxidation reduction // inferred from electronic annotation	0016020 // membrane // inferred from electronic annotation /// 0019898 // extrinsic to membrane // traceable author statement	0003824 // catalytic activity // inferred from electronic annotation /// 0005488 // binding // inferred from electronic annotation /// 0008270 // zinc ion binding // inferred from electronic annotation /// 0016491 // oxidoreductase activity // inferred from electronic annotation	1359.07	1207.83	1261.83	1796.91	1118.62	1937.53	1865.83	1274.66	-1.37292	0.0249639	0.0931739	-1.54478	0.0150866	0.0542652	-1.47872	0.018195	0.0793254	-1.46375	0.00106253	0.0214015
1776611_at	YBL071C-B	YBL071C-B.S1	chrII:89455-89554 (-) // 100.0 //	---	---	chr2	S000028597	---	---	---	81.8687	157.556	126.213	144.775	124.928	187.293	164.667	117.64	-2.01135	0.0820744	0.123071	-1.04514	0.702005	0.281951	-1.30468	0.253056	0.157359	-1.39976	0.166743	0.143691
1777293_at	YBL071W-A	YBL071W-A.S1	chrII:89975-90224 (+) // 100.0 //	Zn-ribbon protein that co-purifies with Dph1 and Dph2 in a complex required for synthesis of diphthamide on translation factor eEF2 and with Elongator subunits Iki3p, Elp2p, and Elp3p involved in modification of wobble nucleosides in tRNAs	KTI11	chr2	S000007587	0002098 // tRNA wobble uridine modification // inferred from mutant phenotype /// 0017183 // peptidyl-diphthamide biosynthetic process from peptidyl-histidine // inferred from mutant phenotype	0005634 // nucleus // inferred from direct assay /// 0005634 // nucleus // inferred from electronic annotation /// 0005737 // cytoplasm // inferred from direct assay /// 0005737 // cytoplasm // inferred from electronic annotation	0005506 // iron ion binding // inferred from direct assay /// 0005515 // protein binding // inferred from physical interaction /// 0008270 // zinc ion binding // inferred from direct assay /// 0009055 // electron carrier activity // inferred from direct assay /// 0046872 // metal ion binding // inferred from electronic annotation	2425.39	2969.49	2692.26	1881.02	2709.67	2251.08	2057.82	2686.48	1.17867	0.409199	0.238399	1.44306	0.144235	0.113887	1.30836	0.254365	0.15788	1.30558	0.0548261	0.0777964
1772857_at	YBL072C	YBL072C.S1	chrV:363095-363698 (+) // 98.18 // /// chrII:88520-89123 (-) // 100.0 //	Protein component of the small (40S) ribosomal subunit; identical to Rps8Bp and has similarity to rat S8 ribosomal protein	RPS8A	chr2	S000000168	0000462 // maturation of SSU-rRNA from tricistronic rRNA transcript (SSU-rRNA, 5.8S rRNA, LSU-rRNA) // inferred from genetic interaction /// 0006412 // translation // inferred by curator /// 0006412 // translation // inferred from electronic annotation	0005622 // intracellular // inferred from electronic annotation /// 0005737 // cytoplasm // inferred from electronic annotation /// 0005840 // ribosome // inferred from electronic annotation /// 0022627 // cytosolic small ribosomal subunit // inferred from direct assay /// 0030529 // ribonucleoprotein complex // inferred from electronic annotation /// 0030686 // 90S preribosome // inferred from d…	0003735 // structural constituent of ribosome // inferred from direct assay /// 0003735 // structural constituent of ribosome // inferred from electronic annotation	19947.2	21325.6	20476.8	19656.2	20755.4	20886.7	20262.2	20576.4	-1.0158	0.84398	0.354445	1.05249	0.351167	0.185427	1.01058	0.743012	0.288368	1.01545	0.579812	0.309784
1770449_s_at	YBL072C	YBL072C.S1	chrV:363095-363698 (+) // 98.18 // /// chrII:88520-89123 (-) // 100.0 //	Protein component of the small (40S) ribosomal subunit; identical to Rps8Bp and has similarity to rat S8 ribosomal protein /// Protein component of the small (40S) ribosomal subunit; identical to Rps8Ap and has similarity to rat S8 ribosomal protein	RPS8A /// RPS8B	chr2 /// chr5	S000000168 /// S000000904	0000462 // maturation of SSU-rRNA from tricistronic rRNA transcript (SSU-rRNA, 5.8S rRNA, LSU-rRNA) // inferred from genetic interaction /// 0006412 // translation // inferred by curator /// 0006412 // translation // inferred from electronic annotation	0005622 // intracellular // inferred from electronic annotation /// 0005737 // cytoplasm // inferred from electronic annotation /// 0005840 // ribosome // inferred from electronic annotation /// 0022627 // cytosolic small ribosomal subunit // inferred from direct assay /// 0030529 // ribonucleoprotein complex // inferred from electronic annotation /// 0030686 // 90S preribosome // inferred from d…	0003735 // structural constituent of ribosome // inferred from direct assay /// 0003735 // structural constituent of ribosome // inferred from electronic annotation	22563.4	22816.7	22788.2	22395.2	22283.7	22382.8	22389	22722	1.00781	0.651756	0.301718	1.01914	0.269025	0.157539	1.01784	0.477678	0.224721	1.01492	0.652294	0.333025
1779289_at	YBL074C	YBL074C.S1	chrII:86719-87787 (-) // 100.0 //	Component of the U5 snRNP, required for splicing of U3 precursors; originally described as a splicing factor specifically required for splicing pre-mRNA of the MATa1 cistron	AAR2	chr2	S000000170	0000244 // assembly of spliceosomal tri-snRNP // inferred from mutant phenotype /// 0006397 // mRNA processing // inferred from electronic annotation /// 0008380 // RNA splicing // inferred from electronic annotation	0005634 // nucleus // inferred from electronic annotation /// 0005682 // U5 snRNP // inferred from direct assay /// 0005737 // cytoplasm // inferred from electronic annotation	---	30.6055	30.4304	37.4263	19.8637	33.2382	29.4621	24.1915	32.6658	1.26514	0.564989	0.281438	1.2579	0.564989	0.248611	1.54708	0.336492	0.184093	1.35031	0.142889	0.131895
1779158_at	YBL075C	YBL075C.S1	chrII:84496-86446 (-) // 100.0 //	ATPase involved in protein folding and the response to stress; plays a role in SRP-dependent cotranslational protein-membrane targeting and translocation; member of the heat shock protein 70 (HSP70) family; localized to the cytoplasm	SSA3	chr2	S000000171	0006457 // protein folding // inferred from genetic interaction /// 0006616 // SRP-dependent cotranslational protein targeting to membrane, translocation // inferred from mutant phenotype /// 0006950 // response to stress // inferred from electronic annotation /// 0006950 // response to stress // inferred from mutant phenotype	0005737 // cytoplasm // inferred from electronic annotation /// 0005829 // cytosol // inferred from direct assay	0000166 // nucleotide binding // inferred from electronic annotation /// 0005524 // ATP binding // inferred from electronic annotation /// 0016887 // ATPase activity // inferred from genetic interaction /// 0051082 // unfolded protein binding // inferred from genetic interaction	244.853	197.777	211.041	188.291	213.531	215.789	201.572	217.012	1.21472	0.0586157	0.112978	-1.01919	0.860964	0.324102	1.04697	0.578035	0.245543	1.07659	0.389917	0.238297
1779139_at	YBL076C	YBL076C.S1	chrII:81040-84259 (-) // 100.0 //	Cytoplasmic isoleucine-tRNA synthetase, target of the G1-specific inhibitor reveromycin A	ILS1	chr2	S000000172	0006412 // translation // inferred from electronic annotation /// 0006412 // translation // traceable author statement /// 0006418 // tRNA aminoacylation for protein translation // inferred from electronic annotation /// 0006428 // isoleucyl-tRNA aminoacylation // inferred from direct assay /// 0006428 // isoleucyl-tRNA aminoacylation // inferred from electronic annotation	0005737 // cytoplasm // inferred from electronic annotation /// 0005829 // cytosol // inferred from direct assay	0000166 // nucleotide binding // inferred from electronic annotation /// 0004812 // aminoacyl-tRNA ligase activity // inferred from electronic annotation /// 0004822 // isoleucine-tRNA ligase activity // inferred from direct assay /// 0004822 // isoleucine-tRNA ligase activity // inferred from electronic annotation /// 0005524 // ATP binding // inferred from electronic annotation /// 0008270 // z…	8745.35	7095.56	8507.97	6143.73	8458.58	5870.22	6005.21	8082.02	1.45627	0.0168014	0.0873117	1.18158	0.0566813	0.0788676	1.41676	0.0181397	0.0793254	1.34586	0.0161579	0.0446489
1772778_at	YBL078C	YBL078C.S1	chrII:80374-80728 (-) // 100.0 //	Component of autophagosomes and Cvt vesicles; undergoes conjugation to phosphatidylethanolamine (PE); Atg8p-PE is anchored to membranes, is involved in phagophore expansion, and may mediate membrane fusion during autophagosome formation	ATG8	chr2	S000000174	0000045 // autophagic vacuole assembly // inferred from mutant phenotype /// 0000422 // mitochondrion degradation // inferred from mutant phenotype /// 0006810 // transport // inferred from electronic annotation /// 0006888 // ER to Golgi vesicle-mediated transport // inferred from genetic interaction /// 0006914 // autophagy // inferred from electronic annotation /// 0006914 // autophagy // infe…	0000407 // pre-autophagosomal structure // inferred from direct assay /// 0000421 // autophagic vacuole membrane // inferred from electronic annotation /// 0005737 // cytoplasm // inferred from direct assay /// 0005773 // vacuole // inferred from electronic annotation /// 0005774 // vacuolar membrane // inferred from direct assay /// 0005774 // vacuolar membrane // inferred from electronic annota…	0005515 // protein binding // inferred from physical interaction	1592.41	1452.28	1737.99	3194.11	1752.74	2392.16	2764.3	1589.88	-1.7359	0.141732	0.150427	-1.90339	0.113238	0.101915	-1.59048	0.173978	0.135605	-1.73858	0.00600325	0.032787
1772463_at	YBL079W	YBL079W.S1	chrII:75255-79764 (+) // 100.0 //	Subunit of the nuclear pore complex (NPC), required for NPC localization of specific nucleoporins; involved in nuclear envelope permeability and chromosome segregation; has similar to Nup157p; essential role, with Nup157p, in NPC assembly	NUP170	chr2	S000000175	0000059 // protein import into nucleus, docking // inferred from physical interaction /// 0006406 // mRNA export from nucleus // traceable author statement /// 0006407 // rRNA export from nucleus // traceable author statement /// 0006408 // snRNA export from nucleus // traceable author statement /// 0006409 // tRNA export from nucleus // traceable author statement /// 0006607 // NLS-bearing subst…	0005634 // nucleus // inferred from electronic annotation /// 0005643 // nuclear pore // inferred from direct assay /// 0005643 // nuclear pore // inferred from electronic annotation /// 0016020 // membrane // inferred from electronic annotation /// 0016021 // integral to membrane // inferred from electronic annotation /// 0031015 // karyopherin docking complex // inferred from direct assay /// 0…	0005198 // structural molecule activity // traceable author statement /// 0005515 // protein binding // inferred from electronic annotation /// 0005515 // protein binding // inferred from physical interaction /// 0017056 // structural constituent of nuclear pore // inferred from electronic annotation	1071.04	1246.79	1155.98	817.854	1054.4	898.379	857.171	1155.74	1.24955	0.00704773	0.0841921	1.45455	0.00365751	0.0525471	1.34863	0.00623186	0.0791422	1.34831	0.00386331	0.0286401
1776667_at	YBL080C	YBL080C.S1	chrII:73066-74692 (-) // 100.0 //	Subunit of the trimeric GatFAB AmidoTransferase(AdT) complex; involved in the formation of Q-tRNAQ; mutation is functionally complemented by the bacterial GatB ortholog	PET112	chr2	S000000176	0006412 // translation // inferred from electronic annotation /// 0032543 // mitochondrial translation // inferred from mutant phenotype /// 0070681 // glutaminyl-tRNAGln biosynthesis via transamidation // inferred from direct assay	0005739 // mitochondrion // inferred from direct assay /// 0005739 // mitochondrion // inferred from electronic annotation /// 0005739 // mitochondrion // inferred from genetic interaction /// 0030956 // glutamyl-tRNA(Gln) amidotransferase complex // inferred from direct assay	0000166 // nucleotide binding // inferred from electronic annotation /// 0005524 // ATP binding // inferred from electronic annotation /// 0016874 // ligase activity // inferred from electronic annotation /// 0016884 // carbon-nitrogen ligase activity, with glutamine as amido-N-donor // inferred from electronic annotation /// 0050567 // glutaminyl-tRNA synthase (glutamine-hydrolyzing) activity //…	144.747	101.713	166.062	131.401	153.392	125.179	128.252	134.716	1.12861	0.0835345	0.124151	-1.26092	0.0344549	0.0670804	1.29481	0.0281921	0.0832053	1.0504	0.759914	0.367467
1777016_at	YBL081W	YBL081W.S1	chrII:71862-72969 (+) // 100.0 //	---	---	chr2	S000000177	---	---	0005515 // protein binding // inferred from physical interaction	460.625	431.271	422.381	385.098	335.728	495.379	436.77	437.791	1.05462	0.775536	0.33699	-1.01275	0.959279	0.349817	-1.03407	0.950312	0.342483	1.00234	0.896179	0.406156
1772654_at	YBL082C	YBL082C.S1	chrII:69747-71124 (-) // 100.0 //	Dolichol-P-Man dependent alpha(1-3) mannosyltransferase, involved in the synthesis of dolichol-linked oligosaccharide donor for N-linked glycosylation of proteins	ALG3	chr2	S000000178 /// S000000179	0006486 // protein amino acid glycosylation // inferred from mutant phenotype /// 0006490 // oligosaccharide-lipid intermediate assembly // inferred from direct assay /// 0006490 // oligosaccharide-lipid intermediate assembly // inferred from mutant phenotype	0005783 // endoplasmic reticulum // inferred from electronic annotation /// 0005783 // endoplasmic reticulum // inferred from mutant phenotype /// 0005789 // endoplasmic reticulum membrane // inferred from electronic annotation /// 0016020 // membrane // inferred from electronic annotation /// 0016021 // integral to membrane // inferred from electronic annotation	0000033 // alpha-1,3-mannosyltransferase activity // inferred from direct assay /// 0004584 // dolichyl-phosphate-mannose-glycolipid alpha-mannosyltransferase activity // inferred from electronic annotation /// 0016740 // transferase activity // inferred from electronic annotation /// 0016757 // transferase activity, transferring glycosyl groups // inferred from electronic annotation /// 0016758 …	2268.62	3239.6	2290.74	2736.09	2206.89	2800.75	2768.14	2562.97	-1.2202	0.026019	0.0950878	1.17026	0.0228336	0.0596842	-1.20846	0.0262243	0.0831049	-1.08009	0.71579	0.353535
1774258_at	YBL084C	YBL084C.S1	chrII:67165-69442 (-) // 100.0 //	Subunit of the Anaphase-Promoting Complex/Cyclosome (APC/C), which is a ubiquitin-protein ligase required for degradation of anaphase inhibitors, including mitotic cyclins, during the metaphase/anaphase transition	CDC27	chr2	S000000180	0000022 // mitotic spindle elongation // traceable author statement /// 0000070 // mitotic sister chromatid segregation // traceable author statement /// 0007049 // cell cycle // inferred from electronic annotation /// 0007067 // mitosis // inferred from electronic annotation /// 0007091 // mitotic metaphase/anaphase transition // traceable author statement /// 0008054 // cyclin catabolic process…	0005634 // nucleus // inferred from electronic annotation /// 0005680 // anaphase-promoting complex // inferred from direct assay /// 0005737 // cytoplasm // inferred from electronic annotation	0004842 // ubiquitin-protein ligase activity // traceable author statement /// 0005488 // binding // inferred from electronic annotation /// 0005515 // protein binding // traceable author statement	526.558	519.266	516.534	557.203	552.527	600.654	578.523	520.769	-1.09868	0.396384	0.23397	-1.11411	0.520865	0.239947	-1.12001	0.447049	0.215653	-1.1109	0.148112	0.134411
1778850_at	YBL085W	YBL085W.S1	chrII:63872-66815 (+) // 100.0 //	Protein implicated in polar growth, functionally redundant with Boi2p; interacts with bud-emergence protein Bem1p; contains an SH3 (src homology 3) domain and a PH (pleckstrin homology) domain	BOI1	chr2	S000000181	0007109 // cytokinesis, completion of separation // inferred from genetic interaction /// 0007118 // budding cell apical bud growth // inferred from genetic interaction /// 0007266 // Rho protein signal transduction // traceable author statement /// 0030010 // establishment of cell polarity // traceable author statement	0005933 // cellular bud // inferred from direct assay /// 0005935 // cellular bud neck // inferred from direct assay /// 0030427 // site of polarized growth // inferred from direct assay /// 0043332 // mating projection tip // inferred from direct assay	0005515 // protein binding // inferred from physical interaction /// 0005543 // phospholipid binding // inferred from direct assay /// 0042802 // identical protein binding // inferred from physical interaction	675.546	633.048	536.792	496.924	579.374	405.841	449.08	612.302	1.50429	0.0808596	0.122731	1.40966	0.104875	0.0995364	1.19532	0.223193	0.147963	1.36346	0.0198972	0.0484301
1778374_at	YBL086C	YBL086C.S1	chrII:61198-62599 (-) // 100.0 //	---	---	chr2	S000000182	---	---	---	219.5	230.164	228.327	263.009	262.731	167.632	209.973	225.95	1.04538	0.835314	0.352533	1.09617	0.791818	0.30615	1.08742	0.791818	0.3011	1.07609	0.563624	0.30363
1777227_at	YBL087C	YBL087C.S1	chrII:59817-60735 (-) // 100.0 //	Protein component of the large (60S) ribosomal subunit, identical to Rpl23Bp and has similarity to E. coli L14 and rat L23 ribosomal proteins	RPL23A	chr2	S000000183	0006412 // translation // inferred from electronic annotation /// 0006412 // translation // traceable author statement /// 0042493 // response to drug // inferred from mutant phenotype	0005622 // intracellular // inferred from electronic annotation /// 0005737 // cytoplasm // inferred from electronic annotation /// 0005840 // ribosome // inferred from electronic annotation /// 0022625 // cytosolic large ribosomal subunit // traceable author statement /// 0030529 // ribonucleoprotein complex // inferred from electronic annotation	0003735 // structural constituent of ribosome // inferred from electronic annotation /// 0003735 // structural constituent of ribosome // traceable author statement	17702.9	19299.8	17923.9	17448.3	18189.3	18186.7	17813.7	18295.5	-1.00626	0.891621	0.366033	1.08347	0.159246	0.119124	1.0062	0.900373	0.330169	1.02706	0.532056	0.292492
1773314_at	YBL088C	YBL088C.S1	chrII:51015-59379 (-) // 100.0 //	Protein kinase primarily involved in telomere length regulation; contributes to cell cycle checkpoint control in response to DNA damage; functionally redundant with Mec1p; homolog of human ataxia telangiectasia (ATM) gene	TEL1	chr2	S000000184	0000723 // telomere maintenance // inferred from mutant phenotype /// 0006281 // DNA repair // inferred from electronic annotation /// 0006302 // double-strand break repair // inferred from genetic interaction /// 0006974 // response to DNA damage stimulus // inferred from electronic annotation /// 0006974 // response to DNA damage stimulus // inferred from mutant phenotype /// 0006975 // DNA dam…	0000781 // chromosome, telomeric region // inferred from electronic annotation /// 0005634 // nucleus // inferred by curator /// 0005634 // nucleus // inferred from electronic annotation /// 0005694 // chromosome // inferred from electronic annotation /// 0005739 // mitochondrion // inferred from direct assay	0000166 // nucleotide binding // inferred from electronic annotation /// 0004672 // protein kinase activity // inferred from direct assay /// 0004674 // protein serine/threonine kinase activity // inferred from electronic annotation /// 0005515 // protein binding // inferred from physical interaction /// 0005524 // ATP binding // inferred from electronic annotation /// 0016301 // kinase activity …	207.905	188.245	176.879	191.195	210.425	163.97	177.059	190.585	1.17421	0.287926	0.198845	1.06318	0.600547	0.255341	-1.00103	0.934593	0.338697	1.07639	0.378935	0.233867
1769795_at	YBL089W	YBL089W.S1	chrII:49570-50950 (+) // 100.0 //	Putative transporter, member of a family of seven S. cerevisiae genes (AVT1-7) related to vesicular GABA-glycine transporters	AVT5	chr2	S000000185	0006810 // transport // inferred from electronic annotation /// 0006865 // amino acid transport // inferred from electronic annotation	0005773 // vacuole // inferred from electronic annotation /// 0005774 // vacuolar membrane // inferred from electronic annotation /// 0016020 // membrane // inferred from electronic annotation /// 0016021 // integral to membrane // inferred from electronic annotation	---	1124.45	1200.48	1291.29	1673.09	1315.23	1457.12	1561.37	1203.48	-1.38859	0.089901	0.127697	-1.30057	0.152074	0.116953	-1.20914	0.261243	0.160126	-1.29736	0.0303262	0.0575877
1770207_at	YBL090W	YBL090W.S1	chrII:48821-49355 (+) // 100.0 //	Mitochondrial ribosomal protein of the small subunit; MRP21 exhibits genetic interactions with mutations in the COX2 and COX3 mRNA 5'-untranslated leader sequences	MRP21	chr2	S000000186	0006412 // translation // inferred from electronic annotation /// 0032543 // mitochondrial translation // inferred from mutant phenotype /// 0070124 // mitochondrial translational initiation // inferred from genetic interaction	0005622 // intracellular // inferred from electronic annotation /// 0005739 // mitochondrion // inferred from direct assay /// 0005739 // mitochondrion // inferred from electronic annotation /// 0005763 // mitochondrial small ribosomal subunit // inferred from direct assay /// 0005840 // ribosome // inferred from electronic annotation /// 0030529 // ribonucleoprotein complex // inferred from elec…	0003735 // structural constituent of ribosome // inferred from direct assay /// 0003735 // structural constituent of ribosome // inferred from electronic annotation	1201.57	1918.42	1208.33	1625.76	1330.45	1370.23	1492.59	1406.99	-1.24216	0.180208	0.163845	1.28532	0.197484	0.133376	-1.23526	0.175978	0.13576	-1.06082	0.649366	0.332286
1777028_at	YBL091C	YBL091C.S1	chrII:47359-48625 (-) // 100.0 //	Methionine aminopeptidase, catalyzes the cotranslational removal of N-terminal methionine from nascent polypeptides; function is partially redundant with that of Map1p	MAP2	chr2	S000000187	0006508 // proteolysis // inferred from direct assay /// 0006508 // proteolysis // inferred from electronic annotation /// 0009987 // cellular process // inferred from electronic annotation	0005737 // cytoplasm // inferred from electronic annotation /// 0005737 // cytoplasm // traceable author statement	0004177 // aminopeptidase activity // inferred from electronic annotation /// 0008233 // peptidase activity // inferred from electronic annotation /// 0008235 // metalloexopeptidase activity // inferred from electronic annotation /// 0016787 // hydrolase activity // inferred from electronic annotation /// 0046872 // metal ion binding // inferred from electronic annotation /// 0070006 // metalloam…	3779.55	3099.03	4113.07	2776.4	3358.26	3030.21	2900.53	3638.68	1.30309	0.0518911	0.109169	1.06842	0.281479	0.162233	1.41805	0.0347229	0.0858009	1.2545	0.0660457	0.0847184
1774060_at	YBL091C-A	YBL091C-A.S1	chrII:46561-47177 (-) // 100.0 //	Protein involved in regulation of phospholipid metabolism; homolog of Scs2p; similar to D. melanogaster inturned protein	SCS22	chr2	S000007228	0006348 // chromatin silencing at telomere // inferred from direct assay /// 0008654 // phospholipid biosynthetic process // inferred from genetic interaction	0016020 // membrane // inferred from electronic annotation /// 0016021 // integral to membrane // inferred from electronic annotation	0005198 // structural molecule activity // inferred from electronic annotation	1728.37	1374.6	1567.23	2217.01	1834.41	1901.87	2053.4	1549.94	-1.18806	0.395279	0.233495	-1.49384	0.140033	0.112529	-1.31023	0.275469	0.164978	-1.32484	0.057795	0.0799582
1779982_at	YBL092W	YBL092W.S1	chrII:45974-46367 (+) // 100.0 //	Protein component of the large (60S) ribosomal subunit, has similarity to rat L32 ribosomal protein; overexpression disrupts telomeric silencing	RPL32	chr2	S000000188	0006412 // translation // inferred from electronic annotation /// 0006412 // translation // traceable author statement	0005622 // intracellular // inferred from electronic annotation /// 0005737 // cytoplasm // inferred from electronic annotation /// 0005840 // ribosome // inferred from electronic annotation /// 0022625 // cytosolic large ribosomal subunit // traceable author statement /// 0030529 // ribonucleoprotein complex // inferred from electronic annotation	0003735 // structural constituent of ribosome // inferred from electronic annotation /// 0003735 // structural constituent of ribosome // traceable author statement	19903	18875.1	19458.3	18703.2	19273.1	18571.5	18637.2	19407.1	1.06794	0.0797994	0.122691	1.01278	0.746245	0.293933	1.04401	0.0977506	0.112021	1.04133	0.319818	0.21025
1776560_at	YBL093C	YBL093C.S1	chrII:44252-44915 (-) // 100.0 //	Subunit of the RNA polymerase II mediator complex; associates with core polymerase subunits to form the RNA polymerase II holoenzyme	ROX3	chr2	S000000189	0006350 // transcription // inferred from electronic annotation /// 0006357 // regulation of transcription from RNA polymerase II promoter // inferred from electronic annotation /// 0006366 // transcription from RNA polymerase II promoter // inferred from direct assay /// 0045449 // regulation of transcription // inferred from electronic annotation	0005634 // nucleus // inferred from direct assay /// 0005634 // nucleus // inferred from electronic annotation /// 0016592 // mediator complex // inferred from direct assay /// 0016592 // mediator complex // inferred from electronic annotation	0016455 // RNA polymerase II transcription mediator activity // inferred from direct assay /// 0016455 // RNA polymerase II transcription mediator activity // inferred from electronic annotation	2084.95	2199.87	2132.75	1703.4	2128.91	2144.46	1911.25	2138.67	1.09093	0.571123	0.281438	1.15104	0.435603	0.213543	1.11594	0.565852	0.245037	1.11903	0.173643	0.146629
1770134_at	YBL095W	YBL095W.S1	chrII:43273-44086 (+) // 100.0 //	---	---	chr2	S000000191	---	0005739 // mitochondrion // inferred from direct assay /// 0016020 // membrane // inferred from electronic annotation /// 0016021 // integral to membrane // inferred from electronic annotation	---	1453.18	1675.99	1252.59	1971.39	1408.55	1620.02	1787.09	1450.36	-1.22976	0.332387	0.212451	-1.06624	0.778386	0.302159	-1.42664	0.193912	0.140649	-1.23215	0.157869	0.139144
1772894_at	YBL097W	YBL097W.S1	chrII:40827-43092 (+) // 100.0 //	Subunit of the condensin complex; required for chromosome condensation and for clustering of tRNA genes at the nucleolus; may influence multiple aspects of chromosome transmission	BRN1	chr2	S000000193	0000070 // mitotic sister chromatid segregation // inferred from mutant phenotype /// 0000278 // mitotic cell cycle // inferred from electronic annotation /// 0007049 // cell cycle // inferred from electronic annotation /// 0007067 // mitosis // inferred from electronic annotation /// 0007076 // mitotic chromosome condensation // inferred from genetic interaction /// 0007076 // mitotic chromosome…	0000799 // nuclear condensin complex // inferred from physical interaction /// 0000799 // nuclear condensin complex // traceable author statement /// 0005634 // nucleus // inferred from direct assay /// 0005634 // nucleus // inferred from electronic annotation /// 0005737 // cytoplasm // inferred from electronic annotation /// 0032116 // cohesin loading complex // inferred from direct assay	0005515 // protein binding // inferred from physical interaction	50.696	62.0466	44.0845	38.3563	55.6284	39.3636	38.8567	51.7598	1.3047	0.00757531	0.0841921	1.59681	0.00231399	0.0525471	1.13455	0.024655	0.0831049	1.33207	0.0928833	0.102902
1775992_at	YBL098W	YBL098W.S1	chrII:39141-40524 (+) // 100.0 //	Kynurenine 3-mono oxygenase, required for the de novo biosynthesis of NAD from tryptophan via kynurenine; expression regulated by Hst1p; putative therapeutic target for Huntington disease	BNA4	chr2	S000000194	0008152 // metabolic process // inferred from electronic annotation /// 0019363 // pyridine nucleotide biosynthetic process // inferred from electronic annotation /// 0034354 // de novo NAD biosynthetic process from tryptophan // inferred from genetic interaction /// 0055114 // oxidation reduction // inferred from electronic annotation	0005739 // mitochondrion // inferred from direct assay /// 0005739 // mitochondrion // inferred from electronic annotation /// 0005741 // mitochondrial outer membrane // inferred from direct assay	0004497 // monooxygenase activity // inferred from electronic annotation /// 0004502 // kynurenine 3-monooxygenase activity // inferred from electronic annotation /// 0004502 // kynurenine 3-monooxygenase activity // inferred from mutant phenotype /// 0005515 // protein binding // inferred from physical interaction /// 0016491 // oxidoreductase activity // inferred from electronic annotation	1156.78	838.327	1402.03	958.829	1268.14	1082.01	1018.54	1107.81	1.13571	0.236065	0.183487	-1.21497	0.127791	0.107648	1.37652	0.0605894	0.0994435	1.08767	0.645283	0.331019
1776352_at	YBL099W	YBL099W.S1	chrII:37049-38687 (+) // 100.0 //	Alpha subunit of the F1 sector of mitochondrial F1F0 ATP synthase, which is a large, evolutionarily conserved enzyme complex required for ATP synthesis; phosphorylated	ATP1	chr2	S000000195	0006754 // ATP biosynthetic process // inferred from electronic annotation /// 0006810 // transport // inferred from electronic annotation /// 0006811 // ion transport // inferred from electronic annotation /// 0015986 // ATP synthesis coupled proton transport // inferred from electronic annotation /// 0015986 // ATP synthesis coupled proton transport // inferred from mutant phenotype /// 0015992…	0005739 // mitochondrion // inferred from direct assay /// 0005739 // mitochondrion // inferred from electronic annotation /// 0005739 // mitochondrion // inferred from physical interaction /// 0005743 // mitochondrial inner membrane // inferred from electronic annotation /// 0005754 // mitochondrial proton-transporting ATP synthase, catalytic core // inferred from direct assay /// 0005754 // mit…	0000166 // nucleotide binding // inferred from electronic annotation /// 0005524 // ATP binding // inferred from electronic annotation /// 0016820 // hydrolase activity, acting on acid anhydrides, catalyzing transmembrane movement of substances // inferred from electronic annotation /// 0016887 // ATPase activity // inferred from direct assay /// 0046933 // hydrogen ion transporting ATP synthase …	9439.53	8231.27	9826.76	8757.48	8925.39	8876.65	8817.17	9140.14	1.07064	0.0501868	0.107935	-1.07117	0.049769	0.0746649	1.11453	0.0283275	0.0833879	1.03663	0.612727	0.320304
1772005_at	YBL101C	YBL101C.S1	chrII:24945-28299 (-) // 100.0 //	Protein involved in regulating the endocytosis of plasma membrane proteins; identified as a substrate for ubiquitination by Rsp5p and deubiquitination by Ubp2p; promoter contains several Gcn4p binding elements	ECM21	chr2	S000000197	0007047 // cellular cell wall organization // inferred from electronic annotation /// 0031505 // fungal-type cell wall organization // inferred from mutant phenotype /// 0070086 // ubiquitin-dependent endocytosis // inferred from mutant phenotype	0005737 // cytoplasm // inferred from direct assay /// 0005737 // cytoplasm // inferred from electronic annotation	0005515 // protein binding // inferred from physical interaction /// 0031625 // ubiquitin protein ligase binding // inferred from physical interaction /// 0042802 // identical protein binding // inferred from physical interaction	1264.19	1124.76	1073.72	1517.1	1021.23	1631.97	1573.43	1151.42	-1.2447	0.100967	0.133794	-1.39895	0.0531934	0.0764303	-1.4655	0.0582308	0.0983752	-1.36652	0.00491586	0.0317096
1771791_s_at	YBL101W-A	YBL101W-A.S1	chrII:29931-31248 (+) // 100.0 // /// chrIII:85101-86418 (+) // 98.63 // /// chrIV:872109-873426 (+) // 98.71 // /// chrIV:981458-982775 (+) // 98.71 // /// chrVI:138198-139515 (+) // 98.79 // /// chrVII:811742-813059 (+) // 98.79 // /// chrXII:941480-942797 (+) // 98.63 // /// chrXV:970574-971891 (+) // 98.48 // /// chrIV:518037-519354 (-) // 98.03 // /// chrVII:573096-574413 (-) // 98.48 // ///…	---	---	chr12 /// chr15 /// chr2 /// chr3 /// chr4 /// chr6 /// chr7	S000000524 /// S000000525 /// S000002148 /// S000002149 /// S000002962 /// S000007344 /// S000007345 /// S000007353 /// S000007354 /// S000007355 /// S000007356 /// S000007369 /// S000007370 /// S000007379 /// S000007380 /// S000007392 /// S000007393 /// S000007396 /// S000007397 /// S000007404	0006310 // DNA recombination // inferred from electronic annotation /// 0015074 // DNA integration // inferred from electronic annotation /// 0032196 // transposition // inferred from electronic annotation /// 0046797 // viral procapsid maturation // inferred from electronic annotation	0005634 // nucleus // inferred from electronic annotation /// 0005737 // cytoplasm // inferred from electronic annotation	0000166 // nucleotide binding // inferred from electronic annotation /// 0003676 // nucleic acid binding // inferred from electronic annotation /// 0003677 // DNA binding // inferred from electronic annotation /// 0003723 // RNA binding // inferred from electronic annotation /// 0003824 // catalytic activity // inferred from electronic annotation /// 0003887 // DNA-directed DNA polymerase activit…	1129.99	1166.52	741.72	890.283	658.614	842.89	866.262	992.525	1.30448	0.0581282	0.112978	1.34664	0.0523985	0.0760305	-1.16791	0.135396	0.125357	1.14576	0.440855	0.258394
1772138_s_at	YBL101W-B	YBL101W-B.S1	chrII:29931-35245 (+) // 100.0 // /// chrIII:85101-90415 (+) // 98.78 // /// chrIV:872109-877423 (+) // 98.57 // /// chrIV:981458-986772 (+) // 98.29 // /// chrVI:138198-143512 (+) // 98.78 // /// chrVII:811742-817056 (+) // 98.78 // /// chrXII:941480-946794 (+) // 98.91 // /// chrXV:970574-975888 (+) // 98.55 // /// chrIV:514040-519354 (-) // 98.96 // /// chrVII:569098-574413 (-) // 98.57 // ///…	---	---	chr10 /// chr12 /// chr14 /// chr15 /// chr16 /// chr2 /// chr3 /// chr4 /// chr6 /// chr7	S000000524 /// S000002149 /// S000002962 /// S000003788 /// S000007345 /// S000007354 /// S000007356 /// S000007360 /// S000007370 /// S000007376 /// S000007380 /// S000007385 /// S000007391 /// S000007393 /// S000007401 /// S000007408 /// S000007410	0006310 // DNA recombination // inferred from electronic annotation /// 0006508 // proteolysis // inferred from electronic annotation /// 0015074 // DNA integration // inferred from electronic annotation /// 0032196 // transposition // inferred from electronic annotation /// 0046797 // viral procapsid maturation // inferred from electronic annotation	0005634 // nucleus // inferred from electronic annotation /// 0005737 // cytoplasm // inferred from electronic annotation	0000166 // nucleotide binding // inferred from electronic annotation /// 0003676 // nucleic acid binding // inferred from electronic annotation /// 0003677 // DNA binding // inferred from electronic annotation /// 0003723 // RNA binding // inferred from electronic annotation /// 0003824 // catalytic activity // inferred from electronic annotation /// 0003887 // DNA-directed DNA polymerase activit…	3737.35	3339.46	3638.43	2679.97	3624.33	2711.36	2695.62	3567.75	1.38649	0.0105354	0.0841921	1.23886	0.0157456	0.0544507	1.34981	0.0106784	0.0791422	1.32354	0.00102938	0.0214015
1776544_at	YBL101W-C	YBL101W-C.S1	chrII:28426-28546 (+) // 100.0 //	---	---	chr2	S000028598	---	---	---	10.939	13.6515	11.3639	15.6007	14.0411	11.5951	13.4496	11.9278	-1.2295	0.761689	0.332971	1.01502	0.896437	0.333214	-1.18354	0.761689	0.292683	-1.12758	0.56593	0.304342
1773760_at	YBL102W	YBL102W.S1	chrII:24097-24745 (+) // 100.0 //	Non-essential tetra-spanning membrane protein found mostly in the late Golgi, can suppress some sed5 alleles; may be part of the transport machinery, but precise function is unknown; similar to mammalian syntaxin 5	SFT2	chr2	S000000198	0006810 // transport // inferred from electronic annotation /// 0006895 // Golgi to endosome transport // inferred from genetic interaction /// 0015031 // protein transport // inferred from electronic annotation /// 0016192 // vesicle-mediated transport // inferred from electronic annotation	0000139 // Golgi membrane // inferred from direct assay /// 0000139 // Golgi membrane // inferred from electronic annotation /// 0005794 // Golgi apparatus // inferred from electronic annotation /// 0016020 // membrane // inferred from electronic annotation /// 0016021 // integral to membrane // inferred from electronic annotation	0005515 // protein binding // inferred from physical interaction /// 0042802 // identical protein binding // inferred from physical interaction	4119.63	4427.26	3962.79	4305.6	4508.09	4500.91	4402.17	4165.29	-1.06858	0.277319	0.196293	1.00572	0.808029	0.310652	-1.11087	0.178542	0.136586	-1.05681	0.241069	0.177463
1778744_at	YBL103C	YBL103C.S1	chrII:22074-23535 (-) // 100.0 //	Basic helix-loop-helix-leucine zipper (bHLH/Zip) transcription factor that forms a complex with another bHLH/Zip protein, Rtg1p, to activate the retrograde (RTG) and TOR pathways	RTG3	chr2	S000000199	0006350 // transcription // inferred from electronic annotation /// 0006367 // transcription initiation from RNA polymerase II promoter // inferred from direct assay /// 0031930 // mitochondria-nucleus signaling pathway // inferred from direct assay /// 0045449 // regulation of transcription // inferred from electronic annotation	0005634 // nucleus // inferred from direct assay /// 0005634 // nucleus // inferred from electronic annotation /// 0005737 // cytoplasm // inferred from direct assay	0003677 // DNA binding // inferred from electronic annotation /// 0003704 // specific RNA polymerase II transcription factor activity // inferred from direct assay /// 0005515 // protein binding // inferred from physical interaction /// 0030528 // transcription regulator activity // inferred from electronic annotation /// 0043565 // sequence-specific DNA binding // inferred from direct assay	630.945	514.398	599.755	511.259	649.547	543.607	527.183	579.546	1.19682	0.14232	0.150837	-1.02486	0.923524	0.340737	1.13766	0.215697	0.14628	1.09932	0.246445	0.17939
1777762_at	YBL104C	YBL104C.S1	chrII:18176-21293 (-) // 100.0 //	---	---	chr2	S000000200	---	0005737 // cytoplasm // inferred from direct assay /// 0005737 // cytoplasm // inferred from electronic annotation	---	741.252	711.87	695.212	822.339	717.433	735.153	777.522	715.858	-1.04893	0.571557	0.281438	-1.09223	0.495546	0.232858	-1.1184	0.232607	0.150693	-1.08614	0.190343	0.154483
1771954_at	YBL105C	YBL105C.S1	chrII:14240-17696 (-) // 100.0 //	Protein serine/threonine kinase essential for cell wall remodeling during growth; localized to sites of polarized growth and the mother-daughter bud neck; homolog of the alpha, beta, and gamma isoforms of mammalian protein kinase C (PKC)	PKC1	chr2	S000000201	0006468 // protein amino acid phosphorylation // inferred from direct assay /// 0006468 // protein amino acid phosphorylation // inferred from electronic annotation /// 0007015 // actin filament organization // inferred from genetic interaction /// 0007049 // cell cycle // inferred from electronic annotation /// 0007165 // signal transduction // inferred from electronic annotation /// 0007165 // …	0001950 // plasma membrane enriched fraction // inferred from direct assay /// 0005622 // intracellular // inferred from electronic annotation /// 0005634 // nucleus // inferred from direct assay /// 0005737 // cytoplasm // inferred from direct assay /// 0005856 // cytoskeleton // inferred from direct assay /// 0030427 // site of polarized growth // inferred from direct assay	0000166 // nucleotide binding // inferred from electronic annotation /// 0004672 // protein kinase activity // inferred from electronic annotation /// 0004674 // protein serine/threonine kinase activity // inferred from electronic annotation /// 0004697 // protein kinase C activity // inferred from direct assay /// 0004697 // protein kinase C activity // inferred from electronic annotation /// 00…	765.251	849.718	702.547	867.897	722.779	855.094	861.472	770.168	-1.12573	0.0458279	0.104533	-1.01383	0.792548	0.306375	-1.22621	0.00921767	0.0791422	-1.11855	0.25944	0.185208
1777774_at	YBL106C	YBL106C.S1	chrII:10846-13879 (-) // 100.0 //	Protein with roles in exocytosis and cation homeostasis; functions in docking and fusion of post-Golgi vesicles with plasma membrane; homolog of Sro7p and Drosophila lethal giant larvae tumor suppressor; interacts with SNARE protein Sec9p	SRO77	chr2	S000000202	0006887 // exocytosis // inferred from electronic annotation /// 0006887 // exocytosis // inferred from genetic interaction /// 0006893 // Golgi to plasma membrane transport // inferred from genetic interaction	0005886 // plasma membrane // inferred from physical interaction	---	224.839	205.142	241.017	147.463	179.46	251.125	192.435	223.182	1.16839	0.780678	0.338373	1.06603	0.810838	0.311204	1.25245	0.673405	0.269153	1.15977	0.46429	0.266999
1773180_at	YBL107C	YBL107C.S1	chrII:9960-10551 (-) // 100.0 //	---	---	chr2	S000000203	---	0005737 // cytoplasm // inferred from direct assay	---	1290.31	1255.2	1287.72	1080.36	1444.35	1082.61	1081.49	1277.67	1.19306	0.0200536	0.0885639	1.16064	0.0356264	0.0676555	1.19068	0.0269728	0.0831049	1.18137	0.0051497	0.0318522
1770140_x_at	YBL108C-A	YBL108C-A.S1	chrII:809284-809413 (+) // 97.67 // /// chrIV:1523468-1523597 (+) // 99.22 // /// chrV:63961-64090 (+) // 99.22 // /// chrVII:1080546-1080675 (+) // 100.0 // /// chrXII:1063150-1063279 (+) // 96.12 // /// chrXIV:782151-782280 (+) // 95.35 // /// chrI:1806-1935 (-) // 98.45 // /// chrI:176652-176781 (-) // 90.7 // /// chrII:7604-7733 (-) // 100.0 // /// chrIX:8792-8921 (-) // 97.67 // /// chrVII:6…	Protein of unknown function, member of the seripauperin multigene family encoded mainly in subtelomeric regions /// Putative protein of unknown function and member of the seripauperin multigene family encoded mainly in subtelomeric regions; mRNA expression appears to be regulated by SUT1 and UPC2 /// Protein of unknown function, member of the seripauperin multigene family encoded mainly in subtel…	PAU10 /// PAU11 /// PAU12 /// PAU13 /// PAU8 /// PAU9	chr1 /// chr2 /// chr4 /// chr7 /// chr8	S000001038 /// S000002142 /// S000002950 /// S000003230 /// S000003526 /// S000007592	0006950 // response to stress // inferred from electronic annotation /// 0030437 // ascospore formation // inferred from mutant phenotype /// 0045944 // positive regulation of transcription from RNA polymerase II promoter // inferred from mutant phenotype	0016020 // membrane // inferred from electronic annotation /// 0016021 // integral to membrane // inferred from electronic annotation	---	570.53	645.096	565.068	820.227	560.737	725.544	771.435	592.471	-1.35213	0.132005	0.146041	-1.19584	0.205727	0.135928	-1.36521	0.114894	0.118272	-1.30206	0.0115327	0.0395172
1772737_s_at	YBL111C	YBL111C.S1	chrIV:1526306-1529575 (+) // 99.1 // /// chrV:571149-574401 (+) // 97.65 // /// chrVII:1085210-1088479 (+) // 99.35 // /// chrVIII:557822-559924 (+) // 99.95 // /// chrXII:1072505-1075774 (+) // 99.1 // /// chrXII:1065953-1069111 (+) // 97.31 // /// chrXV:1085470-1088739 (+) // 99.1 // /// chrXVI:943367-945470 (+) // 99.2 // /// chrII:2906-5009 (-) // 100.0 // /// chrIX:2877-6147 (-) // 98.65 // …	Helicase encoded by the Y' element of subtelomeric regions, highly expressed in the mutants lacking the telomerase component TLC1; potentially phosphorylated by Cdc28p /// Helicase encoded by the Y' element of subtelomeric regions, highly expressed in the mutants lacking the telomerase component TLC1; potentially phosphorylated by Cdc28p; induced by treatment with 8-methoxypsoralen and UVA irradi…	YRF1-1 /// YRF1-2 /// YRF1-3 /// YRF1-4 /// YRF1-5 /// YRF1-6 /// YRF1-7 /// YRF1-8	chr10 /// chr12 /// chr13 /// chr14 /// chr15 /// chr16 /// chr2 /// chr4 /// chr5 /// chr6 /// chr7 /// chr8 /// chr9	S000000992 /// S000001042 /// S000001261 /// S000001439 /// S000001828 /// S000002151 /// S000002953 /// S000003528 /// S000003760 /// S000003989 /// S000003990 /// S000004458 /// S000004459 /// S000004602 /// S000005283 /// S000006204 /// S000006408 /// S000006409 /// S000007526	0000722 // telomere maintenance via recombination // inferred from genetic interaction	0005634 // nucleus // inferred by curator /// 0005739 // mitochondrion // inferred from direct assay /// 0016020 // membrane // inferred from electronic annotation /// 0016021 // integral to membrane // inferred from electronic annotation	0000166 // nucleotide binding // inferred from electronic annotation /// 0003676 // nucleic acid binding // inferred from electronic annotation /// 0003678 // DNA helicase activity // inferred from direct assay /// 0004386 // helicase activity // inferred from electronic annotation /// 0005515 // protein binding // inferred from physical interaction /// 0005524 // ATP binding // inferred from ele…	352.38	318.262	367.133	233.418	257.897	248.631	240.903	345.308	1.46274	0.124235	0.142955	1.32111	0.222373	0.141557	1.52398	0.117698	0.119028	1.43338	0.0132874	0.0415302
1774766_s_at	YBL112C	YBL112C.S1	chrIV:1529582-1529899 (+) // 99.37 // /// chrV:574408-574725 (+) // 99.37 // /// chrVII:1088486-1088803 (+) // 99.37 // /// chrVIII:559931-560249 (+) // 100.0 // /// chrXII:1075781-1076098 (+) // 99.37 // /// chrXII:1069118-1069435 (+) // 99.37 // /// chrXV:1088746-1089063 (+) // 99.37 // /// chrXVI:945477-945794 (+) // 99.37 // /// chrII:2581-2899 (-) // 100.0 // /// chrIX:2553-2870 (-) // 99.37…	Helicase encoded by the Y' element of subtelomeric regions, highly expressed in the mutants lacking the telomerase component TLC1; potentially phosphorylated by Cdc28p /// Helicase encoded by the Y' element of subtelomeric regions, highly expressed in the mutants lacking the telomerase component TLC1; potentially phosphorylated by Cdc28p; induced by treatment with 8-methoxypsoralen and UVA irradi…	YRF1-1 /// YRF1-2 /// YRF1-3 /// YRF1-4 /// YRF1-5 /// YRF1-6 /// YRF1-7 /// YRF1-8	chr10 /// chr12 /// chr13 /// chr14 /// chr15 /// chr16 /// chr2 /// chr4 /// chr5 /// chr7 /// chr8 /// chr9	S000000992 /// S000001262 /// S000001439 /// S000002152 /// S000002153 /// S000002953 /// S000003528 /// S000003760 /// S000003989 /// S000003990 /// S000004458 /// S000004459 /// S000004602 /// S000005283 /// S000006204 /// S000006408 /// S000006409 /// S000007526 /// S000028786	0000722 // telomere maintenance via recombination // inferred from genetic interaction	0005634 // nucleus // inferred by curator /// 0005739 // mitochondrion // inferred from direct assay	0000166 // nucleotide binding // inferred from electronic annotation /// 0003676 // nucleic acid binding // inferred from electronic annotation /// 0003678 // DNA helicase activity // inferred from direct assay /// 0004386 // helicase activity // inferred from electronic annotation /// 0005515 // protein binding // inferred from physical interaction /// 0005524 // ATP binding // inferred from ele…	196.716	180.089	302.674	169.321	183.572	273.161	215.064	220.513	-1.09327	0.840607	0.353495	-1.1942	0.643866	0.26684	1.40737	0.472973	0.223081	1.02534	0.950903	0.41991
1778754_s_at	YBL113C	YBL113C.S1	chrXII:1069359-1077896 (+) // 90.75 // /// chrII:279-2658 (-) // 100.0 // /// chrXII:482-7993 (-) // 93.78 //	Helicase encoded by the Y' element of subtelomeric regions, highly expressed in the mutants lacking the telomerase component TLC1; potentially phosphorylated by Cdc28p /// Helicase encoded by the Y' element of subtelomeric regions, highly expressed in the mutants lacking the telomerase component TLC1; potentially phosphorylated by Cdc28p; induced by treatment with 8-methoxypsoralen and UVA irradi…	YRF1-1 /// YRF1-2 /// YRF1-3 /// YRF1-4 /// YRF1-5 /// YRF1-6 /// YRF1-7 /// YRF1-8	chr10 /// chr12 /// chr13 /// chr14 /// chr15 /// chr16 /// chr2 /// chr4 /// chr5 /// chr7 /// chr8 /// chr9	S000000992 /// S000001042 /// S000001262 /// S000001439 /// S000002153 /// S000002953 /// S000003528 /// S000003760 /// S000003989 /// S000003990 /// S000004458 /// S000004459 /// S000004602 /// S000005283 /// S000006204 /// S000006408 /// S000006409 /// S000007526	0000722 // telomere maintenance via recombination // inferred from genetic interaction	0005634 // nucleus // inferred by curator /// 0005739 // mitochondrion // inferred from direct assay /// 0016020 // membrane // inferred from electronic annotation /// 0016021 // integral to membrane // inferred from electronic annotation	0000166 // nucleotide binding // inferred from electronic annotation /// 0003676 // nucleic acid binding // inferred from electronic annotation /// 0003678 // DNA helicase activity // inferred from direct assay /// 0004386 // helicase activity // inferred from electronic annotation /// 0005515 // protein binding // inferred from physical interaction /// 0005524 // ATP binding // inferred from ele…	2476.35	2139.27	2506.05	2321.92	2359.23	2220.39	2270.67	2367.91	1.09062	0.0981587	0.131941	-1.06141	0.178736	0.126844	1.10366	0.0943386	0.110629	1.04282	0.524628	0.289609
1776046_at	YBR001C	YBR001C.S1	chrII:238942-241285 (-) // 100.0 //	Putative neutral trehalase, required for thermotolerance and may mediate resistance to other cellular stresses	NTH2	chr2	S000000205	0005991 // trehalose metabolic process // inferred from electronic annotation /// 0005993 // trehalose catabolic process // inferred from electronic annotation /// 0005993 // trehalose catabolic process // inferred from mutant phenotype /// 0008152 // metabolic process // inferred from electronic annotation	0005737 // cytoplasm // inferred from direct assay /// 0005737 // cytoplasm // inferred from electronic annotation /// 0005739 // mitochondrion // inferred from direct assay	0003824 // catalytic activity // inferred from electronic annotation /// 0004555 // alpha,alpha-trehalase activity // inferred from electronic annotation /// 0004555 // alpha,alpha-trehalase activity // inferred from mutant phenotype /// 0005509 // calcium ion binding // inferred from electronic annotation /// 0016787 // hydrolase activity // inferred from electronic annotation /// 0016798 // hyd…	1225.37	738.109	1058.72	1248.69	1182.89	1061.73	1151.42	985.642	1.06423	0.888445	0.365065	-1.55993	0.0893161	0.0931184	-1.08754	0.697617	0.275584	-1.16817	0.392859	0.239469
1769697_at	YBR002C	YBR002C.S1	chrII:241709-242570 (-) // 100.0 //	Cis-prenyltransferase involved in dolichol synthesis; participates in endoplasmic reticulum (ER) protein sorting	RER2	chr2	S000000206	0006486 // protein amino acid glycosylation // inferred from direct assay /// 0006888 // ER to Golgi vesicle-mediated transport // inferred from mutant phenotype /// 0019408 // dolichol biosynthetic process // inferred from direct assay	0005783 // endoplasmic reticulum // inferred from direct assay /// 0005783 // endoplasmic reticulum // inferred from electronic annotation /// 0005789 // endoplasmic reticulum membrane // inferred from electronic annotation /// 0016020 // membrane // inferred from electronic annotation	0004659 // prenyltransferase activity // inferred from direct assay /// 0005515 // protein binding // inferred from physical interaction /// 0016740 // transferase activity // inferred from electronic annotation /// 0016765 // transferase activity, transferring alkyl or aryl (other than methyl) groups // inferred from electronic annotation /// 0045547 // dehydrodolichyl diphosphate synthase activ…	1305.6	1165.96	1389.45	943.095	1414.33	1136.75	1035.42	1283.62	1.26101	0.229996	0.181407	1.1261	0.379339	0.194172	1.34197	0.169597	0.13479	1.23979	0.0402651	0.0664281
1773062_at	YBR003W	YBR003W.S1	chrII:242810-244232 (+) // 100.0 //	Hexaprenyl pyrophosphate synthetase, catalyzes the first step in ubiquinone (coenzyme Q) biosynthesis	COQ1	chr2	S000000207	0006744 // ubiquinone biosynthetic process // inferred from mutant phenotype /// 0008299 // isoprenoid biosynthetic process // inferred from electronic annotation	0005739 // mitochondrion // inferred from direct assay /// 0005739 // mitochondrion // inferred from electronic annotation /// 0005739 // mitochondrion // inferred from mutant phenotype /// 0005743 // mitochondrial inner membrane // inferred from electronic annotation /// 0016020 // membrane // inferred from electronic annotation	0000010 // trans-hexaprenyltranstransferase activity // inferred from mutant phenotype /// 0005515 // protein binding // inferred from physical interaction /// 0016740 // transferase activity // inferred from electronic annotation /// 0046872 // metal ion binding // inferred from electronic annotation	1618.68	1272.28	1660.15	1571.36	1582.07	1393.31	1479.71	1506.52	1.09393	0.379582	0.228498	-1.16298	0.206773	0.136355	1.12195	0.23813	0.152011	1.01811	0.833496	0.388524
1773483_at	YBR004C	YBR004C.S1	chrII:244367-245669 (-) // 100.0 //	Functional ortholog of human PIG-V, which is a mannosyltransferase that transfers the second mannose in glycosylphosphatidylinositol biosynthesis; the authentic, non-tagged protein was localized to mitochondria	GPI18	chr2	S000000208	0006506 // GPI anchor biosynthetic process // inferred from electronic annotation /// 0006506 // GPI anchor biosynthetic process // inferred from genetic interaction /// 0006506 // GPI anchor biosynthetic process // inferred from mutant phenotype	0005739 // mitochondrion // inferred from direct assay /// 0005783 // endoplasmic reticulum // inferred from direct assay /// 0005783 // endoplasmic reticulum // inferred from electronic annotation /// 0005789 // endoplasmic reticulum membrane // inferred from electronic annotation /// 0016020 // membrane // inferred from electronic annotation /// 0016021 // integral to membrane // inferred from …	0000030 // mannosyltransferase activity // inferred from genetic interaction /// 0004584 // dolichyl-phosphate-mannose-glycolipid alpha-mannosyltransferase activity // inferred from genetic interaction /// 0005515 // protein binding // inferred from physical interaction /// 0016740 // transferase activity // inferred from electronic annotation /// 0016757 // transferase activity, transferring gly…	2220.24	2302.52	2238.16	3093.23	2330.14	2564.39	2816.52	2253.42	-1.26851	0.260347	0.191749	-1.22318	0.375288	0.192853	-1.25835	0.264495	0.160992	-1.24986	0.0370491	0.0634749
1774121_at	YBR005W	YBR005W.S1	chrII:245907-246549 (+) // 100.0 //	Protein of the ER membrane involved in cell wall chitin deposition; may function in the endosomal-vacuolar trafficking pathway, helping determine whether plasma membrane proteins are degraded or routed to the plasma membrane	RCR1	chr2	S000000209	0007047 // cellular cell wall organization // inferred from electronic annotation /// 0016192 // vesicle-mediated transport // inferred from genetic interaction /// 0031505 // fungal-type cell wall organization // inferred from mutant phenotype	0005783 // endoplasmic reticulum // inferred from electronic annotation /// 0005789 // endoplasmic reticulum membrane // inferred from electronic annotation /// 0016020 // membrane // inferred from electronic annotation /// 0016021 // integral to membrane // inferred from electronic annotation /// 0030176 // integral to endoplasmic reticulum membrane // inferred from direct assay	0005515 // protein binding // inferred from physical interaction	1599.61	2902.74	1438.05	2767.56	1820.1	2528.56	2645.45	1882.98	-1.65378	0.0312201	0.0975237	1.09724	0.383849	0.1955	-1.83962	0.0220831	0.0817518	-1.40486	0.21509	0.165747
1775744_at	YBR006W	YBR006W.S1	chrII:247011-248505 (+) // 100.0 //	Succinate semialdehyde dehydrogenase involved in the utilization of gamma-aminobutyrate (GABA) as a nitrogen source; part of the 4-aminobutyrate and glutamate degradation pathways; localized to the cytoplasm	UGA2	chr2	S000000210	0006540 // glutamate decarboxylation to succinate // inferred from genetic interaction /// 0006979 // response to oxidative stress // inferred from mutant phenotype /// 0008152 // metabolic process // inferred from electronic annotation /// 0009450 // gamma-aminobutyric acid catabolic process // inferred from expression pattern /// 0009450 // gamma-aminobutyric acid catabolic process // inferred …	0005737 // cytoplasm // inferred from direct assay	0005515 // protein binding // inferred from physical interaction /// 0009013 // succinate-semialdehyde dehydrogenase [NAD(P)+] activity // inferred from electronic annotation /// 0009013 // succinate-semialdehyde dehydrogenase [NAD(P)+] activity // inferred from mutant phenotype /// 0016491 // oxidoreductase activity // inferred from electronic annotation /// 0016620 // oxidoreductase activity, a…	2671.99	2866.95	2654.82	3966.91	2706.85	3607.54	3782.96	2729.65	-1.41574	0.0546742	0.111219	-1.31945	0.0850468	0.0912867	-1.42495	0.0585377	0.0983752	-1.38588	0.00234421	0.025401
1778524_at	YBR007C	YBR007C.S1	chrII:248806-251017 (-) // 100.0 //	Deletion suppressor of mpt5 mutation	DSF2	chr2	S000000211	---	---	0005488 // binding // inferred from electronic annotation /// 0042802 // identical protein binding // inferred from physical interaction	529.677	529.461	432.402	566.711	452.116	608.005	586.997	494.968	-1.10822	0.276239	0.196231	-1.10867	0.276239	0.1603	-1.35752	0.0387649	0.0869203	-1.18593	0.165327	0.142863
1780188_at	YBR008C	YBR008C.S1	chrII:252563-254210 (-) // 100.0 //	Plasma membrane multidrug transporter of the major facilitator superfamily, involved in efflux of fluconazole, diazaborine, benomyl, methotrexate, and other drugs; expression induced in cells treated with the mycotoxin patulin	FLR1	chr2	S000000212	0006810 // transport // inferred from electronic annotation /// 0006855 // drug transmembrane transport // inferred from genetic interaction /// 0015893 // drug transport // inferred from electronic annotation /// 0055085 // transmembrane transport // inferred from electronic annotation	0005886 // plasma membrane // inferred from direct assay /// 0016020 // membrane // inferred from electronic annotation /// 0016021 // integral to membrane // inferred from electronic annotation	0015238 // drug transmembrane transporter activity // inferred from electronic annotation	410.648	334.534	442.984	533.787	384.359	487.146	509.932	393.339	-1.24177	0.115522	0.139493	-1.52431	0.037814	0.068627	-1.15114	0.169533	0.13479	-1.29643	0.0578399	0.0799637
1778426_s_at	YBR009C	YBR009C.S1	chrXIV:576727-577039 (+) // 97.44 // /// chrII:255370-255682 (-) // 100.0 //	Histone H4, core histone protein required for chromatin assembly and chromosome function; one of two identical histone proteins (see also HHF2); contributes to telomeric silencing; N-terminal domain involved in maintaining genomic integrity /// Histone H4, core histone protein required for chromatin assembly and chromosome function; one of two identical histone proteins (see also HHF1); contribut…	HHF1 /// HHF2	chr14 /// chr2	S000000213 /// S000004975	0006333 // chromatin assembly or disassembly // traceable author statement /// 0006334 // nucleosome assembly // inferred from electronic annotation /// 0034729 // histone H3-K79 methylation // inferred from mutant phenotype	0000786 // nucleosome // inferred from electronic annotation /// 0000788 // nuclear nucleosome // traceable author statement /// 0005634 // nucleus // inferred from electronic annotation /// 0005694 // chromosome // inferred from electronic annotation /// 0031298 // replication fork protection complex // inferred from direct assay	0003677 // DNA binding // inferred from electronic annotation /// 0003677 // DNA binding // traceable author statement /// 0005515 // protein binding // inferred from physical interaction /// 0042802 // identical protein binding // inferred from physical interaction	12827.9	12484.1	12472.8	12105.7	11811.5	11382.3	11738	12594.4	1.09287	0.299365	0.203022	1.06356	0.519671	0.239513	1.06263	0.519671	0.237323	1.07293	0.152708	0.136808
1773019_at	YBR010W	YBR010W.S1	chrII:256328-256739 (+) // 100.0 // /// chrXIV:575642-576051 (-) // 93.19 //	Histone H3, core histone protein required for chromatin assembly, part of heterochromatin-mediated telomeric and HM silencing; one of two identical histone H3 proteins (see HHT2); regulated by acetylation, methylation, and phosphorylation	HHT1	chr2	S000000214	0006281 // DNA repair // inferred from electronic annotation /// 0006333 // chromatin assembly or disassembly // traceable author statement /// 0006334 // nucleosome assembly // inferred from electronic annotation /// 0006974 // response to DNA damage stimulus // inferred from electronic annotation /// 0007094 // mitotic cell cycle spindle assembly checkpoint // inferred from genetic interaction …	0000786 // nucleosome // inferred from electronic annotation /// 0000788 // nuclear nucleosome // traceable author statement /// 0005634 // nucleus // inferred from direct assay /// 0005634 // nucleus // inferred from electronic annotation /// 0005694 // chromosome // inferred from electronic annotation /// 0031298 // replication fork protection complex // inferred from direct assay	0003677 // DNA binding // inferred from electronic annotation /// 0003677 // DNA binding // traceable author statement /// 0005515 // protein binding // inferred from physical interaction /// 0042802 // identical protein binding // inferred from physical interaction	13216.9	14580	14211.8	12675.9	14233.5	12903.7	12788.9	13990.9	1.03343	0.321369	0.209539	1.14	0.121925	0.10523	1.11126	0.15059	0.12916	1.09396	0.050924	0.0747085
1770065_at	YBR011C	YBR011C.S1	chrII:257109-257973 (-) // 100.0 //	Cytoplasmic inorganic pyrophosphatase (PPase), homodimer that catalyzes the rapid exchange of oxygens from Pi with water, highly expressed and essential for viability, active-site residues show identity to those from E. coli PPase	IPP1	chr2	S000000215	0006796 // phosphate metabolic process // inferred by curator /// 0006796 // phosphate metabolic process // inferred from electronic annotation	0005737 // cytoplasm // inferred from electronic annotation /// 0005829 // cytosol // traceable author statement	0000287 // magnesium ion binding // inferred from electronic annotation /// 0004427 // inorganic diphosphatase activity // inferred from direct assay /// 0004427 // inorganic diphosphatase activity // inferred from electronic annotation /// 0005515 // protein binding // inferred from physical interaction /// 0016787 // hydrolase activity // inferred from electronic annotation /// 0042803 // prote…	19395	19469.1	19022.2	19509.6	18807.2	19376.2	19442.1	19294.5	-1.00247	1	0.392714	1.00136	1	0.356947	-1.02211	0.310532	0.175378	-1.00769	0.836567	0.388972
1776949_at	YBR013C	YBR013C.S1	chrII:265489-265879 (-) // 100.0 //	---	---	chr2	S000000217	---	---	---	471.443	532.287	526.38	605.331	536.696	470.082	533.435	509.282	-1.1315	0.504772	0.270492	-1.00216	0.747673	0.294439	-1.01341	0.772277	0.295511	-1.04743	0.355333	0.22515
1780056_at	YBR014C	YBR014C.S1	chrII:266724-267336 (-) // 100.0 //	Cis-golgi localized monothiol glutaredoxin; more similar in activity to dithiol than other monothiol glutaredoxins; involved in the oxidative stress response; does not bind metal ions; functional overlap with GRX6	GRX7	chr2	S000000218	0034599 // cellular response to oxidative stress // inferred from expression pattern /// 0034599 // cellular response to oxidative stress // inferred from genetic interaction /// 0045454 // cell redox homeostasis // inferred from electronic annotation	0000324 // fungal-type vacuole // inferred from direct assay /// 0005794 // Golgi apparatus // inferred from direct assay /// 0005796 // Golgi lumen // inferred from direct assay /// 0005801 // cis-Golgi network // inferred from direct assay /// 0016021 // integral to membrane // inferred from direct assay	0004362 // glutathione-disulfide reductase activity // inferred from direct assay /// 0009055 // electron carrier activity // inferred from electronic annotation /// 0015035 // protein disulfide oxidoreductase activity // inferred from electronic annotation /// 0042803 // protein homodimerization activity // inferred from direct assay /// 0046872 // metal ion binding // inferred from electronic a…	1994.62	1760.42	2188.16	1874.25	2195.3	1762.98	1817.7	1973.31	1.09728	0.188338	0.166325	-1.03258	0.351308	0.185429	1.2038	0.0697788	0.102496	1.08555	0.408228	0.245446
1771577_at	YBR015C	YBR015C.S1	chrII:267709-269503 (-) // 100.0 //	Alpha-1,2-mannosyltransferase, responsible for addition of the first alpha-1,2-linked mannose to form the branches on the mannan backbone of oligosaccharides, localizes to an early Golgi compartment	MNN2	chr2	S000000219	0006486 // protein amino acid glycosylation // inferred from mutant phenotype	0005794 // Golgi apparatus // inferred from direct assay /// 0016020 // membrane // inferred from electronic annotation /// 0016021 // integral to membrane // inferred from electronic annotation	0000026 // alpha-1,2-mannosyltransferase activity // inferred from mutant phenotype /// 0000026 // alpha-1,2-mannosyltransferase activity // traceable author statement /// 0005515 // protein binding // inferred from physical interaction	3474.28	2870.33	3685.13	2998.86	3430.25	3416.49	3200.98	3324.68	1.08545	0.413345	0.239587	-1.11517	0.357413	0.187223	1.15127	0.290881	0.169323	1.03868	0.694847	0.347146
1771886_at	YBR016W	YBR016W.S1	chrII:270246-270633 (+) // 100.0 //	---	---	chr2	S000000220	---	0005886 // plasma membrane // inferred from direct assay /// 0033101 // cellular bud membrane // inferred from direct assay /// 0070250 // mating projection membrane // inferred from direct assay	---	3535.26	3787.68	3414.6	3770.92	3255.13	3536.48	3651.82	3575.92	-1.03295	0.5818	0.282806	1.03717	0.691463	0.279477	-1.06947	0.203454	0.143351	-1.02125	0.55594	0.300934
1769756_at	YBR017C	YBR017C.S1	chrII:270946-273703 (-) // 100.0 //	Transportin or cytosolic karyopherin beta 2; functions in the rg-nuclear localization signal-mediated nuclear import/reimport of mRNA-binding proteins Nab2p and Hrp1p; regulates asymmetric protein synthesis in daughter cells during mitosis	KAP104	chr2	S000000221	0006606 // protein import into nucleus // inferred from direct assay /// 0006606 // protein import into nucleus // inferred from mutant phenotype /// 0006609 // mRNA-binding (hnRNP) protein import into nucleus // inferred from direct assay /// 0006609 // mRNA-binding (hnRNP) protein import into nucleus // inferred from mutant phenotype /// 0006810 // transport // inferred from electronic annotati…	0005737 // cytoplasm // inferred from electronic annotation /// 0005829 // cytosol // inferred from direct assay /// 0005934 // cellular bud tip // inferred from direct assay /// 0005935 // cellular bud neck // inferred from direct assay	0005488 // binding // inferred from electronic annotation /// 0005515 // protein binding // inferred from physical interaction /// 0008139 // nuclear localization sequence binding // inferred from physical interaction	3313.41	2605.96	3229.06	2521.56	3026.43	2627.36	2573.83	3032.31	1.28735	0.0492016	0.107354	1.01243	0.176291	0.125809	1.25451	0.0816193	0.106328	1.17809	0.0307414	0.0582419
1775628_at	YBR018C	YBR018C.S1	chrII:274426-275527 (-) // 100.0 //	Galactose-1-phosphate uridyl transferase, synthesizes glucose-1-phosphate and UDP-galactose from UDP-D-glucose and alpha-D-galactose-1-phosphate in the second step of galactose catabolism	GAL7	chr2	S000000222	0005975 // carbohydrate metabolic process // inferred from electronic annotation /// 0006012 // galactose metabolic process // inferred from electronic annotation /// 0033499 // galactose catabolic process via UDP-galactose // inferred from direct assay /// 0033499 // galactose catabolic process via UDP-galactose // inferred from mutant phenotype	0005737 // cytoplasm // inferred from direct assay	0003824 // catalytic activity // inferred from electronic annotation /// 0008108 // UDP-glucose:hexose-1-phosphate uridylyltransferase activity // inferred from direct assay /// 0008108 // UDP-glucose:hexose-1-phosphate uridylyltransferase activity // inferred from electronic annotation /// 0008108 // UDP-glucose:hexose-1-phosphate uridylyltransferase activity // inferred from mutant phenotype //…	51.4861	51.5468	65.0957	54.6034	59.4453	53.3764	53.9862	55.6948	-1.04856	0.176401	0.16206	-1.04733	0.628512	0.262536	1.20578	0.0258443	0.0831049	1.03164	0.649957	0.332427
1772554_at	YBR019C	YBR019C.S1	chrII:276252-278352 (-) // 100.0 //	UDP-glucose-4-epimerase, catalyzes the interconversion of UDP-galactose and UDP-D-glucose in galactose metabolism; also catalyzes the conversion of alpha-D-glucose or alpha-D-galactose to their beta-anomers	GAL10	chr2	S000000223	0005975 // carbohydrate metabolic process // inferred from electronic annotation /// 0006012 // galactose metabolic process // inferred from electronic annotation /// 0008152 // metabolic process // inferred from electronic annotation /// 0033499 // galactose catabolic process via UDP-galactose // inferred from direct assay /// 0033499 // galactose catabolic process via UDP-galactose // inferred …	0005625 // soluble fraction // inferred from direct assay	0003824 // catalytic activity // inferred from electronic annotation /// 0003978 // UDP-glucose 4-epimerase activity // inferred from direct assay /// 0003978 // UDP-glucose 4-epimerase activity // inferred from electronic annotation /// 0003978 // UDP-glucose 4-epimerase activity // inferred from mutant phenotype /// 0004034 // aldose 1-epimerase activity // inferred from direct assay /// 000403…	66.6088	97.3001	69.9383	105.71	72.3509	91.3061	98.2442	76.8163	-1.47495	0.18454	0.164766	-1.00971	0.732596	0.290181	-1.40473	0.210289	0.145016	-1.27896	0.115971	0.116329
1779098_at	YBR020W	YBR020W.S1	chrII:279020-280607 (+) // 100.0 //	Galactokinase, phosphorylates alpha-D-galactose to alpha-D-galactose-1-phosphate in the first step of galactose catabolism; expression regulated by Gal4p	GAL1	chr2	S000000224	0000411 // positive regulation of transcription by galactose // inferred from genetic interaction /// 0005975 // carbohydrate metabolic process // inferred from electronic annotation /// 0006012 // galactose metabolic process // inferred from electronic annotation /// 0008152 // metabolic process // inferred from electronic annotation /// 0015757 // galactose transport // inferred from mutant phe…	0005737 // cytoplasm // inferred from electronic annotation /// 0005737 // cytoplasm // inferred from genetic interaction	0000166 // nucleotide binding // inferred from electronic annotation /// 0004335 // galactokinase activity // inferred from direct assay /// 0004335 // galactokinase activity // inferred from electronic annotation /// 0004335 // galactokinase activity // inferred from mutant phenotype /// 0005524 // ATP binding // inferred from electronic annotation /// 0016301 // kinase activity // inferred from…	139.895	113.248	134.857	169.776	137.55	131.794	149.584	128.796	-1.06926	0.994454	0.392714	-1.32086	0.335813	0.180164	-1.10921	0.565422	0.245037	-1.16141	0.334265	0.216237
1773649_at	YBR021W	YBR021W.S1	chrII:281442-283344 (+) // 100.0 //	Uracil permease, localized to the plasma membrane; expression is tightly regulated by uracil levels and environmental cues	FUR4	chr2	S000000225	0006810 // transport // inferred from electronic annotation /// 0015857 // uracil transport // inferred from direct assay /// 0015931 // nucleobase, nucleoside, nucleotide and nucleic acid transport // inferred from electronic annotation /// 0055085 // transmembrane transport // inferred from direct assay /// 0055085 // transmembrane transport // inferred from electronic annotation	0005886 // plasma membrane // inferred from direct assay /// 0016020 // membrane // inferred from electronic annotation /// 0016021 // integral to membrane // inferred from electronic annotation /// 0045121 // membrane raft // inferred from direct assay	0015205 // nucleobase transmembrane transporter activity // inferred from electronic annotation /// 0015505 // uracil:cation symporter activity // inferred from direct assay	668.081	901.473	801.656	789.213	677.962	842.276	815.313	784.495	-1.22038	0.0336111	0.0986603	1.10567	0.192656	0.131289	-1.01704	0.282326	0.166656	-1.03929	0.513855	0.285986
1770610_at	YBR022W	YBR022W.S1	chrII:283737-284271 (+) // 100.0 //	Phosphatase that is highly specific for ADP-ribose 1''-phosphate, a tRNA splicing metabolite; may have a role in regulation of tRNA splicing	POA1	chr2	S000000226	0006388 // tRNA splicing, via endonucleolytic cleavage and ligation // traceable author statement	---	0016787 // hydrolase activity // inferred from electronic annotation /// 0016791 // phosphatase activity // inferred from direct assay /// 0016791 // phosphatase activity // inferred from electronic annotation	1522.68	2039.36	1536.36	2222.55	1796.66	2151.16	2186.49	1683.44	-1.43601	0.01878	0.0884001	-1.07216	0.168977	0.122911	-1.42318	0.0196252	0.0801528	-1.29885	0.0614406	0.0819429
1771176_at	YBR023C	YBR023C.S1	chrII:284427-287925 (-) // 100.0 //	Chitin synthase III, catalyzes the transfer of N-acetylglucosamine (GlcNAc) to chitin; required for synthesis of the majority of cell wall chitin, the chitin ring during bud emergence, and spore wall chitosan	CHS3	chr2	S000000227	0000910 // cytokinesis // traceable author statement /// 0006038 // cell wall chitin biosynthetic process // traceable author statement /// 0007047 // cellular cell wall organization // inferred from electronic annotation /// 0030476 // ascospore wall assembly // inferred from mutant phenotype	0000131 // incipient cellular bud site // inferred from direct assay /// 0005628 // prospore membrane // inferred from direct assay /// 0005737 // cytoplasm // inferred from direct assay /// 0005935 // cellular bud neck // inferred from direct assay /// 0016020 // membrane // inferred from electronic annotation /// 0016021 // integral to membrane // inferred from electronic annotation /// 0043332…	0004100 // chitin synthase activity // inferred from electronic annotation /// 0004100 // chitin synthase activity // inferred from mutant phenotype /// 0005515 // protein binding // inferred from physical interaction /// 0016740 // transferase activity // inferred from electronic annotation /// 0016757 // transferase activity, transferring glycosyl groups // inferred from electronic annotation /…	1842.69	2118.61	1839.89	1657.51	1678.67	1849.22	1750.8	1929.48	1.05249	0.559431	0.281438	1.21013	0.201004	0.134426	1.05088	0.567145	0.245037	1.10205	0.175782	0.147362
1780206_at	YBR024W	YBR024W.S1	chrII:289444-290350 (+) // 100.0 //	Protein anchored to the mitochondrial inner membrane, similar to Sco1p and may have a redundant function with Sco1p in delivery of copper to cytochrome c oxidase; interacts with Cox2p	SCO2	chr2	S000000228	0006825 // copper ion transport // inferred from electronic annotation /// 0006878 // cellular copper ion homeostasis // inferred from electronic annotation /// 0008535 // respiratory chain complex IV assembly // inferred from electronic annotation /// 0045454 // cell redox homeostasis // inferred from electronic annotation	0005739 // mitochondrion // inferred from direct assay /// 0005739 // mitochondrion // inferred from electronic annotation /// 0005740 // mitochondrial envelope // inferred from direct assay /// 0005743 // mitochondrial inner membrane // inferred from electronic annotation /// 0016020 // membrane // inferred from electronic annotation /// 0016021 // integral to membrane // inferred from electroni…	0005507 // copper ion binding // inferred from electronic annotation /// 0046872 // metal ion binding // inferred from electronic annotation	952.1	859.212	1005.29	912.961	946.212	791.777	850.213	936.899	1.11984	0.325638	0.210596	1.01059	0.992656	0.356947	1.18239	0.229626	0.149628	1.10196	0.239488	0.176563
1778573_at	YBR025C	YBR025C.S1	chrII:290680-291865 (-) // 100.0 //	P-loop ATPase with similarity to human OLA1 and bacterial YchF; identified as specifically interacting with the proteasome; protein levels are induced by hydrogen peroxide	OLA1	chr2	S000000229	---	0005622 // intracellular // inferred from electronic annotation /// 0005737 // cytoplasm // inferred from direct assay /// 0005737 // cytoplasm // inferred from electronic annotation	0000166 // nucleotide binding // inferred from electronic annotation /// 0005515 // protein binding // inferred from physical interaction /// 0005525 // GTP binding // inferred from electronic annotation /// 0016887 // ATPase activity // inferred from direct assay	9886.88	8955.14	10754.9	7330.01	10262.5	8812.89	8037.33	9837.66	1.23007	0.320183	0.209299	1.11419	0.53996	0.246022	1.33808	0.227848	0.148903	1.22402	0.0813869	0.0961591
1775439_at	YBR026C	YBR026C.S1	chrII:292876-294019 (-) // 100.0 //	2-enoyl thioester reductase, member of the medium chain dehydrogenase/reductase family; localized to in mitochondria, where it has a probable role in fatty acid synthesis	ETR1	chr2	S000000230	0006633 // fatty acid biosynthetic process // inferred from electronic annotation /// 0006633 // fatty acid biosynthetic process // inferred from mutant phenotype /// 0008152 // metabolic process // inferred from electronic annotation /// 0008610 // lipid biosynthetic process // inferred from electronic annotation /// 0009060 // aerobic respiration // inferred from mutant phenotype /// 0055114 //…	0005739 // mitochondrion // inferred from direct assay /// 0005739 // mitochondrion // inferred from electronic annotation /// 0005759 // mitochondrial matrix // inferred from electronic annotation	0003677 // DNA binding // inferred from electronic annotation /// 0003824 // catalytic activity // inferred from electronic annotation /// 0004319 // enoyl-[acyl-carrier-protein] reductase (NADPH, B-specific) activity // inferred from electronic annotation /// 0005488 // binding // inferred from electronic annotation /// 0008270 // zinc ion binding // inferred from electronic annotation /// 00164…	1606.16	1062.69	1750.8	1500.89	1610.51	1485.36	1493.11	1440.35	1.07573	0.104397	0.134815	-1.40506	0.0033001	0.0525471	1.17254	0.0153914	0.0791422	-1.03662	0.722605	0.355875
1770101_at	YBR028C	YBR028C.S1	chrII:294424-296002 (-) // 100.0 //	---	---	chr2	S000000232	0006468 // protein amino acid phosphorylation // inferred from electronic annotation	0005737 // cytoplasm // inferred from direct assay	0000166 // nucleotide binding // inferred from electronic annotation /// 0004672 // protein kinase activity // inferred from electronic annotation /// 0004674 // protein serine/threonine kinase activity // inferred from electronic annotation /// 0005524 // ATP binding // inferred from electronic annotation /// 0016301 // kinase activity // inferred from electronic annotation /// 0016740 // transf…	1014.38	1057.03	1378.42	777.22	1169.76	1025.42	892.73	1139.12	1.13626	0.565216	0.281438	1.18402	0.558708	0.248611	1.54404	0.207423	0.143917	1.27595	0.156499	0.138618
1776825_at	YBR029C	YBR029C.S1	chrII:296368-297742 (-) // 100.0 //	Phosphatidate cytidylyltransferase (CDP-diglyceride synthetase); an enzyme that catalyzes that conversion of CTP + phosphate into diphosphate + CDP-diaclglyerol, a critical step in the synthesis of all major yeast phospholipids	CDS1	chr2	S000000233	0008654 // phospholipid biosynthetic process // inferred from electronic annotation	0005739 // mitochondrion // inferred from electronic annotation /// 0005783 // endoplasmic reticulum // inferred from electronic annotation /// 0005789 // endoplasmic reticulum membrane // inferred from electronic annotation /// 0016020 // membrane // inferred from electronic annotation /// 0016021 // integral to membrane // inferred from electronic annotation /// 0031966 // mitochondrial membran…	0004605 // phosphatidate cytidylyltransferase activity // inferred from direct assay /// 0004605 // phosphatidate cytidylyltransferase activity // inferred from electronic annotation /// 0016740 // transferase activity // inferred from electronic annotation /// 0016772 // transferase activity, transferring phosphorus-containing groups // inferred from electronic annotation /// 0016779 // nucleoti…	5477.11	4904.19	5669.87	5068.7	5564.36	5090.88	5079.6	5340.28	1.07822	0.276735	0.196279	-1.03577	0.651977	0.269333	1.11619	0.109531	0.115557	1.0513	0.362472	0.227746
1779625_at	YBR030W	YBR030W.S1	chrII:298291-299950 (+) // 100.0 //	Ribosomal lysine methyltransferase specific for monomethylation of Rpl42ap and Rpl42bp (lysine 40); nuclear SET domain containing protein	RKM3	chr2	S000000234	0018026 // peptidyl-lysine monomethylation // inferred from genetic interaction	0005634 // nucleus // inferred from direct assay /// 0005634 // nucleus // inferred from electronic annotation	0008168 // methyltransferase activity // inferred from electronic annotation /// 0016279 // protein-lysine N-methyltransferase activity // inferred from genetic interaction /// 0016740 // transferase activity // inferred from electronic annotation /// 0042802 // identical protein binding // inferred from physical interaction	466.984	489.278	460.827	383.736	462.055	389.957	386.834	472.208	1.2072	0.02039	0.0886168	1.26483	0.0134477	0.0536292	1.19128	0.0181502	0.0793254	1.2207	0.00245846	0.0258455
1778730_s_at	YBR031W	YBR031W.S1	chrII:300165-301254 (+) // 100.0 // /// chrIV:471850-472929 (+) // 98.35 //	N-terminally acetylated protein component of the large (60S) ribosomal subunit, nearly identical to Rpl4Bp and has similarity to E. coli L4 and rat L4 ribosomal proteins /// Protein component of the large (60S) ribosomal subunit, nearly identical to Rpl4Ap and has similarity to E. coli L4 and rat L4 ribosomal proteins	RPL4A /// RPL4B	chr2 /// chr4	S000000235 /// S000002419	0006412 // translation // inferred from electronic annotation /// 0006412 // translation // traceable author statement	0005622 // intracellular // inferred from electronic annotation /// 0005737 // cytoplasm // inferred from electronic annotation /// 0005737 // cytoplasm // inferred from direct assay /// 0005840 // ribosome // inferred from electronic annotation /// 0022625 // cytosolic large ribosomal subunit // traceable author statement /// 0030529 // ribonucleoprotein complex // inferred from electronic annot…	0003723 // RNA binding // inferred from electronic annotation /// 0003735 // structural constituent of ribosome // inferred from electronic annotation /// 0003735 // structural constituent of ribosome // traceable author statement /// 0005515 // protein binding // inferred from physical interaction	21633.8	20924.4	21291.6	21328.6	21313.8	21026.2	21176.8	21281.3	1.02157	0.485091	0.264106	-1.01209	0.464813	0.223092	1.00542	0.726284	0.283406	1.00492	0.937655	0.416637
1772852_at	YBR033W	YBR033W.S1	chrII:301943-304703 (+) // 100.0 //	Putative zinc cluster protein; YBR033W is not an essential gene	EDS1	chr2	S000000237	0006350 // transcription // inferred from electronic annotation /// 0006355 // regulation of transcription, DNA-dependent // inferred from electronic annotation /// 0045449 // regulation of transcription // inferred from electronic annotation	0005634 // nucleus // inferred from electronic annotation	0003677 // DNA binding // inferred from electronic annotation /// 0003700 // transcription factor activity // inferred from electronic annotation /// 0005515 // protein binding // inferred from physical interaction /// 0008270 // zinc ion binding // inferred from electronic annotation /// 0043565 // sequence-specific DNA binding // inferred from direct assay /// 0046872 // metal ion binding // in…	116.976	120.713	106.545	130.205	119.131	127.335	128.762	114.585	-1.10075	0.181925	0.164252	-1.06667	0.181925	0.127792	-1.20851	0.0336565	0.0858009	-1.12372	0.144123	0.132362
1777567_at	YBR034C	YBR034C.S1	chrII:304929-305976 (-) // 100.0 //	Nuclear SAM-dependent mono- and asymmetric arginine dimethylating methyltransferase that modifies hnRNPs, including Npl3p and Hrp1p, affecting their activity and nuclear export; also methylates ribosomal protein Rps2p	HMT1	chr2	S000000238	0006406 // mRNA export from nucleus // inferred from genetic interaction /// 0006479 // protein amino acid methylation // inferred from electronic annotation /// 0018195 // peptidyl-arginine modification // inferred from direct assay /// 0060567 // negative regulation of transcription termination // inferred from mutant phenotype /// 0090040 // positive regulation of gene-specific transcription e…	0005634 // nucleus // inferred from direct assay /// 0005737 // cytoplasm // inferred from electronic annotation	0005515 // protein binding // inferred from physical interaction /// 0008168 // methyltransferase activity // inferred from electronic annotation /// 0008276 // protein methyltransferase activity // inferred from electronic annotation /// 0016274 // protein-arginine N-methyltransferase activity // inferred from direct assay /// 0016740 // transferase activity // inferred from electronic annotatio…	4487.82	5044.52	5101.48	2084.52	4536.61	3265.98	2609.21	4869.98	1.72	0.283546	0.197914	1.93337	0.210334	0.137405	1.95515	0.215355	0.14628	1.86641	0.0162634	0.0447429
1777391_at	YBR035C	YBR035C.S1	chrII:306268-306955 (-) // 100.0 //	Pyridoxine (pyridoxamine) phosphate oxidase, has homologs in E. coli and Myxococcus xanthus; transcription is under the general control of nitrogen metabolism	PDX3	chr2	S000000239	0006631 // fatty acid metabolic process // inferred from mutant phenotype /// 0008615 // pyridoxine biosynthetic process // inferred from electronic annotation /// 0055114 // oxidation reduction // inferred from electronic annotation	---	0004733 // pyridoxamine-phosphate oxidase activity // inferred from electronic annotation /// 0004733 // pyridoxamine-phosphate oxidase activity // inferred from mutant phenotype /// 0010181 // FMN binding // inferred from electronic annotation /// 0016491 // oxidoreductase activity // inferred from electronic annotation /// 0016638 // oxidoreductase activity, acting on the CH-NH2 group of donors…	5487.75	5428.73	5344.72	5936.1	5694.68	5845.46	5890.6	5420.09	-1.07344	0.148541	0.15308	-1.08512	0.0933903	0.0945544	-1.10217	0.0739898	0.103793	-1.08685	0.0369765	0.0634384
1774605_at	YBR036C	YBR036C.S1	chrII:309080-310313 (-) // 100.0 //	Endoplasmic reticulum membrane protein, required for mannosylation of inositolphosphorylceramide and for growth at high calcium concentrations	CSG2	chr2	S000000240	0006874 // cellular calcium ion homeostasis // inferred from mutant phenotype /// 0042493 // response to drug // inferred from mutant phenotype	0005783 // endoplasmic reticulum // inferred from electronic annotation /// 0005789 // endoplasmic reticulum membrane // inferred from electronic annotation /// 0016020 // membrane // inferred from electronic annotation /// 0016021 // integral to membrane // inferred from electronic annotation /// 0030176 // integral to endoplasmic reticulum membrane // inferred from direct assay	0005515 // protein binding // inferred from physical interaction /// 0030234 // enzyme regulator activity // inferred from mutant phenotype	4458.99	4762.16	4308.29	5665.55	4712.58	5356.59	5508.71	4505.9	-1.23541	0.0750129	0.12062	-1.15678	0.135464	0.110613	-1.27868	0.0585719	0.0983752	-1.22257	0.0141444	0.0426147
1773332_at	YBR037C	YBR037C.S1	chrII:310563-311451 (-) // 100.0 //	Copper-binding protein of the mitochondrial inner membrane, required for cytochrome c oxidase activity and respiration; may function to deliver copper to cytochrome c oxidase; has similarity to thioredoxins	SCO1	chr2	S000000241	0006461 // protein complex assembly // inferred from mutant phenotype /// 0006825 // copper ion transport // inferred from electronic annotation /// 0006825 // copper ion transport // inferred from genetic interaction /// 0006878 // cellular copper ion homeostasis // inferred from electronic annotation /// 0008535 // respiratory chain complex IV assembly // inferred from electronic annotation	0005739 // mitochondrion // inferred from direct assay /// 0005739 // mitochondrion // inferred from electronic annotation /// 0005743 // mitochondrial inner membrane // inferred from direct assay /// 0005743 // mitochondrial inner membrane // inferred from electronic annotation /// 0016020 // membrane // inferred from electronic annotation /// 0016021 // integral to membrane // inferred from ele…	0005507 // copper ion binding // inferred from direct assay /// 0005507 // copper ion binding // inferred from electronic annotation /// 0046872 // metal ion binding // inferred from electronic annotation	869.716	1028.34	808.033	1613.08	938.42	1312.77	1455.2	897.395	-1.67323	0.117261	0.140012	-1.4151	0.187493	0.129471	-1.80096	0.0915911	0.109165	-1.62162	0.00976568	0.0375221
1778194_at	YBR038W	YBR038W.S1	chrII:311896-314788 (+) // 100.0 //	Chitin synthase II; catalyzes transfer of N-acetylglucosamine (GlcNAc) to chitin upon activation of zymogenic form; required for chitin synthesis in the primary septum during cytokinesis; localization regulated by Cdk1p during mitosis	CHS2	chr2	S000000242	0000910 // cytokinesis // inferred from mutant phenotype /// 0000916 // contractile ring contraction involved in cell cycle cytokinesis // inferred from direct assay /// 0006031 // chitin biosynthetic process // inferred from electronic annotation /// 0007047 // cellular cell wall organization // inferred from electronic annotation	0005935 // cellular bud neck // inferred from direct assay /// 0016020 // membrane // inferred from electronic annotation /// 0016021 // integral to membrane // inferred from electronic annotation	0004100 // chitin synthase activity // inferred from direct assay /// 0004100 // chitin synthase activity // inferred from electronic annotation /// 0005515 // protein binding // inferred from physical interaction /// 0016740 // transferase activity // inferred from electronic annotation /// 0016757 // transferase activity, transferring glycosyl groups // inferred from electronic annotation	712.211	760.577	745.038	721.562	638.384	816.382	767.509	739	-1.07765	0.567232	0.281438	-1.00912	0.601926	0.255644	-1.03016	0.567232	0.245037	-1.03858	0.253941	0.182746
1775960_at	YBR039W	YBR039W.S1	chrII:315574-316510 (+) // 100.0 //	Gamma subunit of the F1 sector of mitochondrial F1F0 ATP synthase, which is a large, evolutionarily conserved enzyme complex required for ATP synthesis	ATP3	chr2	S000000243	0006754 // ATP biosynthetic process // inferred from electronic annotation /// 0006810 // transport // inferred from electronic annotation /// 0006811 // ion transport // inferred from electronic annotation /// 0015986 // ATP synthesis coupled proton transport // inferred from electronic annotation /// 0015986 // ATP synthesis coupled proton transport // inferred from mutant phenotype /// 0015992…	0005739 // mitochondrion // inferred from direct assay /// 0005739 // mitochondrion // inferred from electronic annotation /// 0005743 // mitochondrial inner membrane // inferred from electronic annotation /// 0005756 // mitochondrial proton-transporting ATP synthase, central stalk // inferred from direct assay /// 0005756 // mitochondrial proton-transporting ATP synthase, central stalk // inferr…	0005515 // protein binding // inferred from physical interaction /// 0016887 // ATPase activity // inferred from direct assay /// 0046933 // hydrogen ion transporting ATP synthase activity, rotational mechanism // inferred from direct assay /// 0046933 // hydrogen ion transporting ATP synthase activity, rotational mechanism // inferred from electronic annotation /// 0046933 // hydrogen ion transp…	4968.86	4986.46	5432.5	4539.76	4912.36	4748.97	4643.19	5124.87	1.07013	0.1479	0.152996	1.07391	0.178564	0.12681	1.16997	0.0412172	0.0884557	1.10372	0.0875583	0.0996862
1772126_at	YBR040W	YBR040W.S1	chrII:316967-317864 (+) // 100.0 //	Integral membrane protein required for efficient mating; may participate in or regulate the low affinity Ca2+ influx system, which affects intracellular signaling and cell-cell fusion during mating	FIG1	chr2	S000000244	0000753 // cell morphogenesis involved in conjugation with cellular fusion // inferred from mutant phenotype /// 0000755 // cytogamy // inferred from mutant phenotype	0009277 // fungal-type cell wall // inferred from direct assay /// 0016020 // membrane // inferred from electronic annotation /// 0016021 // integral to membrane // inferred from electronic annotation /// 0043332 // mating projection tip // inferred from direct assay	0005515 // protein binding // inferred from physical interaction	53.1519	74.9652	62.7599	58.1505	60.177	68.7696	63.2376	63.0018	-1.18975	0.329157	0.211561	1.18545	0.199398	0.133827	-1.00761	0.568264	0.245037	-1.00374	0.715084	0.353535
1780077_at	YBR041W	YBR041W.S1	chrII:318265-320275 (+) // 100.0 //	Very long chain fatty acyl-CoA synthetase and long chain fatty acid transporter; activates imported fatty acids with a preference for very long lengths (C20-C26); has a separate function in the transport of long chain fatty acids	FAT1	chr2	S000000245	0000038 // very long-chain fatty acid metabolic process // inferred from mutant phenotype /// 0006810 // transport // inferred from electronic annotation /// 0006869 // lipid transport // inferred from electronic annotation /// 0008152 // metabolic process // inferred from electronic annotation /// 0015909 // long-chain fatty acid transport // inferred from genetic interaction /// 0015909 // long…	0005777 // peroxisome // inferred from mutant phenotype /// 0005783 // endoplasmic reticulum // inferred from direct assay /// 0005811 // lipid particle // inferred from direct assay /// 0016020 // membrane // inferred from electronic annotation /// 0016021 // integral to membrane // inferred from electronic annotation /// 0031235 // intrinsic to internal side of plasma membrane // inferred from …	0003824 // catalytic activity // inferred from electronic annotation /// 0005324 // long-chain fatty acid transporter activity // inferred from mutant phenotype /// 0005515 // protein binding // inferred from physical interaction /// 0031957 // very long-chain fatty acid-CoA ligase activity // inferred from mutant phenotype /// 0042802 // identical protein binding // inferred from physical intera…	2051.84	1488.76	1975.77	2254.2	1917.88	1751.41	1987.03	1820.73	1.03265	0.853129	0.35649	-1.33468	0.214284	0.138708	-1.00566	0.891534	0.327813	-1.09134	0.503079	0.282086
1775394_at	YBR042C	YBR042C.S1	chrII:320415-321609 (-) // 100.0 //	Protein required for incorporation of stearic acid into phosphatidylinositol; affects chromosome stability when overexpressed	CST26	chr2	S000000246	0008152 // metabolic process // inferred from electronic annotation /// 0008654 // phospholipid biosynthetic process // inferred from electronic annotation	0005811 // lipid particle // inferred from direct assay /// 0005811 // lipid particle // inferred from electronic annotation /// 0016020 // membrane // inferred from electronic annotation /// 0016021 // integral to membrane // inferred from electronic annotation	0005515 // protein binding // inferred from physical interaction /// 0008415 // acyltransferase activity // inferred from electronic annotation /// 0016740 // transferase activity // inferred from electronic annotation	1744.87	2166.72	2247.65	2033.43	2186.34	2370.87	2195.6	2040.63	-1.25838	0.189324	0.166401	-1.01339	0.998578	0.356947	1.02367	0.964049	0.345794	-1.07599	0.490077	0.277313
1779479_at	YBR043C	YBR043C.S1	chrII:321875-323945 (-) // 100.0 //	Multidrug transporter of the major facilitator superfamily, required for resistance to quinidine, barban, cisplatin, and bleomycin	QDR3	chr2	S000000247	0006810 // transport // inferred from electronic annotation /// 0006855 // drug transmembrane transport // inferred from mutant phenotype /// 0055085 // transmembrane transport // inferred from electronic annotation /// 0055085 // transmembrane transport // inferred from mutant phenotype	0005886 // plasma membrane // inferred from direct assay /// 0016020 // membrane // inferred from electronic annotation /// 0016021 // integral to membrane // inferred from electronic annotation	0005515 // protein binding // inferred from physical interaction /// 0015238 // drug transmembrane transporter activity // inferred from mutant phenotype	1213.62	822.185	1087.5	1171.87	1064.97	1287.36	1228.26	1027.63	-1.01206	0.596826	0.286696	-1.49388	0.0357283	0.0677362	-1.12941	0.210276	0.145016	-1.19525	0.214118	0.165359
1779810_at	YBR044C	YBR044C.S1	chrII:324336-326058 (-) // 100.0 //	Protein involved in the assembly of the mitochondrial succinate dehydrogenase complex; putative chaperone	TCM62	chr2	S000000248	0006950 // response to stress // inferred from electronic annotation /// 0034553 // mitochondrial respiratory chain complex II assembly // inferred from mutant phenotype /// 0044267 // cellular protein metabolic process // inferred from electronic annotation	0005739 // mitochondrion // inferred from direct assay /// 0005739 // mitochondrion // inferred from electronic annotation /// 0005743 // mitochondrial inner membrane // inferred from direct assay /// 0005743 // mitochondrial inner membrane // inferred from electronic annotation /// 0016020 // membrane // inferred from electronic annotation /// 0016021 // integral to membrane // inferred from ele…	0000166 // nucleotide binding // inferred from electronic annotation /// 0005515 // protein binding // inferred from electronic annotation /// 0005524 // ATP binding // inferred from electronic annotation /// 0051082 // unfolded protein binding // inferred from mutant phenotype	611.026	530.048	626.439	585.559	628.283	565.213	575.296	587.604	1.06211	0.16472	0.158219	-1.08537	0.0400474	0.069708	1.0889	0.0682578	0.102032	1.02139	0.969359	0.424203
1777808_at	YBR045C	YBR045C.S1	chrII:328368-330090 (-) // 100.0 //	Meiosis-specific regulatory subunit of the Glc7p protein phosphatase, regulates spore wall formation and septin organization, required for expression of some late meiotic genes and for normal localization of Glc7p	GIP1	chr2	S000000249	0030476 // ascospore wall assembly // inferred from mutant phenotype /// 0043666 // regulation of phosphoprotein phosphatase activity // inferred from mutant phenotype	0000164 // protein phosphatase type 1 complex // inferred from physical interaction /// 0005628 // prospore membrane // inferred from direct assay	0005515 // protein binding // inferred from physical interaction /// 0008157 // protein phosphatase 1 binding // inferred from mutant phenotype /// 0008599 // protein phosphatase type 1 regulator activity // inferred from direct assay	58.3217	82.489	70.0193	46.1305	73.7995	42.8847	44.478	69.5795	1.31125	0.0874013	0.126577	1.85461	0.0221127	0.0593642	1.57425	0.0378032	0.0864378	1.56436	0.0228429	0.0516374
1780070_at	YBR046C	YBR046C.S1	chrII:330504-331509 (-) // 100.0 //	NADPH-dependent quinone reductase, GFP-tagged protein localizes to the cytoplasm and nucleus; has similarity to E. coli quinone oxidoreductase and to human zeta-crystallin	ZTA1	chr2	S000000250	0006979 // response to oxidative stress // inferred from mutant phenotype /// 0008152 // metabolic process // inferred from electronic annotation /// 0055114 // oxidation reduction // inferred from electronic annotation	0005634 // nucleus // inferred from direct assay /// 0005737 // cytoplasm // inferred from direct assay	0003824 // catalytic activity // inferred from electronic annotation /// 0003960 // NADPH:quinone reductase activity // inferred from direct assay /// 0003960 // NADPH:quinone reductase activity // inferred from electronic annotation /// 0005488 // binding // inferred from electronic annotation /// 0008270 // zinc ion binding // inferred from electronic annotation /// 0016491 // oxidoreductase ac…	954.989	558.363	951.032	1035.2	938.082	1171.47	1101.23	797.45	-1.15314	0.28444	0.198048	-1.97225	0.0311899	0.0646852	-1.15793	0.275175	0.164978	-1.38094	0.184902	0.151965
1777707_at	YBR047W	YBR047W.S1	chrII:331830-332358 (+) // 100.0 //	Putative protein of unknown function; proposed to be involved in iron or copper homeostatis; the authentic, non-tagged protein is detected in highly purified mitochondria in high-throughput studies	FMP23	chr2	S000000251	---	0005739 // mitochondrion // inferred from direct assay /// 0005739 // mitochondrion // inferred from electronic annotation	---	977.817	451.233	863.373	1259.12	1048.2	1126.63	1191.03	724.911	-1.21805	0.176444	0.16206	-2.63948	0.0155324	0.0542652	-1.37951	0.0863436	0.107514	-1.64299	0.141004	0.130813
1779218_s_at	YBR048W	YBR048W.S1	chrII:332828-333810 (+) // 100.0 // /// chrIV:491512-492322 (+) // 95.54 //	Protein component of the small (40S) ribosomal subunit; identical to Rps11Bp and has similarity to E. coli S17 and rat S11 ribosomal proteins /// Protein component of the small (40S) ribosomal subunit; identical to Rps11Ap and has similarity to E. coli S17 and rat S11 ribosomal proteins	RPS11A /// RPS11B	chr2 /// chr4	S000000252 /// S000002432	0000028 // ribosomal small subunit assembly // inferred from mutant phenotype /// 0000462 // maturation of SSU-rRNA from tricistronic rRNA transcript (SSU-rRNA, 5.8S rRNA, LSU-rRNA) // inferred from genetic interaction /// 0006412 // translation // inferred by curator /// 0006412 // translation // inferred from electronic annotation	0005622 // intracellular // inferred from electronic annotation /// 0005737 // cytoplasm // inferred from electronic annotation /// 0005840 // ribosome // inferred from electronic annotation /// 0022627 // cytosolic small ribosomal subunit // inferred from direct assay /// 0030529 // ribonucleoprotein complex // inferred from electronic annotation /// 0030686 // 90S preribosome // inferred from d…	0003723 // RNA binding // inferred from electronic annotation /// 0003735 // structural constituent of ribosome // inferred from direct assay /// 0003735 // structural constituent of ribosome // inferred from electronic annotation /// 0019843 // rRNA binding // inferred from electronic annotation	17876.8	17422.9	17634.3	17433.8	17243.9	17459.2	17447.1	17644.1	1.02468	1	0.392714	-1.00137	0.65324	0.26962	1.01079	1	0.352257	1.01131	0.93746	0.416632
1772208_at	YBR048W	YBR048W.S1	chrII:332828-333810 (+) // 100.0 // /// chrIV:491512-492322 (+) // 95.54 //	Protein component of the small (40S) ribosomal subunit; identical to Rps11Ap and has similarity to E. coli S17 and rat S11 ribosomal proteins	RPS11B	chr2	S000000252	0000028 // ribosomal small subunit assembly // inferred from mutant phenotype /// 0000462 // maturation of SSU-rRNA from tricistronic rRNA transcript (SSU-rRNA, 5.8S rRNA, LSU-rRNA) // inferred from genetic interaction /// 0006412 // translation // inferred by curator /// 0006412 // translation // inferred from electronic annotation	0005622 // intracellular // inferred from electronic annotation /// 0005737 // cytoplasm // inferred from electronic annotation /// 0005840 // ribosome // inferred from electronic annotation /// 0022627 // cytosolic small ribosomal subunit // inferred from direct assay /// 0030529 // ribonucleoprotein complex // inferred from electronic annotation /// 0030686 // 90S preribosome // inferred from d…	0003723 // RNA binding // inferred from electronic annotation /// 0003735 // structural constituent of ribosome // inferred from direct assay /// 0003735 // structural constituent of ribosome // inferred from electronic annotation /// 0019843 // rRNA binding // inferred from electronic annotation	10295.3	10047.2	10270.4	10188.8	10215.7	10261.1	10224.9	10203.7	1.00687	1	0.392714	-1.01767	1	0.356947	1.00442	1	0.352257	-1.00209	1	0.432213
1773484_at	YBR049C	YBR049C.S1	chrII:334383-336816 (-) // 100.0 //	RNA polymerase I enhancer binding protein; DNA binding protein which binds to genes transcribed by both RNA polymerase I and RNA polymerase II; required for termination of RNA polymerase I transcription	REB1	chr2	S000000253	0006350 // transcription // inferred from electronic annotation /// 0006357 // regulation of transcription from RNA polymerase II promoter // traceable author statement /// 0006363 // termination of RNA polymerase I transcription // traceable author statement /// 0045449 // regulation of transcription // inferred from electronic annotation	0005634 // nucleus // inferred from electronic annotation /// 0005634 // nucleus // traceable author statement	0003677 // DNA binding // inferred from electronic annotation /// 0003702 // RNA polymerase II transcription factor activity // inferred from direct assay /// 0003716 // RNA polymerase I transcription termination factor activity // traceable author statement /// 0043565 // sequence-specific DNA binding // inferred from direct assay	458.517	406.26	383.712	250.932	429.88	325.039	285.592	415.006	1.6055	0.133587	0.14708	1.42252	0.204848	0.135741	1.34357	0.259174	0.159489	1.45315	0.0191508	0.0479984
1779568_at	YBR050C	YBR050C.S1	chrII:337180-338197 (-) // 100.0 //	Regulatory subunit of the Glc7p type-1 protein phosphatase; involved with Reg1p, Glc7p, and Snf1p in regulation of glucose-repressible genes, also involved in glucose-induced proteolysis of maltose permease	REG2	chr2	S000000254	0000122 // negative regulation of transcription from RNA polymerase II promoter // inferred from genetic interaction	0000164 // protein phosphatase type 1 complex // inferred from physical interaction	0008599 // protein phosphatase type 1 regulator activity // inferred from genetic interaction	201.839	288.911	178.983	144.3	217.527	155.335	149.716	218.538	1.34815	0.0701441	0.118122	1.92973	0.0143597	0.0540937	1.19549	0.121728	0.120279	1.45969	0.112315	0.11433
1777192_at	YBR052C	YBR052C.S1	chrII:338717-339350 (-) // 100.0 //	Protein of unknown function; member of a flavodoxin-like fold protein family that includes Pst2p and Ycp4p; green fluorescent protein (GFP)-fusion protein localizes to the cytoplasm in a punctate pattern	RFS1	chr2	S000000256	---	0005737 // cytoplasm // inferred from direct assay /// 0005737 // cytoplasm // inferred from electronic annotation /// 0016020 // membrane // inferred from electronic annotation /// 0045121 // membrane raft // inferred from direct assay /// 0045121 // membrane raft // inferred from electronic annotation	0005515 // protein binding // inferred from physical interaction /// 0010181 // FMN binding // inferred from electronic annotation /// 0016491 // oxidoreductase activity // inferred from electronic annotation /// 0042802 // identical protein binding // inferred from physical interaction	6364.8	4817.94	5699.82	7023.14	6083.14	5920.08	6447.84	5591.42	-1.01306	0.818975	0.348644	-1.33832	0.141111	0.113047	-1.13128	0.414336	0.206478	-1.15324	0.217048	0.166839
1770656_at	YBR053C	YBR053C.S1	chrII:339672-340749 (-) // 100.0 //	---	---	chr2	S000000257	---	---	0005515 // protein binding // inferred from physical interaction	3667.8	2819.65	3073.14	4934.54	3393.83	3835.24	4350.3	3167.66	-1.18611	0.482129	0.263324	-1.54279	0.19294	0.131394	-1.41556	0.24075	0.15316	-1.37337	0.056798	0.0791879
1778053_at	YBR054W	YBR054W.S1	chrII:343098-344133 (+) // 100.0 //	Putative protein of unknown function; the authentic, non-tagged protein is detected in a phosphorylated state in highly purified mitochondria in high-throughput studies; transcriptionally regulated by Haa1p	YRO2	chr2	S000000258	0006811 // ion transport // inferred from electronic annotation	0005739 // mitochondrion // inferred from direct assay /// 0005933 // cellular bud // inferred from direct assay /// 0016020 // membrane // inferred from electronic annotation /// 0016021 // integral to membrane // inferred from electronic annotation	0005216 // ion channel activity // inferred from electronic annotation	8745.35	4941.73	8757.48	13557.5	8385.03	12734	13139.3	7233.61	-1.50238	0.0241684	0.0924229	-2.65887	0.00620837	0.0525471	-1.50038	0.0242808	0.0831049	-1.81646	0.0458409	0.0702987
1773179_at	YBR055C	YBR055C.S1	chrII:344599-347299 (-) // 100.0 //	Splicing factor, component of the U4/U6-U5 snRNP complex	PRP6	chr2	S000000259	0000398 // nuclear mRNA splicing, via spliceosome // inferred from electronic annotation /// 0000398 // nuclear mRNA splicing, via spliceosome // inferred from physical interaction /// 0006396 // RNA processing // inferred from electronic annotation /// 0006397 // mRNA processing // inferred from electronic annotation /// 0008380 // RNA splicing // inferred from electronic annotation	0005622 // intracellular // inferred from electronic annotation /// 0005634 // nucleus // inferred from electronic annotation /// 0046540 // U4/U6 x U5 tri-snRNP complex // inferred from direct assay	0005488 // binding // inferred from electronic annotation /// 0005515 // protein binding // inferred from physical interaction	770.483	839.764	685.356	575.292	774.419	653.286	613.05	762.567	1.2568	0.189144	0.166325	1.36982	0.116961	0.103152	1.11794	0.333751	0.183258	1.24389	0.039675	0.06574
1771022_at	YBR056W	YBR056W.S1	chrII:347876-349382 (+) // 100.0 //	---	---	chr2	S000000260	0005975 // carbohydrate metabolic process // inferred from electronic annotation /// 0008152 // metabolic process // inferred from electronic annotation	0005737 // cytoplasm // inferred from direct assay	0003824 // catalytic activity // inferred from electronic annotation /// 0005515 // protein binding // inferred from physical interaction /// 0016787 // hydrolase activity // inferred from electronic annotation /// 0016798 // hydrolase activity, acting on glycosyl bonds // inferred from electronic annotation /// 0042802 // identical protein binding // inferred from physical interaction /// 004316…	1561.59	1032.84	1546.83	1713.11	1577.36	1470.51	1587.12	1356.24	-1.01641	0.890383	0.365592	-1.53671	0.0910957	0.0935382	-1.02612	0.831858	0.31284	-1.17027	0.372103	0.231562
1779659_at	YBR056W-A	YBR056W-A.S1	chrII:351252-351453 (+) // 100.0 //	---	---	chr2	S000028736	---	---	---	1940.08	4296.36	1281.31	3101.61	1915.89	3588.34	3335.99	2202.15	-1.7196	0.0493375	0.107438	1.28788	0.166718	0.121976	-2.60376	0.0209459	0.0811287	-1.5149	0.331403	0.215118
1773318_at	YBR057C	YBR057C.S1	chrII:352190-353291 (-) // 100.0 //	Cytoplasmic protein essential for meiotic DNA replication and sporulation; interacts with Orc2p, which is a component of the origin recognition complex	MUM2	chr2	S000000261	0006279 // premeiotic DNA synthesis // inferred from genetic interaction /// 0006279 // premeiotic DNA synthesis // inferred from mutant phenotype /// 0007126 // meiosis // inferred from electronic annotation	0005737 // cytoplasm // inferred from direct assay	0042802 // identical protein binding // inferred from physical interaction	382.655	527.38	423.991	336.469	457.735	312.302	324.162	440.653	1.18045	0.464238	0.257199	1.62691	0.109496	0.100632	1.30796	0.346361	0.18657	1.35936	0.115975	0.116329
1778775_at	YBR058C	YBR058C.S1	chrII:353669-356015 (-) // 100.0 //	Ubiquitin-specific protease that specifically disassembles unanchored ubiquitin chains; involved in fructose-1,6-bisphosphatase (Fbp1p) degradation; similar to human isopeptidase T	UBP14	chr2	S000000262	0006511 // ubiquitin-dependent protein catabolic process // inferred from electronic annotation /// 0016579 // protein deubiquitination // traceable author statement /// 0042493 // response to drug // inferred from mutant phenotype /// 0043161 // proteasomal ubiquitin-dependent protein catabolic process // inferred from mutant phenotype /// 0045721 // negative regulation of gluconeogenesis // inf…	0005634 // nucleus // inferred from electronic annotation /// 0005737 // cytoplasm // inferred by curator /// 0005737 // cytoplasm // inferred from electronic annotation	0004221 // ubiquitin thiolesterase activity // inferred from electronic annotation /// 0004843 // ubiquitin-specific protease activity // inferred from direct assay /// 0008233 // peptidase activity // inferred from electronic annotation /// 0008234 // cysteine-type peptidase activity // inferred from electronic annotation /// 0008270 // zinc ion binding // inferred from electronic annotation ///…	653.657	598.36	682.214	480.599	626.378	562.695	520.03	643.792	1.25696	0.227943	0.180741	1.15063	0.414347	0.205893	1.31187	0.160739	0.132372	1.23799	0.0496928	0.0732939
1776214_at	YBR058C-A	YBR058C-A.S1	chrII:356321-356564 (-) // 100.0 //	Protein that stimulates the activity of serine palmitoyltransferase (Lcb1p, Lcb2p) several-fold; involved in sphingolipid biosynthesis	TSC3	chr2	S000007521	0006666 // 3-keto-sphinganine metabolic process // inferred from physical interaction /// 0030148 // sphingolipid biosynthetic process // traceable author statement	0005624 // membrane fraction // inferred from direct assay /// 0005783 // endoplasmic reticulum // inferred from electronic annotation /// 0005789 // endoplasmic reticulum membrane // inferred from electronic annotation /// 0005792 // microsome // inferred from direct assay /// 0016020 // membrane // inferred from electronic annotation /// 0016021 // integral to membrane // inferred from electron…	0005515 // protein binding // inferred from physical interaction /// 0008047 // enzyme activator activity // inferred from direct assay	5371.47	7600.61	6225.61	7385.6	6305.52	7013.41	7197.1	6334.43	-1.33988	0.0458951	0.104533	1.05605	0.329401	0.178117	-1.15609	0.146263	0.127737	-1.13621	0.368953	0.23047
1778406_at	YBR059C	YBR059C.S1	chrII:356858-360185 (-) // 100.0 //	Ser-Thr protein kinase, member (with Ark1p and Prk1p) of the Ark kinase family; involved in endocytosis and actin cytoskeleton organization	AKL1	chr2	S000000263	0006468 // protein amino acid phosphorylation // inferred from electronic annotation /// 0030036 // actin cytoskeleton organization // inferred from mutant phenotype /// 0030100 // regulation of endocytosis // inferred from mutant phenotype	0005737 // cytoplasm // inferred from direct assay /// 0005935 // cellular bud neck // inferred from direct assay	0000166 // nucleotide binding // inferred from electronic annotation /// 0004672 // protein kinase activity // inferred from electronic annotation /// 0004674 // protein serine/threonine kinase activity // inferred from electronic annotation /// 0005515 // protein binding // inferred from physical interaction /// 0005524 // ATP binding // inferred from electronic annotation /// 0016301 // kinase …	661.139	473.162	506.178	706.013	536.945	617.074	660.045	541.006	1.00166	0.863859	0.359169	-1.39497	0.167852	0.12238	-1.30398	0.226808	0.148561	-1.22004	0.237252	0.175648
1773725_at	YBR060C	YBR060C.S1	chrII:360649-362512 (-) // 100.0 //	Subunit of the origin recognition complex, which directs DNA replication by binding to replication origins and is also involved in transcriptional silencing; interacts with Spp1p and with trimethylated histone H3; phosphorylated by Cdc28p	ORC2	chr2	S000000264	0006260 // DNA replication // inferred from electronic annotation /// 0006267 // pre-replicative complex assembly // inferred from direct assay /// 0006270 // DNA-dependent DNA replication initiation // inferred from genetic interaction /// 0006270 // DNA-dependent DNA replication initiation // inferred from mutant phenotype /// 0006348 // chromatin silencing at telomere // inferred from mutant p…	0000808 // origin recognition complex // inferred from electronic annotation /// 0005634 // nucleus // inferred from electronic annotation /// 0005656 // pre-replicative complex // inferred from direct assay /// 0005664 // nuclear origin of replication recognition complex // inferred from direct assay /// 0031261 // DNA replication preinitiation complex // inferred from direct assay	0003677 // DNA binding // inferred from electronic annotation /// 0003682 // chromatin binding // inferred from direct assay /// 0003688 // DNA replication origin binding // inferred from direct assay /// 0005515 // protein binding // inferred from physical interaction	666.624	625.237	623.549	526.88	590.049	612.922	568.277	638.162	1.17307	0.383626	0.229387	1.10024	0.566035	0.248611	1.09726	0.566035	0.245037	1.12298	0.164887	0.142632
1776697_at	YBR061C	YBR061C.S1	chrII:364784-365717 (-) // 100.0 //	2'-O-ribose methyltransferase, methylates the 2'-O-ribose of nucleotides at positions 32 and 34 of the tRNA anticodon loop	TRM7	chr2	S000000265	0006412 // translation // inferred from mutant phenotype /// 0008033 // tRNA processing // inferred from electronic annotation /// 0030488 // tRNA methylation // inferred from direct assay /// 0031167 // rRNA methylation // inferred from electronic annotation /// 0032259 // methylation // inferred from electronic annotation	0005737 // cytoplasm // inferred from direct assay /// 0005737 // cytoplasm // inferred from electronic annotation	0003676 // nucleic acid binding // inferred from electronic annotation /// 0008168 // methyltransferase activity // inferred from electronic annotation /// 0008175 // tRNA methyltransferase activity // inferred from direct assay /// 0008175 // tRNA methyltransferase activity // inferred from mutant phenotype /// 0016740 // transferase activity // inferred from electronic annotation	1265.68	1369.66	1520.26	907.963	1407.97	1279.18	1077.74	1381.29	1.17441	0.56727	0.281438	1.27091	0.482744	0.228951	1.41061	0.323152	0.179307	1.28169	0.119318	0.118212
1772955_at	YBR062C	YBR062C.S1	chrII:365973-366321 (-) // 100.0 //	---	---	chr2	S000000266	---	---	0005515 // protein binding // inferred from electronic annotation /// 0008270 // zinc ion binding // inferred from electronic annotation /// 0046872 // metal ion binding // inferred from electronic annotation	1974.81	1803.52	1980.84	2473.78	2129.35	1896.47	2165.97	1918.02	-1.09682	0.565413	0.281438	-1.20095	0.406787	0.203275	-1.09344	0.595347	0.24967	-1.12932	0.168436	0.144388
1775226_at	YBR063C	YBR063C.S1	chrII:366967-368182 (-) // 100.0 //	---	---	chr2	S000000267	---	0016020 // membrane // inferred from electronic annotation /// 0016021 // integral to membrane // inferred from electronic annotation	0005515 // protein binding // inferred from physical interaction	425.204	408.613	387.943	353.724	424.138	286.24	318.198	406.968	1.33629	0.270979	0.194464	1.28414	0.288906	0.164752	1.21919	0.357484	0.189669	1.27897	0.0346661	0.0616759
1769467_at	YBR065C	YBR065C.S1	chrII:368581-369676 (-) // 100.0 //	Pre-mRNA splicing factor, facilitates the cooperative formation of U2/U6 helix II in association with stem II in the spliceosome, function may be regulated by Slu7p	ECM2	chr2	S000000269	0000398 // nuclear mRNA splicing, via spliceosome // inferred from genetic interaction /// 0006397 // mRNA processing // inferred from electronic annotation /// 0008380 // RNA splicing // inferred from electronic annotation /// 0031505 // fungal-type cell wall organization // inferred from mutant phenotype	0005634 // nucleus // inferred from direct assay /// 0005634 // nucleus // inferred from electronic annotation /// 0005681 // spliceosomal complex // inferred from electronic annotation	0003723 // RNA binding // inferred from electronic annotation	152.547	139.034	187.303	121.434	180.86	149.44	134.712	158.376	1.1324	0.565639	0.281438	1.03209	0.565639	0.248611	1.39041	0.259586	0.159594	1.17567	0.153711	0.137277
1773931_at	YBR066C	YBR066C.S1	chrII:370034-370697 (-) // 100.0 //	Transcriptional repressor that mediates glucose repression and negatively regulates filamentous growth; has similarity to Nrg1p	NRG2	chr2	S000000270	0001403 // invasive growth in response to glucose limitation // inferred from genetic interaction /// 0006350 // transcription // inferred from electronic annotation /// 0007124 // pseudohyphal growth // inferred from genetic interaction /// 0042710 // biofilm formation // inferred from genetic interaction /// 0045449 // regulation of transcription // inferred from electronic annotation	0005622 // intracellular // inferred from electronic annotation /// 0005634 // nucleus // inferred by curator /// 0005634 // nucleus // inferred from electronic annotation	0003676 // nucleic acid binding // inferred from electronic annotation /// 0003677 // DNA binding // inferred from electronic annotation /// 0008270 // zinc ion binding // inferred from electronic annotation /// 0016564 // transcription repressor activity // inferred from direct assay /// 0046872 // metal ion binding // inferred from electronic annotation	1561.91	2157.28	1432.18	1334.61	1593.85	1173.74	1251.55	1689.87	1.24797	0.109164	0.137823	1.7237	0.0254511	0.0601618	1.14429	0.264081	0.160897	1.35021	0.128875	0.124322
1772558_at	YBR067C	YBR067C.S1	chrII:372099-372732 (-) // 100.0 //	Major cell wall mannoprotein with possible lipase activity; transcription is induced by heat- and cold-shock; member of the Srp1p/Tip1p family of serine-alanine-rich proteins	TIP1	chr2	S000000271	0006950 // response to stress // inferred from electronic annotation /// 0031505 // fungal-type cell wall organization // inferred from direct assay	0005576 // extracellular region // inferred from electronic annotation /// 0005618 // cell wall // inferred from electronic annotation /// 0009277 // fungal-type cell wall // inferred from direct assay /// 0016020 // membrane // inferred from electronic annotation /// 0031225 // anchored to membrane // inferred from electronic annotation	0005199 // structural constituent of cell wall // inferred from direct assay /// 0016787 // hydrolase activity // inferred from electronic annotation	17102.3	17184.3	16345.4	17702.9	16506	18314.5	18006.1	16872.7	-1.05287	0.20814	0.173761	-1.0478	0.280974	0.162171	-1.10163	0.0782392	0.105992	-1.06716	0.103037	0.10897
1775399_at	YBR068C	YBR068C.S1	chrII:373857-375687 (-) // 100.0 //	High-affinity leucine permease, functions as a branched-chain amino acid permease involved in the uptake of leucine, isoleucine and valine; contains 12 predicted transmembrane domains	BAP2	chr2	S000000272	0006810 // transport // inferred from electronic annotation /// 0006865 // amino acid transport // inferred from direct assay /// 0006865 // amino acid transport // inferred from electronic annotation /// 0055085 // transmembrane transport // inferred from direct assay /// 0055085 // transmembrane transport // inferred from electronic annotation	0016020 // membrane // inferred from electronic annotation /// 0016021 // integral to membrane // inferred from electronic annotation	0005515 // protein binding // inferred from physical interaction /// 0015171 // amino acid transmembrane transporter activity // inferred from direct assay /// 0015171 // amino acid transmembrane transporter activity // inferred from electronic annotation	7081.31	5776.98	7403.54	6518.39	7550.2	6647.06	6582.41	6715.6	1.07576	0.0459662	0.104533	-1.13944	0.0112163	0.0525471	1.12472	0.0180499	0.0793254	1.02021	0.944717	0.41842
1776193_at	YBR069C	YBR069C.S1	chrII:376570-378430 (-) // 100.0 //	Amino acid transport protein for valine, leucine, isoleucine, and tyrosine, low-affinity tryptophan and histidine transporter; overexpression confers FK506 and FTY720 resistance	TAT1	chr2	S000000273	0006810 // transport // inferred from electronic annotation /// 0006865 // amino acid transport // inferred from direct assay /// 0006865 // amino acid transport // inferred from electronic annotation /// 0015827 // tryptophan transport // inferred from genetic interaction /// 0015828 // tyrosine transport // inferred from mutant phenotype /// 0055085 // transmembrane transport // inferred from d…	0016020 // membrane // inferred from electronic annotation /// 0016021 // integral to membrane // inferred from electronic annotation	0005515 // protein binding // inferred from physical interaction /// 0015171 // amino acid transmembrane transporter activity // inferred from direct assay /// 0015171 // amino acid transmembrane transporter activity // inferred from electronic annotation /// 0022893 // low-affinity tryptophan transmembrane transporter activity // inferred from genetic interaction	3610.79	3725.71	3603.79	3037.78	3759.17	3277.77	3155.6	3646.26	1.14423	0.200628	0.171035	1.18064	0.0957484	0.0950178	1.14206	0.126276	0.121855	1.15551	0.0191698	0.0479984
1776154_at	YBR070C	YBR070C.S1	chrII:379217-379931 (-) // 100.0 //	Component of UDP-GlcNAc transferase required for the second step of dolichyl-linked oligosaccharide synthesis; anchors the catalytic subunit Alg13p to the ER membrane; similar to bacterial and human glycosyltransferases	ALG14	chr2	S000000274	0006488 // dolichol-linked oligosaccharide biosynthetic process // inferred from direct assay /// 0006488 // dolichol-linked oligosaccharide biosynthetic process // inferred from mutant phenotype /// 0006488 // dolichol-linked oligosaccharide biosynthetic process // inferred from physical interaction	0005624 // membrane fraction // inferred from direct assay /// 0005634 // nucleus // inferred from electronic annotation /// 0005783 // endoplasmic reticulum // inferred from electronic annotation /// 0005789 // endoplasmic reticulum membrane // inferred from electronic annotation /// 0016020 // membrane // inferred from electronic annotation /// 0016021 // integral to membrane // inferred from e…	0004577 // N-acetylglucosaminyldiphosphodolichol N-acetylglucosaminyltransferase activity // inferred from direct assay /// 0004577 // N-acetylglucosaminyldiphosphodolichol N-acetylglucosaminyltransferase activity // inferred from mutant phenotype /// 0004577 // N-acetylglucosaminyldiphosphodolichol N-acetylglucosaminyltransferase activity // inferred from physical interaction /// 0005515 // prot…	1165.07	1265.86	1257.9	1060.92	1228.17	980.545	1019.93	1228.77	1.14233	0.252059	0.189235	1.24112	0.0894577	0.0931271	1.23329	0.129148	0.123358	1.20473	0.0276095	0.0559098
1779265_at	YBR071W	YBR071W.S1	chrII:380407-381043 (+) // 100.0 //	---	---	chr2	S000000275	---	0005737 // cytoplasm // inferred from direct assay	---	899.569	886.213	885.378	1153.58	873.473	1224.52	1188.48	890.363	-1.32119	0.0413286	0.10312	-1.3411	0.0405263	0.0698954	-1.34236	0.031077	0.0850825	-1.33485	0.000903095	0.0214015
1776172_at	YBR072C-A	YBR072C-A.S1	chrII:382854-383016 (-) // 100.0 //	---	---	chr2	S000028532	---	---	---	12.2992	20.3444	12.5686	15.5019	12.4516	15.0146	15.2563	14.651	-1.24043	0.00718028	0.0841921	1.33352	0.00381356	0.0525471	-1.21384	0.0101837	0.0791422	-1.04131	0.917419	0.411644
1777569_at	YBR072W	YBR072W.S1	chrII:382026-382671 (+) // 100.0 //	Small heat shock protein (sHSP) with chaperone activity; forms hollow, sphere-shaped oligomers that suppress unfolded proteins aggregation; oligomer activation requires a heat-induced conformational change; not expressed in unstressed cells	HSP26	chr2	S000000276	0006457 // protein folding // inferred from direct assay /// 0006950 // response to stress // inferred from direct assay /// 0006950 // response to stress // inferred from electronic annotation	0005634 // nucleus // inferred from direct assay /// 0005737 // cytoplasm // inferred from direct assay	0005515 // protein binding // inferred from physical interaction /// 0051082 // unfolded protein binding // inferred from direct assay	2095.1	1541.48	2016.59	3711.53	1910.06	2763.54	3202.76	1867.51	-1.52859	0.214109	0.17541	-2.07761	0.0902527	0.0932845	-1.58816	0.191431	0.140061	-1.71494	0.0246113	0.0533735
1776776_at	YBR073W	YBR073W.S1	chrII:383208-385983 (+) // 100.0 //	DNA-dependent ATPase, stimulates strand exchange by modifying the topology of double-stranded DNA; involved in recombinational repair of DNA double-strand breaks during mitosis and meiosis; proposed to be involved in crossover interference	RDH54	chr2	S000000277	0000727 // double-strand break repair via break-induced replication // traceable author statement /// 0006281 // DNA repair // inferred from electronic annotation /// 0006310 // DNA recombination // inferred from electronic annotation /// 0006974 // response to DNA damage stimulus // inferred from electronic annotation /// 0007126 // meiosis // inferred from electronic annotation /// 0007131 // r…	0005634 // nucleus // inferred by curator /// 0005634 // nucleus // inferred from electronic annotation	0000166 // nucleotide binding // inferred from electronic annotation /// 0003676 // nucleic acid binding // inferred from electronic annotation /// 0003677 // DNA binding // inferred from electronic annotation /// 0003916 // DNA topoisomerase activity // inferred from electronic annotation /// 0004386 // helicase activity // inferred from electronic annotation /// 0005524 // ATP binding // inferr…	862.793	1086.97	849.812	709.761	941.254	619.646	663.172	927.157	1.30101	0.109307	0.137823	1.63908	0.0486959	0.0741641	1.28143	0.143702	0.127016	1.39806	0.0245672	0.0533735
1779182_at	YBR074W	YBR074W.S1	chrII:386280-389211 (+) // 100.0 //	---	---	chr2	S000000278	0006508 // proteolysis // inferred from electronic annotation	0016020 // membrane // inferred from electronic annotation /// 0016021 // integral to membrane // inferred from electronic annotation	0008233 // peptidase activity // inferred from electronic annotation /// 0008237 // metallopeptidase activity // inferred from electronic annotation /// 0016787 // hydrolase activity // inferred from electronic annotation	925.27	731.346	847.007	647.618	880.916	602.539	624.674	830.669	1.48121	0.0248355	0.0931739	1.17077	0.0891166	0.0929578	1.35592	0.0340701	0.0858009	1.32976	0.0184682	0.0473791
1769982_at	YBR076W	YBR076W.S1	chrII:390368-391388 (+) // 100.0 //	Non-essential protein of unknown function	ECM8	chr2	S000000280	0007047 // cellular cell wall organization // inferred from electronic annotation /// 0031505 // fungal-type cell wall organization // inferred from mutant phenotype	---	---	26.4822	36.42	33.2094	32.2063	37.4439	32.2606	32.2335	31.758	-1.21717	0.11655	0.139682	1.12988	0.025955	0.0603147	1.03028	1	0.352257	-1.01497	0.697887	0.347891
1770995_at	YBR077C	YBR077C.S1	chrII:391798-392287 (-) // 100.0 //	Component of the EGO complex, which is involved in the regulation of microautophagy, and of the GSE complex, which is required for proper sorting of amino acid permease Gap1p; gene exhibits synthetic genetic interaction with MSS4	SLM4	chr2	S000000281	0006810 // transport // inferred from electronic annotation /// 0006914 // autophagy // inferred from electronic annotation /// 0007165 // signal transduction // inferred from mutant phenotype /// 0015031 // protein transport // inferred from electronic annotation /// 0016237 // microautophagy // inferred from mutant phenotype /// 0042493 // response to drug // inferred from mutant phenotype	0000329 // fungal-type vacuole membrane // inferred from direct assay /// 0005737 // cytoplasm // inferred from direct assay /// 0005773 // vacuole // inferred from electronic annotation /// 0005774 // vacuolar membrane // inferred from direct assay /// 0005774 // vacuolar membrane // inferred from electronic annotation /// 0016020 // membrane // inferred from electronic annotation /// 0016021 //…	0005515 // protein binding // inferred from physical interaction /// 0043325 // phosphatidylinositol-3,4-bisphosphate binding // traceable author statement	2466.76	2217.47	2524.36	2859.01	2703.29	2892.9	2875.9	2399.14	-1.16587	0.0195935	0.0884001	-1.2969	0.0087229	0.0525471	-1.13926	0.0265186	0.0831049	-1.19874	0.0206518	0.0492954
1778777_at	YBR078W	YBR078W.S1	chrII:393117-394854 (+) // 100.0 //	GPI-anchored protein of unknown function, has a possible role in apical bud growth; GPI-anchoring on the plasma membrane crucial to function; phosphorylated in mitochondria; similar to Sps2p and Pst1p	ECM33	chr2	S000000282	0007047 // cellular cell wall organization // inferred from electronic annotation /// 0031505 // fungal-type cell wall organization // inferred from mutant phenotype	0001950 // plasma membrane enriched fraction // inferred from direct assay /// 0005576 // extracellular region // inferred from electronic annotation /// 0005618 // cell wall // inferred from electronic annotation /// 0005624 // membrane fraction // inferred from direct assay /// 0005739 // mitochondrion // inferred from direct assay /// 0005886 // plasma membrane // inferred from direct assay //…	---	12925.2	12298.5	12994.4	12728.7	13029.6	13112.9	12918.9	12735.8	1.00047	0.951135	0.383384	-1.05045	0.264564	0.156362	1.00579	0.924343	0.336314	-1.01443	0.647621	0.331874
1771444_at	YBR079C	YBR079C.S1	chrII:395376-398271 (-) // 100.0 //	eIF3a subunit of the core complex of translation initiation factor 3 (eIF3), essential for translation; part of a subcomplex (Prt1p-Rpg1p-Nip1p) that stimulates binding of mRNA and tRNA(i)Met to ribosomes	RPG1	chr2	S000000283	0006412 // translation // inferred from electronic annotation /// 0006413 // translational initiation // inferred from direct assay /// 0006413 // translational initiation // traceable author statement	0000131 // incipient cellular bud site // inferred from direct assay /// 0005737 // cytoplasm // inferred from direct assay /// 0005737 // cytoplasm // inferred from electronic annotation /// 0005840 // ribosome // traceable author statement /// 0005852 // eukaryotic translation initiation factor 3 complex // inferred from direct assay /// 0005852 // eukaryotic translation initiation factor 3 com…	0003743 // translation initiation factor activity // inferred from direct assay /// 0003743 // translation initiation factor activity // inferred from electronic annotation /// 0003743 // translation initiation factor activity // traceable author statement /// 0005515 // protein binding // inferred from physical interaction	2426.9	2615.37	1943.71	1789.45	1926.68	1801.77	1795.54	2310.68	1.35157	0.00516422	0.0841921	1.45655	0.00396699	0.0525471	1.08249	0.0339341	0.0858009	1.28686	0.0518246	0.0754354
1776987_at	YBR080C	YBR080C.S1	chrII:398607-400884 (-) // 100.0 //	ATPase required for vesicular transport between ER and Golgi, the 'priming' step in homotypic vacuole fusion, autophagy, and protein secretion; releases Sec17p from SNAP complexes; has similarity to mammalian NSF	SEC18	chr2	S000000284	0000011 // vacuole inheritance // inferred from direct assay /// 0006810 // transport // inferred from electronic annotation /// 0006888 // ER to Golgi vesicle-mediated transport // traceable author statement /// 0015031 // protein transport // inferred from electronic annotation /// 0016192 // vesicle-mediated transport // inferred from electronic annotation /// 0034727 // piecemeal microautopha…	0005737 // cytoplasm // inferred from direct assay /// 0005737 // cytoplasm // inferred from electronic annotation /// 0019897 // extrinsic to plasma membrane // inferred from direct assay /// 0043332 // mating projection tip // inferred from direct assay	0000166 // nucleotide binding // inferred from electronic annotation /// 0005488 // binding // inferred from electronic annotation /// 0005515 // protein binding // inferred from physical interaction /// 0005524 // ATP binding // inferred from electronic annotation /// 0016887 // ATPase activity // inferred from direct assay /// 0017111 // nucleoside-triphosphatase activity // inferred from elect…	1947.08	1468.17	1815.81	1296.31	1655.44	1273.51	1284.86	1731.49	1.51542	0.00272952	0.0841921	1.14269	0.0105911	0.0525471	1.4132	0.0035593	0.0791422	1.34758	0.0180173	0.046855
1773094_at	YBR081C	YBR081C.S1	chrII:401246-405245 (-) // 100.0 //	Subunit of the SAGA transcriptional regulatory complex, involved in proper assembly of the complex; also present as a C-terminally truncated form in the SLIK/SALSA transcriptional regulatory complex	SPT7	chr2	S000000285	0000747 // conjugation with cellular fusion // inferred from mutant phenotype /// 0006350 // transcription // inferred from electronic annotation /// 0006461 // protein complex assembly // inferred from mutant phenotype /// 0016568 // chromatin modification // inferred from direct assay /// 0016573 // histone acetylation // inferred from direct assay /// 0045449 // regulation of transcription // …	0000124 // SAGA complex // inferred from direct assay /// 0005634 // nucleus // inferred from electronic annotation /// 0005739 // mitochondrion // inferred from direct assay /// 0046695 // SLIK (SAGA-like) complex // inferred from direct assay	0005198 // structural molecule activity // inferred from direct assay /// 0005198 // structural molecule activity // inferred from mutant phenotype /// 0005515 // protein binding // inferred from physical interaction	640.054	622.547	515.404	555.091	573.345	554.214	554.652	589.991	1.15398	0.612153	0.291315	1.12241	0.1147	0.102489	-1.07615	0.228025	0.148971	1.06371	0.762363	0.367931
1778788_at	YBR082C	YBR082C.S1	chrII:406621-407163 (-) // 100.0 //	Ubiquitin-conjugating enzyme (E2), mediates degradation of abnormal or excess proteins, including calmodulin and histone H3; interacts with many SCF ubiquitin protein ligases; component of the cellular stress response	UBC4	chr2	S000000286	0000209 // protein polyubiquitination // inferred from direct assay /// 0006513 // protein monoubiquitination // inferred from direct assay /// 0006950 // response to stress // inferred from direct assay /// 0006950 // response to stress // inferred from electronic annotation /// 0006950 // response to stress // traceable author statement /// 0016567 // protein ubiquitination // inferred from dir…	0000502 // proteasome complex // inferred from physical interaction	0000166 // nucleotide binding // inferred from electronic annotation /// 0004842 // ubiquitin-protein ligase activity // inferred from direct assay /// 0004842 // ubiquitin-protein ligase activity // inferred from electronic annotation /// 0005524 // ATP binding // inferred from electronic annotation /// 0016874 // ligase activity // inferred from electronic annotation /// 0019787 // small conjug…	11529.2	10258.3	11725	10901.2	11644.8	10960.3	10930.7	11151.1	1.05476	0.10808	0.137208	-1.06555	0.0317145	0.065295	1.0727	0.0525415	0.0954805	1.0202	0.94056	0.417264
1778960_at	YBR083W	YBR083W.S1	chrII:409162-410623 (+) // 100.0 //	Transcription factor required for full Ty1 expression, Ty1-mediated gene activation, and haploid invasive and diploid pseudohyphal growth; TEA/ATTS DNA-binding domain family member	TEC1	chr2	S000000287	0001403 // invasive growth in response to glucose limitation // inferred from mutant phenotype /// 0006350 // transcription // inferred from electronic annotation /// 0006355 // regulation of transcription, DNA-dependent // inferred from electronic annotation /// 0007124 // pseudohyphal growth // inferred from direct assay /// 0007124 // pseudohyphal growth // inferred from mutant phenotype /// 0…	0005634 // nucleus // inferred from direct assay /// 0005634 // nucleus // inferred from electronic annotation	0003677 // DNA binding // inferred from electronic annotation /// 0003700 // transcription factor activity // inferred from electronic annotation /// 0003704 // specific RNA polymerase II transcription factor activity // inferred from direct assay /// 0043565 // sequence-specific DNA binding // inferred from direct assay	1434.47	1612.41	1363.97	1168.3	1253.37	995.378	1078.42	1466.64	1.33023	0.203963	0.172058	1.4952	0.138748	0.111932	1.26478	0.27044	0.163326	1.36003	0.0207042	0.0493729
1769765_at	YBR084C-A	YBR084C-A.S1	chrII:168821-169379 (+) // 92.28 // /// chrII:414179-414749 (-) // 99.82 //	Protein component of the large (60S) ribosomal subunit, nearly identical to Rpl19Bp and has similarity to rat L19 ribosomal protein; rpl19a and rpl19b single null mutations result in slow growth, while the double null mutation is lethal	RPL19A	chr2	S000002156	0006412 // translation // inferred from electronic annotation /// 0006412 // translation // traceable author statement	0005622 // intracellular // inferred from electronic annotation /// 0005737 // cytoplasm // inferred from electronic annotation /// 0005840 // ribosome // inferred from electronic annotation /// 0022625 // cytosolic large ribosomal subunit // traceable author statement /// 0030529 // ribonucleoprotein complex // inferred from electronic annotation	0003735 // structural constituent of ribosome // inferred from electronic annotation /// 0003735 // structural constituent of ribosome // traceable author statement	12680.3	11992.1	13281.2	10283.9	13372.7	11144.2	10705.8	12639.9	1.18444	0.128643	0.144387	1.12014	0.216566	0.139432	1.24063	0.0904899	0.108842	1.18071	0.0220292	0.0509262
1769937_at	YBR084W	YBR084W.S1	chrII:411047-413975 (+) // 100.0 //	Mitochondrial C1-tetrahydrofolate synthase, involved in interconversion between different oxidation states of tetrahydrofolate (THF); provides activities of formyl-THF synthetase, methenyl-THF cyclohydrolase, and methylene-THF dehydrogenase	MIS1	chr2	S000000288	0000105 // histidine biosynthetic process // inferred from electronic annotation /// 0006139 // nucleobase, nucleoside, nucleotide and nucleic acid metabolic process // inferred from mutant phenotype /// 0006164 // purine nucleotide biosynthetic process // inferred from electronic annotation /// 0006730 // one-carbon metabolic process // inferred from electronic annotation /// 0008152 // metaboli…	0005739 // mitochondrion // inferred from direct assay /// 0005739 // mitochondrion // inferred from electronic annotation	0000166 // nucleotide binding // inferred from electronic annotation /// 0003824 // catalytic activity // inferred from electronic annotation /// 0004329 // formate-tetrahydrofolate ligase activity // inferred from direct assay /// 0004329 // formate-tetrahydrofolate ligase activity // inferred from electronic annotation /// 0004477 // methenyltetrahydrofolate cyclohydrolase activity // inferred …	3251.52	3160.64	3545.57	2456.01	3388.43	2799.2	2621.91	3315.25	1.24013	0.201804	0.171275	1.20548	0.256405	0.153912	1.35226	0.130405	0.123749	1.26443	0.0220564	0.0509262
1771977_at	YBR085C-A	YBR085C-A.S1	chrII:418900-419158 (-) // 100.0 //	---	---	chr2	S000007522	---	0005634 // nucleus // inferred from direct assay /// 0005634 // nucleus // inferred from electronic annotation /// 0005737 // cytoplasm // inferred from direct assay /// 0005737 // cytoplasm // inferred from electronic annotation	---	4042.13	2650.96	3878.55	5508.71	4114.5	4590.39	5028.46	3463.94	-1.24401	0.275429	0.195931	-1.89688	0.0589217	0.0792777	-1.29645	0.224451	0.148078	-1.45169	0.0884133	0.100104
1777309_at	YBR085W	YBR085W.S1	chrII:415976-416900 (+) // 100.0 //	Mitochondrial inner membrane ADP/ATP translocator, exchanges cytosolic ADP for mitochondrially synthesized ATP; expressed under anaerobic conditions; similar to Pet9p and Aac1p; has roles in maintenance of viability and in respiration	AAC3	chr2	S000000289	0006783 // heme biosynthetic process // inferred from genetic interaction /// 0006810 // transport // inferred from electronic annotation /// 0009061 // anaerobic respiration // inferred from expression pattern /// 0009061 // anaerobic respiration // inferred from genetic interaction /// 0015886 // heme transport // inferred from mutant phenotype /// 0055085 // transmembrane transport // inferred…	0005739 // mitochondrion // inferred from direct assay /// 0005739 // mitochondrion // inferred from electronic annotation /// 0005743 // mitochondrial inner membrane // inferred from electronic annotation /// 0016020 // membrane // inferred from electronic annotation /// 0016021 // integral to membrane // inferred from electronic annotation	0005215 // transporter activity // inferred from electronic annotation /// 0005488 // binding // inferred from electronic annotation	492.299	433.035	553.631	598.277	518.212	705.714	649.781	490.521	-1.31988	0.290488	0.199534	-1.50052	0.166252	0.121841	-1.17367	0.427885	0.210595	-1.32467	0.0588586	0.0802577
1776403_at	YBR086C	YBR086C.S1	chrII:420194-423035 (-) // 100.0 //	Plasma membrane protein that may be involved in osmotolerance, localizes to the mother cell in small-budded cells and to the bud in medium- and large-budded cells; mRNA is transported to the bud tip by an actomyosin-driven process	IST2	chr2	S000000290	0006970 // response to osmotic stress // traceable author statement	0005886 // plasma membrane // inferred from direct assay /// 0005886 // plasma membrane // inferred from electronic annotation /// 0016020 // membrane // inferred from electronic annotation /// 0016021 // integral to membrane // inferred from electronic annotation /// 0033101 // cellular bud membrane // inferred from direct assay	0005515 // protein binding // inferred from physical interaction /// 0008289 // lipid binding // inferred from direct assay	4220.51	3756.05	3834.71	3536.24	3708.96	3172.71	3349.43	3931.87	1.26006	0.129766	0.144994	1.12138	0.355407	0.186628	1.14483	0.249329	0.156053	1.17389	0.0525801	0.0760097
1778143_at	YBR087W	YBR087W.S1	chrII:423758-424823 (+) // 100.0 //	Subunit of heteropentameric Replication factor C (RF-C), which is a DNA binding protein and ATPase that acts as a clamp loader of the proliferating cell nuclear antigen (PCNA) processivity factor for DNA polymerases delta and epsilon	RFC5	chr2	S000000291	0006260 // DNA replication // inferred from electronic annotation /// 0006272 // leading strand elongation // inferred from direct assay /// 0006298 // mismatch repair // traceable author statement /// 0007049 // cell cycle // inferred from electronic annotation /// 0007062 // sister chromatid cohesion // inferred from mutant phenotype /// 0007062 // sister chromatid cohesion // inferred from phy…	0005634 // nucleus // inferred from electronic annotation /// 0005663 // DNA replication factor C complex // inferred from direct assay /// 0005663 // DNA replication factor C complex // inferred from mutant phenotype /// 0031389 // Rad17 RFC-like complex // inferred from direct assay /// 0031390 // Ctf18 RFC-like complex // inferred from physical interaction /// 0031391 // Elg1 RFC-like complex …	0000166 // nucleotide binding // inferred from electronic annotation /// 0003677 // DNA binding // inferred from electronic annotation /// 0003689 // DNA clamp loader activity // inferred from direct assay /// 0005515 // protein binding // inferred from physical interaction /// 0005524 // ATP binding // inferred from electronic annotation /// 0017111 // nucleoside-triphosphatase activity // infer…	1416.68	1426.34	1875.81	1026.84	1571.25	1211.18	1115.21	1559.21	1.27029	0.292468	0.20028	1.27894	0.246079	0.150008	1.68197	0.0902002	0.108688	1.39805	0.0582048	0.0800181
1774691_at	YBR088C	YBR088C.S1	chrII:424983-425760 (-) // 100.0 //	Proliferating cell nuclear antigen (PCNA), functions as the sliding clamp for DNA polymerase delta; may function as a docking site for other proteins required for mitotic and meiotic chromosomal DNA replication and for DNA repair	POL30	chr2	S000000292	0000710 // meiotic mismatch repair // inferred from genetic interaction /// 0006260 // DNA replication // inferred from electronic annotation /// 0006272 // leading strand elongation // inferred from direct assay /// 0006273 // lagging strand elongation // inferred from direct assay /// 0006275 // regulation of DNA replication // inferred from electronic annotation /// 0006281 // DNA repair // in…	0005634 // nucleus // inferred from direct assay /// 0005634 // nucleus // inferred from electronic annotation /// 0005657 // replication fork // traceable author statement /// 0043626 // PCNA complex // inferred from electronic annotation /// 0043626 // PCNA complex // traceable author statement	0003677 // DNA binding // inferred from electronic annotation /// 0005515 // protein binding // inferred from physical interaction /// 0030337 // DNA polymerase processivity factor activity // inferred from direct assay /// 0030337 // DNA polymerase processivity factor activity // inferred from electronic annotation	4111.93	3944.15	4486.89	2061.53	4057.29	1926.68	1992.96	4174.82	2.06317	0.0115884	0.0868793	1.97905	0.012124	0.0526088	2.25134	0.00924327	0.0791422	2.09481	0.000131975	0.0199978
1772583_s_at	YBR089C-A	YBR089C-A.S1	chrII:426183-426483 (-) // 100.0 //	High-mobility group (HMG) protein that binds to and remodels nucleosomes; involved in recruiting FACT and other chromatin remodelling complexes to the chromosomes; functionally redundant with Nhp6Ap; homologous to mammalian HMGB1 and HMGB2	NHP6B	chr2	S000000294 /// S000002157	0006260 // DNA replication // inferred from electronic annotation /// 0006281 // DNA repair // inferred from electronic annotation /// 0006338 // chromatin remodeling // inferred from genetic interaction /// 0006350 // transcription // inferred from electronic annotation /// 0006366 // transcription from RNA polymerase II promoter // inferred from genetic interaction /// 0006974 // response to DN…	0005634 // nucleus // inferred from direct assay /// 0005634 // nucleus // inferred from electronic annotation /// 0005694 // chromosome // inferred from electronic annotation /// 0005737 // cytoplasm // inferred from direct assay /// 0016020 // membrane // inferred from electronic annotation /// 0016021 // integral to membrane // inferred from electronic annotation	0003677 // DNA binding // inferred from electronic annotation /// 0008301 // DNA bending activity // inferred from direct assay /// 0043565 // sequence-specific DNA binding // inferred from direct assay	3441.69	4190.77	3620.57	3955.1	3845.35	4077.59	4015.88	3737.87	-1.16688	0.0250506	0.0931739	1.04352	0.0652043	0.0820835	-1.10918	0.0543125	0.0965093	-1.07442	0.537721	0.29425
1777670_at	YBR089C-A	YBR089C-A.S1	chrII:426183-426483 (-) // 100.0 //	High-mobility group (HMG) protein that binds to and remodels nucleosomes; involved in recruiting FACT and other chromatin remodelling complexes to the chromosomes; functionally redundant with Nhp6Ap; homologous to mammalian HMGB1 and HMGB2	NHP6B	chr2	S000002157	0006260 // DNA replication // inferred from electronic annotation /// 0006281 // DNA repair // inferred from electronic annotation /// 0006338 // chromatin remodeling // inferred from genetic interaction /// 0006350 // transcription // inferred from electronic annotation /// 0006366 // transcription from RNA polymerase II promoter // inferred from genetic interaction /// 0006974 // response to DN…	0005634 // nucleus // inferred from direct assay /// 0005634 // nucleus // inferred from electronic annotation /// 0005694 // chromosome // inferred from electronic annotation	0003677 // DNA binding // inferred from electronic annotation /// 0008301 // DNA bending activity // inferred from direct assay /// 0043565 // sequence-specific DNA binding // inferred from direct assay	5114.93	5797.04	4947.21	5822	5201.1	5296.41	5553.19	5274.07	-1.08562	0.306805	0.20541	1.04394	0.326038	0.177048	-1.12249	0.203148	0.143271	-1.05292	0.607401	0.318348
1774461_at	YBR090C	YBR090C.S1	chrII:426326-427052 (-) // 100.0 //	---	---	chr2	S000000294	---	0005634 // nucleus // inferred from direct assay /// 0005737 // cytoplasm // inferred from direct assay /// 0016020 // membrane // inferred from electronic annotation /// 0016021 // integral to membrane // inferred from electronic annotation	---	32.3863	53.486	46.4369	41.4868	42.841	46.8296	44.0775	43.1674	-1.36099	0.0490761	0.107354	1.21346	0.0945722	0.0946789	1.05353	0.892738	0.328196	-1.02108	0.84708	0.392263
1773910_at	YBR091C	YBR091C.S1	chrII:427148-427478 (-) // 100.0 //	Essential protein of the inner mitochondrial membrane, peripherally localized; component of the TIM22 complex, which is a twin-pore translocase that mediates insertion of numerous multispanning inner membrane proteins	TIM12	chr2	S000000295	0006626 // protein targeting to mitochondrion // inferred from electronic annotation /// 0006810 // transport // inferred from electronic annotation /// 0015031 // protein transport // inferred from electronic annotation /// 0045039 // protein import into mitochondrial inner membrane // inferred from direct assay /// 0045039 // protein import into mitochondrial inner membrane // inferred from ele…	0005739 // mitochondrion // inferred from direct assay /// 0005739 // mitochondrion // inferred from electronic annotation /// 0005743 // mitochondrial inner membrane // inferred from electronic annotation /// 0016020 // membrane // inferred from electronic annotation /// 0042719 // mitochondrial intermembrane space protein transporter complex // inferred from electronic annotation /// 0042721 //…	0015266 // protein channel activity // inferred from direct assay /// 0046872 // metal ion binding // inferred from electronic annotation	1239.03	2018.82	1260.26	1248.34	1488.97	1353.05	1299.64	1466.23	-1.04889	0.977321	0.38993	1.5534	0.0290075	0.0635707	-1.03127	0.816461	0.308028	1.12822	0.401165	0.242855
1779615_at	YBR092C	YBR092C.S1	chrII:427691-429095 (-) // 100.0 //	Constitutively expressed acid phosphatase similar to Pho5p; brought to the cell surface by transport vesicles; hydrolyzes thiamin phosphates in the periplasmic space, increasing cellular thiamin uptake; expression is repressed by thiamin	PHO3	chr2	S000000296	0006796 // phosphate metabolic process // inferred from direct assay /// 0042723 // thiamin and derivative metabolic process // inferred from direct assay	0030287 // cell wall-bounded periplasmic space // inferred from mutant phenotype /// 0030287 // cell wall-bounded periplasmic space // non-traceable author statement	0003993 // acid phosphatase activity // inferred from electronic annotation /// 0003993 // acid phosphatase activity // inferred from mutant phenotype /// 0016787 // hydrolase activity // inferred from electronic annotation /// 0042802 // identical protein binding // inferred from physical interaction	2394.15	2138.97	2840.64	2412.65	2605.78	2532.42	2471.72	2441.07	-1.03242	0.408062	0.237984	-1.15556	0.0182948	0.0563095	1.14919	0.0135034	0.0791422	-1.01256	0.959383	0.421741
1779985_at	YBR093C	YBR093C.S1	chrII:429541-430945 (-) // 100.0 //	Repressible acid phosphatase (1 of 3) that also mediates extracellular nucleotide-derived phosphate hydrolysis; secretory pathway derived cell surface glycoprotein; induced by phosphate starvation and coordinately regulated by PHO4 and PHO2	PHO5	chr2	S000000297	0006796 // phosphate metabolic process // inferred from mutant phenotype /// 0006796 // phosphate metabolic process // traceable author statement /// 0008361 // regulation of cell size // inferred from mutant phenotype /// 0016036 // cellular response to phosphate starvation // inferred from expression pattern /// 0016036 // cellular response to phosphate starvation // traceable author statement	0005576 // extracellular region // inferred from electronic annotation /// 0009277 // fungal-type cell wall // inferred from direct assay /// 0030287 // cell wall-bounded periplasmic space // non-traceable author statement	0003993 // acid phosphatase activity // inferred from electronic annotation /// 0003993 // acid phosphatase activity // traceable author statement /// 0016787 // hydrolase activity // inferred from electronic annotation /// 0017111 // nucleoside-triphosphatase activity // inferred from genetic interaction /// 0047429 // nucleoside-triphosphate diphosphatase activity // inferred from genetic inter…	13006.1	14157.7	14692.6	15543.2	13979.3	16507.1	16017.9	13933.8	-1.23159	0.0778575	0.122474	-1.13143	0.161581	0.119988	-1.09019	0.262666	0.160266	-1.14956	0.0502046	0.0738724
1772610_at	YBR094W	YBR094W.S1	chrII:432029-434291 (+) // 100.0 //	Putative tubulin tyrosine ligase associated with P-bodies	PBY1	chr2	S000000298	0000956 // nuclear-transcribed mRNA catabolic process // inferred from mutant phenotype /// 0006464 // protein modification process // inferred from electronic annotation	0000932 // cytoplasmic mRNA processing body // inferred from direct assay /// 0005737 // cytoplasm // inferred from direct assay	0004835 // tubulin-tyrosine ligase activity // inferred from electronic annotation /// 0005515 // protein binding // inferred from physical interaction /// 0016787 // hydrolase activity // inferred from electronic annotation /// 0042802 // identical protein binding // inferred from physical interaction	861.096	857.385	933.392	602.906	881.973	638.061	620.235	883.276	1.38834	0.0431058	0.103284	1.38236	0.0390772	0.0689703	1.5049	0.0294513	0.0835276	1.4241	0.00109613	0.021431
1769978_at	YBR095C	YBR095C.S1	chrII:434399-435692 (-) // 100.0 //	Subunit of the histone deacetylase Rpd3L complex; possibly involved in cell fusion and invasive growth	RXT2	chr2	S000000299	0000122 // negative regulation of transcription from RNA polymerase II promoter // inferred from mutant phenotype /// 0000747 // conjugation with cellular fusion // inferred from mutant phenotype /// 0001403 // invasive growth in response to glucose limitation // inferred from mutant phenotype /// 0006350 // transcription // inferred from electronic annotation /// 0016568 // chromatin modificatio…	0005634 // nucleus // inferred from direct assay /// 0005634 // nucleus // inferred from electronic annotation /// 0033698 // Rpd3L complex // inferred from direct assay /// 0070210 // Rpd3L-Expanded complex // inferred from direct assay	0004407 // histone deacetylase activity // inferred from mutant phenotype /// 0005515 // protein binding // inferred from physical interaction	876.822	1088.93	928.739	749.337	982.429	719.629	734.333	960.725	1.19404	0.110516	0.137823	1.48287	0.0220817	0.059359	1.26474	0.0633264	0.100064	1.3083	0.0541274	0.0772966
1772573_at	YBR096W	YBR096W.S1	chrII:436014-436707 (+) // 100.0 //	---	---	chr2	S000000300	---	0005783 // endoplasmic reticulum // inferred from direct assay	---	5277.36	4822.95	5028.81	5568.22	5683.64	5248.9	5406.2	5039.62	-1.02444	0.617111	0.292496	-1.12092	0.292374	0.165934	-1.07508	0.466132	0.221149	-1.07276	0.175257	0.147221
1772396_at	YBR097W	YBR097W.S1	chrII:436944-441309 (+) // 100.0 //	Myristoylated serine/threonine protein kinase involved in vacuolar protein sorting; functions as a membrane-associated complex with Vps34p; active form recruits Vps34p to the Golgi membrane; interacts with the GDP-bound form of Gpa1p	VPS15	chr2	S000000301	0006468 // protein amino acid phosphorylation // inferred from direct assay /// 0006468 // protein amino acid phosphorylation // inferred from electronic annotation /// 0006623 // protein targeting to vacuole // inferred from mutant phenotype /// 0006810 // transport // inferred from electronic annotation /// 0015031 // protein transport // inferred from electronic annotation /// 0016236 // macro…	0000139 // Golgi membrane // traceable author statement /// 0005739 // mitochondrion // inferred from direct assay /// 0005768 // endosome // inferred from electronic annotation /// 0005794 // Golgi apparatus // inferred from electronic annotation /// 0010008 // endosome membrane // inferred from electronic annotation /// 0016020 // membrane // inferred from electronic annotation /// 0034271 // p…	0000166 // nucleotide binding // inferred from electronic annotation /// 0004672 // protein kinase activity // inferred from electronic annotation /// 0004674 // protein serine/threonine kinase activity // inferred from direct assay /// 0004674 // protein serine/threonine kinase activity // inferred from electronic annotation /// 0005488 // binding // inferred from electronic annotation /// 00055…	870.995	879.64	745.772	1043.63	821.274	879.64	958.125	829.806	-1.10004	0.566002	0.281438	-1.08923	0.56665	0.248611	-1.28474	0.194723	0.140768	-1.15464	0.169793	0.144979
1779016_at	YBR098W	YBR098W.S1	chrII:441508-443584 (+) // 100.0 //	Subunit of the structure-specific Mms4p-Mus81p endonuclease that cleaves branched DNA; involved in recombination, DNA repair, and joint molecule formation/resolution during meiotic recombination	MMS4	chr2	S000000302	0000712 // resolution of meiotic recombination intermediates // inferred from genetic interaction /// 0006259 // DNA metabolic process // inferred from electronic annotation /// 0006265 // DNA topological change // inferred from genetic interaction /// 0006281 // DNA repair // inferred from electronic annotation /// 0006281 // DNA repair // inferred from mutant phenotype /// 0006310 // DNA recomb…	0005634 // nucleus // inferred from electronic annotation /// 0048476 // Holliday junction resolvase complex // inferred from direct assay	0003677 // DNA binding // inferred from electronic annotation /// 0003713 // transcription coactivator activity // inferred from direct assay /// 0004518 // nuclease activity // inferred from electronic annotation /// 0004519 // endonuclease activity // inferred from direct assay /// 0004519 // endonuclease activity // inferred from electronic annotation /// 0005515 // protein binding // inferred…	151.303	156.863	138.11	116.664	167.546	94.2134	104.84	148.547	1.4432	0.306466	0.20541	1.49622	0.203451	0.135389	1.31735	0.391575	0.200111	1.4169	0.0462805	0.0705785
1779107_at	YBR101C	YBR101C.S1	chrII:443814-444687 (-) // 100.0 //	Hsp70 (Ssa1p) nucleotide exchange factor, cytosolic homolog of Sil1p, which is the nucleotide exchange factor for BiP (Kar2p) in the endoplasmic reticulum	FES1	chr2	S000000305	0006412 // translation // inferred from mutant phenotype /// 0006417 // regulation of translation // inferred from electronic annotation	0005737 // cytoplasm // inferred from electronic annotation /// 0005829 // cytosol // inferred from direct assay /// 0022626 // cytosolic ribosome // inferred from physical interaction	0000774 // adenyl-nucleotide exchange factor activity // inferred from direct assay /// 0005488 // binding // inferred from electronic annotation /// 0005515 // protein binding // inferred from physical interaction	5292.74	3800.83	4308.29	4267.28	4357.85	3906.34	4082.68	4425.42	1.29634	0.0868877	0.126199	-1.0742	0.511522	0.236873	1.05523	0.658412	0.265037	1.08391	0.503065	0.282086
1772497_at	YBR102C	YBR102C.S1	chrII:445055-447317 (-) // 100.0 //	Essential protein with dual roles in spliceosome assembly and exocytosis; the exocyst complex (Sec3p, Sec5p, Sec6p, Sec8p, Sec10p, Sec15p, Exo70p, and Exo84p) mediates polarized targeting of secretory vesicles to active sites of exocytosis	EXO84	chr2	S000000306	0000245 // spliceosome assembly // inferred from genetic interaction /// 0006810 // transport // inferred from electronic annotation /// 0006887 // exocytosis // inferred from electronic annotation /// 0006887 // exocytosis // inferred from genetic interaction /// 0015031 // protein transport // inferred from electronic annotation	0000131 // incipient cellular bud site // inferred from direct assay /// 0000145 // exocyst // inferred from physical interaction /// 0005933 // cellular bud // inferred from electronic annotation /// 0005934 // cellular bud tip // inferred from direct assay /// 0005935 // cellular bud neck // inferred from direct assay /// 0005935 // cellular bud neck // inferred from electronic annotation /// 0…	0005515 // protein binding // inferred from physical interaction /// 0042802 // identical protein binding // inferred from physical interaction	228.798	232.915	232.051	197.064	211.714	223.379	209.81	231.248	1.0905	0.566062	0.281438	1.11013	0.566062	0.248611	1.10601	0.566062	0.245037	1.10218	0.215579	0.165969
1774668_at	YBR103W	YBR103W.S1	chrII:447702-449310 (+) // 100.0 //	WD40 repeat-containing subunit of the Set3C histone deacetylase complex, which represses early/middle sporulation genes; antagonizes telomeric silencing; binds specifically to the Sir4p N-terminus	SIF2	chr2	S000000307	0016568 // chromatin modification // inferred from electronic annotation /// 0016575 // histone deacetylation // inferred from direct assay /// 0031939 // negative regulation of chromatin silencing at telomere // inferred from mutant phenotype /// 0032874 // positive regulation of stress-activated MAPK cascade // inferred from mutant phenotype /// 0045449 // regulation of transcription // inferre…	0005634 // nucleus // inferred from direct assay /// 0005634 // nucleus // inferred from electronic annotation /// 0034967 // Set3 complex // inferred from direct assay /// 0070210 // Rpd3L-Expanded complex // inferred from direct assay	0005515 // protein binding // inferred from physical interaction	878.824	817.203	909.759	615.152	869.758	728.407	669.389	867.729	1.31287	0.211027	0.174439	1.22082	0.32375	0.176288	1.35908	0.164407	0.133263	1.2963	0.0274532	0.0558422
1774710_at	YBR104W	YBR104W.S1	chrII:449660-450650 (+) // 100.0 //	Mitochondrial protein, putative inner membrane transporter with a role in oleate metabolism and glutamate biosynthesis; member of the mitochondrial carrier (MCF) family; has similarity with Ymc1p	YMC2	chr2	S000000308	0006810 // transport // inferred from electronic annotation /// 0006839 // mitochondrial transport // inferred from genetic interaction /// 0055085 // transmembrane transport // inferred from electronic annotation /// 0055085 // transmembrane transport // inferred from genetic interaction	0005739 // mitochondrion // inferred from direct assay /// 0005739 // mitochondrion // inferred from electronic annotation /// 0005743 // mitochondrial inner membrane // inferred from electronic annotation /// 0016020 // membrane // inferred from electronic annotation /// 0016021 // integral to membrane // inferred from electronic annotation	0005342 // organic acid transmembrane transporter activity // inferred from genetic interaction /// 0005488 // binding // inferred from electronic annotation	3898.49	3605.29	4367.22	3284.6	4217.29	3976.82	3614.3	3944.7	1.07862	0.625801	0.29481	-1.00246	0.973663	0.35342	1.20837	0.312477	0.176119	1.09144	0.377887	0.233611
1773681_at	YBR105C	YBR105C.S1	chrII:450874-451963 (-) // 100.0 //	Peripheral membrane protein located at Vid (vacuole import and degradation) vesicles; regulates fructose-1,6-bisphosphatase (FBPase) targeting to the vacuole; promotes proteasome-dependent catabolite degradation of FBPase	VID24	chr2	S000000309	0006623 // protein targeting to vacuole // inferred from mutant phenotype /// 0006810 // transport // inferred from electronic annotation /// 0007039 // vacuolar protein catabolic process // inferred from mutant phenotype /// 0015031 // protein transport // inferred from electronic annotation /// 0016192 // vesicle-mediated transport // inferred from mutant phenotype /// 0043161 // proteasomal ub…	0016020 // membrane // inferred from electronic annotation /// 0016023 // cytoplasmic membrane-bounded vesicle // inferred from direct assay /// 0019898 // extrinsic to membrane // inferred from direct assay /// 0030659 // cytoplasmic vesicle membrane // inferred from electronic annotation /// 0031410 // cytoplasmic vesicle // inferred from electronic annotation /// 0034657 // GID complex // infe…	0005515 // protein binding // inferred from physical interaction	1790.94	1267.17	1592.41	2092.05	1515.31	1815.44	1948.84	1534.55	-1.08818	0.55419	0.281438	-1.53786	0.0951062	0.0947954	-1.22378	0.239034	0.152357	-1.26991	0.118049	0.117646
1772672_at	YBR106W	YBR106W.S1	chrII:452651-453218 (+) // 100.0 //	Probable membrane protein, involved in phosphate transport; pho88 pho86 double null mutant exhibits enhanced synthesis of repressible acid phosphatase at high inorganic phosphate concentrations	PHO88	chr2	S000000310	0006810 // transport // inferred from electronic annotation /// 0006817 // phosphate transport // inferred from electronic annotation /// 0006817 // phosphate transport // inferred from genetic interaction	0005694 // chromosome // inferred from electronic annotation /// 0005739 // mitochondrion // inferred from direct assay /// 0005739 // mitochondrion // inferred from electronic annotation /// 0016020 // membrane // inferred from direct assay /// 0016020 // membrane // inferred from electronic annotation /// 0016021 // integral to membrane // inferred from electronic annotation	0005515 // protein binding // inferred from physical interaction /// 0042802 // identical protein binding // inferred from physical interaction	13794.4	14793.7	13939.6	12885.8	14523.5	14593.1	13712.5	14169.5	1.00596	0.985491	0.39203	1.07883	0.561177	0.248611	1.01655	0.811925	0.306719	1.03328	0.586372	0.312007
1775590_at	YBR107C	YBR107C.S1	chrII:453786-454524 (-) // 100.0 //	Protein with a role in kinetochore function, localizes to the outer kinetochore in a Ctf19p-dependent manner, interacts with Chl4p and Ctf19p	IML3	chr2	S000000311	0007049 // cell cycle // inferred from electronic annotation /// 0007059 // chromosome segregation // traceable author statement /// 0007067 // mitosis // inferred from electronic annotation /// 0007126 // meiosis // inferred from electronic annotation /// 0030437 // ascospore formation // inferred from mutant phenotype /// 0045144 // meiotic sister chromatid segregation // inferred from mutant p…	0000776 // kinetochore // inferred from electronic annotation /// 0000777 // condensed chromosome kinetochore // inferred from electronic annotation /// 0000942 // outer kinetochore of condensed nuclear chromosome // inferred from direct assay /// 0005634 // nucleus // inferred from electronic annotation	---	488.339	504.468	545.714	659.651	555.907	573.476	615.059	512.28	-1.25948	0.198398	0.169789	-1.21922	0.241897	0.148479	-1.12707	0.383012	0.197996	-1.20063	0.0412691	0.0672049
1770379_at	YBR108W	YBR108W.S1	chrII:454815-457363 (+) // 100.0 //	Protein interacting with Rvs167p; null mutant is viable and displays elevated frequency of mitochondrial genome loss	AIM3	chr2	S000000312	---	0045121 // membrane raft // inferred from direct assay	0005515 // protein binding // inferred from physical interaction	129.654	90.1109	118.688	184.599	92.7047	191.327	187.932	111.512	-1.44949	0.00697693	0.0841921	-2.08557	0.00223721	0.0525471	-1.58342	0.00498845	0.0791422	-1.68531	0.0155852	0.0440055
1779933_at	YBR109C	YBR109C.S1	chrII:457912-458356 (-) // 100.0 //	Calmodulin; Ca++ binding protein that regulates Ca++ independent processes (mitosis, bud growth, actin organization, endocytosis, etc.) and Ca++ dependent processes (stress-activated pathways), targets include Nuf1p, Myo2p and calcineurin	CMD1	chr2	S000000313	0000742 // karyogamy involved in conjugation with cellular fusion // inferred from genetic interaction /// 0006607 // NLS-bearing substrate import into nucleus // inferred from mutant phenotype /// 0006661 // phosphatidylinositol biosynthetic process // inferred from genetic interaction /// 0006898 // receptor-mediated endocytosis // inferred from mutant phenotype /// 0007010 // cytoskeleton orga…	0000131 // incipient cellular bud site // inferred from direct assay /// 0005823 // central plaque of spindle pole body // inferred from direct assay /// 0005934 // cellular bud tip // inferred from direct assay /// 0005935 // cellular bud neck // inferred from direct assay /// 0043332 // mating projection tip // inferred from direct assay	0005509 // calcium ion binding // inferred from direct assay /// 0005509 // calcium ion binding // inferred from electronic annotation /// 0005515 // protein binding // inferred from direct assay /// 0005515 // protein binding // inferred from physical interaction /// 0048306 // calcium-dependent protein binding // inferred from direct assay /// 0048306 // calcium-dependent protein binding // inf…	8626.74	8217.59	8656.09	7523.04	8828.79	8396.08	7947.58	8497.96	1.08541	0.41105	0.238858	1.03398	0.729044	0.289224	1.08916	0.394981	0.201136	1.06922	0.216816	0.166714
1769684_at	YBR110W	YBR110W.S1	chrII:458865-460215 (+) // 100.0 //	Mannosyltransferase, involved in asparagine-linked glycosylation in the endoplasmic reticulum (ER); essential for viability, mutation is functionally complemented by human ortholog	ALG1	chr2	S000000314	0006487 // protein amino acid N-linked glycosylation // inferred from mutant phenotype /// 0006490 // oligosaccharide-lipid intermediate assembly // inferred from mutant phenotype /// 0009058 // biosynthetic process // inferred from electronic annotation	0005783 // endoplasmic reticulum // inferred from electronic annotation /// 0005783 // endoplasmic reticulum // inferred from physical interaction /// 0005789 // endoplasmic reticulum membrane // inferred from electronic annotation /// 0016020 // membrane // inferred from electronic annotation /// 0016021 // integral to membrane // inferred from electronic annotation	0004578 // chitobiosyldiphosphodolichol beta-mannosyltransferase activity // inferred from electronic annotation /// 0005515 // protein binding // inferred from physical interaction /// 0016740 // transferase activity // inferred from electronic annotation /// 0016757 // transferase activity, transferring glycosyl groups // inferred from electronic annotation /// 0019187 // beta-1,4-mannosyltrans…	1026.91	758.834	1064.38	1129.05	1047.47	1166.93	1147.84	939.572	-1.11774	0.138397	0.148503	-1.51262	0.0130202	0.0535823	-1.07836	0.160309	0.132288	-1.22164	0.195073	0.156726
1771955_at	YBR111C	YBR111C.S1	chrII:461171-461867 (-) // 100.0 //	Nudix hydrolase family member with ADP-ribose pyrophosphatase activity; shown to metabolize O-acetyl-ADP-ribose to AMP and acetylated ribose 5'-phosphate	YSA1	chr2	S000000315	0019693 // ribose phosphate metabolic process // inferred from direct assay	0005634 // nucleus // inferred from direct assay /// 0005737 // cytoplasm // inferred from direct assay /// 0005739 // mitochondrion // inferred from direct assay	0016787 // hydrolase activity // inferred from electronic annotation /// 0047631 // ADP-ribose diphosphatase activity // inferred from direct assay /// 0047631 // ADP-ribose diphosphatase activity // inferred from electronic annotation	10307.5	9562.68	9802.27	11854.9	10656.2	9856.78	10809.4	9886.2	-1.04873	0.722343	0.321871	-1.13041	0.451385	0.218277	-1.10278	0.550057	0.245037	-1.09345	0.233863	0.174288
1778689_at	YBR111W-A	YBR111W-A.S1	chrII:462132-462573 (+) // 100.0 //	Protein involved in mRNA export coupled transcription activation and elongation; component of both the SAGA histone acetylase complex and TREX-2, and interacts with RNAPII	SUS1	chr2	S000028510	0006350 // transcription // inferred from electronic annotation /// 0006368 // RNA elongation from RNA polymerase II promoter // inferred from mutant phenotype /// 0006406 // mRNA export from nucleus // inferred from mutant phenotype /// 0006810 // transport // inferred from electronic annotation /// 0015031 // protein transport // inferred from electronic annotation /// 0016568 // chromatin modi…	0000124 // SAGA complex // inferred from direct assay /// 0005634 // nucleus // inferred from electronic annotation /// 0005643 // nuclear pore // inferred from direct assay /// 0005643 // nuclear pore // inferred from electronic annotation /// 0005654 // nucleoplasm // inferred from electronic annotation /// 0070390 // transcription export complex 2 // inferred from direct assay	0005515 // protein binding // inferred from physical interaction /// 0030528 // transcription regulator activity // inferred from direct assay	1056.15	1479.1	1208.92	1743.41	1233.72	1548.44	1642.98	1236.03	-1.55567	0.0906491	0.127817	-1.11082	0.566136	0.248611	-1.35913	0.157968	0.131533	-1.32926	0.0959657	0.104859
1770604_at	YBR112C	YBR112C.S1	chrII:462863-465764 (-) // 100.0 //	General transcriptional co-repressor, acts together with Tup1p; also acts as part of a transcriptional co-activator complex that recruits the SWI/SNF and SAGA complexes to promoters; can form the prion [OCT+]	CYC8	chr2	S000000316	0006338 // chromatin remodeling // inferred from genetic interaction /// 0006350 // transcription // inferred from electronic annotation /// 0016481 // negative regulation of transcription // inferred from direct assay /// 0016584 // nucleosome positioning // inferred from direct assay /// 0045449 // regulation of transcription // inferred from electronic annotation	0005634 // nucleus // inferred from electronic annotation /// 0005634 // nucleus // inferred from physical interaction /// 0017053 // transcriptional repressor complex // inferred from direct assay	0003713 // transcription coactivator activity // inferred from direct assay /// 0005488 // binding // inferred from electronic annotation /// 0005515 // protein binding // inferred from physical interaction /// 0016565 // general transcriptional repressor activity // inferred from direct assay	526.595	391.916	470.138	354.367	393.628	356.318	355.341	459.512	1.48194	0.00310227	0.0841921	1.10293	0.0250181	0.0601618	1.32306	0.00542403	0.0791422	1.29316	0.0526227	0.0760268
1773804_at	YBR114W	YBR114W.S1	chrII:467241-469614 (+) // 100.0 //	Protein that recognizes and binds damaged DNA in an ATP-dependent manner (with Rad7p) during nucleotide excision repair; subunit of Nucleotide Excision Repair Factor 4 (NEF4) and the Elongin-Cullin-Socs (ECS) ligase complex	RAD16	chr2	S000000318	0000715 // nucleotide-excision repair, DNA damage recognition // inferred from direct assay /// 0006281 // DNA repair // inferred from electronic annotation /// 0006974 // response to DNA damage stimulus // inferred from electronic annotation /// 0042787 // protein ubiquitination during ubiquitin-dependent protein catabolic process // inferred from mutant phenotype	0000108 // repairosome // inferred from direct assay /// 0000113 // nucleotide-excision repair factor 4 complex // inferred from direct assay /// 0005634 // nucleus // inferred from electronic annotation /// 0031463 // Cul3-RING ubiquitin ligase complex // inferred from direct assay	0000166 // nucleotide binding // inferred from electronic annotation /// 0003676 // nucleic acid binding // inferred from electronic annotation /// 0003677 // DNA binding // inferred from electronic annotation /// 0003684 // damaged DNA binding // inferred from direct assay /// 0004386 // helicase activity // inferred from electronic annotation /// 0004842 // ubiquitin-protein ligase activity // …	288.331	180.685	237.412	289.837	234.664	279.885	284.819	231.261	1.01233	0.903561	0.369503	-1.57633	0.0223466	0.0594106	-1.19968	0.0809558	0.106232	-1.23158	0.223159	0.169689
1775044_at	YBR115C	YBR115C.S1	chrII:469741-473920 (-) // 100.0 //	Alpha aminoadipate reductase, catalyzes the reduction of alpha-aminoadipate to alpha-aminoadipate 6-semialdehyde, which is the fifth step in biosynthesis of lysine; activation requires posttranslational phosphopantetheinylation by Lys5p	LYS2	chr2	S000000319	0008152 // metabolic process // inferred from electronic annotation /// 0008652 // cellular amino acid biosynthetic process // inferred from electronic annotation /// 0009085 // lysine biosynthetic process // inferred from electronic annotation /// 0019878 // lysine biosynthetic process via aminoadipic acid // inferred from direct assay /// 0019878 // lysine biosynthetic process via aminoadipic a…	0005737 // cytoplasm // inferred from direct assay /// 0005737 // cytoplasm // non-traceable author statement	0000036 // acyl carrier activity // inferred from electronic annotation /// 0003824 // catalytic activity // inferred from electronic annotation /// 0004043 // L-aminoadipate-semialdehyde dehydrogenase activity // inferred from direct assay /// 0004043 // L-aminoadipate-semialdehyde dehydrogenase activity // inferred from electronic annotation /// 0004043 // L-aminoadipate-semialdehyde dehydrogen…	4566.9	3452.2	4400.34	3279.59	3996.72	3290.06	3284.82	4108.8	1.39029	0.0118786	0.0868793	1.05092	0.108301	0.100303	1.33959	0.0131042	0.0791422	1.25088	0.0584674	0.0801138
1778142_at	YBR117C	YBR117C.S1	chrII:474385-476431 (-) // 100.0 //	Transketolase, similar to Tkl1p; catalyzes conversion of xylulose-5-phosphate and ribose-5-phosphate to sedoheptulose-7-phosphate and glyceraldehyde-3-phosphate in the pentose phosphate pathway; needed for synthesis of aromatic amino acids	TKL2	chr2	S000000321	0006098 // pentose-phosphate shunt // inferred from genetic interaction /// 0008152 // metabolic process // inferred from electronic annotation	0005634 // nucleus // inferred from direct assay /// 0005737 // cytoplasm // inferred from direct assay	0003824 // catalytic activity // inferred from electronic annotation /// 0004802 // transketolase activity // inferred from electronic annotation /// 0005515 // protein binding // inferred from physical interaction /// 0016740 // transferase activity // inferred from electronic annotation /// 0046872 // metal ion binding // inferred from electronic annotation	98.5661	93.0304	80.3965	214.614	95.1532	163.439	187.287	90.3367	-1.90011	0.109101	0.137823	-2.01318	0.0965087	0.0952626	-2.32953	0.075533	0.104544	-2.07321	0.00223431	0.0247304
1776636_s_at	YBR118W	YBR118W.S1	chrII:477664-479041 (+) // 100.0 // /// chrXVI:700591-701968 (+) // 99.85 //	Translational elongation factor EF-1 alpha; also encoded by TEF2; functions in the binding reaction of aminoacyl-tRNA (AA-tRNA) to ribosomes; may also have a role in tRNA re-export from the nucleus /// Translational elongation factor EF-1 alpha; also encoded by TEF1; functions in the binding reaction of aminoacyl-tRNA (AA-tRNA) to ribosomes; may also have a role in tRNA re-export from the nucleus	TEF1 /// TEF2	chr16 /// chr2	S000000322 /// S000006284	0006409 // tRNA export from nucleus // inferred from genetic interaction /// 0006412 // translation // inferred from electronic annotation /// 0006414 // translational elongation // inferred from electronic annotation /// 0006414 // translational elongation // inferred from mutant phenotype	0005737 // cytoplasm // inferred from direct assay /// 0005737 // cytoplasm // inferred from electronic annotation /// 0005739 // mitochondrion // inferred from physical interaction /// 0005840 // ribosome // traceable author statement /// 0005856 // cytoskeleton // inferred from electronic annotation	0000166 // nucleotide binding // inferred from electronic annotation /// 0003746 // translation elongation factor activity // inferred from electronic annotation /// 0003746 // translation elongation factor activity // inferred from mutant phenotype /// 0003779 // actin binding // inferred from electronic annotation /// 0003924 // GTPase activity // inferred from electronic annotation /// 0005515…	24923.2	23542.8	24243.3	24156.1	23853.3	23795.5	23975.9	24229.9	1.03958	0.135424	0.148001	-1.01835	0.168841	0.122856	1.01117	0.662709	0.266075	1.01063	0.905453	0.408512
1780066_at	YBR119W	YBR119W.S1	chrII:479331-480317 (+) // 100.0 //	U1 snRNP A protein, homolog of human U1-A; involved in nuclear mRNA splicing	MUD1	chr2	S000000323	0000398 // nuclear mRNA splicing, via spliceosome // inferred from genetic interaction /// 0006397 // mRNA processing // inferred from electronic annotation /// 0008380 // RNA splicing // inferred from electronic annotation	0005634 // nucleus // inferred from electronic annotation /// 0005681 // spliceosomal complex // inferred from electronic annotation /// 0005685 // U1 snRNP // inferred from direct assay /// 0030529 // ribonucleoprotein complex // inferred from electronic annotation /// 0071004 // U2-type prespliceosome // inferred from direct assay	0000166 // nucleotide binding // inferred from electronic annotation /// 0003676 // nucleic acid binding // inferred from electronic annotation /// 0003723 // RNA binding // inferred from electronic annotation /// 0003723 // RNA binding // inferred from genetic interaction /// 0030619 // U1 snRNA binding // inferred from physical interaction	810.9	1080.21	919.159	743.779	912.032	791.502	767.27	930.311	1.05687	0.37252	0.226249	1.40791	0.0303112	0.06431	1.19796	0.110847	0.116124	1.21249	0.139026	0.12966
1776555_at	YBR120C	YBR120C.S1	chrII:480428-480917 (-) // 100.0 //	Mitochondrial translational activator of the COB mRNA; phosphorylated	CBP6	chr2	S000000324	0006397 // mRNA processing // inferred from electronic annotation /// 0006412 // translation // traceable author statement	0005739 // mitochondrion // inferred from direct assay /// 0005739 // mitochondrion // inferred from electronic annotation /// 0005739 // mitochondrion // traceable author statement	---	1782.27	1991.31	1635.14	2504.84	1809.53	1851.78	2153.7	1797.03	-1.20838	0.418975	0.241783	-1.08153	0.690903	0.279308	-1.31708	0.338051	0.184317	-1.19845	0.146911	0.134077
1771353_at	YBR121C	YBR121C.S1	chrII:481357-483361 (-) // 100.0 //	Cytoplasmic and mitochondrial glycyl-tRNA synthase that ligates glycine to the cognate anticodon bearing tRNA; transcription termination factor that may interact with the 3'-end of pre-mRNA to promote 3'-end formation	GRS1	chr2	S000000325	0006353 // transcription termination // inferred from mutant phenotype /// 0006412 // translation // inferred from electronic annotation /// 0006418 // tRNA aminoacylation for protein translation // inferred from electronic annotation /// 0006426 // glycyl-tRNA aminoacylation // inferred from electronic annotation /// 0006426 // glycyl-tRNA aminoacylation // inferred from mutant phenotype /// 001…	0005737 // cytoplasm // inferred from electronic annotation /// 0005737 // cytoplasm // inferred from mutant phenotype /// 0005739 // mitochondrion // inferred from direct assay /// 0005739 // mitochondrion // inferred from electronic annotation /// 0005739 // mitochondrion // inferred from mutant phenotype	0000166 // nucleotide binding // inferred from electronic annotation /// 0004812 // aminoacyl-tRNA ligase activity // inferred from electronic annotation /// 0004820 // glycine-tRNA ligase activity // inferred from electronic annotation /// 0004820 // glycine-tRNA ligase activity // inferred from mutant phenotype /// 0004820 // glycine-tRNA ligase activity // inferred from sequence or structural …	10673.2	9334.78	11472.6	8970.67	10606.8	9702.9	9329.6	10455.7	1.14406	0.154569	0.154767	1.00055	0.981826	0.35512	1.22973	0.0809824	0.106232	1.12072	0.199301	0.158392
1775418_at	YBR122C	YBR122C.S1	chrII:483963-484497 (-) // 100.0 //	Mitochondrial ribosomal protein of the large subunit; overproduction suppresses mutations in the COX2 leader peptide-encoding region	MRPL36	chr2	S000000326	0032543 // mitochondrial translation // inferred by curator	0005739 // mitochondrion // inferred from direct assay /// 0005739 // mitochondrion // inferred from electronic annotation /// 0005762 // mitochondrial large ribosomal subunit // inferred from physical interaction /// 0005840 // ribosome // inferred from electronic annotation /// 0030529 // ribonucleoprotein complex // inferred from electronic annotation	0003735 // structural constituent of ribosome // inferred from physical interaction /// 0005515 // protein binding // inferred from physical interaction	4416.23	4440.17	4508.4	3969.66	4739.44	3877.74	3923.43	4454.66	1.12563	0.154433	0.154767	1.13168	0.0954614	0.0949858	1.14913	0.0689781	0.102496	1.13543	0.0236766	0.0526022
1776731_at	YBR123C	YBR123C.S1	chrII:484735-486685 (-) // 100.0 //	One of six subunits of the RNA polymerase III transcription initiation factor complex (TFIIIC); part of the TauA globular domain of TFIIIC that binds DNA at the BoxA promoter sites of tRNA and similar genes; human homolog is TFIIIC-63	TFC1	chr2	S000000327	0006350 // transcription // inferred from electronic annotation /// 0006384 // transcription initiation from RNA polymerase III promoter // traceable author statement /// 0045449 // regulation of transcription // inferred from electronic annotation	0000127 // transcription factor TFIIIC complex // inferred from direct assay /// 0005634 // nucleus // inferred from electronic annotation /// 0005654 // nucleoplasm // non-traceable author statement	0003677 // DNA binding // inferred from electronic annotation /// 0003709 // RNA polymerase III transcription factor activity // traceable author statement	614.862	665.872	602.944	609.081	583.242	555.915	581.889	627.308	1.05666	0.571856	0.281438	1.14432	0.217395	0.139614	1.03618	0.74857	0.289555	1.07805	0.279225	0.192583
1776326_at	YBR125C	YBR125C.S1	chrII:487192-488374 (-) // 100.0 //	Cytoplasmic type 2C protein phosphatase; identified as a high-copy number suppressor of the synthetic lethality of a cnb1 mpk1 double deletion; overexpression decreases high-osmolarity induced Hog1p phosphorylation and kinase activity	PTC4	chr2	S000000329	0006470 // protein amino acid dephosphorylation // inferred from electronic annotation	0005737 // cytoplasm // inferred from direct assay /// 0008287 // protein serine/threonine phosphatase complex // inferred from electronic annotation	0003824 // catalytic activity // inferred from electronic annotation /// 0004721 // phosphoprotein phosphatase activity // inferred from electronic annotation /// 0004722 // protein serine/threonine phosphatase activity // inferred from direct assay /// 0004722 // protein serine/threonine phosphatase activity // inferred from electronic annotation /// 0005515 // protein binding // inferred from p…	953.58	752.048	995.384	755.532	1001.04	818.921	786.586	893.714	1.2123	0.128264	0.144249	-1.04593	0.552995	0.248611	1.26545	0.0812501	0.106232	1.13619	0.280134	0.193002
1779408_at	YBR126C	YBR126C.S1	chrII:488898-490386 (-) // 100.0 //	Synthase subunit of trehalose-6-phosphate synthase/phosphatase complex, which synthesizes the storage carbohydrate trehalose; also found in a monomeric form; expression is induced by the stress response and repressed by the Ras-cAMP pathway	TPS1	chr2	S000000330	0005992 // trehalose biosynthetic process // inferred from electronic annotation /// 0005992 // trehalose biosynthetic process // inferred from direct assay /// 0006950 // response to stress // inferred from direct assay /// 0006950 // response to stress // inferred from electronic annotation /// 0006950 // response to stress // inferred from genetic interaction /// 0042493 // response to drug //…	0005737 // cytoplasm // inferred from direct assay /// 0005737 // cytoplasm // inferred from electronic annotation /// 0005946 // alpha,alpha-trehalose-phosphate synthase complex (UDP-forming) // inferred from direct assay /// 0005946 // alpha,alpha-trehalose-phosphate synthase complex (UDP-forming) // inferred from genetic interaction	0003824 // catalytic activity // inferred from electronic annotation /// 0003825 // alpha,alpha-trehalose-phosphate synthase (UDP-forming) activity // inferred from electronic annotation /// 0003825 // alpha,alpha-trehalose-phosphate synthase (UDP-forming) activity // inferred from direct assay /// 0005515 // protein binding // inferred from physical interaction /// 0016740 // transferase activit…	6261.97	3815.88	5642.04	6927.89	5496.89	6255.46	6582.87	5127.71	-1.05123	0.557928	0.281438	-1.72522	0.0445252	0.07227	-1.1668	0.342788	0.185689	-1.28385	0.230232	0.172923
1777396_at	YBR127C	YBR127C.S1	chrII:491262-492816 (-) // 100.0 //	Subunit B of the eight-subunit V1 peripheral membrane domain of the vacuolar H+-ATPase (V-ATPase), an electrogenic proton pump found throughout the endomembrane system; contains nucleotide binding sites; also detected in the cytoplasm	VMA2	chr2	S000000331	0006810 // transport // inferred from electronic annotation /// 0006811 // ion transport // inferred from electronic annotation /// 0006874 // cellular calcium ion homeostasis // inferred from mutant phenotype /// 0007035 // vacuolar acidification // inferred from mutant phenotype /// 0015986 // ATP synthesis coupled proton transport // inferred from electronic annotation /// 0015992 // proton tr…	0000221 // vacuolar proton-transporting V-type ATPase, V1 domain // inferred from direct assay /// 0000329 // fungal-type vacuole membrane // inferred from direct assay /// 0005737 // cytoplasm // inferred from direct assay /// 0016469 // proton-transporting two-sector ATPase complex // inferred from electronic annotation /// 0033178 // proton-transporting two-sector ATPase complex, catalytic dom…	0005515 // protein binding // inferred from physical interaction /// 0016787 // hydrolase activity // inferred from electronic annotation /// 0016820 // hydrolase activity, acting on acid anhydrides, catalyzing transmembrane movement of substances // inferred from electronic annotation /// 0046933 // hydrogen ion transporting ATP synthase activity, rotational mechanism // inferred from electronic…	13166.6	11869.7	13789.7	12575.3	13978.3	13303.3	12934.2	12916.3	1.01796	0.606191	0.289651	-1.08969	0.0635522	0.0816539	1.06613	0.0986428	0.112723	-1.00135	0.947225	0.41893
1769900_at	YBR128C	YBR128C.S1	chrII:493074-494109 (-) // 100.0 //	Autophagy-specific subunit of phosphatidylinositol 3-kinase complex I (with Vps34/15/30p); Atg14p targets complex I to the phagophore assembly site (PAS); required for localizing additional ATG proteins to the PAS; homolog of human Barkor	ATG14	chr2	S000000332	0006810 // transport // inferred from electronic annotation /// 0006914 // autophagy // inferred from electronic annotation /// 0015031 // protein transport // inferred from electronic annotation /// 0016236 // macroautophagy // inferred from genetic interaction /// 0016236 // macroautophagy // inferred from mutant phenotype /// 0030433 // ER-associated protein catabolic process // inferred from …	0000300 // peripheral to membrane of membrane fraction // inferred from direct assay /// 0000329 // fungal-type vacuole membrane // inferred from direct assay /// 0000407 // pre-autophagosomal structure // inferred from direct assay /// 0016020 // membrane // inferred from electronic annotation /// 0034271 // phosphatidylinositol 3-kinase complex I // inferred from direct assay	0005515 // protein binding // inferred from physical interaction /// 0016303 // 1-phosphatidylinositol-3-kinase activity // inferred from physical interaction	115.455	127.518	101.972	145.703	125.602	105.543	124.008	114.504	-1.07408	0.733815	0.325022	1.02831	0.716936	0.286201	-1.2161	0.47861	0.224928	-1.083	0.304234	0.203801
1773250_at	YBR129C	YBR129C.S1	chrII:494346-495333 (-) // 100.0 //	Protein of unknown function, overproduction blocks cell cycle arrest in the presence of mating pheromone; the authentic, non-tagged protein is detected in highly purified mitochondria in high-throughput studies	OPY1	chr2	S000000333	---	0005737 // cytoplasm // inferred from direct assay /// 0005739 // mitochondrion // inferred from direct assay	0005515 // protein binding // inferred from physical interaction	596.075	571.298	628.701	585.729	595.963	576.997	581.349	598.231	1.02533	1	0.392714	-1.01759	0.554579	0.248611	1.08145	0.0611353	0.0996501	1.02904	0.652196	0.333025
1775861_at	YBR130C	YBR130C.S1	chrII:495585-496863 (-) // 100.0 //	Protein that acts as an adaptor between Myo4p and the She2p-mRNA complex; part of the mRNA localization machinery that restricts accumulation of certain proteins to the bud; also required for cortical ER inheritance	SHE3	chr2	S000000334	0007533 // mating type switching // inferred from mutant phenotype /// 0008298 // intracellular mRNA localization // inferred from mutant phenotype /// 0048309 // endoplasmic reticulum inheritance // inferred from mutant phenotype	0005737 // cytoplasm // inferred from direct assay /// 0005934 // cellular bud tip // inferred from direct assay /// 0030478 // actin cap // traceable author statement	0003729 // mRNA binding // inferred from direct assay /// 0005515 // protein binding // inferred from physical interaction /// 0042802 // identical protein binding // inferred from physical interaction	1114.44	1400.28	953.329	763.651	1017.19	841.979	801.862	1141.57	1.38983	0.0989374	0.132377	1.74632	0.0349704	0.0671219	1.1889	0.172821	0.135557	1.42367	0.0564767	0.0789448
1771459_at	YBR131W	YBR131W.S1	chrII:497156-499271 (+) // 100.0 //	Protein involved in vacuolar assembly, essential for autophagy and the cytoplasm-to-vacuole pathway	CCZ1	chr2	S000000335	0000046 // autophagic vacuole fusion // inferred from direct assay /// 0006623 // protein targeting to vacuole // inferred from mutant phenotype /// 0006810 // transport // inferred from electronic annotation /// 0006914 // autophagy // inferred from direct assay /// 0006914 // autophagy // inferred from electronic annotation /// 0007034 // vacuolar transport // inferred from genetic interaction …	0005768 // endosome // inferred from electronic annotation /// 0005770 // late endosome // traceable author statement /// 0005773 // vacuole // inferred from electronic annotation /// 0005774 // vacuolar membrane // inferred from electronic annotation /// 0016020 // membrane // inferred from electronic annotation /// 0016020 // membrane // traceable author statement /// 0031902 // late endosome m…	0005085 // guanyl-nucleotide exchange factor activity // inferred from physical interaction /// 0005515 // protein binding // inferred from physical interaction	439.129	525.523	407.391	429.035	450.939	478.359	453.026	454.706	-1.03165	0.688515	0.311179	1.16003	0.119537	0.104272	-1.11202	0.220117	0.147146	1.00371	0.903954	0.408398
1773859_at	YBR132C	YBR132C.S1	chrII:499645-501436 (-) // 100.0 //	High affinity polyamine permease, preferentially uses spermidine over putrescine; expression is down-regulated by osmotic stress; plasma membrane carnitine transporter, also functions as a low-affinity amino acid permease	AGP2	chr2	S000000336	0006631 // fatty acid metabolic process // inferred from direct assay /// 0006810 // transport // inferred from electronic annotation /// 0006865 // amino acid transport // inferred from electronic annotation /// 0006865 // amino acid transport // inferred from mutant phenotype /// 0006970 // response to osmotic stress // inferred from direct assay /// 0015846 // polyamine transport // inferred f…	0005774 // vacuolar membrane // inferred from direct assay /// 0005789 // endoplasmic reticulum membrane // inferred from direct assay /// 0005887 // integral to plasma membrane // inferred from direct assay /// 0016020 // membrane // inferred from electronic annotation /// 0016021 // integral to membrane // inferred from electronic annotation	0005515 // protein binding // inferred from physical interaction /// 0015171 // amino acid transmembrane transporter activity // inferred from electronic annotation /// 0015171 // amino acid transmembrane transporter activity // inferred from mutant phenotype /// 0015203 // polyamine transmembrane transporter activity // inferred from mutant phenotype /// 0015226 // carnitine transporter activity…	887.338	472.916	766.791	922.714	763.762	981.143	951.48	685.252	-1.07229	0.780103	0.338195	-2.01194	0.00953467	0.0525471	-1.24086	0.0955609	0.11072	-1.38851	0.302598	0.203065
1780080_at	YBR133C	YBR133C.S1	chrII:501797-504281 (-) // 100.0 //	Protein arginine N-methyltransferase that exhibits septin and Hsl1p-dependent bud neck localization and periodic Hsl1p-dependent phosphorylation; required along with Hsl1p for bud neck recruitment, phosphorylation, and degradation of Swe1p	HSL7	chr2	S000000337	0000086 // G2/M transition of mitotic cell cycle // inferred from genetic interaction /// 0000902 // cell morphogenesis // inferred from direct assay /// 0007049 // cell cycle // inferred from electronic annotation /// 0007067 // mitosis // inferred from electronic annotation /// 0045840 // positive regulation of mitosis // inferred from direct assay /// 0051301 // cell division // inferred from …	0005737 // cytoplasm // inferred from electronic annotation /// 0005935 // cellular bud neck // inferred from direct assay /// 0005935 // cellular bud neck // inferred from electronic annotation	0005515 // protein binding // inferred from physical interaction /// 0008168 // methyltransferase activity // inferred from electronic annotation /// 0008469 // histone-arginine N-methyltransferase activity // inferred from electronic annotation /// 0016740 // transferase activity // inferred from electronic annotation /// 0042054 // histone methyltransferase activity // inferred from direct assa…	574.519	451.628	583.044	439.97	524.493	487.335	463.049	532.841	1.24074	0.0987883	0.132364	-1.02529	0.349751	0.18496	1.25914	0.0958537	0.110846	1.15072	0.353536	0.224356
1770871_at	YBR135W	YBR135W.S1	chrII:504847-505300 (+) // 100.0 //	Cyclin-dependent protein kinase regulatory subunit and adaptor; modulates proteolysis of M-phase targets through interactions with the proteasome; role in transcriptional regulation, recruiting proteasomal subunits to target gene promoters	CKS1	chr2	S000000339	0006350 // transcription // inferred from mutant phenotype /// 0007049 // cell cycle // inferred from electronic annotation /// 0051301 // cell division // inferred from electronic annotation	0000307 // cyclin-dependent protein kinase holoenzyme complex // inferred from direct assay /// 0005634 // nucleus // inferred from direct assay /// 0005737 // cytoplasm // inferred from direct assay	0005515 // protein binding // inferred from physical interaction /// 0016538 // cyclin-dependent protein kinase regulator activity // inferred from electronic annotation /// 0030295 // protein kinase activator activity // inferred from direct assay /// 0043130 // ubiquitin binding // inferred from direct assay	3068.46	3952.09	3248.37	3261.91	3533.54	3331.14	3296.23	3402.55	-1.07427	0.0668594	0.116486	1.19895	0.0104299	0.0525471	-1.01477	0.150473	0.12916	1.03222	0.72194	0.355711
1771196_at	YBR136W	YBR136W.S1	chrII:505661-512768 (+) // 100.0 //	Genome integrity checkpoint protein and PI kinase superfamily member; signal transducer required for cell cycle arrest and transcriptional responses prompted by damaged or unreplicated DNA; monitors and participates in meiotic recombination	MEC1	chr2	S000000340	0000076 // DNA replication checkpoint // inferred from mutant phenotype /// 0000077 // DNA damage checkpoint // traceable author statement /// 0000722 // telomere maintenance via recombination // inferred from genetic interaction /// 0000723 // telomere maintenance // inferred from direct assay /// 0006139 // nucleobase, nucleoside, nucleotide and nucleic acid metabolic process // inferred from g…	0005634 // nucleus // inferred by curator /// 0005634 // nucleus // inferred from electronic annotation /// 0005739 // mitochondrion // inferred from direct assay	0000166 // nucleotide binding // inferred from electronic annotation /// 0004672 // protein kinase activity // inferred from direct assay /// 0004674 // protein serine/threonine kinase activity // inferred from electronic annotation /// 0005488 // binding // inferred from electronic annotation /// 0005515 // protein binding // inferred from physical interaction /// 0005524 // ATP binding // infer…	433.879	457.142	394.379	407.272	408.185	447.964	427.136	427.672	1.01579	0.749867	0.330053	1.07025	0.611563	0.258178	-1.08306	0.643847	0.26142	1.00126	0.835597	0.388721
1773348_at	YBR137W	YBR137W.S1	chrII:513037-513577 (+) // 100.0 //	---	---	chr2	S000000341	---	0005737 // cytoplasm // inferred from direct assay /// 0005737 // cytoplasm // inferred from electronic annotation	0005515 // protein binding // inferred from physical interaction /// 0042802 // identical protein binding // inferred from physical interaction	4390.9	4141.1	4185.26	4979.21	4476.95	5038.57	5008.98	4237.8	-1.14073	0.0196906	0.0884001	-1.20954	0.0104798	0.0525471	-1.19681	0.0106077	0.0791422	-1.18198	0.00579762	0.032787
1770892_at	YBR138C	YBR138C.S1	chrII:513755-515330 (-) // 100.0 //	---	---	chr2	S000000342	---	0005737 // cytoplasm // inferred from direct assay	---	170.302	273.787	173.288	139.863	196.6	167.542	153.079	200.663	1.11251	0.566526	0.281438	1.78853	0.0577488	0.0790745	1.13202	0.566526	0.245037	1.31085	0.264409	0.18725
1778498_at	YBR139W	YBR139W.S1	chrII:515657-517184 (+) // 100.0 //	---	---	chr2	S000000343	0006508 // proteolysis // inferred from electronic annotation /// 0046938 // phytochelatin biosynthetic process // inferred from genetic interaction	0000324 // fungal-type vacuole // inferred from direct assay	0004180 // carboxypeptidase activity // inferred from electronic annotation /// 0004185 // serine-type carboxypeptidase activity // inferred from electronic annotation /// 0005515 // protein binding // inferred from physical interaction /// 0008233 // peptidase activity // inferred from electronic annotation /// 0016787 // hydrolase activity // inferred from electronic annotation /// 0017171 // s…	3766.22	2226.4	3610.79	4448.49	3441.69	3606.29	4005.32	3116.69	-1.06348	0.712133	0.318757	-1.79902	0.0576191	0.0790745	-1.10927	0.528614	0.24	-1.28509	0.284526	0.195258
1774908_at	YBR140C	YBR140C.S1	chrII:517343-526622 (-) // 100.0 //	GTPase-activating protein that negatively regulates RAS by converting it from the GTP- to the GDP-bound inactive form, required for reducing cAMP levels under nutrient limiting conditions, mediates membrane association of adenylate cyclase	IRA1	chr2	S000000344	0007165 // signal transduction // inferred from electronic annotation /// 0030818 // negative regulation of cAMP biosynthetic process // inferred from mutant phenotype /// 0032320 // positive regulation of Ras GTPase activity // inferred from mutant phenotype /// 0045761 // regulation of adenylate cyclase activity // inferred from mutant phenotype /// 0046580 // negative regulation of Ras protein…	0005622 // intracellular // inferred from electronic annotation /// 0005737 // cytoplasm // inferred from electronic annotation /// 0005739 // mitochondrion // inferred from direct assay /// 0016020 // membrane // inferred from mutant phenotype	0005096 // GTPase activator activity // inferred from electronic annotation /// 0005099 // Ras GTPase activator activity // inferred from mutant phenotype	1817.7	1689.41	1713.35	1686.48	1664.99	1654.87	1670.54	1739.31	1.08807	0.0669933	0.116486	1.01129	0.626429	0.261973	1.02563	0.531488	0.240848	1.04114	0.35256	0.224083
1770074_at	YBR141C	YBR141C.S1	chrII:527018-528032 (-) // 100.0 //	---	---	chr2	S000000345	---	0005634 // nucleus // inferred from electronic annotation /// 0005730 // nucleolus // inferred from direct assay /// 0005730 // nucleolus // inferred from electronic annotation	---	598.733	753.044	697.133	460.504	610.869	588.378	520.531	679.919	1.15024	0.543503	0.281438	1.44669	0.209362	0.137219	1.33927	0.31406	0.17646	1.3062	0.0815699	0.0962832
1769852_at	YBR142W	YBR142W.S1	chrII:528310-530632 (+) // 100.0 //	Essential nucleolar protein, putative DEAD-box RNA helicase required for maintenance of M1 dsRNA virus; involved in biogenesis of large (60S) ribosomal subunits	MAK5	chr2	S000000346	0000027 // ribosomal large subunit assembly // traceable author statement /// 0006364 // rRNA processing // inferred from electronic annotation /// 0006364 // rRNA processing // traceable author statement /// 0042254 // ribosome biogenesis // inferred from electronic annotation	0005634 // nucleus // inferred from electronic annotation /// 0005730 // nucleolus // inferred from direct assay /// 0005730 // nucleolus // inferred from electronic annotation	0000166 // nucleotide binding // inferred from electronic annotation /// 0003676 // nucleic acid binding // inferred from electronic annotation /// 0003723 // RNA binding // inferred from electronic annotation /// 0004004 // ATP-dependent RNA helicase activity // traceable author statement /// 0004386 // helicase activity // inferred from electronic annotation /// 0005524 // ATP binding // inferr…	1342.68	2376.3	1098.56	728.487	1423.08	721.387	724.926	1519.1	1.8522	0.00266733	0.0841921	3.27799	0.000953708	0.0525471	1.51546	0.00492672	0.0791422	2.09546	0.0428401	0.0680104
1771279_at	YBR143C	YBR143C.S1	chrII:530862-532176 (-) // 100.0 //	Polypeptide release factor (eRF1) in translation termination; mutant form acts as a recessive omnipotent suppressor; methylated by Mtq2p-Trm112p in ternary complex eRF1-eRF3-GTP; mutation of methylation site confers resistance to zymocin	SUP45	chr2	S000000347	0000910 // cytokinesis // inferred from genetic interaction /// 0006412 // translation // inferred from electronic annotation /// 0006415 // translational termination // inferred from electronic annotation /// 0006415 // translational termination // inferred from genetic interaction /// 0006415 // translational termination // inferred from mutant phenotype	0005737 // cytoplasm // inferred from electronic annotation /// 0005829 // cytosol // inferred from physical interaction /// 0005829 // cytosol // non-traceable author statement /// 0018444 // translation release factor complex // inferred from direct assay	0005515 // protein binding // inferred from physical interaction /// 0016149 // translation release factor activity, codon specific // inferred from electronic annotation /// 0016149 // translation release factor activity, codon specific // inferred from mutant phenotype	8092.11	7361.58	8602.86	5628.75	8379.8	6631.87	6109.76	8002.31	1.32448	0.189112	0.166325	1.20491	0.301401	0.16885	1.40811	0.143371	0.126933	1.30982	0.0241059	0.0529371
[truncated: 5,367 more rows]
