# Supplementary material for: Widespread Impact of Chromosomal Inversions on Gene Expression Uncovers Robustness via Phenotypic Buffering
Source: Mol Biol Evol. 2016 Feb 28;33(7):1679–96. doi: 10.1093/molbev/msw045 (PMC4915352; doi:10.1093/molbev/msw045)
Supplement: Supplementary Data [file supp_msw045_suppl_data.zip › Dataset S4 strain XVI-B.xls]

## Sheet: RMA_antilog
Supplementary Dataset S4: expression data for strain XVI-B
ps	Transcript ID(Array Design)	Alignments	Gene Title	Gene Symbol	Chromosomal Location	Cntl_1	Cntl_2	Cntl_3	Inv_4	Inv_5	Inv_6	Mean(Cntl)	Mean(Inv)	Fold-Change(Inv vs. Cntl)	p.value	q-value
1776673_at	YNL036W	chrXIV:559814-560480 (+) // 100.0 //	Carbonic anhydrase; poorly transcribed under aerobic conditions and at an undetectable level under anaerobic conditions; involved in non-classical protein export pathway	NCE103	chr14	8204.53	8580.49	9738.89	4474.99	4372.37	4222.43	8817.17	4355.43	-2.02451	8.16e-05	0.438008
1777510_at	YER130C	chrV:421110-422442 (-) // 100.0 //	---	---	chr5	1499.59	1562.5	1571.14	2845.09	2882.28	3493.35	1544.15	3059.75	1.98158	0.000166135	0.438008
1769837_at	YGL179C	chrVII:163414-165097 (-) // 100.0 //	Protein kinase, related to and functionally redundant with Elm1p and Sak1p for the phosphorylation and activation of Snf1p; functionally orthologous to LKB1, a mammalian kinase associated with Peutz-Jeghers cancer-susceptibility syndrome	TOS3	chr7	882.775	715.252	832.841	1983.13	1835.79	1543.56	807.148	1777.83	2.20258	0.000229885	0.438008
1770352_at	YJL088W	chrX:268793-269810 (+) // 100.0 //	Ornithine carbamoyltransferase (carbamoylphosphate:L-ornithine carbamoyltransferase), catalyzes the sixth step in the biosynthesis of the arginine precursor ornithine	ARG3	chr10	8148.82	8215.49	9816.42	4811.54	4157.03	3634.01	8694.58	4173.67	-2.0832	0.000397235	0.48379
1776672_at	YOL016C	chrXV:294777-296121 (-) // 100.0 //	Calmodulin-dependent protein kinase; may play a role in stress response, many CA++/calmodulan dependent phosphorylation substrates demonstrated in vitro, amino acid sequence similar to Cmk1p and mammalian Cam Kinase II	CMK2	chr15	1231.32	1150.28	1393.01	4117.62	3046.02	5740.92	1254.16	4160.09	3.31709	0.000423189	0.48379
1777553_s_at	YFL065C	chrIV:1526813-1527102 (+) // 92.23 // /// chrV:571639-571928 (+) // 91.91 // /// chrVII:1085717-1086006 (+) // 91.59 // /// chrVIII:558328-558637 (+) // 98.06 // /// chrXII:1073012-1073301 (+) // 92.23 // /// chrXV:1085977-1086266 (+) // 92.23 // /// chrX	Helicase encoded by the Y' element of subtelomeric regions, highly expressed in the mutants lacking the telomerase component TLC1; potentially phosphorylated by Cdc28p /// Helicase encoded by the Y' element of subtelomeric regions, highly expressed in the	YRF1-1 /// YRF1-2 /// YRF1-3 /// YRF1-5 /// YRF1-6 /// YRF1-7 /// YRF1-8	chr10 /// chr12 /// chr13 /// chr14 /// chr15 /// chr16 /// chr2 /// chr4 /// chr5 /// chr6 /// chr7 /// chr8 /// chr9	299.782	284.71	299.56	205.597	184.959	187.036	294.599	192.31	-1.5319	0.00070398	0.556839
1779568_at	YBR050C	chrII:337180-338197 (-) // 100.0 //	Regulatory subunit of the Glc7p type-1 protein phosphatase; involved with Reg1p, Glc7p, and Snf1p in regulation of glucose-repressible genes, also involved in glucose-induced proteolysis of maltose permease	REG2	chr2	97.4528	112.996	91.6978	198.64	164.171	224.52	100.323	194.18	1.93554	0.000941806	0.556839
1774571_at	YGR126W	chrVII:745839-746532 (+) // 100.0 //	---	---	chr7	66.8703	87.983	82.569	133.881	133.954	150.007	78.5827	139.01	1.76897	0.00104079	0.556839
1774026_at	YGR055W	chrVII:599420-601145 (+) // 100.0 //	High affinity methionine permease, integral membrane protein with 13 putative membrane-spanning regions; also involved in cysteine uptake	MUP1	chr7	3987.44	4026.2	4381.87	2498.75	2538.3	1910.29	4128.21	2296.94	-1.79733	0.00110987	0.556839
1773449_at	YEL064C	chrV:29796-31239 (-) // 100.0 //	Putative transporter, member of a family of seven S. cerevisiae genes (AVT1-7) related to vesicular GABA-glycine transporters	AVT2	chr5	562.116	533.856	563.405	361.512	396.831	335.97	552.971	363.923	-1.51947	0.00122104	0.556839
1775835_at	YPL267W	chrXVI:38168-38798 (+) // 100.0 //	Pseudosubstrate inhibitor of the anaphase-promoting complex/cyclosome (APC/C), that suppresses APC/C [Cdh1]-mediated proteolysis of mitotic cyclins; associates with Cdh1p, Bmh1p and Bmh2p; cell cycle regulated protein	ACM1	chr16	1129.6	1223.69	1193.98	499.869	752.305	588.93	1181.74	605.025	-1.95323	0.00125064	0.556839
1772853_at	YMR319C	chrXIII:912877-914536 (-) // 100.0 //	Low-affinity Fe(II) transporter of the plasma membrane	FET4	chr13	2942.32	2002.45	2075.82	4685.31	4934.9	4311.75	2303.8	4636.43	2.01247	0.00127244	0.556839
1778181_at	YPL166W	chrXVI:237336-237978 (+) // 100.0 //	Autophagy-specific protein that is required for recruitment of other ATG proteins to the pre-autophagosomal structure (PAS); interacts with Atg17p and localizas to the PAS in a manner interdependent with Atg17p and Cis1p; not conserved	ATG29	chr16	67.6301	74.4593	46.7508	143.122	130.261	181.65	61.7463	150.16	2.4319	0.00127732	0.556839
1778374_at	YBL086C	chrII:61198-62599 (-) // 100.0 //	---	---	chr2	191.487	212.233	148.016	499.226	332.256	511.686	181.851	439.451	2.41655	0.00144173	0.556839
1779061_at	YLR257W	chrXII:658827-659793 (+) // 100.0 //	---	---	chr12	2367.57	2076.32	2232.06	3523.17	4142.14	5245.17	2222.09	4246.03	1.91076	0.00150586	0.556839
1771340_at	YLR267W	chrXII:678213-679926 (+) // 100.0 //	Protein of unknown function	BOP2	chr12	286.047	337.64	450.715	142.488	163.633	97.9484	351.765	131.696	-2.67104	0.00155868	0.556839
1771711_at	YAR008W	chrI:158966-159794 (+) // 100.0 //	Subunit of the tRNA splicing endonuclease, which is composed of Sen2p, Sen15p, Sen34p, and Sen54p; Sen34p contains the active site for tRNA 3' splice site cleavage and has similarity to Sen2p and to Archaeal tRNA splicing endonuclease	SEN34	chr1	1284.36	1491.59	1364.02	891.93	948.159	774.66	1377.37	868.499	-1.5859	0.00166674	0.560415
1779118_at	YPR116W	chrXVI:758645-759479 (+) // 100.0 //	Putative protein of unknown function, required for mitochondrial genome maintenance; null mutation results in a decrease in plasma membrane electron transport	RRG8	chr16	35.8871	49.8398	38.6982	73.9568	80.6991	108.154	41.0537	86.4066	2.10472	0.00180386	0.572825
1772958_at	YGR052W	chrVII:593599-594709 (+) // 100.0 //	Putative protein of unknown function; the authentic, non-tagged protein is detected in highly purified mitochondria in high-throughput studies; induced by treatment with 8-methoxypsoralen and UVA irradiation	FMP48	chr7	631.901	396.699	578.156	1307.39	1149.74	947.386	525.253	1124.99	2.14187	0.0026085	0.765222
1776257_at	YGR250C	chrVII:991180-993526 (-) // 100.0 //	---	---	chr7	2519	1298.93	1593.39	4705.97	3748.55	5661.8	1733.89	4639.33	2.67578	0.00267747	0.765222
1778325_at	YPL061W	chrXVI:432584-434087 (+) // 100.0 //	Cytosolic aldehyde dehydrogenase, activated by Mg2+ and utilizes NADP+ as the preferred coenzyme; required for conversion of acetaldehyde to acetate; constitutively expressed; locates to the mitochondrial outer surface upon oxidative stress	ALD6	chr16	8333.2	12429.5	11606.8	4333.27	5781.07	6182.12	10633.3	5370.35	-1.97989	0.00381216	0.997706
1777223_at	YGR127W	chrVII:746802-747741 (+) // 100.0 //	---	---	chr7	1381.9	1107.43	1042.15	1704.33	1779.55	1976.64	1168.38	1816.69	1.55493	0.00441469	0.997706
1779113_at	YNL080C	chrXIV:476932-478033 (-) // 100.0 //	Protein involved in N-glycosylation; deletion mutation confers sensitivity to exidative stress and shows synthetic lethality with mutations in the spindle checkpoint genes BUB3 and MAD1; YNL080C is not an essential gene	EOS1	chr14	2530.76	2448.68	2612.26	2014.99	1797.81	1857.98	2529.79	1888.07	-1.3398	0.00475067	0.997706
1774716_at	YDL234C	chrIV:34237-36478 (-) // 100.0 //	GTPase-activating protein for yeast Rab family members including: Ypt7p (most effective), Ypt1p, Ypt31p, and Ypt32p (in vitro); involved in vesicle mediated protein trafficking	GYP7	chr4	868.572	838.076	677.262	1218.13	1141.52	1485.41	789.995	1273.6	1.61213	0.00478605	0.997706
1769643_at	YBR169C	chrII:573909-575991 (-) // 100.0 //	Member of the heat shock protein 70 (HSP70) family; may be involved in protein folding; localized to the cytoplasm; highly homologous to the heat shock protein Sse1p	SSE2	chr2	977.799	650.17	735.034	1335.37	1256	1285.15	775.988	1291.74	1.66466	0.00491756	0.997706
1771632_at	YDR273W	chrIV:1010172-1011270 (+) // 100.0 //	Meiosis-specific component of the spindle pole body, part of the leading edge protein (LEP) coat, forms a ring-like structure at the leading edge of the prospore membrane during meiosis II	DON1	chr4	188.314	204.82	164.913	282.487	257.81	346.83	185.282	293.407	1.58357	0.0052389	0.997706
1775720_at	YML027W	chrXIII:221405-222563 (+) // 100.0 //	Homeodomain-containing transcriptional repressor, binds to Mcm1p and to early cell cycle boxes (ECBs) in the promoters of cell cycle-regulated genes expressed in M/G1 phase; expression is cell cycle-regulated; potential Cdc28p substrate	YOX1	chr13	1166.36	1494.13	1546.85	609.607	967.193	628.157	1391.67	718.119	-1.93794	0.00546701	0.997706
1772394_at	YML118W	chrXIII:32333-33851 (+) // 100.0 //	Putative endonuclease, has a domain similar to a magnesium-dependent endonuclease motif in mRNA deadenylase Ccr4p; similar to Ngl1p and Ngl2p	NGL3	chr13	122.796	91.5352	97.2172	169.625	143.785	183.003	102.999	164.636	1.59843	0.00576964	0.997706
1772730_at	YLR213C	chrXII:566655-567924 (-) // 100.0 //	Putative glycoside hydrolase of the spore wall envelope; required for normal spore wall assembly, possibly for cross-linking between the glucan and chitosan layers; expressed during sporulation	CRR1	chr12	32.0427	34.5828	31.1964	54.7407	50.8061	41.2074	32.5752	48.5722	1.49109	0.00581148	0.997706
1776094_at	YGR013W	chrVII:514557-516420 (+) // 100.0 //	Component of U1 snRNP required for mRNA splicing via spliceosome; yeast specific, no metazoan counterpart	SNU71	chr7	375.525	406.974	384.902	489.152	541.601	509.524	388.912	512.973	1.319	0.00600851	0.997706
1776958_at	YNL058C	chrXIV:515763-516714 (-) // 100.0 //	---	---	chr14	1154.74	1092.53	1300.09	898.942	868.889	770.332	1179.29	844.229	-1.39689	0.00669407	0.997706
1771810_at	YLR049C	chrXII:243886-245173 (-) // 100.0 //	---	---	chr12	1403.46	1694.75	1518.84	963.32	1206.24	968.139	1534.44	1040.02	-1.47533	0.00692653	0.997706
1769514_at	YJL165C	chrX:106887-109455 (-) // 100.0 //	Putative protein kinase; overexpression increases sodium and lithium tolerance, whereas gene disruption increases cation and low pH sensitivity and impairs potassium uptake, suggesting a role in regulation of Trk1p and/or Trk2p transporters	HAL5	chr10	1100.58	1040.29	834.002	1763.46	1339.02	1967.18	984.7	1668.57	1.69448	0.00724085	0.997706
1772122_s_at	YFL064C	chrIV:1526306-1526830 (+) // 99.62 // /// chrV:571149-571656 (+) // 94.1 // /// chrVII:1085210-1085734 (+) // 98.86 // /// chrVIII:557822-558345 (+) // 98.67 // /// chrXII:1072505-1073029 (+) // 99.62 // /// chrXII:1065953-1066477 (+) // 98.67 // /// chrX	Helicase encoded by the Y' element of subtelomeric regions, highly expressed in the mutants lacking the telomerase component TLC1; potentially phosphorylated by Cdc28p /// Helicase encoded by the Y' element of subtelomeric regions, highly expressed in the	YRF1-1 /// YRF1-2 /// YRF1-3 /// YRF1-5 /// YRF1-6 /// YRF1-7 /// YRF1-8	chr10 /// chr12 /// chr13 /// chr14 /// chr15 /// chr16 /// chr2 /// chr4 /// chr5 /// chr6 /// chr7 /// chr8 /// chr9	69.5161	76.3473	69.8943	56.9791	54.2896	48.0299	71.8502	52.9633	-1.3566	0.00730591	0.997706
1777854_at	YGL248W	chrVII:35652-36762 (+) // 100.0 //	Low-affinity cyclic AMP phosphodiesterase, controls glucose and intracellular acidification-induced cAMP signaling, target of the cAMP-protein kinase A (PKA) pathway; glucose induces transcription and inhibits translation	PDE1	chr7	2206.23	2468.66	2292.98	3135.9	2900.24	3021.53	2319.99	3017.63	1.30068	0.00801267	0.997706
1775944_at	YOR367W	chrXV:1026004-1026607 (+) // 100.0 //	Component of yeast cortical actin cytoskeleton, binds and cross links actin filaments; originally identified by its homology to calponin (contains a calponin-like repeat) but the Scp1p domain structure is more similar to transgelin	SCP1	chr15	2587.15	2697.67	2829.84	2112.53	1878.32	1522.23	2702.91	1821.11	-1.48422	0.00803828	0.997706
1772275_at	YJR097W	chrX:612405-612924 (+) // 100.0 //	Protein of unknown function, contains a J-domain, which is a region with homology to the E. coli DnaJ protein	JJJ3	chr10	754.28	974.749	781.833	548.607	621.338	487.543	831.429	549.784	-1.51228	0.0080701	0.997706
1774564_at	YLL026W	chrXII:88621-91348 (+) // 100.0 //	Heat shock protein that cooperates with Ydj1p (Hsp40) and Ssa1p (Hsp70) to refold and reactivate previously denatured, aggregated proteins; responsive to stresses including: heat, ethanol, and sodium arsenite; involved in [PSI+] propagation	HSP104	chr12	5659.16	2872.94	3178.14	8597.26	7185.98	12873.8	3724.68	9265.16	2.48753	0.00812082	0.997706
1770628_at	YLR018C	chrXII:178705-179605 (-) // 100.0 //	Integral membrane protein of the nuclear pore; has an important role in maintaining the architecture of the pore complex	POM34	chr12	1858.09	1838.13	2053.86	1383.12	1462.37	1089.81	1914.17	1301.36	-1.47091	0.00828168	0.997706
1780206_at	YBR024W	chrII:289444-290350 (+) // 100.0 //	Protein anchored to the mitochondrial inner membrane, similar to Sco1p and may have a redundant function with Sco1p in delivery of copper to cytochrome c oxidase; interacts with Cox2p	SCO2	chr2	844.145	1146.34	1014.4	1485.77	1387.59	1811.57	993.833	1551.45	1.56112	0.00842962	0.997706
1769312_at	YER059W	chrV:272621-273884 (+) // 100.0 //	Pho85p cyclin of the Pho80p subfamily; forms the major Glc8p kinase together with Pcl7p and Pho85p; involved in the control of glycogen storage by Pho85p; stabilized by Elongin C binding	PCL6	chr5	624.846	602.609	530.885	889.654	774.443	1140.61	584.715	922.785	1.57819	0.00844026	0.997706
1778147_at	YJL062W	chrX:317278-319771 (+) // 100.0 //	Integral plasma membrane protein involved in the synthesis of the glycosylphosphatidylinositol (GPI) core structure; mutations affect cell wall integrity	LAS21	chr10	2031.37	1905.21	2459.62	1487.21	1543.8	1214.36	2119.34	1407.38	-1.50583	0.00859282	0.997706
1771976_at	YNL309W	chrXIV:52660-53923 (+) // 100.0 //	Protein with a role in regulation of MBF-specific transcription at Start, phosphorylated by Cln-Cdc28p kinases in vitro; unphosphorylated form binds Swi6p and binding is required for Stb1p function; expression is cell-cycle regulated	STB1	chr14	307.853	256.242	402.44	172.737	216.082	177.141	316.572	187.655	-1.687	0.00885614	0.997706
1769501_at	YLR266C	chrXII:675620-677726 (-) // 100.0 //	Transcription factor; targets include ATP-binding cassette (ABC) transporters, major facilitator superfamily transporters, and other genes involved in the pleiotropic drug resistance (PDR) phenomenon	PDR8	chr12	617.987	612.32	638.023	469.356	498.487	387.82	622.677	449.361	-1.3857	0.00937457	0.997706
1770394_at	YCR073C	chrIII:242584-246580 (-) // 100.0 //	MAP kinase kinase kinase of the HOG1 mitogen-activated signaling pathway; functionally redundant with, and homologous to, Ssk2p; interacts with and is activated by Ssk1p; phosphorylates Pbs2p	SSK22	chr3	310.755	343.237	230.347	471.242	418.004	535.008	290.674	472.31	1.62488	0.00971876	0.997706
1769777_at	YPL130W	chrXVI:304385-305057 (+) // 100.0 //	Meiosis-specific prospore protein; required to produce bending force necessary for proper assembly of the prospore membrane during sporulation; identified as a weak high-copy suppressor of the spo1-1 ts mutation	SPO19	chr16	25.1868	21.4397	23.1919	30.5315	29.2163	31.9532	23.2164	30.5347	1.31523	0.00974139	0.997706
1771391_at	YDR490C	chrIV:1431960-1434261 (-) // 100.0 //	Serine/threonine protein kinase involved in sphingolipid-mediated signaling pathway that controls endocytosis; activates Ypk1p and Ykr2p, components of signaling cascade required for maintenance of cell wall integrity; redundant with Pkh2p	PKH1	chr4	774.844	756.177	993.098	374.069	574.134	538.913	834.813	487.311	-1.7131	0.00996769	0.997706
1771509_at	YGL055W	chrVII:398630-400163 (+) // 100.0 //	Delta(9) fatty acid desaturase, required for monounsaturated fatty acid synthesis and for normal distribution of mitochondria	OLE1	chr7	7617.62	8947.75	7402.59	9942.1	11698.6	12543.1	7961.36	11341.3	1.4246	0.0100622	0.997706
1772533_at	YPL128C	chrXVI:306531-308220 (-) // 100.0 //	Telobox-containing general regulatory factor; binds to TTAGGG repeats within subtelomeric anti-silencing regions (STARs) and possibly throughout the genome and mediates their insulating capacity by blocking silent chromatin propagation	TBF1	chr16	1365.77	1278.6	1548.32	899.9	1123.49	955.653	1393.21	988.666	-1.40918	0.010273	0.997706
1771188_at	YNL217W	chrXIV:240331-241312 (+) // 100.0 //	---	---	chr14	1153.73	1297.19	1552.73	1733.68	2089.87	2290.63	1324.47	2024.57	1.52853	0.0102814	0.997706
1770489_at	YER040W	chrV:229793-231986 (+) // 100.0 //	Transcriptional activator of genes regulated by nitrogen catabolite repression (NCR), localization and activity regulated by quality of nitrogen source	GLN3	chr5	881.777	987.109	955.312	641.678	746.376	742.807	940.334	708.582	-1.32707	0.0103634	0.997706
1779019_at	YHL024W	chrVIII:56646-58788 (+) // 100.0 //	Putative RNA-binding protein required for the expression of early and middle sporulation genes	RIM4	chr8	309.79	244.154	299.761	209.124	168.988	126.905	283.032	164.908	-1.71629	0.010593	0.997706
1770120_at	YJL016W	chrX:405582-407268 (+) // 100.0 //	---	---	chr10	2934.8	2305.82	2217.67	3307.25	3788.15	4608.68	2466.59	3865.13	1.56695	0.0107749	0.997706
1773936_at	YIL055C	chrIX:252039-253923 (-) // 100.0 //	---	---	chr9	373.32	327.158	412.382	271.56	268.47	283.081	369.303	274.304	-1.34633	0.0110372	0.997706
1779593_at	YOR377W	chrXV:1046223-1047801 (+) // 100.0 //	Alcohol acetyltransferase with potential roles in lipid and sterol metabolism; responsible for the major part of volatile acetate ester production during fermentation	ATF1	chr15	899.348	858.735	824.942	1111.4	1456	1122.12	860.44	1220.03	1.41787	0.0110727	0.997706
1778194_at	YBR038W	chrII:311896-314788 (+) // 100.0 //	Chitin synthase II; catalyzes transfer of N-acetylglucosamine (GlcNAc) to chitin upon activation of zymogenic form; required for chitin synthesis in the primary septum during cytokinesis; localization regulated by Cdk1p during mitosis	CHS2	chr2	1470.52	1300.1	2012.54	993.708	1046.27	791.101	1567.01	936.938	-1.67254	0.0112006	0.997706
1771378_at	YOR047C	chrXV:416347-417682 (-) // 100.0 //	Protein involved in control of glucose-regulated gene expression; interacts with protein kinase Snf1p, glucose sensors Snf3p and Rgt2p, and TATA-binding protein Spt15p; acts as a regulator of the transcription factor Rgt1p	STD1	chr15	1351.49	1565.28	1250.9	1846.65	1849.99	2297.07	1383.21	1987.17	1.43667	0.0112174	0.997706
1780148_at	YPL113C	chrXVI:335951-337142 (-) // 100.0 //	---	---	chr16	189.805	183.864	194.28	157.443	150.016	143.384	189.283	150.171	-1.26045	0.0112979	0.997706
1775384_at	YJL060W	chrX:323380-324715 (+) // 100.0 //	Kynurenine aminotransferase, catalyzes formation of kynurenic acid from kynurenine; potential Cdc28p substrate	BNA3	chr10	5252.16	5037.12	5552.12	4203.81	4222.35	3583.31	5276.26	3991.73	-1.32184	0.0113697	0.997706
1775363_at	YJL132W	chrX:161910-164163 (+) // 100.0 //	---	---	chr10	655.037	560.186	636.047	440.984	452.155	505.253	615.651	465.278	-1.32319	0.0121509	0.997706
1777017_at	YGR237C	chrVII:963302-965660 (-) // 100.0 //	---	---	chr7	444.843	653.722	519.179	904.154	749.46	1206.14	532.482	934.998	1.75593	0.0122893	0.997706
1769767_at	YIL132C	chrIX:99859-100501 (-) // 100.0 //	Protein involved in a Rad51p-, Rad54p-dependent pathway for homologous recombination repair, required for accurate chromosome segregation during meiosis	CSM2	chr9	434.092	364.613	391.44	278.544	327.164	273.43	395.694	292.08	-1.35475	0.0125854	0.997706
1776632_at	YOL095C	chrXV:139226-141347 (-) // 100.0 //	Mitochondrial inner membrane localized ATP-dependent DNA helicase, required for the maintenance of the mitochondrial genome; not required for mitochondrial transcription; has homology to E. coli helicase uvrD	HMI1	chr15	249.021	234.158	274.262	191.944	193.124	203.034	251.932	195.97	-1.28556	0.0126555	0.997706
1773886_at	YDL127W	chrIV:234926-235853 (+) // 100.0 //	Cyclin, interacts with cyclin-dependent kinase Pho85p; member of the Pcl1,2-like subfamily, involved in the regulation of polarized growth and morphogenesis and progression through the cell cycle; localizes to sites of polarized cell growth	PCL2	chr4	366.344	462.26	428.694	215.251	336.411	223.905	417.155	253.108	-1.64814	0.0133667	0.997706
1776017_at	YDR392W	chrIV:1258688-1259702 (+) // 100.0 //	Subunit of the SAGA and SAGA-like transcriptional regulatory complexes, interacts with Spt15p to activate transcription of some RNA polymerase II-dependent genes, also functions to inhibit transcription at some promoters	SPT3	chr4	777.32	803.375	745.732	1224.03	910.182	1118.15	775.095	1075.95	1.38815	0.0137462	0.997706
1773779_at	YOR060C	chrXV:440391-441165 (-) // 100.0 //	---	---	chr15	91.6497	137.231	82.2936	159.892	175.557	261.822	101.146	194.424	1.92219	0.0137626	0.997706
1778758_at	YDR255C	chrIV:966553-967819 (-) // 100.0 //	Conserved protein that has an E3-like ubiquitin ligase activity necessary for polyubiquitination and degradation of the gluconeogenic enzyme fructose-1,6-bisphosphatase; also required for sporulation; has a degenerate RING finger domain	RMD5	chr4	261.486	366.425	254.353	485.512	391.007	550.72	289.932	471.123	1.62493	0.0137662	0.997706
1775389_at	YNL027W	chrXIV:579580-581617 (+) // 100.0 //	Transcription factor that activates transcription of genes involved in stress response; nuclear localization is positively regulated by calcineurin-mediated dephosphorylation	CRZ1	chr14	630.47	626.475	509.784	989.561	737.109	1192.78	586.091	954.631	1.62881	0.0142019	0.997706
1779520_at	YDL198C	chrIV:103649-104552 (-) // 100.0 //	Mitochondrial GTP/GDP transporter, essential for mitochondrial genome maintenance; has a role in mitochondrial iron transport; member of the mitochondrial carrier family	GGC1	chr4	10795.6	12386.6	12326	8762.65	9704.63	9099.57	11812.3	9180.77	-1.28666	0.0142554	0.997706
1779227_at	YJL194W	chrX:69336-70878 (+) // 100.0 //	Essential ATP-binding protein required for DNA replication, component of the pre-replicative complex (pre-RC) which requires ORC to associate with chromatin and is in turn required for Mcm2-7p DNA association; homologous to S. pombe Cdc18p	CDC6	chr10	496.991	688.305	579.231	319.453	456.978	286.243	582.991	347.016	-1.68001	0.0145919	0.997706
1770261_at	YPL165C	chrXVI:237954-239076 (-) // 100.0 //	SET domain protein of unknown function; deletion heterozygote is sensitive to compounds that target ergosterol biosynthesis, may be involved in compound availability	SET6	chr16	37.4124	23.4293	25.1275	65.913	40.0541	51.9111	28.0306	51.5568	1.83931	0.0147986	0.997706
1778200_at	YER187W	chrV:566224-566650 (+) // 100.0 //	---	---	chr5	166.524	183.77	197.992	294.507	301.79	216.71	182.272	268.013	1.4704	0.0148976	0.997706
1770347_at	YCR007C	chrIII:126008-126728 (-) // 100.0 //	---	---	chr3	175.923	148.82	152.551	206.886	203.487	199.487	158.658	203.271	1.28118	0.0149588	0.997706
1777189_at	YOL089C	chrXV:150397-153490 (-) // 100.0 //	Putative transcription factor containing a zinc finger; overexpression increases salt tolerance through increased expression of the ENA1 (Na+/Li+ extrusion pump) gene while gene disruption decreases both salt tolerance and ENA1 expression	HAL9	chr15	1005.33	1075.62	1009.3	839.872	854.028	754.521	1029.55	814.878	-1.26343	0.0149975	0.997706
1777669_at	YLR042C	chrXII:229966-230452 (-) // 100.0 //	---	---	chr12	1291.83	1513.18	1521.79	683.564	1113.34	517.878	1438.25	733.183	-1.96163	0.0151025	0.997706
1772935_at	YHR199C-A	chrVIII:498570-498859 (-) // 100.0 //	Subunit of the conserved chromosomal passenger complex (CPC; Ipl1p-Sli15p-Bir1p-Nbl1p), which regulates mitotic chromosome segregation; not required for the kinase activity of the complex; mediates the interaction of Sli15p and Bir1p	NBL1	chr8	184.365	144.485	196.384	120.162	122.832	130.219	173.594	124.307	-1.39649	0.015291	0.997706
1777580_at	YLR154C	chrXII:447982-448315 (-) // 100.0 //	Ribonuclease H2 subunit, required for RNase H2 activity; related to human AGS3 that causes Aicardi-Goutieres syndrome	RNH203	chr12	1624.86	1912.48	2108.85	1399.15	1453.96	1258.52	1871.4	1368.05	-1.36793	0.0153296	0.997706
1773361_at	YPL024W	chrXVI:503514-504240 (+) // 100.0 //	Subunit of the RecQ (Sgs1p) - Topo III (Top3p) complex; stimulates superhelical relaxing and ssDNA binding activities of Top3p; involved in response to DNA damage; null mutants display increased rates of recombination and delayed S phase	RMI1	chr16	2146.19	1981.15	2384.91	1645.26	1641.21	1203.15	2164.47	1481.05	-1.46144	0.0155899	0.997706
1775443_at	YHR033W	chrVIII:175540-176812 (+) // 100.0 //	---	---	chr8	808.854	629.681	1032.92	543.181	510.154	382.675	807.215	473.306	-1.70549	0.0156671	0.997706
1770202_at	YER103W	chrV:364584-366513 (+) // 100.0 //	Heat shock protein that is highly induced upon stress; plays a role in SRP-dependent cotranslational protein-membrane targeting and translocation; member of the HSP70 family; cytoplasmic protein that concentrates in nuclei upon starvation	SSA4	chr5	1199.94	669.527	613.316	2156.54	1230.37	1882.6	789.842	1709.43	2.16427	0.0158787	0.997706
1776644_at	YKR058W	chrXI:552819-554262 (+) // 100.0 //	Self-glucosylating initiator of glycogen synthesis, also glucosylates n-dodecyl-beta-D-maltoside; similar to mammalian glycogenin	GLG1	chr11	367.192	176.451	114.642	630.86	524.157	1962.73	195.112	865.782	4.43737	0.0159443	0.997706
1777922_at	YNL300W	chrXIV:65743-66052 (+) // 100.0 //	Glycosylphosphatidylinositol-dependent cell wall protein, expression is periodic and decreases in respone to ergosterol perturbation or upon entry into stationary phase; depletion increases resistance to lactic acid	TOS6	chr14	6679.45	7818.27	9878.12	4718.13	6079.44	5017.9	8020.07	5240.54	-1.53036	0.0159495	0.997706
1779950_at	YDR242W	chrIV:946803-948453 (+) // 100.0 //	Putative amidase	AMD2	chr4	660.1	659.983	589.11	1084.29	785.752	849.424	635.518	897.812	1.41273	0.0163064	0.997706
1772830_at	YGR199W	chrVII:897506-899786 (+) // 100.0 //	Protein O-mannosyltransferase, transfers mannose from dolichyl phosphate-D-mannose to protein serine/threonine residues of secretory proteins; reaction is essential for cell wall rigidity; member of a family of mannosyltransferases	PMT6	chr7	2040.35	2256.21	2491.52	1584.82	1821.18	1267.68	2255.14	1540.84	-1.46352	0.0166906	0.997706
1772962_at	YFR008W	chrVI:160528-161194 (+) // 100.0 //	Protein involved in recovery from cell cycle arrest in response to pheromone, in a Far1p-independent pathway; interacts with Far3p, Far8p, Far9p, Far10p, and Far11p	FAR7	chr6	178.262	262.025	184.278	322.654	277.122	367.82	204.939	320.391	1.56335	0.0168252	0.997706
1770279_at	YIR034C	chrIX:419611-420733 (-) // 100.0 //	Saccharopine dehydrogenase (NAD+, L-lysine-forming), catalyzes the conversion of saccharopine to L-lysine, which is the final step in the lysine biosynthesis pathway	LYS1	chr9	8356.9	9013.74	10836.5	6838.8	7331.65	6805.99	9345.14	6988.17	-1.33734	0.0172203	0.997706
1778357_at	YPL156C	chrXVI:255911-256766 (-) // 100.0 //	Pheromone-regulated protein proposed to be involved in mating; predicted to have 1 transmembrane segment; transcriptionally regulated by Ste12p during mating and by Cat8p during the diauxic shift	PRM4	chr16	378.201	311.85	248.769	591.901	441.702	444.82	308.428	488.113	1.58258	0.0175303	0.997706
1773521_at	YGR112W	chrVII:717361-718531 (+) // 100.0 //	Mitochondrial inner membrane protein required for assembly of cytochrome c oxidase (complex IV); associates with complex IV assembly intermediates and complex III/complex IV supercomplexes; similar to human SURF1 involved in Leigh Syndrome	SHY1	chr7	728.802	703.01	696.159	941.506	831.845	869.862	709.186	879.909	1.24073	0.017997	0.997706
1775509_at	YOR267C	chrXV:822586-824866 (-) // 100.0 //	Protein kinase implicated in activation of the plasma membrane H(+)-ATPase Pma1p in response to glucose metabolism; plays a role in ion homeostasis	HRK1	chr15	1922.84	1850.98	1945.52	2367.41	4534.11	5614.74	1906.09	3920.71	2.05696	0.018153	0.997706
1770900_at	YCR091W	chrIII:274400-276563 (+) // 100.0 //	Putative serine/threonine protein kinase implicated in the regulation of phospholipid asymmetry through the activation of phospholipid translocases (flippases) Lem3p-Dnf1p/Dnf2p; similar to Fpk1p	KIN82	chr3	83.0828	93.3205	72.6081	118.987	143.123	262.018	82.5788	164.663	1.99401	0.01847	0.997706
1779077_at	YER113C	chrV:387927-390048 (-) // 100.0 //	Protein with a role in cellular adhesion and filamentous growth; similar to Emp70p and Tmn2p; member of Transmembrane Nine family with 9 transmembrane segments; localizes to Golgi; induced by 8-methoxypsoralen plus UVA irradiation	TMN3	chr5	1097.15	1381.15	1247.25	892.105	1005.36	926.27	1236.37	940.028	-1.31523	0.0187212	0.997706
1770315_at	YNR030W	chrXIV:678800-680456 (+) // 100.0 //	Alpha-1,6-mannosyltransferase localized to the ER; responsible for the addition of the alpha-1,6 mannose to dolichol-linked Man7GlcNAc2, acts in the dolichol pathway for N-glycosylation	ALG12	chr14	2231.33	2670.55	2976.63	1667.42	2137.28	1663.23	2607.95	1809.66	-1.44106	0.0187572	0.997706
1775724_at	YPL070W	chrXVI:420944-422783 (+) // 100.0 //	Cytoplasmic protein of unknown function containing a Vps9 domain; computational analysis of large-scale protein-protein interaction data suggests a possible role in transcriptional regulation	MUK1	chr16	349.847	390.122	296.487	628.543	416.508	691.296	343.313	565.628	1.64756	0.0188885	0.997706
1780126_at	YJL053W	chrX:335892-337032 (+) // 100.0 //	Vacuolar protein sorting protein that forms part of the multimeric membrane-associated retromer complex along with Vps35p, Vps29p, Vps17p, and Vps5p; essential for endosome-to-Golgi retrograde protein transport	PEP8	chr10	1320.58	1682.91	1525.32	1831.26	2079.45	2106.15	1502.24	2001.69	1.33249	0.0194663	0.997706
1771346_at	YDR354W	chrIV:1184740-1185883 (+) // 100.0 //	Anthranilate phosphoribosyl transferase of the tryptophan biosynthetic pathway, catalyzes the phosphoribosylation of anthranilate, subject to the general control system of amino acid biosynthesis	TRP4	chr4	7779.13	6953.84	9135.33	6209.7	5960.31	5048.72	7905.82	5716.83	-1.38292	0.0195775	0.997706
1774387_at	YOR339C	chrXV:958358-958829 (-) // 100.0 //	Ubiquitin-conjugating enzyme most similar in sequence to Xenopus ubiquitin-conjugating enzyme E2-C, but not a true functional homolog of this E2; unlike E2-C, not required for the degradation of mitotic cyclin Clb2	UBC11	chr15	200.885	181.485	181.237	155.813	153.332	147.381	187.619	152.133	-1.23325	0.0196712	0.997706
1779511_at	YMR316W	chrXIII:904822-905833 (+) // 100.0 //	Protein of unknown function, involved in invasive and pseudohyphal growth; green fluorescent protein (GFP)-fusion protein localizes to the cytoplasm in a punctate pattern	DIA1	chr13	2139.34	826.474	1217.24	4928.77	2501.49	2809.45	1291.11	3259.87	2.52483	0.0197977	0.997706
1775012_at	YGL216W	chrVII:84883-87301 (+) // 100.0 //	Kinesin-related motor protein involved in mitotic spindle positioning	KIP3	chr7	653.987	705.519	853.12	438.762	609.103	477.65	732.889	503.525	-1.45551	0.020432	0.997706
1775937_at	YMR030W-A	chrXIII:337311-337602 (+) // 100.0 //	---	---	chr13	510.951	620.346	582.455	430.654	462.425	450.579	569.416	447.704	-1.27186	0.0208616	0.997706
1771070_at	YIR007W	chrIX:370700-372995 (+) // 100.0 //	---	---	chr9	450.649	396.067	518.154	262.049	344.214	348.328	452.229	315.547	-1.43316	0.0213532	0.997706
1770455_at	YER069W	chrV:295407-297999 (+) // 100.0 //	Protein that is processed in the mitochondrion to yield acetylglutamate kinase and N-acetyl-gamma-glutamyl-phosphate reductase, which catalyze the 2nd and 3rd steps in arginine biosynthesis; enzymes form a complex with Arg2p	ARG5,6	chr5	7461.1	10868	10479.2	4715.88	7291.32	5876.64	9470.99	5867.78	-1.61408	0.0218352	0.997706
1778821_at	YML059C	chrXIII:153218-158258 (-) // 100.0 //	Serine esterase, homolog of human neuropathy target esterase (NTE); Nte1p-mediated phosphatidylcholine turnover influences transcription factor Opi1p localization, affecting transcriptional regulation of phospholipid biosynthesis genes	NTE1	chr13	1080.15	1377.48	1362.44	1024.06	932.094	801.487	1265.68	914.589	-1.38388	0.0222921	0.997706
1775781_at	YOL119C	chrXV:94855-96361 (-) // 100.0 //	Protein with similarity to mammalian monocarboxylate permeases, which are involved in transport of monocarboxylic acids across the plasma membrane; mutant is not deficient in monocarboxylate transport	MCH4	chr15	2823.99	2118.48	2580.43	1650.69	2048.7	1421.02	2489.95	1687.53	-1.47555	0.0222942	0.997706
1774906_at	YOR107W	chrXV:521353-522283 (+) // 100.0 //	Negative regulator of glucose-induced cAMP signaling; directly activates the GTPase activity of the heterotrimeric G protein alpha subunit Gpa2p	RGS2	chr15	558.118	854.184	626.476	855.791	1396.02	1180.25	668.447	1121.33	1.67756	0.0225627	0.997706
1778035_at	YLR304C	chrXII:735213-737550 (-) // 100.0 //	Aconitase, required for the tricarboxylic acid (TCA) cycle and also independently required for mitochondrial genome maintenance; phosphorylated; component of the mitochondrial nucleoid; mutation leads to glutamate auxotrophy	ACO1	chr12	13920.7	17423.4	16548.7	9996.15	12613.3	12470.5	15891.9	11627.9	-1.36662	0.022819	0.997706
1773316_at	YEL063C	chrV:31693-33466 (-) // 100.0 //	Plasma membrane arginine permease, requires phosphatidyl ethanolamine (PE) for localization, exclusively associated with lipid rafts; mutation confers canavanine resistance	CAN1	chr5	3667.33	3578.13	3658.89	2942.12	3179.47	2738.91	3634.65	2948.16	-1.2329	0.0228694	0.997706
1772793_at	YCR065W	chrIII:229305-231000 (+) // 100.0 //	Forkhead transcription factor that drives S-phase specific expression of genes involved in chromosome segregation, spindle dynamics, and budding; suppressor of calmodulin mutants with specific SPB assembly defects; telomere maintenance role	HCM1	chr3	1212.65	1575.86	1598.59	627.487	1142.1	885.149	1450.97	859.206	-1.68874	0.0229213	0.997706
1775440_at	YPR075C	chrXVI:695733-696816 (-) // 100.0 //	Integral membrane protein that functions in the signaling branch of the high-osmolarity glycerol (HOG) pathway; interacts with Ste50p; overproduction blocks cell cycle arrest in the presence of mating pheromone	OPY2	chr16	1787.03	1892.59	1862.76	1285.58	1618.97	1437.32	1846.91	1440.85	-1.28179	0.0229327	0.997706
1776125_at	YHR061C	chrVIII:221535-222480 (-) // 100.0 //	Protein of unknown function involved in initiation of budding and cellular polarization, interacts with Cdc42p via the Cdc42/Rac-interactive binding (CRIB) domain	GIC1	chr8	1004.29	1117.22	1037.76	622.235	930.171	601.363	1051.99	703.429	-1.49554	0.0231123	0.997706
1772227_at	YJL137C	chrX:154981-156124 (-) // 100.0 //	Self-glucosylating initiator of glycogen synthesis, also glucosylates n-dodecyl-beta-D-maltoside; similar to mammalian glycogenin	GLG2	chr10	643.028	806.028	928.404	527.515	621.09	460.987	783.555	532.541	-1.47136	0.0236583	0.997706
1778556_at	YML003W	chrXIII:263482-264355 (+) // 100.0 //	---	---	chr13	18.6995	27.8053	23.0295	30.1476	38.6205	57.21	22.8772	40.5357	1.77189	0.024188	0.997706
1777269_at	YJR050W	chrX:528689-529397 (+) // 100.0 //	Member of NineTeen Complex (NTC) that contains Prp19p and stabilizes U6 snRNA in catalytic forms of spliceosome containing U2, U5, and U6 snRNAs, interacts with Prp16p to modulate splicing fidelity; isy1 syf2 cells have defective spindles	ISY1	chr10	477.884	593.845	433.464	659.82	646.022	829.522	497.313	707.124	1.42189	0.0242143	0.997706
1776507_at	YOR301W	chrXV:880962-882270 (+) // 100.0 //	Protein involved in bud site selection during bipolar budding; localization requires Rax2p; has similarity to members of the insulin-related peptide superfamily	RAX1	chr15	1268.49	1353.01	1472.36	1012.65	1176.83	872.992	1362.08	1013.27	-1.34422	0.0245747	0.997706
1779586_at	YIL106W	chrIX:166411-167441 (+) // 100.0 //	Component of the mitotic exit network; associates with and is required for the activation and Cdc15p-dependent phosphorylation of the Dbf2p kinase; required for cytokinesis and cell separation; component of the CCR4 transcriptional complex	MOB1	chr9	2582.52	2174.99	2586.1	1909.76	2024.18	1607.27	2439.72	1838.36	-1.32716	0.02459	0.997706
1772330_at	YDR414C	chrIV:1295590-1296679 (-) // 100.0 //	Predicted membrane protein required for the retention of lumenal endoplasmic reticulum proteins; mutants secrete the endogenous ER protein, BiP (Kar2p)	ERD1	chr4	1075.56	1068.25	1152.37	766.721	982.585	782.306	1098.1	838.432	-1.30972	0.0246389	0.997706
1778155_at	YJL118W	chrX:191637-192297 (+) // 100.0 //	---	---	chr10	601.167	605.596	972.889	404.666	516.257	410.378	707.536	440.95	-1.60458	0.0247368	0.997706
1773875_at	YDL024C	chrIV:408448-409855 (-) // 100.0 //	Protein of unknown function, involved in invasive and pseudohyphal growth	DIA3	chr4	203.624	206.736	221.82	163.64	185.125	149.015	210.595	165.297	-1.27404	0.0247809	0.997706
1772057_s_at	YDL248W	chrIV:1801-2953 (+) // 100.0 // /// chrX:742838-743990 (-) // 95.4 //	Protein of unknown function, member the DUP380 subfamily of conserved, often subtelomerically-encoded proteins /// Protein of unknown function, member of the DUP380 subfamily of conserved, often subtelomerically-encoded proteins; the authentic, non-tagged	COS5 /// COS7	chr10 /// chr4	1289.4	1240.38	1007.33	1709.49	1554.71	1429.82	1172.28	1560.51	1.33113	0.0251742	0.997706
1769938_at	YKL132C	chrXI:193572-194865 (-) // 100.0 //	Putative dihydrofolate synthetase; has similarity to Fol3p and to E. coli folylpolyglutamate synthetase/dihydrofolate synthetase; the authentic, non-tagged protein is detected in highly purified mitochondria in high-throughput studies	RMA1	chr11	419.228	559.636	646.987	744.938	813.987	1268.42	533.435	916.22	1.71758	0.0252278	0.997706
1774622_at	YOL146W	chrXV:48862-49447 (+) // 100.0 //	Subunit of the GINS complex (Sld5p, Psf1p, Psf2p, Psf3p), which is localized to DNA replication origins and implicated in assembly of the DNA replication machinery	PSF3	chr15	1939.59	2074.98	2079.67	1671.16	1683.61	1303.48	2030.19	1542.01	-1.31658	0.025461	0.997706
1773166_at	YDR307W	chrIV:1075861-1077850 (+) // 100.0 //	---	---	chr4	1381.02	1543.1	1516.32	1156.09	1290.9	1050.49	1478.38	1161.68	-1.27263	0.0256933	0.997706
1773728_at	YFR014C	chrVI:172528-173869 (-) // 100.0 //	Calmodulin-dependent protein kinase; may play a role in stress response, many CA++/calmodulan dependent phosphorylation substrates demonstrated in vitro, amino acid sequence similar to Cmk2p and mammalian Cam Kinase II	CMK1	chr6	482.047	683.706	513.634	705.282	802.677	1008.05	553.14	829.369	1.49939	0.0257813	0.997706
1775087_at	YCL051W	chrIII:35864-37616 (+) // 100.0 //	Protein involved in control of cell wall structure and stress response; inhibits Cbk1p protein kinase activity; overproduction confers resistance to cell-wall degrading enzymes	LRE1	chr3	511.468	580.276	425.154	639.298	667.204	698.482	501.571	667.901	1.33162	0.0260347	0.997706
1773124_at	YDR179W-A	chrIV:820015-820822 (+) // 100.0 //	---	---	chr4	1076.61	1232.65	1086.13	804.938	967.566	637.475	1129.6	791.859	-1.42653	0.0266242	0.997706
1778781_at	YOR185C	chrXV:681444-682107 (-) // 100.0 //	GTP binding protein (mammalian Ranp homolog) involved in the maintenance of nuclear organization, RNA processing and transport; interacts with Kap121p, Kap123p and Pdr6p (karyophilin betas); Gsp1p homolog that is not required for viability	GSP2	chr15	4329.63	4221.13	5021.11	3846.89	3510.13	3205.23	4510.28	3510.84	-1.28469	0.0266268	0.997706
1771982_at	YMR170C	chrXIII:601560-603081 (-) // 100.0 //	Cytoplasmic aldehyde dehydrogenase, involved in ethanol oxidation and beta-alanine biosynthesis; uses NAD+ as the preferred coenzyme; expression is stress induced and glucose repressed; very similar to Ald3p	ALD2	chr13	1013.28	1000.01	1231.6	777.654	908.539	640.335	1076.62	767.679	-1.40246	0.0273932	0.997706
1777526_at	YJL104W	chrX:227322-227772 (+) // 100.0 //	Constituent of the import motor (PAM complex) component of the Translocase of the Inner Mitochondrial membrane (TIM23 complex); forms a 1:1 subcomplex with Pam18p and inhibits its cochaperone activity; contains a J-like domain	PAM16	chr10	1454.15	1439.1	1297.77	1118.75	1208.73	1079.73	1395.15	1134.47	-1.22979	0.0274449	0.997706
1771868_at	YOR385W	chrXV:1065040-1065913 (+) // 100.0 //	---	---	chr15	3673.71	2076.57	3160.21	5666.99	3890.97	5250.61	2888.69	4873.69	1.68715	0.0274623	0.997706
1775934_at	YCR108C	chrII:6193-6394 (+) // 91.15 // /// chrIV:498-888 (+) // 91.67 // /// chrXIII:5938-6328 (+) // 91.67 // /// chrXIV:7015-7214 (+) // 90.1 // /// chrXV:440-634 (+) // 91.67 // /// chrII:812388-812778 (-) // 91.67 // /// chrIII:315993-316185 (-) // 100.0 //	---	---	chr3	24.891	26.6765	26.98	19.8441	22.6531	21.696	26.1701	21.3649	-1.22492	0.0275963	0.997706
1777885_at	YNR059W	chrXIV:736802-738545 (+) // 100.0 //	Putative alpha-1,3-mannosyltransferase, not required for protein O-glycosylation	MNT4	chr14	340.075	631.275	415.07	649.476	730.162	864.487	446.634	742.872	1.66327	0.0278832	0.997706
1770084_at	YIL009W	chrIX:339340-341425 (+) // 100.0 //	Long chain fatty acyl-CoA synthetase, activates imported fatty acids; green fluorescent protein (GFP)-fusion protein localizes to the cell periphery	FAA3	chr9	1445.78	2037.62	1637.31	957.146	1383.99	1137.22	1689.52	1146.32	-1.4739	0.0281986	0.997706
1771802_at	YER054C	chrV:262050-263697 (-) // 100.0 //	Putative regulatory subunit of the protein phosphatase Glc7p, involved in glycogen metabolism; contains a conserved motif (GVNK motif) that is also found in Gac1p, Pig1p, and Pig2p	GIP2	chr5	64.0312	32.4127	41.2535	95.8004	60.3003	98.2149	44.0741	82.7846	1.8783	0.0283563	0.997706
1777933_at	YEL005C	chrV:145905-146754 (-) // 100.0 //	Protein with a potential role in vacuolar function, as suggested by its ability to bind Vac8p; green fluorescent protein (GFP)-fusion protein localizes to the cytoplasm in a punctate pattern	VAB2	chr5	641.987	571.376	634.337	766.759	722.073	751.064	615.063	746.397	1.21353	0.0288279	0.997706
1778789_at	YNL234W	chrXIV:210233-211514 (+) // 100.0 //	---	---	chr14	837.839	628.799	642.558	849.294	996.861	986.659	696.896	941.756	1.35136	0.0291025	0.997706
1776745_at	YDL017W	chrIV:424206-425730 (+) // 100.0 //	DDK (Dbf4-dependent kinase) catalytic subunit required for firing origins and replication fork progression in mitosis through phosphorylation of Mcm2-7p complexes and Cdc45p; kinase activity correlates with cyclical DBF4 expression	CDC7	chr4	422.441	541.654	444.263	561.768	624.776	754.784	466.706	642.245	1.37612	0.0291282	0.997706
1769903_at	YLR212C	chrXII:564861-566283 (-) // 100.0 //	Gamma-tubulin, involved in nucleating microtubules from both the cytoplasmic and nuclear faces of the spindle pole body	TUB4	chr12	1940.1	2195.28	2543.56	1664.79	1657.38	1047.28	2212.56	1424.26	-1.55343	0.0293349	0.997706
1775213_at	YJR131W	chrX:667634-669284 (+) // 100.0 //	Alpha-1,2-mannosidase involved in ER quality control; catalyzes the removal of one mannose residue from Man9GlcNAc to produce a single isomer of Man8GlcNAc in N-linked oligosaccharide biosynthesis; integral to ER membrane	MNS1	chr10	588.846	513.569	809.584	400.768	485.776	377.104	625.554	418.746	-1.49388	0.0295461	0.997706
1778304_at	YDL091C	chrIV:293391-294759 (-) // 100.0 //	UBX (ubiquitin regulatory X) domain-containing protein that interacts with Cdc48p, green fluorescent protein (GFP)-fusion protein localizes to the cytoplasm in a punctate pattern	UBX3	chr4	350.44	433.488	299.545	535.376	442.349	691.399	356.98	547.013	1.53233	0.0302722	0.997706
1776151_at	YGL236C	chrVII:53755-55796 (-) // 100.0 //	Mitochondrial protein, forms a heterodimer complex with Mss1p that performs the 5-carboxymethylaminomethyl modification of the wobble uridine base in mitochondrial tRNAs; required for respiration in paromomycin-resistant 15S rRNA mutants	MTO1	chr7	1389.22	1412.46	1968.93	1231.75	1103.2	1050.01	1569.08	1125.77	-1.39379	0.0303152	0.997706
1769997_at	YAL067C	chrI:7235-9017 (-) // 100.0 //	Putative permease, member of the allantoate transporter subfamily of the major facilitator superfamily; mutation confers resistance to ethionine sulfoxide	SEO1	chr1	90.6224	130.225	78.6464	62.6286	65.4567	69.4347	97.5432	65.7801	-1.48287	0.0305501	0.997706
1773989_at	YJL091C	chrX:261074-262547 (-) // 100.0 //	Protein involved in the inositol acylation of glucosaminyl phosphatidylinositol (GlcN-PI) to form glucosaminyl(acyl)phosphatidylinositol (GlcN(acyl)PI), an intermediate in the biosynthesis of glycosylphosphatidylinositol (GPI) anchors	GWT1	chr10	3540.34	3035.54	3485.89	2857.78	2477.12	1917.2	3345.95	2385.21	-1.40276	0.0306266	0.997706
1775884_at	YLR084C	chrXII:296589-300252 (-) // 100.0 //	N-glycosylated protein involved in the maintenance of bud site selection during bipolar budding; localization requires Rax1p; RAX2 mRNA stability is regulated by Mpt5p	RAX2	chr12	656.867	1408.77	925.987	417.689	607.923	558.385	949.84	521.437	-1.82159	0.0311865	0.997706
1770290_at	YMR257C	chrXIII:779627-782030 (-) // 100.0 //	Mitochondrial translational activator specific for the COX2 mRNA; located in the mitochondrial inner membrane	PET111	chr13	835.332	763.838	746.664	636.614	628.483	443.467	781.049	561.924	-1.38996	0.0314744	0.997706
1774340_at	YJL155C	chrX:129281-130640 (-) // 100.0 //	Fructose-2,6-bisphosphatase, required for glucose metabolism	FBP26	chr10	821.141	567.001	533.51	1137.9	807.994	953.615	628.575	957.056	1.52258	0.0315053	0.997706
1778498_at	YBR139W	chrII:515657-517184 (+) // 100.0 //	---	---	chr2	5557.46	6558.16	6893.88	5028.62	5110.72	5017.54	6310.33	5052.21	-1.24902	0.0317349	0.997706
1771757_at	YER024W	chrV:202190-204962 (+) // 100.0 //	Carnitine acetyltransferase; has similarity to Yat1p, which is a carnitine acetyltransferase associated with the mitochondrial outer membrane	YAT2	chr5	807.431	1427.99	1543.15	546.293	904.519	527.153	1211.77	638.64	-1.89742	0.0320498	0.997706
1769674_at	YPL119C	chrXVI:324409-326263 (-) // 100.0 //	Putative ATP-dependent RNA helicase of the DEAD-box protein family; mutants show reduced stability of the 40S ribosomal subunit scanning through 5' untranslated regions of mRNAs	DBP1	chr16	411.045	274.584	358.987	244.154	267.477	224.49	343.475	244.758	-1.40333	0.0320604	0.997706
1770319_at	YFR030W	chrVI:213299-216407 (+) // 100.0 //	Subunit alpha of assimilatory sulfite reductase, which converts sulfite into sulfide	MET10	chr6	733.322	1234.27	985.767	537.476	758.757	546.49	962.705	606.288	-1.58786	0.0322429	0.997706
1774172_at	YNL006W	chrXIV:620068-620980 (+) // 100.0 //	Protein required for the transport of amino acid permease Gap1p from the Golgi to the cell surface; component of the TOR signaling pathway; associates with both Tor1p and Tor2p; contains a WD-repeat	LST8	chr14	1945.88	1771.5	2143.65	2298.27	2422.4	2538.49	1947.76	2417.67	1.24124	0.0323226	0.997706
1771551_at	YDR520C	chrIV:1481077-1483396 (-) // 100.0 //	Putative Zn(II)2Cys6 motif containing transcription factor; non-essential gene identified in a screen for mutants with increased levels of rDNA transcription; similar to S. kluyveri Urc2p involved in uracil catabolism	URC2	chr4	741.375	897.73	828.077	650.431	704.285	607.815	819.892	653.009	-1.25555	0.0327725	0.997706
1778832_at	YIR042C	chrIX:435269-435980 (-) // 100.0 //	---	---	chr9	46.0806	40.1509	51.6199	314.759	78.2617	88.9123	45.7088	129.865	2.84114	0.0328262	0.997706
1779159_at	YOR288C	chrXV:852119-853076 (-) // 100.0 //	Member of the protein disulfide isomerase (PDI) family; interacts with and inhibits the chaperone activity of Cne1p; MPD1 overexpression in a pdi1 null mutant suppresses defects in Pdi1p functions such as carboxypeptidase Y maturation	MPD1	chr15	3112.89	2704.33	2855.94	2491.03	2365.38	2046.54	2886.09	2293.13	-1.2586	0.0330008	0.997706
1771915_at	YGL062W	chrVII:385198-388735 (+) // 100.0 //	Pyruvate carboxylase isoform, cytoplasmic enzyme that converts pyruvate to oxaloacetate; highly similar to isoform Pyc2p but differentially regulated; mutations in the human homolog are associated with lactic acidosis	PYC1	chr7	7045.32	9986.49	10648	4609.3	6867.87	6393.9	9082.04	5871.04	-1.54693	0.0332804	0.997706
1775518_at	YHR074W	chrVIII:246194-248339 (+) // 100.0 //	Glutamine-dependent NAD(+) synthetase, essential for the formation of NAD(+) from nicotinic acid adenine dinucleotide	QNS1	chr8	3058.99	2641.93	3710.83	2180.99	2574.19	2109.85	3106.99	2279.66	-1.36291	0.0334079	0.997706
1777888_at	YHR151C	chrVIII:399270-400851 (-) // 100.0 //	Protein of unknown function; mtc6 is synthetically sick with cdc13-1	MTC6	chr8	1727.49	1738.55	1971.19	1573.41	1287.92	979.907	1809.03	1256.94	-1.43919	0.0337866	0.997706
1780101_at	YJL106W	chrX:221385-223323 (+) // 100.0 //	Serine/threonine protein kinase involved in activation of meiosis, associates with Ime1p and mediates its stability, activates Ndt80p; IME2 expression is positively regulated by Ime1p	IME2	chr10	91.2194	120.054	62.2576	151.881	124.024	226.035	88.0127	162.079	1.84153	0.0339455	0.997706
1771940_at	YGR239C	chrVII:969191-970058 (-) // 100.0 //	Peroxin required for targeting of peroxisomal matrix proteins containing PTS2; interacts with Pex7p; partially redundant with Pex18p	PEX21	chr7	945.388	1552.85	1557.63	563.561	982.269	797.868	1317.42	761.537	-1.73	0.034481	0.997706
1774080_at	YMR278W	chrXIII:822761-824630 (+) // 100.0 //	Phosphoglucomutase, catalyzes interconversion of glucose-1-phosphate and glucose-6-phospate; transcription induced in response to stress; green fluorescent protein (GFP)-fusion protein localizes to the cytoplasm and nucleus; non-essential	PGM3	chr13	616.355	1045.26	824.973	1162.25	1404.59	1119.28	810.024	1222.4	1.50913	0.0346485	0.997706
1772854_at	YOL017W	chrXV:292529-294674 (+) // 100.0 //	Protein involved in telomeric and mating-type locus silencing, interacts with Sir2p and also interacts with the Gal11p, which is a component of the RNA pol II mediator complex	ESC8	chr15	290.904	461.282	339.138	201.067	228.055	285.692	357.015	235.718	-1.51459	0.0348269	0.997706
1776022_at	YOR136W	chrXV:580250-581360 (+) // 100.0 //	Subunit of mitochondrial NAD(+)-dependent isocitrate dehydrogenase, which catalyzes the oxidation of isocitrate to alpha-ketoglutarate in the TCA cycle; phosphorylated	IDH2	chr15	11149.9	14194.1	12824.8	8903.82	10947.5	9461.34	12661.8	9733.88	-1.30082	0.0349155	0.997706
1778515_at	YNR045W	chrXIV:706140-707610 (+) // 100.0 //	Mitochondrial translational activator specific for the COX3 mRNA, acts together with Pet54p and Pet122p; located in the mitochondrial inner membrane	PET494	chr14	697.823	748.795	755.38	900.923	937.832	823.832	733.473	886.219	1.20825	0.0350497	0.997706
1778003_at	YNL078W	chrXIV:479768-480992 (+) // 100.0 //	Protein localized in the bud neck at G2/M phase; physically interacts with septins; possibly involved in a mitotic signaling network	NIS1	chr14	1082.13	1107.45	1761.06	591.969	1037.45	664.663	1282.73	741.786	-1.72921	0.0352242	0.997706
1769750_at	YDR253C	chrIV:963986-964562 (-) // 100.0 //	Zinc-finger DNA-binding protein, involved in transcriptional regulation of the methionine biosynthetic genes, similar to Met31p	MET32	chr4	79.4704	92.4879	65.814	62.8861	58.5281	56.5999	78.4989	59.2794	-1.32421	0.0352328	0.997706
1778398_at	YNR040W	chrXIV:699691-700462 (+) // 100.0 //	---	---	chr14	992.971	1173.4	1353.5	935.702	892.262	863.552	1163.94	896.624	-1.29814	0.0354219	0.997706
1775030_at	YHR110W	chrVIII:332284-332923 (+) // 100.0 //	Protein with similarity to Emp24p and Erv25p, member of the p24 family involved in ER to Golgi transport	ERP5	chr8	3553.84	3430.49	3989.82	3180.04	2800.83	2236.82	3650.3	2710.79	-1.34655	0.0355867	0.997706
1770154_at	YML102W	chrXIII:68293-69700 (+) // 100.0 //	Component of the chromatin assembly complex (with Rlf2p and Msi1p) that assembles newly synthesized histones onto recently replicated DNA, required for building functional kinetochores, conserved from yeast to humans	CAC2	chr13	1317.51	1071	1575.86	1016.29	955.651	688.496	1305.24	874.455	-1.49261	0.0357505	0.997706
1776964_at	YHR105W	chrVIII:324768-325413 (+) // 100.0 //	Endosomal protein of unknown function that contains a phox (PX) homology domain and binds to both phosphatidylinositol-3-phosphate (PtdIns(3)P) and proteins involved in ER-Golgi or vesicular transport	YPT35	chr8	100.654	98.6536	94.0826	106.948	130.156	143.32	97.7565	125.886	1.28775	0.0358348	0.997706
1780070_at	YBR046C	chrII:330504-331509 (-) // 100.0 //	NADPH-dependent quinone reductase, GFP-tagged protein localizes to the cytoplasm and nucleus; has similarity to E. coli quinone oxidoreductase and to human zeta-crystallin	ZTA1	chr2	1957.15	1332.67	1815.34	1326.75	1210.15	1091.15	1679.02	1205.4	-1.39293	0.0359102	0.997706
1772188_at	YOR059C	chrXV:438907-440260 (-) // 100.0 //	---	---	chr15	423.788	516.64	369.136	674.654	506.427	838.395	432.351	659.167	1.52461	0.0362598	0.997706
1773477_at	YJR119C	chrX:644294-646481 (-) // 100.0 //	JmjC domain family histone demethylase specific for H3-K4 (histone H3 Lys4); removes methyl groups specifically added by Set1p methyltransferase; protein levels regulated by Not4p (E3 ubiquitin ligase) polyubiquitin-mediated degradation	JHD2	chr10	465.986	375.164	363.968	343.761	292.225	279.817	399.231	304.06	-1.313	0.0363398	0.997706
1771019_at	YOR137C	chrXV:581813-583682 (-) // 100.0 //	Protein of unassigned function involved in activation of the Pma1p plasma membrane H+-ATPase by glucose	SIA1	chr15	764.196	522.487	528.872	1010.46	812.909	774.145	595.509	859.891	1.44396	0.0364181	0.997706
1771763_at	YER163C	chrV:503078-503777 (-) // 100.0 //	---	---	chr5	2227.49	2552.13	2965.06	2033.32	2093.37	1813.41	2563.86	1976.04	-1.29746	0.0365787	0.997706
1773168_at	YGL162W	chrVII:198143-199043 (+) // 100.0 //	Transcription factor of the Zn[II]2Cys6 family involved in sterol uptake; involved in induction of hypoxic gene expression	SUT1	chr7	980.459	957.278	1017.25	689.743	912.379	657.577	984.645	745.157	-1.3214	0.0365964	0.997706
1776764_at	YAL037W	chrI:74020-74824 (+) // 100.0 //	---	---	chr1	153.303	250.32	153.024	250.82	322.972	264.355	180.424	277.701	1.53916	0.0367495	0.997706
1779027_at	YMR152W	chrXIII:563094-564192 (+) // 100.0 //	Protein of unknown function; null mutant displays sensitivity to DNA damaging agents; the authentic, non-tagged protein is detected in highly purified mitochondria in high-throughput studies	YIM1	chr13	2443.59	2772.2	2870.86	2204.75	2322.46	1958.22	2689.09	2156.39	-1.24709	0.036885	0.997706
1779057_at	YPL186C	chrXVI:194510-195425 (-) // 100.0 //	Protein that interacts with Ulp1p, a Ubl (ubiquitin-like protein)-specific protease for Smt3p protein conjugates; detected in a phosphorylated state in the mitochondrial outer membrane; also detected in ER and nuclear envelope	UIP4	chr16	376.711	222.771	165.521	620.194	326.07	607.095	240.379	496.934	2.0673	0.0369078	0.997706
1773120_at	YER095W	chrV:349975-351178 (+) // 100.0 //	Strand exchange protein, forms a helical filament with DNA that searches for homology; involved in the recombinational repair of double-strand breaks in DNA during vegetative growth and meiosis; homolog of Dmc1p and bacterial RecA protein	RAD51	chr5	1766.15	1754.95	2173.49	1688.1	1199.74	1041.06	1888.6	1282.28	-1.47286	0.0369234	0.997706
1780240_at	YNL312W	chrXIV:48285-49215 (+) // 100.0 //	Subunit of heterotrimeric Replication Protein A (RPA), which is a highly conserved single-stranded DNA binding protein involved in DNA replication, repair, and recombination	RFA2	chr14	3803.16	4266.1	5113.04	3576.36	3247.38	2379.3	4361.17	3023.07	-1.44261	0.0374214	0.997706
1776088_at	YNR009W	chrXIV:642691-643441 (+) // 100.0 //	Transcriptional co-repressor of MBF (MCB binding factor)-regulated gene expression; Nrm1p associates stably with promoters via MBF to repress transcription upon exit from G1 phase	NRM1	chr14	1116.54	1942.05	1836.85	603.185	1288.59	709.791	1585.15	820.148	-1.93275	0.0375946	0.997706
1778709_at	YIL084C	chrIX:202272-203256 (-) // 100.0 //	Component of the Rpd3p/Sin3p deacetylase complex required for its structural integrity and catalytic activity, involved in transcriptional silencing and required for sporulation; cells defective in SDS3 display pleiotropic phenotypes	SDS3	chr9	78.8837	123.093	92.9681	131.766	127.739	175.978	96.6515	143.639	1.48616	0.0376576	0.997706
1774396_at	YER020W	chrV:195166-196516 (+) // 100.0 //	Nucleotide binding alpha subunit of the heterotrimeric G protein that interacts with the receptor Gpr1p, has signaling role in response to nutrients; green fluorescent protein (GFP)-fusion protein localizes to the cell periphery	GPA2	chr5	2137.74	1873.14	2275.05	2370.49	2720.02	3057.13	2088.43	2701.23	1.29341	0.0378773	0.997706
1777571_at	YGR102C	chrVII:694587-695139 (-) // 100.0 //	---	---	chr7	1413.58	1548.11	1522.21	1077.07	1375.32	1090.22	1493.42	1173.25	-1.27294	0.0381878	0.997706
1771514_at	YOR349W	chrXV:989785-992830 (+) // 100.0 //	Tubulin folding factor D involved in beta-tubulin (Tub2p) folding; isolated as mutant with increased chromosome loss and sensitivity to benomyl	CIN1	chr15	212.272	240.399	231.436	170.94	177.154	205.383	227.717	183.908	-1.23821	0.0382472	0.997706
1772712_at	YIL140W	chrIX:85365-87837 (+) // 100.0 //	Integral plasma membrane protein required for axial budding in haploid cells, localizes to the incipient bud site and bud neck; glycosylated by Pmt4p; potential Cdc28p substrate	AXL2	chr9	957.237	1531.17	1226.96	571.867	994.154	736.862	1215.98	748.215	-1.62517	0.0382503	0.997706
1774885_at	YJL172W	chrX:97730-99461 (+) // 100.0 //	Vacuolar carboxypeptidase yscS; expression is induced under low-nitrogen conditions	CPS1	chr10	3856.97	4439.88	4603.27	2398.23	3234.86	3682.31	4287.73	3056.79	-1.40264	0.0389773	0.997706
1778720_at	YDR214W	chrIV:892872-893925 (+) // 100.0 //	Co-chaperone that binds to Hsp82p and activates its ATPase activity; similar to Hch1p; expression is regulated by stresses such as heat shock	AHA1	chr4	5413.89	4718.77	5317.15	4277.16	4114.7	2877.29	5140.53	3699.46	-1.38948	0.039177	0.997706
1772921_at	YLR352W	chrXII:831114-833538 (+) // 100.0 //	---	---	chr12	821.817	891.192	916.18	494.641	741.437	697.5	875.462	634.766	-1.37919	0.0397191	0.997706
1775746_at	YPL172C	chrXVI:224351-225740 (-) // 100.0 //	Heme A:farnesyltransferase, catalyzes the first step in the conversion of protoheme to the heme A prosthetic group required for cytochrome c oxidase activity; human ortholog is associated with mitochondrial disorders	COX10	chr16	779.975	772.448	803.441	649.011	667.821	470.822	785.175	588.737	-1.33366	0.0400806	0.997706
1769850_at	YPL127C	chrXVI:308826-309603 (-) // 100.0 //	Histone H1, a linker histone required for nucleosome packaging at restricted sites; suppresses DNA repair involving homologous recombination; not required for telomeric silencing, basal transcriptional repression, or efficient sporulation	HHO1	chr16	5310.22	5099.33	6009.34	4553.22	4623.97	3630.59	5459.3	4243.97	-1.28643	0.0400869	0.997706
1773607_at	YJL141C	chrX:147963-150387 (-) // 100.0 //	Serine-threonine protein kinase that is part of a glucose-sensing system involved in growth control in response to glucose availability; translocates from the cytoplasm to the nucleus and phosphorylates Pop2p in response to a glucose signal	YAK1	chr10	3384.01	2046.15	2288.65	3673.47	3352.49	4061.68	2511.62	3684.36	1.46688	0.0401225	0.997706
1772865_at	YOL128C	chrXV:78351-79479 (-) // 100.0 //	Protein kinase related to mammalian glycogen synthase kinases of the GSK-3 family; GSK-3 homologs (Mck1p, Rim11p, Mrk1p, Ygk3p) are involved in control of Msn2p-dependent transcription of stress responsive genes and in protein degradation	YGK3	chr15	523.745	735.741	720.117	475.929	529.309	441.639	652.24	480.959	-1.35613	0.0401777	0.997706
1772517_at	YKL062W	chrXI:322871-324764 (+) // 100.0 //	Transcriptional activator related to Msn2p; activated in stress conditions, which results in translocation from the cytoplasm to the nucleus; binds DNA at stress response elements of responsive genes, inducing gene expression	MSN4	chr11	944.716	791.279	479.407	1027.45	1420.3	3087.34	710.283	1651.54	2.32523	0.0405961	0.997706
1777214_at	YNL162W-A	chrXIV:330330-330549 (+) // 100.0 //	---	---	chr14	436.983	585.581	488.82	379.987	417.116	372.654	500.096	389.441	-1.28413	0.0406941	0.997706
1773073_at	YOR306C	chrXV:889864-891430 (-) // 100.0 //	Plasma membrane riboflavin transporter; facilitates the uptake of vitamin B2; required for FAD-dependent processes; sequence similarity to mammalian monocarboxylate permeases, however mutants are not deficient in monocarboxylate transport	MCH5	chr15	997.804	937.115	978.436	1381.5	1131.34	2126.48	970.699	1492.28	1.53728	0.0411398	0.997706
1778746_at	YIL036W	chrIX:285664-287428 (+) // 100.0 //	Basic leucine zipper (bZIP) transcription factor of the ATF/CREB family, proposed to be a regulator of oleate responsive genes; involved in utilization of non-optimal carbon sources and chromosome stability	CST6	chr9	838.63	698.416	640.184	842.966	958.097	1187.36	721.042	986.059	1.36754	0.0414569	0.997706
1770288_at	YBR240C	chrII:700484-701837 (-) // 100.0 //	Zinc finger protein of the Zn(II)2Cys6 type, probable transcriptional activator of thiamine biosynthetic genes	THI2	chr2	742.882	724.409	550.706	562.155	491.987	437.294	666.717	494.532	-1.34818	0.0415626	0.997706
1775076_at	YNL072W	chrXIV:490317-491241 (+) // 100.0 //	Ribonuclease H2 catalytic subunit, removes RNA primers during Okazaki fragment synthesis; homolog of RNAse HI (the S. cerevisiae homolog of mammalian RNAse HII is RNH1); related to human AGS4 that causes Aicardi-Goutieres syndrome	RNH201	chr14	677.732	708.426	894.772	543.777	650.435	443.877	754.507	539.433	-1.3987	0.0417956	0.997706
1770871_at	YBR135W	chrII:504847-505300 (+) // 100.0 //	Cyclin-dependent protein kinase regulatory subunit and adaptor; modulates proteolysis of M-phase targets through interactions with the proteasome; role in transcriptional regulation, recruiting proteasomal subunits to target gene promoters	CKS1	chr2	4277.6	4099.26	5288.96	3736.94	3605.32	2768.05	4526.56	3341.08	-1.35482	0.04181	0.997706
1770625_x_at	YNR072W	chrXIV:772656-774351 (+) // 100.0 // /// chrV:21536-23186 (-) // 94.75 //	Hexose transporter, up-regulated in media containing raffinose and galactose at pH 7.7 versus pH 4.7, repressed by high levels of glucose	HXT17	chr14	18.0655	19.6457	17.9695	26.3244	19.9433	25.7788	18.544	23.838	1.28548	0.0419776	0.997706
1772651_at	YDR222W	chrIV:910050-911298 (+) // 100.0 //	---	---	chr4	2474.79	2610.75	2291.63	2885.73	3339.58	2832.65	2455.5	3010.94	1.22622	0.0420244	0.997706
1775279_at	YLR203C	chrXII:550651-551962 (-) // 100.0 //	Specific translational activator for the mitochondrial COX1 mRNA; loosely associated with the matrix face of the mitochondrial inner membrane; influences both COX1 mRNA translation and Cox1p assembly into cytochrome c oxidase	MSS51	chr12	2878.54	2346.15	3623.54	1765.85	2353.27	2040.96	2903.14	2039.36	-1.4236	0.0427783	0.997706
1774817_at	YOR386W	chrXV:1066836-1068534 (+) // 100.0 //	DNA photolyase involved in photoreactivation, repairs pyrimidine dimers in the presence of visible light; induced by DNA damage; regulated by transcriptional repressor Rph1p	PHR1	chr15	186.768	112.964	106.749	312.522	162.968	244.494	131.072	231.78	1.76833	0.0435339	0.997706
1774151_at	YNL219C	chrXIV:235996-237664 (-) // 100.0 //	Mannosyltransferase, involved in N-linked glycosylation; catalyzes the transfer of mannose from Dol-P-Man to lipid-linked oligosaccharides; mutation of the human ortholog causes type 1 congenital disorders of glycosylation	ALG9	chr14	3448.08	3773.4	3934.9	2822.92	3402.26	2713.91	3713.08	2964.97	-1.25237	0.0436964	0.997706
1775014_at	YML128C	chrXIII:15135-16677 (-) // 100.0 //	Protein of unknown function; mutant is defective in directing meiotic recombination events to homologous chromatids; the authentic, non-tagged protein is detected in highly purified mitochondria and is phosphorylated	MSC1	chr13	1304.15	1194.86	1031.8	2682.85	1301.67	1989.94	1171.55	1908.34	1.62889	0.0441716	0.997706
1772375_at	YOL140W	chrXV:58758-60030 (+) // 100.0 //	Acetylornithine aminotransferase, catalyzes the fourth step in the biosynthesis of the arginine precursor ornithine	ARG8	chr15	6888.69	7891.33	8556.7	6261.41	6606.31	4923.21	7747.96	5883.26	-1.31694	0.0444082	0.997706
1772307_at	YML016C	chrXIII:239457-241536 (-) // 100.0 //	Serine/threonine protein phosphatase Z, isoform of Ppz2p; involved in regulation of potassium transport, which affects osmotic stability, cell cycle progression, and halotolerance	PPZ1	chr13	1714.56	1494.66	1293.07	1898.18	1811.48	1917.6	1490.83	1875.03	1.25775	0.0444795	0.997706
1770898_at	YAL010C	chrI:134185-135667 (-) // 100.0 //	Subunit of both the ERMES complex that links the ER to mitochondria, and of the mitochondrial sorting and assembly machinery (SAM complex) that functions in import and assembly of outer membrane beta-barrel proteins	MDM10	chr1	567.278	628.22	507.96	856.04	661.374	692.068	565.695	731.762	1.29356	0.0447652	0.997706
1775480_at	YLR438W	chrXII:1012497-1013772 (+) // 100.0 //	L-ornithine transaminase (OTAse), catalyzes the second step of arginine degradation, expression is dually-regulated by allophanate induction and a specific arginine induction process; not nitrogen catabolite repression sensitive	CAR2	chr12	2647.82	1628.49	3505.01	1853.62	1261.65	927.997	2472.41	1294.7	-1.90958	0.0448322	0.997706
1772126_at	YBR040W	chrII:316967-317864 (+) // 100.0 //	Integral membrane protein required for efficient mating; may participate in or regulate the low affinity Ca2+ influx system, which affects intracellular signaling and cell-cell fusion during mating	FIG1	chr2	108.704	53.0553	67.6821	42.2617	51.248	42.1071	73.0818	45.0108	-1.62365	0.0449864	0.997706
1772365_at	YLR108C	chrXII:366667-368125 (-) // 100.0 //	---	---	chr12	1473.15	1240.32	1108.5	1143.8	815.07	805.083	1265.24	908.75	-1.39227	0.0452643	0.997706
1775015_at	YEL032W	chrV:86936-89852 (+) // 100.0 //	Protein involved in DNA replication; component of the Mcm2-7 hexameric complex that binds chromatin as a part of the pre-replicative complex	MCM3	chr5	1048.64	1304.15	1506.16	625.327	1114.65	790.06	1272.37	819.659	-1.5523	0.0452667	0.997706
1778079_at	YGR142W	chrVII:772458-773691 (+) // 100.0 //	v-SNARE binding protein that facilitates specific protein retrieval from a late endosome to the Golgi; modulates arginine uptake, possible role in mediating pH homeostasis between the vacuole and plasma membrane H(+)-ATPase	BTN2	chr7	3930.01	906.351	2665.25	4521.15	5281.4	14244.5	2117.43	6980.43	3.29666	0.0455746	0.997706
1779399_at	YPL274W	chrXVI:22937-24701 (+) // 100.0 //	High-affinity S-adenosylmethionine permease, required for utilization of S-adenosylmethionine as a sulfur source; has similarity to S-methylmethionine permease Mmp1p	SAM3	chr16	2647.82	1972.73	3087.8	1884.28	1781.79	1007.47	2526.63	1501.1	-1.68316	0.0455846	0.997706
1774045_at	YDR098C	chrIV:644175-645033 (-) // 100.0 //	Hydroperoxide and superoxide-radical responsive glutathione-dependent oxidoreductase; monothiol glutaredoxin subfamily member along with Grx4p and Grx5p; protects cells from oxidative damage	GRX3	chr4	5551.59	5907.8	5517.8	4610.32	5156.79	4125.75	5656.52	4611.75	-1.22653	0.045694	0.997706
1770456_at	YDR001C	chrIV:450217-452473 (-) // 100.0 //	Neutral trehalase, degrades trehalose; required for thermotolerance and may mediate resistance to other cellular stresses; may be phosphorylated by Cdc28p	NTH1	chr4	2145.65	1892.38	1941.51	2285.07	2376.31	2421.46	1990.2	2360.37	1.18597	0.0461	0.997706
1775369_s_at	YGR138C	chrVII:763766-765611 (-) // 100.0 // /// chrXVI:837920-839242 (-) // 70.41 //	Polyamine transport protein specific for spermine; localizes to the plasma membrane; transcription of TPO2 is regulated by Haa1p; member of the major facilitator superfamily /// Polyamine transport protein specific for spermine; localizes to the plasma me	TPO2 /// TPO3	chr16 /// chr7	12566.4	9271.96	12924.7	15147.3	15531.3	14356.7	11461.4	15003.4	1.309	0.0463339	0.997706
1778111_at	YDR384C	chrIV:1241196-1242024 (-) // 100.0 //	Plasma membrane protein, regulation pattern suggests a possible role in export of ammonia from the cell; phosphorylated in mitochondria; member of the TC 9.B.33 YaaH family of putative transporters	ATO3	chr4	4848	5374.9	5324.06	3884.91	4807.46	3615.77	5176.28	4071.94	-1.27121	0.046383	0.997706
1774610_at	YOR350C	chrXV:992860-994852 (-) // 100.0 //	Mitochondrial protein similar to Lucilia illustris mitochondrial cytochrome oxidase	MNE1	chr15	287.616	364.092	287.487	394.154	394.987	375.88	311.086	388.239	1.248	0.046554	0.997706
1776550_at	YDR171W	chrIV:806618-807746 (+) // 100.0 //	Small heat shock protein (sHSP) with chaperone activity; forms barrel-shaped oligomers that suppress unfolded protein aggregation; involved in cytoskeleton reorganization after heat shock	HSP42	chr4	6942.82	1670.7	4449.91	6998.51	9877.38	13714.1	3723.13	9823.35	2.6384	0.0468617	0.997706
1774160_at	YER027C	chrV:208977-210231 (-) // 100.0 //	One of three possible beta-subunits of the Snf1 kinase complex, allows nuclear localization of the Snf1 kinase complex in the presence of a nonfermentable carbon source; contains glycogen-binding domain	GAL83	chr5	2198.06	2079.88	2247.48	1478.58	1993.2	1721.5	2173.95	1718.22	-1.26521	0.0469278	0.997706
1777795_at	YAL043C	chrI:58695-61053 (-) // 100.0 //	Subunit of holo-CPF, a multiprotein complex and functional homolog of mammalian CPSF, required for the cleavage and polyadenylation of mRNA and snoRNA 3' ends; involved in pre-tRNA processing; binds to the phosphorylated CTD of RNAPII	PTA1	chr1	1175.48	872.057	1509.62	830.572	857.946	649.078	1156.62	773.303	-1.49566	0.0469693	0.997706
1771288_at	YGR053C	chrVII:594989-595841 (-) // 100.0 //	---	---	chr7	216.125	169.514	106.116	405.525	190.256	393.1	157.24	311.855	1.98331	0.0470149	0.997706
1771949_at	YMR196W	chrXIII:655074-658341 (+) // 100.0 //	---	---	chr13	858.783	797.126	1070.75	618.926	779.801	670.951	901.648	686.707	-1.31301	0.0472536	0.997706
1779413_at	YNL277W	chrXIV:117348-118809 (+) // 100.0 //	L-homoserine-O-acetyltransferase, catalyzes the conversion of homoserine to O-acetyl homoserine which is the first step of the methionine biosynthetic pathway	MET2	chr14	136.875	133.125	113.499	114.607	62.4131	39.5717	127.405	65.6576	-1.94046	0.0473667	0.997706
1778096_at	YHR172W	chrVIII:448334-450806 (+) // 100.0 //	Component of the microtubule-nucleating Tub4p (gamma-tubulin) complex; interacts with Spc110p at the spindle pole body (SPB) inner plaque and with Spc72p at the SPB outer plaque	SPC97	chr8	370.025	505.654	446.252	358.48	339.041	333.154	437.073	343.401	-1.27278	0.0474409	0.997706
1777845_at	YOR227W	chrXV:762825-766566 (+) // 100.0 //	Protein of unknown function required for proliferation or remodeling of the ER that is caused by overexpression of Hmg2p; may interact with ribosomes, based on co-purification experiments	HER1	chr15	564.973	507.924	536.973	462.849	466.981	434.026	536.134	454.4	-1.17987	0.0474914	0.997706
1772850_at	YJR008W	chrX:452422-453439 (+) // 100.0 //	---	---	chr10	3449.37	1819.47	2080.69	3937.22	3211.26	3995.37	2354.82	3696.39	1.56978	0.0475079	0.997706
1779455_at	YLR329W	chrXII:786730-787333 (+) // 100.0 //	Protein involved in early stages of meiotic recombination; required for chromosome synapsis; forms a complex with Rec104p and Spo11p necessary during the initiation of recombination	REC102	chr12	77.6349	78.1909	63.5172	89.4514	88.2341	89.5892	72.783	89.0887	1.22403	0.0475827	0.997706
1778578_at	YDL115C	chrIV:253994-254717 (-) // 100.0 //	Protein involved in transcription from polymerase II promoters; interacts with with most of the polymerase II subunits; nucleo-cytoplasmic shuttling protein; deletion causes hypersensitivity to the K1 killer toxin	IWR1	chr4	478.714	509.471	343.699	650.037	516.53	733.666	437.594	626.795	1.43236	0.0477376	0.997706
1772617_at	YHR188C	chrVIII:482004-483837 (-) // 100.0 //	Transmembrane protein subunit of the glycosylphosphatidylinositol transamidase complex that adds GPIs to newly synthesized proteins; human PIG-Tp homolog	GPI16	chr8	2520.38	2362.02	3257.97	1862.15	2259.63	2027.82	2686.66	2043.46	-1.31482	0.0479764	0.997706
1774460_at	YJL181W	chrX:85657-87493 (+) // 100.0 //	---	---	chr10	930.32	1433.76	1321.69	866.228	963.202	776.399	1208	865.266	-1.39615	0.0482223	0.997706
1769617_at	YBR157C	chrII:553536-554304 (-) // 100.0 //	Protein of unknown function; null mutation does not confer any obvious defects in growth, spore germination, viability, or carbohydrate utilization	ICS2	chr2	770.192	713.487	861.274	611.535	699.354	534.227	779.292	611.335	-1.27474	0.0482295	0.997706
1778561_at	YOR219C	chrXV:752214-755010 (-) // 100.0 //	Dipeptidyl aminopeptidase, Golgi integral membrane protein that cleaves on the carboxyl side of repeating -X-Ala- sequences, required for maturation of alpha factor, transcription is induced by a-factor	STE13	chr15	732.73	978.878	689.373	982.937	1036.61	1459.47	790.718	1141.41	1.44354	0.0482413	0.997706
1776908_at	YNL131W	chrXIV:378768-379227 (+) // 100.0 //	Component of the TOM (translocase of outer mitochondrial membrane) complex responsible for initial import of mitochondrially directed proteins; acts as a receptor for precursor proteins and mediates interaction between TOM and TIM complexes	TOM22	chr14	5898.89	5433.41	5493.61	4803.91	4930.07	4621.72	5604.62	4783.33	-1.17173	0.0484335	0.997706
1778446_at	YPL088W	chrXVI:381961-382990 (+) // 100.0 //	---	---	chr16	718.364	851.684	831.973	939.95	944.913	1215.76	798.429	1025.92	1.28494	0.048684	0.997706
1772284_at	YLR225C	chrXII:587696-588920 (-) // 100.0 //	---	---	chr12	2584.82	2118.18	1315.79	3275.09	2565.87	3685.17	1931.22	3140.33	1.62605	0.0487062	0.997706
1777114_at	YPR120C	chrXVI:773872-775180 (-) // 100.0 //	B-type cyclin involved in DNA replication during S phase; activates Cdc28p to promote initiation of DNA synthesis; functions in formation of mitotic spindles along with Clb3p and Clb4p; most abundant during late G1 phase	CLB5	chr16	625.654	737.647	722.281	612.713	556.907	549.03	693.384	572.21	-1.21176	0.048821	0.997706
1773129_at	YLL002W	chrXII:146289-147600 (+) // 100.0 //	Histone acetyltransferase critical for cell survival in the presence of DNA damage during S phase; acetylates H3-K56 and H3-K9; involved in non-homologous end joining and in regulation of Ty1 transposition; interacts physically with Vps75p	RTT109	chr12	829.359	693.06	778.654	640.96	627.237	435.006	764.88	559.142	-1.36796	0.0490586	0.997706
1779931_at	YDL042C	chrIV:376753-378442 (-) // 100.0 //	Conserved NAD+ dependent histone deacetylase of the Sirtuin family involved in regulation of lifespan; plays roles in silencing at HML, HMR, telomeres, and the rDNA locus; negatively regulates initiation of DNA replication	SIR2	chr4	833.264	1151.65	853.893	485.894	844.845	558.915	935.686	612.137	-1.52855	0.0493514	0.997706
1779623_at	YCR068W	chrIII:237209-238772 (+) // 100.0 //	Lipase required for intravacuolar lysis of autophagic bodies and Cvt bodies; targeted to intravacuolar vesicles during autophagy via the multivesicular body (MVB) pathway	ATG15	chr3	123.831	114.757	167.293	101.244	105.687	95.5412	133.462	100.732	-1.32492	0.0493714	0.997706
1778119_at	YAR003W	chrI:155006-156287 (+) // 100.0 //	Subunit of the COMPASS (Set1C) complex, which methylates histone H3 on lysine 4 and is required in transcriptional silencing near telomeres; WD40 beta propeller superfamily member with similarity to mammalian Rbbp7	SWD1	chr1	1018.86	1076.35	967.209	759.245	946.958	785.586	1019.71	826.597	-1.23363	0.0493908	0.997706
1778542_at	YEL048C	chrV:64708-65167 (-) // 100.0 //	Protein that interacts with subunits of the TRAPP complex and may play a role its assembly or stability; mutation is synthetically lethal with gcs1 deletion; Sedlin_N family member; human Sedlin mutations cause the skeletal disorder SEDT	TCA17	chr5	858.82	724.9	726.736	648.91	595.755	394.258	767.631	534.113	-1.4372	0.0496166	0.997706
1773426_at	YNL298W	chrXIV:68914-71443 (+) // 100.0 //	Cdc42p-activated signal transducing kinase of the PAK (p21-activated kinase) family, along with Ste20p and Skm1p; involved in septin ring assembly, vacuole inheritance, cytokinesis, sterol uptake regulation; phosphorylates Cdc3p and Cdc10p	CLA4	chr14	753.681	924.262	889.007	520.11	748.969	665.186	852.355	637.526	-1.33697	0.0497365	0.997706
1774057_at	YLR345W	chrXII:820510-822040 (+) // 100.0 //	---	---	chr12	1445.73	874.562	863.494	1836.57	1312.67	1609.18	1029.69	1571.25	1.52591	0.0499135	0.997706
1779613_at	YLL060C	chrXII:21137-21839 (-) // 100.0 //	Glutathione S-transferase capable of homodimerization; functional overlap with Gtt2p, Grx1p, and Grx2p	GTT2	chr12	285.295	255.848	246.097	368.993	303.438	304.386	261.905	324.234	1.23798	0.0503198	0.997706
1777056_at	YHR168W	chrVIII:440378-441878 (+) // 100.0 //	Putative GTPase, member of the Obg family; peripheral protein of the mitochondrial inner membrane that associates with the large ribosomal subunit; required for mitochondrial translation, possibly via a role in ribosome assembly	MTG2	chr8	281.36	305.443	284.954	238.211	265.484	225.553	290.417	242.528	-1.19746	0.0503265	0.997706
1770990_at	YER064C	chrV:282702-284220 (-) // 100.0 //	---	---	chr5	1958.5	2818.14	2423.77	1104.28	2085.99	1495.49	2373.99	1510.28	-1.57185	0.050341	0.997706
1778729_at	YAR029W	chrI:186314-186539 (+) // 100.0 //	---	---	chr1	337.979	245.82	192.987	413.846	390.752	320.495	252.161	372.842	1.47859	0.050372	0.997706
1773608_at	YLR307W	chrXII:745621-746527 (+) // 100.0 //	Chitin deacetylase, together with Cda2p involved in the biosynthesis ascospore wall component, chitosan; required for proper rigidity of the ascospore wall	CDA1	chr12	72.9911	66.498	77.845	62.5259	62.1399	55.4104	72.2758	59.9335	-1.20594	0.0506209	0.997706
1773633_at	YBR202W	chrII:625766-628304 (+) // 100.0 //	Component of the hexameric MCM complex, which is important for priming origins of DNA replication in G1 and becomes an active ATP-dependent helicase that promotes DNA melting and elongation when activated by Cdc7p-Dbf4p in S-phase	MCM7	chr2	1397.99	2095.26	1832.64	730.154	1380.1	1240.55	1750.92	1077.22	-1.62539	0.0508898	0.997706
1773293_at	YHR214C-E	chrI:224553-224853 (-) // 98.67 // /// chrVIII:551199-551499 (-) // 100.0 //	---	---	chr1 /// chr8	43.4415	44.2787	42.5706	39.4174	31.7288	36.7004	43.4237	35.8038	-1.21283	0.0511981	0.997706
1777207_at	YGR109C	chrVII:705362-706505 (-) // 100.0 //	B-type cyclin involved in DNA replication during S phase; activates Cdc28p to promote initiation of DNA synthesis; functions in formation of mitotic spindles along with Clb3p and Clb4p; most abundant during late G1	CLB6	chr7	399.275	923.036	513.639	154.737	393.257	312.098	574.224	266.858	-2.15178	0.051542	0.997706
1778802_at	YJR112W	chrX:637020-637626 (+) // 100.0 //	Essential component of the MIND kinetochore complex (Mtw1p Including Nnf1p-Nsl1p-Dsn1p) which joins kinetochore subunits contacting DNA to those contacting microtubules; required for accurate chromosome segregation	NNF1	chr10	867.881	1402.91	1200.97	678.224	978.283	598.9	1135.02	735.183	-1.54387	0.0516147	0.997706
1778437_at	YDR085C	chrIV:614285-616148 (-) // 100.0 //	Protein required for pheromone-induced projection (shmoo) formation; regulates septin architecture during mating; has an RVXF motif that mediates targeting of Glc7p to mating projections; interacts with Cdc12p	AFR1	chr4	899.777	599.953	433.268	1811.58	744.685	1375.48	616.108	1228.86	1.9945	0.0521466	0.997706
1780226_at	YML029W	chrXIII:217361-219878 (+) // 100.0 //	Protein involved in ER-associated protein degradation (ERAD); component of the Hrd1p complex; interacts with the U1 snRNP-specific protein, Snp1p	USA1	chr13	919.358	677.791	940.817	666.134	671.953	580.853	836.963	638.255	-1.31133	0.0524392	0.997706
1776906_at	YPR054W	chrXVI:666276-667443 (+) // 100.0 //	Middle sporulation-specific mitogen-activated protein kinase (MAPK) required for production of the outer spore wall layers; negatively regulates activity of the glucan synthase subunit Gsc2p	SMK1	chr16	95.9692	84.3835	138.629	75.3571	71.5164	77.0015	103.921	74.5812	-1.39339	0.0526614	0.997706
1769865_at	YMR048W	chrXIII:366979-367933 (+) // 100.0 //	Protein required for accurate chromosome segregation during meiosis	CSM3	chr13	262.298	406.451	349.411	187.004	286.553	219.67	333.974	227.422	-1.46852	0.0526684	0.997706
1773623_at	YNL283C	chrXIV:105183-106695 (-) // 100.0 //	Partially redundant sensor-transducer of the stress-activated PKC1-MPK1 signaling pathway involved in maintenance of cell wall integrity and recovery from heat shock; secretory pathway Wsc2p is required for the arrest of secretion response	WSC2	chr14	2092.51	1993.06	3032.76	1497.61	1931.43	1592.57	2329.98	1663.84	-1.40031	0.0526998	0.997706
1771404_at	YDL025C	chrIV:405341-407204 (-) // 100.0 //	---	---	chr4	1142.41	1064.31	1075.9	1413.92	1166.53	1440.76	1093.62	1334.42	1.2202	0.0533555	0.997706
1776670_at	YFL042C	chrVI:45719-47744 (-) // 100.0 //	---	---	chr6	946.26	838.706	810.592	1027.03	977.226	1121.79	863.181	1040.24	1.20515	0.0533943	0.997706
1770447_s_at	YEL076C	chrIV:1526957-1527684 (+) // 97.54 // /// chrV:571783-572510 (+) // 93.39 // /// chrVII:1085861-1086588 (+) // 93.39 // /// chrXII:1066569-1067220 (+) // 99.85 // /// chrXII:1073156-1073883 (+) // 97.54 // /// chrXV:1086121-1086848 (+) // 97.54 // /// chr	Helicase encoded by the Y' element of subtelomeric regions, highly expressed in the mutants lacking the telomerase component TLC1; potentially phosphorylated by Cdc28p /// Helicase encoded by the Y' element of subtelomeric regions, highly expressed in the	YRF1-1 /// YRF1-2 /// YRF1-3 /// YRF1-4 /// YRF1-5 /// YRF1-6 /// YRF1-7 /// YRF1-8	chr12 /// chr14 /// chr15 /// chr16 /// chr4 /// chr5 /// chr7	22.7686	22.1392	23.7992	17.4535	20.0879	20.2501	22.8915	19.2191	-1.19107	0.0534998	0.997706
1774426_at	YBL019W	chrII:184355-185918 (+) // 100.0 //	Class II abasic (AP) endonuclease involved in repair of DNA damage; homolog of human HAP1 and E. coli exoIII	APN2	chr2	227.32	339.703	224.32	410.807	304.25	415.746	258.72	373.162	1.44234	0.0535491	0.997706
1774239_at	YGR079W	chrVII:640723-641836 (+) // 100.0 //	---	---	chr7	921.542	1710.07	1417.02	848.097	1003.88	688.77	1307.05	836.957	-1.56169	0.0536089	0.997706
1775590_at	YBR107C	chrII:453786-454524 (-) // 100.0 //	Protein with a role in kinetochore function, localizes to the outer kinetochore in a Ctf19p-dependent manner, interacts with Chl4p and Ctf19p	IML3	chr2	485.239	625.116	693.915	897.133	770.74	714.627	594.816	790.554	1.32907	0.054538	0.997706
1777859_at	YCR086W	chrIII:263388-263961 (+) // 100.0 //	Nucleolar protein that forms a complex with Lrs4p and then Mam1p at kinetochores during meiosis I to mediate accurate homolog segregation; required for condensin recruitment to the replication fork barrier site and rDNA repeat segregation	CSM1	chr3	885.116	1176.52	1230.59	767.219	900.705	841.652	1086.14	834.657	-1.30128	0.0546327	0.997706
1775510_at	YGR221C	chrVII:937126-938995 (-) // 100.0 //	Protein involved in localization of Cdc24p to the site of bud growth; may act as a membrane anchor; localizes to the bud neck and bud tip; potentially phosphorylated by Cdc28p	TOS2	chr7	281.516	355.885	398.372	108.82	269.154	226.645	341.746	187.942	-1.81836	0.0555066	0.997706
1773546_at	YOR381W	chrXV:1055542-1057678 (+) // 100.0 //	Ferric reductase, reduces siderophore-bound iron prior to uptake by transporters; expression induced by low iron levels	FRE3	chr15	361.32	296.32	302.543	414.243	359.397	401.11	318.772	390.869	1.22617	0.0556056	0.997706
1775564_at	YFL068W	chrII:645-1128 (+) // 98.96 // /// chrIX:845-1328 (+) // 98.14 // /// chrV:629-1112 (+) // 98.96 // /// chrVI:52-535 (+) // 100.0 // /// chrVIII:810-1293 (+) // 99.59 // /// chrX:828-1311 (+) // 98.14 // /// chrXII:6485-6968 (+) // 100.0 // /// chrXII:842	---	---	chr10 /// chr12 /// chr13 /// chr14 /// chr15 /// chr16 /// chr2 /// chr4 /// chr5 /// chr6 /// chr7 /// chr8 /// chr9	296.574	283.815	439.999	253.787	230.773	248.078	333.328	244.012	-1.36603	0.0556465	0.997706
1776749_at	YIR038C	chrIX:423805-424510 (-) // 100.0 //	ER associated glutathione S-transferase capable of homodimerization; expression induced during the diauxic shift and throughout stationary phase; functional overlap with Gtt2p, Grx1p, and Grx2p	GTT1	chr9	4313.38	4220.5	5101.52	4082.19	3580.17	3286.67	4528.44	3634.9	-1.24576	0.0556829	0.997706
1776615_at	YJL156C	chrX:126885-128949 (-) // 100.0 //	Serine protease of SPS plasma membrane amino acid sensor system (Ssy1p-Ptr3p-Ssy5p); contains an inhibitory domain that dissociates in response to extracellular amino acids, freeing a catalytic domain to activate transcription factor Stp1p	SSY5	chr10	568.288	581.107	509.959	483.136	479.765	409.076	552.239	456.013	-1.21102	0.0560205	0.997706
1777509_at	YNL278W	chrXIV:113270-116453 (+) // 100.0 //	Part of the evolutionarily-conserved CCR4-NOT transcriptional regulatory complex involved in controlling mRNA initiation, elongation, and degradation	CAF120	chr14	305.639	365.023	536.82	154.504	292.848	270.674	391.248	230.503	-1.69737	0.0563537	0.997706
1779112_at	YDR044W	chrIV:546640-547627 (+) // 100.0 //	Coproporphyrinogen III oxidase, an oxygen requiring enzyme that catalyzes the sixth step in the heme biosynthetic pathway; transcription is repressed by oxygen and heme (via Rox1p and Hap1p)	HEM13	chr4	3850.99	2251.65	2971.11	4492.75	3605.85	5033.83	2953.48	4336.75	1.46832	0.0564016	0.997706
1776767_at	YLL062C	chrXII:16638-17613 (-) // 100.0 //	S-methylmethionine-homocysteine methyltransferase, functions along with Sam4p in the conversion of S-adenosylmethionine (AdoMet) to methionine to control the methionine/AdoMet ratio	MHT1	chr12	151.811	147.318	147.997	143.32	106.905	104.154	148.999	116.839	-1.27525	0.0567822	0.997706
1773952_at	YJL071W	chrX:306126-307851 (+) // 100.0 //	Acetylglutamate synthase (glutamate N-acetyltransferase), mitochondrial enzyme that catalyzes the first step in the biosynthesis of the arginine precursor ornithine; forms a complex with Arg5,6p	ARG2	chr10	1044.7	1279.86	1477.33	807.006	1077.08	952.479	1254.59	938.941	-1.33622	0.05682	0.997706
1773228_at	YPR047W	chrXVI:657525-658935 (+) // 100.0 //	Mitochondrial phenylalanyl-tRNA synthetase, active as a monomer, unlike the cytoplasmic subunit which is active as a dimer complexed to a beta subunit dimer; similar to the alpha subunit of E. coli phenylalanyl-tRNA synthetase	MSF1	chr16	381.32	463.573	414.654	462.971	539.694	536.602	418.505	511.833	1.22301	0.0571727	0.997706
1776427_at	YNL241C	chrXIV:196426-197944 (-) // 100.0 //	Glucose-6-phosphate dehydrogenase (G6PD), catalyzes the first step of the pentose phosphate pathway; involved in adapting to oxidatve stress; homolog of the human G6PD which is deficient in patients with hemolytic anemia	ZWF1	chr14	6185.63	4810.85	7402.63	4897.05	4428.82	4239.34	6039.44	4513.4	-1.33808	0.0573487	0.997706
1769555_at	YGL083W	chrVII:353060-355475 (+) // 100.0 //	Putative kinase, suppressor of GTPase mutant, similar to bovine rhodopsin kinase	SCY1	chr7	285.122	347.514	368.748	208.68	302.932	239.85	331.83	247.508	-1.34069	0.0578706	0.997706
1774373_at	YNL130C	chrXIV:379559-380833 (-) // 100.0 //	Cholinephosphotransferase, required for phosphatidylcholine biosynthesis and for inositol-dependent regulation of EPT1 transcription	CPT1	chr14	7874.92	7499.22	8833.64	7313.52	6520.99	6084.47	8049.59	6619.93	-1.21597	0.0582507	0.997706
1776161_at	YDR358W	chrIV:1190052-1191726 (+) // 100.0 //	Golgi-localized protein with homology to gamma-adaptin, interacts with and regulates Arf1p and Arf2p in a GTP-dependent manner in order to facilitate traffic through the late Golgi	GGA1	chr4	867.249	489.453	384.371	1296.65	659.97	1587.94	546.421	1107.74	2.02725	0.0585683	0.997706
1779825_at	YNR065C	chrXIV:750349-753700 (-) // 100.0 //	---	---	chr14	543.964	725.018	477.905	851.717	661.701	1135.35	573.345	861.753	1.50302	0.0586227	0.997706
1771193_at	YOL020W	chrXV:286172-287951 (+) // 100.0 //	High affinity tryptophan and tyrosine permease, overexpression confers FK506 and FTY720 resistance	TAT2	chr15	4877.15	4245.63	4952.65	4215.06	3746.88	2920.53	4680.67	3586.35	-1.30515	0.0589276	0.997706
1771109_at	YHL028W	chrVIII:48760-50578 (+) // 100.0 //	ER membrane protein involved in the translocation of soluble secretory proteins and insertion of membrane proteins into the ER membrane; may also have a role in the stress response but has only partial functional overlap with WSC1-3	WSC4	chr8	1079.65	745.317	1219.53	721.268	733.32	369.029	993.716	580.065	-1.71312	0.0591539	0.997706
1769374_at	YFL034C-B	chrVI:63014-63992 (-) // 100.0 //	Component of the RAM signaling network, that activates the Cbk1p kinase, thereby facilitating the Ace2p-dependent daughter cell-specific transcription of genes involved in cell separation; similar to Mob1p	MOB2	chr6	1288.49	1243.49	1399.04	927.565	1146.73	1145.31	1308.68	1067.93	-1.2254	0.0593457	0.997706
1770636_at	YGL240W	chrVII:48612-49365 (+) // 100.0 //	Processivity factor required for the ubiquitination activity of the anaphase promoting complex (APC), mediates the activity of the APC by contributing to substrate recognition; involved in cyclin proteolysis	DOC1	chr7	51.9648	56.3113	53.2185	74.7421	64.2099	58.6623	53.789	65.4654	1.21708	0.0594434	0.997706
1775648_at	YDL045C	chrIV:372684-373605 (-) // 100.0 //	Flavin adenine dinucleotide (FAD) synthetase, performs the second step in synthesis of FAD from riboflavin	FAD1	chr4	1415.93	1506.4	1629.07	1794.69	1820.29	1717.94	1514.58	1777.09	1.17328	0.0596025	0.997706
1770699_at	YDR192C	chrIV:843566-844859 (-) // 100.0 //	Subunit of the nuclear pore complex (NPC) that localizes exclusively to the cytoplasmic side; involved in RNA export, most likely at a terminal step; interacts with Gle1p	NUP42	chr4	502.557	592.541	522.099	337.204	514.389	368.03	537.712	399.657	-1.34544	0.0602903	0.997706
1775507_at	YLR082C	chrXII:292394-293573 (-) // 100.0 //	Protein of unknown function; overexpression suppresses the lethality caused by a rad53 null mutation	SRL2	chr12	329.934	347.321	292.554	403.917	396.257	359.532	322.443	386.07	1.19733	0.0603449	0.997706
1774469_at	YDR089W	chrIV:622109-624719 (+) // 100.0 //	---	---	chr4	1501.01	1875.01	1796.98	1089.82	1501.49	1398.83	1716.55	1317.79	-1.30253	0.0603937	0.997706
1780069_at	YKR005C	chrXI:448163-449507 (-) // 100.0 //	---	---	chr11	133.99	127.315	102.154	221.428	124.816	240.154	120.352	187.901	1.56127	0.0605298	0.997706
1779217_at	YNL310C	chrXIV:51905-52523 (-) // 100.0 //	Heat shock protein with a zinc finger motif; essential for protein import into mitochondria; may act with Pam18p to facilitate recognition and folding of imported proteins by Ssc1p (mtHSP70) in the mitochondrial matrix	ZIM17	chr14	1606.68	1842.57	2160.22	1533.49	1559.75	1190.99	1856.15	1417.57	-1.30937	0.0606629	0.997706
1777414_at	YGL045W	chrVII:414105-415734 (+) // 100.0 //	Protein involved in proteolytic activation of Rim101p in response to alkaline pH; interacts with ESCRT-1 subunits Stp22p and Vps28p; essential for anaerobic growth; member of the arrestin-related trafficking adaptor family	RIM8	chr7	1315.92	874.98	925.489	1202.99	1611.09	2698.38	1021.43	1735.82	1.69939	0.0607734	0.997706
1771072_at	YMR159C	chrXIII:574474-574927 (-) // 100.0 //	Conserved protein that interacts with Atg12p-Atg5p conjugates to form Atg12p-Atg5p-Atg16p multimers, which localize to the pre-autophagosomal structure and are required for autophagy	ATG16	chr13	17.4635	26.2256	20.356	35.9184	22.8442	41.4393	21.0461	32.3959	1.53928	0.0612678	0.997706
1775902_at	YMR002W	chrXIII:272192-272663 (+) // 100.0 //	Mitochondrial intermembrane space protein, required for normal oxygen consumption; contains twin cysteine-x9-cysteine motifs	MIC17	chr13	7656.01	9017.66	8687.68	7542.1	7077.18	6002.05	8433.41	6842.46	-1.23248	0.0613719	0.997706
1779772_at	YLL012W	chrXII:125532-127254 (+) // 100.0 //	Steryl ester hydrolase, one of three gene products (Yeh1p, Yeh2p, Tgl1p) responsible for steryl ester hydrolase activity and involved in sterol homeostasis; localized to lipid particle membranes	YEH1	chr12	690.59	1038.78	1036.34	554.583	719.522	692.996	905.857	651.499	-1.39042	0.0614212	0.997706
1770427_at	YBR270C	chrII:742755-744393 (-) // 100.0 //	Subunit of TORC2, a membrane-associated complex that regulates actin cytoskeletal dynamics during polarized growth and cell wall integrity; interacts with Slm1p and Slm2p, homologous PH domain-containing TORC2 substrates; similar to Bit61p	BIT2	chr2	414.524	383.228	317.301	561.615	422.348	460.506	369.395	478.021	1.29406	0.0616224	0.997706
1769951_at	YJL082W	chrX:281179-283375 (+) // 100.0 //	Protein of unknown function; the authentic, non-tagged protein is detected in highly purified mitochondria in high-throughput studies	IML2	chr10	2047.82	1269.33	1480.35	1817.81	2452.45	3486.88	1567.01	2495.65	1.59263	0.0622607	0.997706
1770513_at	YPL033C	chrXVI:487359-488205 (-) // 100.0 //	Protein of unknown function; involved in regulation of dNTP production; null mutant suppresses the lethality of lcd1 and rad53 mutations; expression is induced by Kar4p	SRL4	chr16	184.325	87.8143	145.55	110.975	64.8247	58.5087	133.056	74.9408	-1.77548	0.0627752	0.997706
1775298_at	YDL018C	chrIV:422830-423508 (-) // 100.0 //	Protein with similarity to Emp24p and Erv25p, member of the p24 family involved in ER to Golgi transport	ERP3	chr4	2112.57	1524.27	1580.22	1645.23	897.85	740.354	1720.01	1030.27	-1.66944	0.0628138	0.997706
1779312_at	YCR092C	chrIII:276760-279904 (-) // 100.0 //	Mismatch repair protein, forms dimers with Msh2p that mediate repair of insertion or deletion mutations and removal of nonhomologous DNA ends, contains a PCNA (Pol30p) binding motif required for genome stability	MSH3	chr3	463.82	508.487	524.32	392.62	447.505	426.835	498.206	421.708	-1.1814	0.0628831	0.997706
1771410_at	YKR098C	chrXI:632663-634817 (-) // 100.0 //	Ubiquitin-specific protease that cleaves ubiquitin from ubiquitinated proteins	UBP11	chr11	343.76	308.661	185.154	548.176	363.604	1687.9	269.834	695.492	2.57747	0.0632273	0.997706
1775952_at	YPR159W	chrXVI:857578-859741 (+) // 100.0 //	Protein required for beta-1,6 glucan biosynthesis; putative beta-glucan synthase; appears functionally redundant with Skn1p	KRE6	chr16	5815.68	6847.54	7000.69	4495.92	6122.91	4844.43	6532.86	5109.26	-1.27863	0.0635682	0.997706
1777128_at	YGR153W	chrVII:796096-796750 (+) // 100.0 //	---	---	chr7	333.443	255.32	242.227	253.755	172.171	131.091	274.216	178.914	-1.53267	0.0636531	0.997706
1776546_at	YDL037C	chrIV:384598-385585 (-) // 100.0 //	Protein of unconfirmed function, similar to cell surface flocculin Muc1p; ORF exhibits genomic organization compatible with a translational readthrough-dependent mode of expression	BSC1	chr4	22.2903	20.5094	20.9641	21.6372	32.533	34.959	21.2407	29.0859	1.36935	0.0636911	0.997706
1779446_at	YIL102C	chrIX:174578-174884 (-) // 100.0 //	---	---	chr9	17.423	13.9113	15.9107	13.6259	13.1324	12.0873	15.6812	12.9321	-1.21259	0.0636993	0.997706
1775441_at	YKL109W	chrXI:231870-233535 (+) // 100.0 //	Subunit of the heme-activated, glucose-repressed Hap2p/3p/4p/5p CCAAT-binding complex, a transcriptional activator and global regulator of respiratory gene expression; provides the principal activation function of the complex	HAP4	chr11	5745.02	1441.52	1854.4	7179.18	4040.29	7932.82	2485.64	6128	2.46524	0.0637099	0.997706
1774513_at	YJL183W	chrX:84065-85334 (+) // 100.0 //	Subunit of a Golgi mannosyltransferase complex that also contains Anp1p, Mnn9p, Mnn10p, and Hoc1p, and mediates elongation of the polysaccharide mannan backbone; has homology to Mnn10p	MNN11	chr10	4487.61	5880.78	5992.8	4227.32	4707.71	3607.34	5407.7	4156.06	-1.30115	0.0641844	0.997706
1776314_at	YDR124W	chrIV:700312-701287 (+) // 100.0 //	---	---	chr4	238.311	314.096	311.389	300.487	489.558	477.245	285.653	412.537	1.44419	0.0641966	0.997706
1778806_at	YGR014W	chrVII:516946-520867 (+) // 100.0 //	Mucin family member involved in the Cdc42p- and MAP kinase-dependent filamentous growth signaling pathway; also functions as an osmosensor in parallel to the Sho1p-mediated pathway; potential Cdc28p substrate	MSB2	chr7	1947.65	2836.95	3256.36	971.273	2252.15	1552.01	2620.45	1503.07	-1.74344	0.0642592	0.997706
1771138_at	YBR219C	chrII:662493-663298 (-) // 100.0 //	---	---	chr2	63.0631	45.2828	59.441	47.1207	33.9244	43.5336	55.368	41.1314	-1.34612	0.0645638	0.997706
1779753_at	YCL024W	chrIII:79161-82275 (+) // 100.0 //	Protein kinase of the bud neck involved in the septin checkpoint, associates with septin proteins, negatively regulates Swe1p by phosphorylation, shows structural homology to bud neck kinases Gin4p and Hsl1p	KCC4	chr3	250.839	469.414	382.011	160.028	256.604	262.059	355.634	220.781	-1.6108	0.0647874	0.997706
1769635_at	YMR184W	chrXIII:628187-628784 (+) // 100.0 //	Protein of unknown function involved in ER-associated protein degradation; green fluorescent protein (GFP)-fusion protein localizes to the cytoplasm and is induced in response to the DNA-damaging agent MMS; YMR184W is not an essential gene	ADD37	chr13	5133.36	4270.2	5256.65	4590.57	3285.51	2556.48	4866.27	3378.34	-1.44039	0.0648055	0.997706
1770326_at	YDR459C	chrIV:1382311-1383436 (-) // 100.0 //	Palmitoyltransferase with autoacylation activity; likely functions in pathway(s) outside Ras; member of a family of putative palmitoyltransferases containing an Asp-His-His-Cys-cysteine rich (DHHC-CRD) domain	PFA5	chr4	1179.03	1326.21	1339.92	1065.52	1161.08	862.539	1279.62	1021.89	-1.2522	0.0648202	0.997706
1772288_at	YOR038C	chrXV:402760-405388 (-) // 100.0 //	Subunit of the HIR complex, a nucleosome assembly complex involved in regulation of histone gene transcription; recruits Swi-Snf complexes to histone gene promoters; promotes heterochromatic gene silencing with Asf1p	HIR2	chr15	987.948	1144.48	969.396	737.74	933.549	851.826	1030.98	837.085	-1.23164	0.0649154	0.997706
1773561_at	YGL224C	chrVII:78013-78856 (-) // 100.0 //	Pyrimidine nucleotidase; overexpression suppresses the 6-AU sensitivity of transcription elongation factor S-II, as well as resistance to other pyrimidine derivatives	SDT1	chr7	2550.38	2911.81	3419.83	1960.14	2253.27	2633.5	2939.39	2265.64	-1.29733	0.0652292	0.997706
1776449_at	YOR208W	chrXV:733925-736178 (+) // 100.0 //	Phosphotyrosine-specific protein phosphatase involved in the inactivation of mitogen-activated protein kinase (MAPK) during osmolarity sensing; dephosporylates Hog1p MAPK and regulates its localization; localized to the nucleus	PTP2	chr15	747.175	738.969	604.493	1012.08	753.468	1458.57	693.648	1036.14	1.49371	0.0653038	0.997706
1775906_at	YMR299C	chrXIII:864410-865349 (-) // 100.0 //	Dynein light intermediate chain (LIC); localizes with dynein, null mutant is defective in nuclear migration	DYN3	chr13	777.104	743.084	704.316	696.987	581.233	585.068	740.867	618.86	-1.19715	0.0654201	0.997706
1775152_at	YMR247W-A	chrXIII:769281-769425 (+) // 100.0 //	---	---	chr13	9.67517	11.2986	12.0344	9.80802	8.46122	8.7833	10.957	8.99941	-1.21752	0.0654335	0.997706
1769958_at	YMR135C	chrXIII:538687-540055 (-) // 100.0 //	Protein of unknown function, involved in proteasome-dependent catabolite inactivation of fructose-1,6-bisphosphatase; contains LisH and CTLH domains, like Vid30p; dosage-dependent regulator of START	GID8	chr13	976.154	1493.38	1068.14	1331.68	1691.01	2215.99	1159.03	1708.84	1.4744	0.0655015	0.997706
1770824_at	YOR341W	chrXV:960983-965978 (+) // 100.0 //	RNA polymerase I largest subunit A190	RPA190	chr15	2439.27	3877.84	2000.49	3241.96	4585.9	7018.73	2664.78	4708	1.7668	0.0656952	0.997706
1774231_at	YGL061C	chrVII:388970-389714 (-) // 100.0 //	Essential subunit of the Dam1 complex (aka DASH complex), couples kinetochores to the force produced by MT depolymerization thereby aiding in chromosome segregation; is transferred to the kinetochore prior to mitosis	DUO1	chr7	688.32	899.464	685.987	539.088	674.737	549.835	751.672	584.78	-1.2854	0.0657599	0.997706
1778089_at	YPL252C	chrXVI:73362-73881 (-) // 100.0 //	Ferredoxin of the mitochondrial matrix required for formation of cellular iron-sulfur proteins; involved in heme A biosynthesis; homologous to human adrenodoxin	YAH1	chr16	5137.72	5677.93	6854.65	3705.15	5293.98	4397.7	5847.48	4418.37	-1.32344	0.0661283	0.997706
1779959_at	YER119C	chrV:399491-400838 (-) // 100.0 //	Vacuolar aspartate and glutamate exporter; member of a family of seven genes (AVT1-7) related to vesicular GABA-glycine transporters; involved in compartmentalizing acidic amino acids in response to nitrogen starvation	AVT6	chr5	2039.3	1398.82	2586.83	1692.23	1095.06	879.738	1946.95	1176.92	-1.6542	0.0670499	0.997706
1773176_at	YGR227W	chrVII:947422-949000 (+) // 100.0 //	Dolichyl-phosphoglucose-dependent alpha-1,2 glucosyltransferase of the ER, functions in the pathway that synthesizes the dolichol-linked oligosaccharide precursor for N-linked protein glycosylation, has a role in regulation of ITR1 and INO1	DIE2	chr7	1163.95	902.82	1283.54	936.487	867.068	632.838	1104.98	801.018	-1.37942	0.0674564	0.997706
1773104_s_at	YBL005W-A	chrII:221332-222655 (+) // 100.0 // /// chrIV:803192-804515 (+) // 98.19 // /// chrXIII:361303-362626 (-) // 99.32 // /// chrXIV:100909-102232 (-) // 93.05 //	---	---	chr13 /// chr14 /// chr2 /// chr4	153.462	251.154	150.532	202.336	405.77	817.641	179.698	406.421	2.26169	0.0676102	0.997706
1778098_at	YPR046W	chrXVI:656795-657341 (+) // 100.0 //	Protein involved in kinetochore-microtubule mediated chromosome segregation; binds to centromere DNA	MCM16	chr16	1238.51	876.798	872.927	879.951	663.642	492.466	982.327	660.063	-1.48824	0.0677616	0.997706
1777918_at	YIL122W	chrIX:130606-131662 (+) // 100.0 //	Putative transcriptional activator that promotes recovery from pheromone induced arrest; inhibits both alpha-factor induced G1 arrest and repression of CLN1 and CLN2 via SCB/MCB promoter elements; potential Cdc28p substrate; SBF regulated	POG1	chr9	337.82	266.277	221.726	385.987	343.311	338.32	271.209	355.267	1.30994	0.0683973	0.997706
1775878_at	YJR040W	chrX:507738-510078 (+) // 100.0 //	Voltage-gated chloride channel localized to the golgi, the endosomal system, and plasma membrane, and involved in cation homeostasis; highly homologous to vertebrate voltage-gated chloride channels	GEF1	chr10	1524.37	1266.31	1625.39	1200.32	1196.7	1235.77	1463.9	1210.76	-1.20908	0.0684623	0.997706
1775180_s_at	YAR010C	chrIV:1206989-1208312 (+) // 99.02 // /// chrIV:1096061-1097384 (+) // 98.26 // /// chrVII:536060-537383 (+) // 99.55 // /// chrX:478336-479659 (+) // 99.85 // /// chrX:472752-474075 (+) // 98.87 // /// chrXII:593439-594762 (+) // 98.87 // /// chrXII:6511	---	---	chr1 /// chr10 /// chr12 /// chr13 /// chr14 /// chr15 /// chr16 /// chr2 /// chr4 /// chr5 /// chr7 /// chr8	3580.83	5880.39	3244.52	4773.77	7420.13	12086.2	4088.06	7536.61	1.84355	0.0684829	0.997706
1771791_s_at	YBL101W-A	chrII:29931-31248 (+) // 100.0 // /// chrIII:85101-86418 (+) // 98.63 // /// chrIV:872109-873426 (+) // 98.71 // /// chrIV:981458-982775 (+) // 98.71 // /// chrVI:138198-139515 (+) // 98.79 // /// chrVII:811742-813059 (+) // 98.79 // /// chrXII:941480-942	---	---	chr12 /// chr15 /// chr2 /// chr3 /// chr4 /// chr6 /// chr7	758.66	850.487	658.025	1014.08	947.987	2244.09	751.615	1292.1	1.71911	0.0686149	0.997706
1774351_at	YPL188W	chrXVI:191404-192649 (+) // 100.0 //	Mitochondrial NADH kinase, phosphorylates NADH; also phosphorylates NAD(+) with lower specificity; required for the response to oxidative stress	POS5	chr16	1730.97	1562.04	1695.27	1438.56	1485.34	1116.82	1661.07	1336.37	-1.24306	0.0689558	0.997706
1770795_at	YKL162C	chrXI:147634-148843 (-) // 100.0 //	---	---	chr11	275.926	306.929	252.07	323.344	389.451	747.677	277.368	454.911	1.64009	0.0689937	0.997706
1780066_at	YBR119W	chrII:479331-480317 (+) // 100.0 //	U1 snRNP A protein, homolog of human U1-A; involved in nuclear mRNA splicing	MUD1	chr2	814.46	1105.27	905.969	1050.93	1201.13	1381.53	934.286	1203.65	1.28834	0.0695903	0.997706
1773573_at	YDR508C	chrIV:1466445-1468437 (-) // 100.0 //	High-affinity glutamine permease, also transports Leu, Ser, Thr, Cys, Met and Asn; expression is fully dependent on Grr1p and modulated by the Ssy1p-Ptr3p-Ssy5p (SPS) sensor of extracellular amino acids	GNP1	chr4	10062.3	12427.8	12219.2	7059.15	10264.1	9325.99	11518	8775.1	-1.31253	0.0696848	0.997706
1771805_at	YKL174C	chrXI:120384-122241 (-) // 100.0 //	Protein involved in excretion of putrescine and spermidine; putative polyamine transporter in the Golgi or post-Golgi vesicles	TPO5	chr11	1636.58	1619.65	1862.16	1898.26	2063.92	2838.4	1702.57	2231.97	1.31097	0.0699007	0.997706
1777053_at	YPR026W	chrXVI:615375-619011 (+) // 100.0 //	Acid trehalase required for utilization of extracellular trehalose	ATH1	chr16	268.301	286.842	291.511	198.991	167.435	275.002	282.037	209.252	-1.34783	0.0699724	0.997706
1770374_at	YOR321W	chrXV:916026-918288 (+) // 100.0 //	Protein O-mannosyltransferase, transfers mannose residues from dolichyl phosphate-D-mannose to protein serine/threonine residues; acts in a complex with Pmt5p, can instead interact with Pmt1p in some conditions; target for new antifungals	PMT3	chr15	1306	1410.62	1758.66	973.953	1227.95	1259.14	1479.71	1146.17	-1.29095	0.070031	0.997706
1778222_at	YML085C	chrXIII:97940-99400 (-) // 100.0 //	Alpha-tubulin; associates with beta-tubulin (Tub2p) to form tubulin dimer, which polymerizes to form microtubules	TUB1	chr13	10998.1	11717.3	13392.6	9094.24	10495.1	10347.8	11994.6	9957.72	-1.20451	0.0701341	0.997706
1777581_at	YLR285C-A	chrXII:708169-708340 (-) // 100.0 //	---	---	chr12	1057.73	1141.89	1067.46	929.293	991.683	908.879	1088.41	942.631	-1.15463	0.0703492	0.997706
1775466_at	YNL018C	chrXIV:570477-572316 (+) // 97.93 // /// chrXIV:599936-601775 (-) // 100.0 //	---	---	chr14	28.5236	26.6743	25.4226	29.7292	32.2104	31.4898	26.8427	31.1247	1.15952	0.0710569	0.997706
1779107_at	YBR101C	chrII:443814-444687 (-) // 100.0 //	Hsp70 (Ssa1p) nucleotide exchange factor, cytosolic homolog of Sil1p, which is the nucleotide exchange factor for BiP (Kar2p) in the endoplasmic reticulum	FES1	chr2	5509.26	4835.6	4939.47	5380.5	7371.99	10742.7	5086.3	7524.6	1.4794	0.0710624	0.997706
1770442_at	YIL159W	chrIX:41824-45952 (+) // 100.0 //	Formin, nucleates the formation of linear actin filaments, involved in cell processes such as budding and mitotic spindle orientation which require the formation of polarized actin cables, functionally redundant with BNI1	BNR1	chr9	264.819	221.627	246.403	195.896	181.411	225.697	243.637	200.199	-1.21697	0.0712002	0.997706
1776699_at	YHR205W	chrVIII:509362-511837 (+) // 100.0 //	Protein kinase involved in transcriptional activation of osmostress-responsive genes; regulates G1 progression, cAPK activity, nitrogen activation of the FGM pathway; involved in life span regulation; homologous to mammalian Akt/PKB	SCH9	chr8	1584.18	2153.04	2151.64	973.529	1733.15	1394.87	1943.17	1330.08	-1.46099	0.0712713	0.997706
1772491_at	YJR053W	chrX:534019-535744 (+) // 100.0 //	Component of the GTPase-activating Bfa1p-Bub2p complex involved in multiple cell cycle checkpoint pathways that control exit from mitosis	BFA1	chr10	26.5385	35.7818	31.854	44.0053	34.2621	64.0907	31.1571	45.8875	1.47279	0.0714733	0.997706
1777714_at	YPL265W	chrXVI:41042-42869 (+) // 100.0 //	Dicarboxylic amino acid permease, mediates high-affinity and high-capacity transport of L-glutamate and L-aspartate; also a transporter for Gln, Asn, Ser, Ala, and Gly	DIP5	chr16	2564.48	4884.79	3179.72	1313.19	2743.37	2197.85	3415.07	1993.1	-1.71346	0.071639	0.997706
1776290_at	YIL158W	chrIX:46200-46815 (+) // 100.0 //	Putative protein of unknown function; overexpression causes a cell cycle delay or arrest; green fluorescent protein (GFP)-fusion protein localizes to the vacuole; null mutant displays elevated frequency of mitochondrial genome loss	AIM20	chr9	3079.69	3184.69	3200.46	2851.74	2626.44	1848.24	3154.51	2400.97	-1.31379	0.072006	0.997706
1773088_at	YMR229C	chrXIII:725932-731122 (-) // 100.0 //	RNA binding protein with preference for single stranded tracts of U's involved in synthesis of both 18S and 5.8S rRNAs; component of both the ribosomal small subunit (SSU) processosome and the 90S preribosome	RRP5	chr13	1074.46	2068.45	1152.83	1743.94	2411.9	5483.55	1368.23	2846.36	2.08026	0.0720473	0.997706
1778042_at	YMR060C	chrXIII:391530-392514 (-) // 100.0 //	Component of the Sorting and Assembly Machinery (SAM or TOB complex) of the mitochondrial outer membrane, which binds precursors of beta-barrel proteins and facilitates their outer membrane insertion; contributes to SAM complex stability	SAM37	chr13	1038.11	1132.86	933.404	789.469	937.034	850.154	1031.48	856.756	-1.20393	0.0720957	0.997706
1779394_at	YDL027C	chrIV:403692-404955 (-) // 100.0 //	---	---	chr4	598.015	656.778	461.987	745.154	656.451	776.257	566.15	724.082	1.27896	0.0721769	0.997706
1769793_at	YFR036W	chrVI:226949-227324 (+) // 100.0 //	Subunit of the Anaphase-Promoting Complex/Cyclosome (APC/C), which is a ubiquitin-protein ligase required for degradation of anaphase inhibitors, including mitotic cyclins, during the metaphase/anaphase transition	CDC26	chr6	714.744	824.667	905.612	725.44	666.256	598.236	811.17	661.24	-1.22674	0.0722382	0.997706
1773977_at	YNR028W	chrXIV:676178-677105 (+) // 100.0 //	Peptidyl-prolyl cis-trans isomerase (cyclophilin), catalyzes the cis-trans isomerization of peptide bonds N-terminal to proline residues; similarity to Cpr4p suggests a potential role in the secretory pathway	CPR8	chr14	896.878	940.476	1104.28	823.021	832.475	542.566	976.719	719.041	-1.35836	0.0722424	0.997706
1771408_at	YLL015W	chrXII:116430-121110 (+) // 100.0 //	ABC type transmembrane transporter of MRP/CFTR family, found in vacuolar membrane, involved in the transport of unconjugated bilirubin and in heavy metal detoxification via glutathione conjugates, along with Ycf1p	BPT1	chr12	1444.5	1688.02	1356.67	1759.27	1723.34	2466.89	1489.9	1955.61	1.31253	0.072344	0.997706
1771286_at	YDR541C	chrIV:1519648-1520683 (-) // 100.0 //	---	---	chr4	410.868	546.25	412.282	507.724	586.232	687.204	452.279	589.174	1.30268	0.0725621	0.997706
1770458_at	YOR032C	chrXV:389770-391075 (-) // 100.0 //	Basic helix-loop-helix (bHLH) protein with similarity to myc-family transcription factors; overexpression confers hyperfilamentous growth and suppresses the pseudohyphal filamentation defect of a diploid mep1 mep2 homozygous null mutant	HMS1	chr15	60.5137	48.1104	40.2448	60.0395	62.1272	99.5142	48.9345	71.8706	1.46871	0.0726172	0.997706
1771499_at	YNL111C	chrXIV:416941-417304 (-) // 100.0 //	Cytochrome b5, involved in the sterol and lipid biosynthesis pathways; acts as an electron donor to support sterol C5-6 desaturation	CYB5	chr14	3568.99	2800.74	2979.16	2863.67	2330.01	2272.16	3099.46	2474.98	-1.25236	0.0728659	0.997706
1773519_at	YOL002C	chrXV:323411-324365 (-) // 100.0 //	Plasma membrane protein involved in zinc homeostasis and osmotin-induced apoptosis; transcription regulated by Zap1p, zinc and fatty acid levels; similar to mammalian adiponectins; deletion increases sensitivity to elevated zinc	IZH2	chr15	3988.82	2934.94	3432.4	5826.15	3810.32	4476.25	3425.03	4631.94	1.3523	0.0729599	0.997706
1778960_at	YBR083W	chrII:409162-410623 (+) // 100.0 //	Transcription factor required for full Ty1 expression, Ty1-mediated gene activation, and haploid invasive and diploid pseudohyphal growth; TEA/ATTS DNA-binding domain family member	TEC1	chr2	1730.58	2545.31	2092.14	1064.8	1967.78	1319.42	2096.55	1403.49	-1.49377	0.0729849	0.997706
1777448_at	YDL224C	chrIV:54397-56347 (-) // 100.0 //	Putative RNA binding protein and partially redundant Whi3p homolog that regulates the cell size requirement for passage through Start and commitment to cell division	WHI4	chr4	2175.32	1859.44	2459.7	1705.35	1933.72	1467.84	2150.71	1691.63	-1.2714	0.0732992	0.997706
1776239_at	YIL118W	chrIX:139748-140444 (+) // 100.0 //	Non-essential small GTPase of the Rho/Rac subfamily of Ras-like proteins involved in the establishment of cell polarity; GTPase activity positively regulated by the GTPase activating protein (GAP) Rgd1p	RHO3	chr9	3411.88	3938.83	2892.96	2663.44	3018	2291.41	3387.49	2640.69	-1.28277	0.0735467	0.997706
1773888_at	YAL012W	chrI:130801-131986 (+) // 100.0 //	Cystathionine gamma-lyase, catalyzes one of the two reactions involved in the transsulfuration pathway that yields cysteine from homocysteine with the intermediary formation of cystathionine	CYS3	chr1	6255.31	6170.71	7952.26	5559.56	5902.13	4544.49	6745.45	5302.66	-1.27209	0.0736721	0.997706
1769683_at	YCL018W	chrIII:91323-92418 (+) // 100.0 //	Beta-isopropylmalate dehydrogenase (IMDH), catalyzes the third step in the leucine biosynthesis pathway	LEU2	chr3	108.063	155.74	169.402	117.213	105.229	94.5664	141.803	105.279	-1.34691	0.074699	0.997706
1776967_at	YDR503C	chrIV:1455034-1455859 (-) // 100.0 //	Lipid phosphate phosphatase, catalyzes Mg(2+)-independent dephosphorylation of phosphatidic acid (PA), lysophosphatidic acid, and diacylglycerol pyrophosphate; involved in control of the cellular levels of phosphatidylinositol and PA	LPP1	chr4	1004.45	849.053	1037.96	903.798	639.573	414.105	960.159	620.906	-1.54639	0.0750584	0.997706
1775734_at	YPR124W	chrXVI:786203-787424 (+) // 100.0 //	High-affinity copper transporter of the plasma membrane, mediates nearly all copper uptake under low copper conditions; transcriptionally induced at low copper levels and degraded at high copper levels	CTR1	chr16	711.644	625.793	857.696	2103.22	2523.94	686.32	725.494	1538.6	2.12074	0.0757964	0.997706
1775302_at	YOR373W	chrXV:1036831-1039387 (+) // 100.0 //	Component of the spindle pole body outer plaque, required for exit from mitosis	NUD1	chr15	188.32	262.154	355.338	94.9346	223.049	153.999	259.831	148.289	-1.75219	0.075867	0.997706
1771591_at	YDR297W	chrIV:1056547-1057597 (+) // 100.0 //	Sphinganine C4-hydroxylase, catalyses the conversion of sphinganine to phytosphingosine in sphingolipid biosyntheis	SUR2	chr4	6401.82	4164.55	5028.82	8649.96	7022.2	5836.84	5117.77	7077.38	1.38286	0.0760111	0.997706
1776754_at	YOR140W	chrXV:586981-589282 (+) // 100.0 //	Transcriptional repressor and activator; involved in repression of flocculation-related genes, and activation of stress responsive genes; negatively regulated by cAMP-dependent protein kinase A subunit Tpk2p	SFL1	chr15	589.539	538.772	966.289	386.27	550.582	447.4	674.545	456.528	-1.47755	0.0763052	0.997706
1777938_at	YDL209C	chrIV:86207-87227 (-) // 100.0 //	Member of the NineTeen Complex (NTC) that contains Prp19p and stabilizes U6 snRNA in catalytic forms of the spliceosome containing U2, U5, and U6 snRNAs; binds directly to U6 snRNA; similar to S. pombe Cwf2	CWC2	chr4	452.71	708.404	588.321	293.587	538.833	343.021	573.492	378.553	-1.51496	0.0764504	0.997706
1776835_at	YGL079W	chrVII:359446-360103 (+) // 100.0 //	---	---	chr7	2251.68	2151.92	2414.93	2091.82	1895.55	1464.29	2270.35	1797.41	-1.26312	0.0764772	0.997706
1779955_at	YPL100W	chrXVI:361868-363359 (+) // 100.0 //	Phosphoinositide binding protein required for vesicle formation in the cytoplasm-to-vacuole targeting (Cvt) pathway; binds both phosphatidylinositol (3,5)-bisphosphate and phosphatidylinositol 3-phosphate; WD-40 repeat protein	ATG21	chr16	849.353	756.944	687.797	834.407	934.453	1175.32	761.843	971.379	1.27503	0.0766369	0.997706
1777138_at	YKL052C	chrXI:339311-340190 (-) // 99.89 //	Essential subunit of the Dam1 complex (aka DASH complex), couples kinetochores to the force produced by MT depolymerization thereby aiding in chromosome segregation; phosphorylated during the cell cycle by cyclin-dependent kinases	ASK1	chr11	1846.69	1827.29	2152.9	2257.82	2156.97	2744.62	1936.72	2373.17	1.22533	0.0770043	0.997706
1771253_at	YOR022C	chrXV:373709-375857 (-) // 100.0 //	---	---	chr15	261.888	414.61	275.1	453.949	361.175	485.32	310.227	430.071	1.38631	0.0770392	0.997706
1773327_at	YOL003C	chrXV:321858-322995 (-) // 100.0 //	Palmitoyltransferase with autoacylation activity, required for palmitoylation of amino acid permeases containing a C-terminal Phe-Trp-Cys site; required for modification of Chs3p; member of the DHHC family of putative palmitoyltransferases	PFA4	chr15	1247.69	1082.25	1475.54	1006.74	1109.09	750.587	1258.33	942.841	-1.33461	0.077331	0.997706
1777306_at	YDR229W	chrIV:924781-926143 (+) // 100.0 //	Phospholipid-binding protein that interacts with both Ypt7p and Vps33p, may partially counteract the action of Vps33p and vice versa, localizes to the rim of the vacuole as cells approach stationary phase	IVY1	chr4	410.948	580.897	481.768	542.668	637.868	801.421	486.313	652.218	1.34115	0.077687	0.997706
1772965_at	YKR077W	chrXI:583294-584386 (+) // 100.0 //	Putative transcriptional activator, that interacts with G1-specific transcription factor, MBF and G1-specific promoters; ortholog of Msa2p, an MBF and SBF activator that regulates G1-specific transcription and cell cycle initiation	MSA2	chr11	733.531	649.541	856.654	284.136	494.64	677.666	741.781	456.677	-1.6243	0.0778531	0.997706
1779132_at	YMR092C	chrXIII:451630-453478 (-) // 100.0 //	Actin cortical patch component, interacts with the actin depolymerizing factor cofilin; required to restrict cofilin localization to cortical patches; contains WD repeats	AIP1	chr13	3975.35	4273.79	4904.74	3605.49	3919.76	2644.07	4367.83	3343.17	-1.30646	0.0780474	0.997706
1777276_at	YER098W	chrV:355461-357726 (+) // 100.0 //	Ubiquitin carboxyl-terminal hydrolase, ubiquitin-specific protease that cleaves ubiquitin-protein fusions	UBP9	chr5	181.309	176.724	113.227	223.963	178.399	269.36	153.652	220.79	1.43695	0.0781975	0.997706
1777319_at	YHR153C	chrVIII:402088-402685 (-) // 100.0 //	Meiosis-specific protein involved in synaptonemal complex assembly; implicated in regulation of crossover formation; required for sporulation	SPO16	chr8	533.537	355.431	550.744	440.081	246.728	141.23	470.94	248.446	-1.89554	0.0783112	0.997706
1776081_at	YDR510W	chrIV:1469392-1469698 (+) // 100.0 //	Ubiquitin-like protein of the SUMO family, conjugated to lysine residues of target proteins; regulates chromatid cohesion, chromosome segregation, APC-mediated proteolysis, DNA replication and septin ring dynamics; phosphorylated at Ser2	SMT3	chr4	12608.4	12239.9	12992.9	11560.7	10996.1	10454.6	12610.2	10994.5	-1.14692	0.078555	0.997706
1779304_at	YDL141W	chrIV:203039-205112 (+) // 100.0 //	Biotin:apoprotein ligase, covalently modifies proteins with the addition of biotin, required for acetyl-CoA carboxylase (Acc1p) holoenzyme formation	BPL1	chr4	1646.8	1859.54	2021.99	750.496	1734.59	1213.82	1836.32	1164.67	-1.57661	0.0787907	0.997706
1779476_at	YMR311C	chrXIII:896912-897602 (-) // 100.0 //	Regulatory subunit of protein phosphatase 1 (Glc7p), involved in glycogen metabolism and chromosome segregation; proposed to regulate Glc7p activity via conformational alteration; ortholog of the mammalian protein phosphatase inhibitor 2	GLC8	chr13	2009.99	2489.13	2059.27	2272.97	3114.65	3059.33	2175.91	2787.39	1.28098	0.0788501	0.997706
1774093_at	YJR001W	chrX:436795-438604 (+) // 100.0 //	Vacuolar transporter, imports large neutral amino acids into the vacuole; member of a family of seven S. cerevisiae genes (AVT1-7) related to vesicular GABA-glycine transporters	AVT1	chr10	4158.87	2964.5	4234.35	3276.9	2765.92	2570.58	3737.35	2856.04	-1.30861	0.0790219	0.997706
1779322_at	YDR208W	chrIV:868221-870561 (+) // 100.0 //	Phosphatidylinositol-4-phosphate 5-kinase, involved in actin cytoskeleton organization and cell morphogenesis; multicopy suppressor of stt4 mutation	MSS4	chr4	1278.19	1329.11	1281.73	1115.37	1115.13	1184.68	1296.13	1137.85	-1.13903	0.0790411	0.997706
1772884_at	YPR013C	chrXVI:584628-585582 (-) // 100.0 //	---	---	chr16	1080.49	492.303	564.558	1173.22	1113.41	916.787	669.676	1061.95	1.58576	0.0791194	0.997706
1777284_at	YBL029W	chrII:166136-167267 (+) // 100.0 //	---	---	chr2	581.783	466.07	533.711	627.487	633.256	604.418	524.984	621.595	1.18402	0.0794604	0.997706
1778822_at	YCR067C	chrIII:233120-236318 (-) // 100.0 //	Integral endoplasmic reticulum membrane protein, functions as a positive regulator of Sar1p probably through inhibition of GTPase activation by Sec23p; binds Sec16p, participates in vesicle formation, similar to Sec12p	SED4	chr3	1272.99	1277.45	1412.28	777.588	1194.82	1105.06	1319.34	1008.8	-1.30783	0.0794755	0.997706
1771120_at	YPR181C	chrXVI:897356-899663 (-) // 100.0 //	GTPase-activating protein, stimulates the GTPase activity of Sar1p; component of the Sec23p-Sec24p heterodimer of the COPII vesicle coat, involved in ER to Golgi transport	SEC23	chr16	7325.54	6070.6	7782.79	6399.25	5630.4	4917.34	7020.22	5615.89	-1.25005	0.0797205	0.997706
1780197_at	YNL024C	chrXIV:587107-587848 (-) // 100.0 //	---	---	chr14	2030.53	906.284	1061.89	4321.78	2378.55	1518.04	1250.16	2498.94	1.99883	0.0799916	0.997706
1775355_at	YFL025C	chrVI:84142-87232 (-) // 100.0 //	GPI inositol deacylase of the ER that negatively regulates COPII vesicle formation, prevents production of vesicles with defective subunits, required for proper discrimination between resident ER proteins and Golgi-bound cargo molecules	BST1	chr6	1273.34	1706.9	1451.82	1099.39	1256.4	1233.7	1466.74	1194.42	-1.22799	0.0801923	0.997706
1778057_at	YHR115C	chrVIII:340111-341362 (-) // 100.0 //	Protein involved in ubiquitin ligation; plays a role in regulating spindle position and orientation; functionally redundant with Dma2p; orthologous to human RNF8 protein, also has sequence similarity to human Chfr.	DMA1	chr8	1947.15	1477.82	2288.23	1387.37	1626.17	1197.68	1874.25	1392.83	-1.34569	0.0802842	0.997706
1776434_at	YBL043W	chrII:136690-137464 (+) // 100.0 //	Non-essential protein of unknown function; induced by treatment with 8-methoxypsoralen and UVA irradiation	ECM13	chr2	390.654	362.864	415.459	276.156	315.178	368.941	389.063	317.861	-1.224	0.0805652	0.997706
1778769_at	YKL051W	chrXI:340955-342017 (+) // 100.0 //	Plasma membrane protein that may act together with or upstream of Stt4p to generate normal levels of the essential phospholipid PI4P, at least partially mediates proper localization of Stt4p to the plasma membrane	SFK1	chr11	2532.21	1248.89	1815.5	2694.8	2242.68	3622	1790.69	2797.26	1.56215	0.0812527	0.997706
1778433_at	YOR129C	chrXV:566877-569559 (-) // 100.0 //	Arf3p polarization-specific docking factor, required for the polarized distribution of the ADP-ribosylation factor, Arf3p; participates in polarity development and maintenance of a normal haploid budding pattern; interacts with Cnm7p	AFI1	chr15	397.324	580.368	585.573	296.509	437.428	394.313	513.069	371.171	-1.3823	0.0812643	0.997706
1777867_at	YJR127C	chrX:658907-663050 (-) // 100.0 //	Zinc-finger protein involved in transcriptional control of both nuclear and mitochondrial genes, many of which specify products required for glycerol-based growth, respiration, and other functions	RSF2	chr10	1768.53	1482.52	1893.1	1853.35	2150.85	2371.6	1705.76	2114.5	1.23958	0.0818419	0.997706
1773044_at	YLR055C	chrXII:251272-253081 (-) // 100.0 //	Subunit of the SAGA transcriptional regulatory complex but not present in SAGA-like complex SLIK/SALSA, required for SAGA-mediated inhibition at some promoters	SPT8	chr12	1671.39	1261.4	1799.28	1346.78	1242.3	908.591	1559.53	1149.83	-1.35635	0.0820014	0.997706
1772819_at	YGL131C	chrVII:261652-265864 (-) // 100.0 //	DNA binding protein with similarity to the S. pombe Snt2 protein; computational analysis suggests a role in regulation of expression of genes encoding amine transporters	SNT2	chr7	193.154	223.073	202.969	352.419	211.693	281.327	206.001	275.819	1.33892	0.0820372	0.997706
1779095_at	YIR028W	chrIX:408464-410372 (+) // 100.0 //	Allantoin permease; expression sensitive to nitrogen catabolite repression and induced by allophanate, an intermediate in allantoin degradation	DAL4	chr9	288.415	396.987	425.701	385.37	131.825	130.811	365.27	188.017	-1.94274	0.082441	0.997706
1773727_at	YFR055W	chrVI:264190-265213 (+) // 100.0 //	Putative cystathionine beta-lyase; involved in copper ion homeostasis and sulfur metabolism; null mutant displays increased levels of spontaneous Rad52p foci; expression induced by nitrogen limitation in a GLN3, GAT1-dependent manner	IRC7	chr6	1672.88	883.32	1591.51	2672.52	2482.55	1515.3	1329.81	2158.18	1.62292	0.0824605	0.997706
1779134_at	YML052W	chrXIII:170401-171310 (+) // 100.0 //	Plasma membrane protein that localizes to furrow-like invaginations (MCC patches); component of eisosomes; associated with endocytosis, along with Pil1p and Lsp1p; sporulation and plasma membrane sphingolipid content are altered in mutants	SUR7	chr13	8949.73	8924.82	10268.2	8661.78	7089.33	4547.86	9360.05	6536.49	-1.43203	0.0825637	0.997706
1770548_at	YMR279C	chrXIII:824727-826350 (-) // 100.0 //	---	---	chr13	51.4444	46.2714	50.7693	43.7566	44.843	37.0126	49.4398	41.7209	-1.18501	0.0828798	0.997706
1780083_at	YDR381W	chrIV:1236550-1237997 (+) // 100.0 //	RNA binding protein required for export of poly(A)+ mRNA from the nucleus; proposed to couple mRNA export with 3' end processing via its interactions with Mex67p and Pcf11p; functionally redundant with Yra2p, another REF family member	YRA1	chr4	10052.6	10273.5	10091.6	9369.83	8932.96	8206.48	10138.8	8823.28	-1.14911	0.0828996	0.997706
1770843_at	YOL015W	chrXV:297078-298839 (+) // 100.0 //	Putative protein of unknown function; null mutant displays increased levels of spontaneous Rad52p foci	IRC10	chr15	25.9063	61.8154	36.2478	56.13	57.1809	129.987	38.7185	74.7209	1.92986	0.0829524	0.997706
1773385_at	YJL072C	chrX:305215-305857 (-) // 100.0 //	Subunit of the GINS complex (Sld5p, Psf1p, Psf2p, Psf3p), which is localized to DNA replication origins and implicated in assembly of the DNA replication machinery	PSF2	chr10	1725.43	1633.17	1978.95	1668.03	1304.41	881.653	1773.27	1242.56	-1.42718	0.0830283	0.997706
1774501_at	YMR084W	chrXIII:436626-437415 (+) // 100.0 //	---	---	chr13	69.0534	32.2487	46.5442	147.363	71.9846	61.1202	46.9724	86.5487	1.84254	0.0833175	0.997706
1776757_at	YPL241C	chrXVI:95371-96258 (-) // 100.0 //	GTPase-activating protein (GAP) for Cin4p; tubulin folding factor C involved in beta-tubulin (Tub2p) folding; mutants display increased chromosome loss and benomyl sensitivity; deletion complemented by human GAP, retinitis pigmentosa 2	CIN2	chr16	1879.75	1550.99	2136.95	1701.17	1255.36	772.724	1840.14	1181.74	-1.55713	0.0835305	0.997706
1772970_at	YPR045C	chrXVI:655136-656549 (-) // 100.0 //	---	---	chr16	758.319	916.013	619.927	895.198	933.404	1369.14	755.129	1045.88	1.38505	0.0835563	0.997706
1769695_at	YDR363W	chrIV:1199175-1200546 (+) // 100.0 //	Protein involved in silencing; may recruit or stabilize Sir proteins; role in Rad51-dependent homologous recombination repair and intra S-phase DNA damage checkpoint; member of the RENi (Rad60-Esc2-Nip45) family of SUMO-like domain proteins	ESC2	chr4	37.2973	154.899	60.4801	114.479	143.82	292.515	70.434	168.877	2.39766	0.0837079	0.997706
1769352_at	YDL048C	chrIV:366738-368211 (-) // 100.0 //	Protein containing a Kruppel-type zinc-finger domain; has similarity to Stp1p, Stp2p, and Stp3p	STP4	chr4	8616.67	4041.44	7619.04	9749.1	10196.5	9457.24	6425.53	9796.16	1.52449	0.0839453	0.997706
1771529_at	YDR380W	chrIV:1234210-1236118 (+) // 100.0 //	Phenylpyruvate decarboxylase, catalyzes decarboxylation of phenylpyruvate to phenylacetaldehyde, which is the first specific step in the Ehrlich pathway	ARO10	chr4	61.8346	65.1857	76.3527	59.7578	58.2978	51.0147	67.5119	56.2223	-1.20081	0.083949	0.997706
1778180_at	YLR378C	chrXII:875734-877177 (-) // 100.0 //	Essential subunit of Sec61 complex (Sec61p, Sbh1p, and Sss1p); forms a channel for SRP-dependent protein import and retrograde transport of misfolded proteins out of the ER; with Sec63 complex allows SRP-independent protein import into ER	SEC61	chr12	11144.6	10121.1	12741.7	8816.94	9662	9912.99	11284.9	9451.32	-1.19398	0.0839747	0.997706
1777882_at	YPL213W	chrXVI:150612-151329 (+) // 100.0 //	Component of U2 snRNP; disruption causes reduced U2 snRNP levels; physically interacts with Msl1p; putative homolog of human U2A' snRNP protein	LEA1	chr16	1020.27	1037.51	1034.92	840.357	993.904	794.12	1030.91	872.1	-1.18208	0.0841714	0.997706
1770280_at	YPL259C	chrXVI:51243-52671 (-) // 100.0 //	Mu1-like medium subunit of the clathrin-associated protein complex (AP-1); binds clathrin; involved in clathrin-dependent Golgi protein sorting	APM1	chr16	1135.59	1690.14	1233.15	1389.08	2184.55	2461.8	1332.57	1954.79	1.46688	0.084205	0.997706
1773548_at	YJR048W	chrX:526327-526657 (+) // 100.0 //	Cytochrome c, isoform 1; electron carrier of the mitochondrial intermembrane space that transfers electrons from ubiquinone-cytochrome c oxidoreductase to cytochrome c oxidase during cellular respiration	CYC1	chr10	6020.71	4764.94	5914.3	5385.58	3793.11	3053.52	5535.89	3966.09	-1.39583	0.0843027	0.997706
1774922_at	YLR406C-A	chrXII:932204-932354 (-) // 100.0 //	---	---	chr12	73.3858	73.991	77.6284	71.3174	55.4328	62.9374	74.972	62.8953	-1.19201	0.0846486	0.997706
1774317_at	YHL002W	chrVIII:102606-103965 (+) // 100.0 //	Subunit of the endosomal Vps27p-Hse1p complex required for sorting of ubiquitinated membrane proteins into intralumenal vesicles prior to vacuolar degradation, as well as for recycling of Golgi proteins and formation of lumenal membranes	HSE1	chr8	955.469	1257.85	1032.25	1106.61	1579.89	1744.69	1074.46	1450.16	1.34965	0.084703	0.997706
1779012_at	YNL275W	chrXIV:119267-120998 (+) // 100.0 //	Boron efflux transporter of the plasma membrane; binds HCO3-, I-, Br-, NO3- and Cl-; has similarity to the characterized boron efflux transporter A. thaliana BOR1	BOR1	chr14	1142.42	1105.58	1419.88	1090.74	944.987	608.037	1214.8	855.634	-1.41974	0.0847623	0.997706
1778355_at	YCL055W	chrIII:27928-28936 (+) // 100.0 //	Transcription factor required for gene regulation in repsonse to pheromones; also required during meiosis; exists in two forms, a slower-migrating form more abundant during vegetative growth and a faster-migrating form induced by pheromone	KAR4	chr3	1084.32	1125.61	895.33	741.783	991.174	700.82	1029.98	801.723	-1.28474	0.0848297	0.997706
1778899_at	YDR258C	chrIV:971804-974240 (-) // 100.0 //	Oligomeric mitochondrial matrix chaperone that cooperates with Ssc1p in mitochondrial thermotolerance after heat shock; able to prevent the aggregation of misfolded proteins as well as resolubilize protein aggregates	HSP78	chr4	1589.7	810.32	766.289	1702.99	1209.4	2846.59	995.654	1803.15	1.81105	0.0858482	0.997706
1769571_at	YDR473C	chrIV:1404437-1405847 (-) // 100.0 //	Splicing factor, component of the U4/U6-U5 snRNP complex	PRP3	chr4	396.874	481.732	314.87	791.272	387.832	1070.34	391.881	689.86	1.76038	0.0860027	0.997706
1777738_at	YMR072W	chrXIII:411567-412119 (+) // 100.0 //	Mitochondrial DNA-binding protein involved in mitochondrial DNA replication and recombination, member of HMG1 DNA-binding protein family; activity may be regulated by protein kinase A phosphorylation	ABF2	chr13	9308.4	8694.86	8396.1	7920.78	7893.89	6431.78	8791.54	7381	-1.19108	0.0865193	0.997706
1769948_at	YMR283C	chrXIII:835324-836866 (-) // 100.0 //	2'-O-ribosyl phosphate transferase, modifies the initiator methionine tRNA at position 64 to distinguish it from elongator methionine tRNA	RIT1	chr13	876.797	1296.5	950.73	1248.82	1407.01	1275.12	1026.27	1308.59	1.27509	0.0865914	0.997706
1778245_at	YOR274W	chrXV:837672-838959 (+) // 100.0 //	Delta 2-isopentenyl pyrophosphate:tRNA isopentenyl transferase, required for biosynthesis of the modified base isopentenyladenosine in mitochondrial and cytoplasmic tRNAs; gene is nuclear and encodes two isozymic forms	MOD5	chr15	305.843	568.44	380.092	462.32	638.92	917.295	404.269	647.071	1.60059	0.0869112	0.997706
1778368_at	YDR451C	chrIV:1361112-1362174 (-) // 100.0 //	One of two homeobox transcriptional repressors (see also Yox1p), that bind to Mcm1p and to early cell cycle box (ECB) elements of cell cycle regulated genes, thereby restricting ECB-mediated transcription to the M/G1 interval	YHP1	chr4	795.962	1394.77	1331.13	408.049	1059.53	617.15	1138.96	643.783	-1.7692	0.0870543	0.997706
1777232_at	YDR317W	chrIV:1102181-1103426 (+) // 100.0 //	Protein of unknown function involved in DNA repair	HIM1	chr4	256.662	247.412	264.654	258.26	178.154	156.004	256.238	192.853	-1.32866	0.0872402	0.997706
1771104_at	YIL073C	chrIX:222933-225951 (-) // 100.0 //	Meiosis-specific protein essential for chromosome synapsis, involved in completion of nuclear divisions during meiosis; induced early in meiosis	SPO22	chr9	89.6747	82.6741	48.7225	118.987	109.758	86.6121	71.218	104.192	1.46299	0.0873247	0.997706
1776083_at	YNR006W	chrXIV:636987-638856 (+) // 100.0 //	Endosomal protein that forms a complex with Hse1p; required for recycling Golgi proteins, forming lumenal membranes and sorting ubiquitinated proteins destined for degradation; has Ubiquitin Interaction Motifs which bind ubiquitin (Ubi4p)	VPS27	chr14	894.623	1044.83	919.92	1021.08	1223.89	1848.15	950.861	1321.81	1.39008	0.0877722	0.997706
1773612_at	YPL240C	chrXIII:632353-634461 (+) // 91.46 // /// chrXVI:96495-98625 (-) // 100.0 //	Hsp90 chaperone required for pheromone signaling and negative regulation of Hsf1p; docks with Tom70p for mitochondrial preprotein delivery; promotes telomerase DNA binding and nucleotide addition; interacts with Cns1p, Cpr6p, Cpr7p, Sti1p	HSP82	chr16	2474.5	3632.32	2134.3	3354.71	3718.51	8170.82	2677	4671.27	1.74493	0.0881692	0.997706
1778658_at	YKL064W	chrXI:317407-320317 (+) // 100.0 //	Vacuolar membrane protein required for magnesium homeostasis; putative magnesium transporter; has similarity to Alr1p and Alr2p, which mediate influx of Mg2+ and other divalent cations	MNR2	chr11	1302.09	1497.5	1233.19	1602.39	1715.8	3765.43	1339.71	2179.53	1.62685	0.0882855	0.997706
1778283_at	YFL034W	chrVI:65474-68696 (+) // 100.0 //	---	---	chr6	404.657	482.41	476.404	361.352	407.513	387.389	453.076	384.953	-1.17697	0.0886735	0.997706
1775599_at	YNL183C	chrXIV:293138-295511 (-) // 100.0 //	Protein kinase that stabilizes several plasma membrane amino acid transporters by antagonizing their ubiquitin-mediated degradation	NPR1	chr14	996.522	1304.52	1069.62	771.487	967.135	964.137	1116.22	896.003	-1.24573	0.0886805	0.997706
1779195_at	YMR094W	chrXIII:455823-457260 (+) // 100.0 //	Subunit of the CBF3 complex, which binds to the CDE III element of centromeres, bending the DNA upon binding, and may be involved in sister chromatid cohesion during mitosis	CTF13	chr13	268.908	202.737	278.043	239.349	146.606	163.593	247.417	179.015	-1.3821	0.0887773	0.997706
1778078_at	YPL069C	chrXVI:422881-423889 (-) // 100.0 //	Geranylgeranyl diphosphate synthase, increases the intracellular pool of geranylgeranyl diphosphate, suppressor of bet2 mutation that causes defective geranylgeranylation of small GTP-binding proteins that mediate vesicular traffic	BTS1	chr16	419.82	534.618	527.622	381.203	458.127	342.605	491.072	391.123	-1.25554	0.0887789	0.997706
1773262_at	YMR140W	chrXIII:547712-549182 (+) // 100.0 //	Protein of unknown function; interacts with both the Reg1p/Glc7p phosphatase and the Snf1p kinase	SIP5	chr13	565.04	376.432	341.487	524.083	536.318	646.538	417.233	566.421	1.35756	0.0891714	0.997706
1770503_at	YCL058C	chrIII:23522-23981 (-) // 100.0 //	Protein involved in regulation of the mating pathway; binds with Matalpha2p to promoters of haploid-specific genes; required for survival upon exposure to K1 killer toxin; involved in ion homeostasis	FYV5	chr3	69.9937	81.4787	79.0112	60.3655	66.6341	69.6604	76.6641	65.4323	-1.17165	0.0892399	0.997706
1776766_at	YDL039C	chrIV:381982-382330 (-) // 100.0 //	Pheromone-regulated protein, predicted to have one transmembrane segment; promoter contains Gcn4p binding elements	PRM7	chr4	406.96	846.715	650.523	708.617	1119.32	1106.49	607.403	957.428	1.57626	0.0892697	0.997706
1774512_at	YNR033W	chrXIV:687636-690000 (+) // 100.0 //	Para-aminobenzoate (PABA) synthase, has similarity to Escherichia coli PABA synthase components PabA and PabB	ABZ1	chr14	1273.32	1242.51	1457.78	1026.08	1274.94	950.371	1321.26	1075.21	-1.22878	0.0901297	0.997706
1770383_at	YPR069C	chrXVI:684552-685434 (-) // 100.0 //	Spermidine synthase, involved in biosynthesis of spermidine and also in biosynthesis of pantothenic acid; spermidine is required for growth of wild-type cells	SPE3	chr16	11967.9	12668.7	12873.7	11356.3	11113.9	10511.9	12497.1	10988.4	-1.1373	0.0913883	0.997706
1771222_at	YGL096W	chrVII:325333-326164 (+) // 100.0 //	Homeodomain-containing protein and putative transcription factor found associated with chromatin; target of SBF transcription factor; induced during meiosis and under cell-damaging conditions; similar to Cup9p transcription factor	TOS8	chr7	484.426	244.189	220.8	470.634	377.557	750.338	296.72	510.873	1.72174	0.0916543	0.997706
1776865_at	YKL071W	chrXI:304757-305528 (+) // 100.0 //	---	---	chr11	156.745	166.568	125.987	193.32	164.277	189.957	148.719	182.041	1.22405	0.0917989	0.997706
1773234_at	YER079W	chrV:318915-319548 (+) // 100.0 //	---	---	chr5	1844.2	849.863	1129.62	1538.47	1835.1	2427.42	1209.76	1899.49	1.57016	0.0918313	0.997706
1779091_at	YLR031W	chrXII:204225-204786 (+) // 100.0 //	---	---	chr12	40.8904	46.5131	33.5332	55.9355	42.4215	80.8261	39.9529	57.6732	1.44353	0.0919858	0.997706
1774012_at	YIR027C	chrIX:406256-407639 (-) // 100.0 //	Allantoinase, converts allantoin to allantoate in the first step of allantoin degradation; expression sensitive to nitrogen catabolite repression	DAL1	chr9	95.3773	101.296	117.482	96.1158	85.3842	81.8217	104.311	87.5673	-1.19121	0.0920689	0.997706
1774822_at	YLR381W	chrXII:879722-881924 (+) // 100.0 //	Outer kinetochore protein that forms a complex with Mcm16p and Mcm22p; may bind the kinetochore to spindle microtubules	CTF3	chr12	507.065	672.285	565.145	423.312	522.695	469.35	577.537	470.024	-1.22874	0.0921294	0.997706
1777218_at	YIL119C	chrIX:136650-137874 (-) // 100.0 //	Putative transcriptional regulator; overexpression suppresses the heat shock sensitivity of wild-type RAS2 overexpression and also suppresses the cell lysis defect of an mpk1 mutation	RPI1	chr9	811.154	850.802	594.481	779.899	1175.72	1129.21	743.042	1011.63	1.36147	0.0923382	0.997706
1778956_at	YHR004C	chrVIII:111748-113089 (-) // 100.0 //	Probable catalytic subunit of Nem1p-Spo7p phosphatase holoenzyme; regulates nuclear growth by controlling phospholipid biosynthesis, required for normal nuclear envelope morphology and sporulation; homolog of the human protein Dullard	NEM1	chr8	764.564	869.103	762.39	870.987	926.906	976.413	797.146	923.725	1.15879	0.092572	0.997706
1774171_at	YLR459W	chrXII:1057331-1058516 (+) // 100.0 //	GPI transamidase subunit, involved in attachment of glycosylphosphatidylinositol (GPI) anchors to proteins; may have a role in recognition of the attachment signal or of the lipid portion of GPI	GAB1	chr12	1637.28	1849.4	2116.7	1608.64	1578.88	996.916	1857.57	1363.03	-1.36276	0.0925876	0.997706
1776689_at	YER087W	chrV:330571-332302 (+) // 100.0 //	Protein with similarity to tRNA synthetases; non-tagged protein is detected in purified mitochondria; null mutant is viable and displays elevated frequency of mitochondrial genome loss	AIM10	chr5	471.152	792.454	517.779	778.785	691.787	985.016	578.234	809.625	1.40017	0.0926095	0.997706
1772670_at	YIL017C	chrIX:318197-320963 (-) // 100.0 //	Protein involved in proteasome-dependent catabolite degradation of fructose-1,6-bisphosphatase (FBPase); localized to the nucleus and the cytoplasm	VID28	chr9	422.666	415.777	325.696	510.202	408.06	578.898	385.383	493.912	1.28161	0.0928732	0.997706
1779866_at	YLR121C	chrXII:388744-390271 (-) // 100.0 //	Aspartic protease, attached to the plasma membrane via a glycosylphosphatidylinositol (GPI) anchor	YPS3	chr12	858.82	378.248	902.249	1880.66	966.903	979.843	664.263	1212.36	1.8251	0.0932355	0.997706
1776068_at	YPL163C	chrXVI:241916-242699 (-) // 100.0 //	Cell wall and vacuolar protein, required for wild-type resistance to vanadate	SVS1	chr16	4611.05	6003.1	5953.39	3207.67	5224.33	4039.15	5482.43	4075.33	-1.34527	0.0934996	0.997706
1779571_at	YGR049W	chrVII:591317-591881 (+) // 100.0 //	Potential regulatory effector of CDC4 function, suppresses a temperature-sensitive allele of CDC4, tripartite protein structure in which a charged region separates two uncharged domains, not essential for mitosis or meiosis	SCM4	chr7	1280.46	1267.33	1423.36	1486.4	1595.72	1472.57	1321.81	1517.1	1.14775	0.093563	0.997706
1776272_at	YMR062C	chrXIII:395052-396378 (-) // 100.0 //	Mitochondrial ornithine acetyltransferase, catalyzes the fifth step in arginine biosynthesis; also possesses acetylglutamate synthase activity, regenerates acetylglutamate while forming ornithine	ARG7	chr13	7570.06	8977.37	10115.6	6630.05	8058.57	6951.01	8825.73	7187.63	-1.22783	0.0936616	0.997706
1775663_at	YJR137C	chrX:678947-683276 (-) // 100.0 //	Sulfite reductase beta subunit, involved in amino acid biosynthesis, transcription repressed by methionine	MET5	chr10	896.963	1408.63	1114.53	902.163	930.713	751.066	1120.87	857.558	-1.30706	0.0939338	0.997706
1772738_at	YHR176W	chrVIII:454228-455527 (+) // 100.0 //	Flavin-containing monooxygenase, localized to the cytoplasmic face of the ER membrane; catalyzes oxidation of biological thiols to maintain the ER redox buffer ratio for correct folding of disulfide-bonded proteins	FMO1	chr8	883.403	636.086	881.485	757.569	526.155	499.489	791.201	583.877	-1.35509	0.0940415	0.997706
1772548_at	YER085C	chrV:327614-328136 (-) // 100.0 //	---	---	chr5	43.135	47.0595	37.9738	39.741	33.1974	34.0241	42.5575	35.5385	-1.19751	0.0943969	0.997706
1778061_at	YGR021W	chrVII:527635-528508 (+) // 100.0 //	---	---	chr7	274.154	479.827	351.087	405.337	523.654	738.98	358.781	539.321	1.50321	0.0944638	0.997706
1773671_at	YLR407W	chrXII:932965-933655 (+) // 100.0 //	---	---	chr12	1583.1	2455.68	2356.16	1264.49	1966.19	1293.31	2092.19	1476.02	-1.41754	0.0947396	0.997706
1771435_at	YDR043C	chrIV:542672-543368 (-) // 100.0 //	Transcriptional repressor that recruits the Cyc8p-Tup1p complex to promoters; mediates glucose repression and negatively regulates a variety of processes including filamentous growth and alkaline pH response	NRG1	chr4	1389	561.911	876.09	2372.84	1218.99	1289.28	881.038	1550.7	1.76013	0.0949183	0.997706
1778201_at	YDL129W	chrIV:231023-231899 (+) // 100.0 //	---	---	chr4	208.958	262.431	267.133	269.768	424.102	299.622	244.625	324.755	1.32756	0.0952808	0.997706
1777556_at	YIL155C	chrIX:51758-53708 (-) // 100.0 //	Mitochondrial glycerol-3-phosphate dehydrogenase; expression is repressed by both glucose and cAMP and derepressed by non-fermentable carbon sources in a Snf1p, Rsf1p, Hap2/3/4/5 complex dependent manner	GUT2	chr9	1275.59	515.759	928.957	610.238	491.859	507.785	848.658	534.172	-1.58873	0.0953797	0.997706
1769959_at	YDL085W	chrIV:303210-304848 (+) // 100.0 //	Mitochondrial external NADH dehydrogenase, catalyzes the oxidation of cytosolic NADH; Nde1p and Nde2p are involved in providing the cytosolic NADH to the mitochondrial respiratory chain	NDE2	chr4	146.256	137.218	212.82	156.782	98.2123	85.9423	162.254	109.788	-1.47789	0.0955678	0.997706
1776154_at	YBR070C	chrII:379217-379931 (-) // 100.0 //	Component of UDP-GlcNAc transferase required for the second step of dolichyl-linked oligosaccharide synthesis; anchors the catalytic subunit Alg13p to the ER membrane; similar to bacterial and human glycosyltransferases	ALG14	chr2	1800.08	1434.01	2044.97	1698.49	1140.05	816.28	1741.12	1164.83	-1.49478	0.0962146	0.997706
1773792_at	YIL097W	chrIX:180423-181974 (+) // 100.0 //	Protein of unknown function, required for survival upon exposure to K1 killer toxin; involved in proteasome-dependent catabolite inactivation of FBPase; contains CTLH domain; plays role in anti-apoptosis	FYV10	chr9	373.693	231.331	183.966	572.832	269.146	490.937	251.475	423.005	1.6821	0.0965001	0.997706
1772959_at	YBR213W	chrII:650362-651187 (+) // 100.0 //	Bifunctional dehydrogenase and ferrochelatase, involved in the biosynthesis of siroheme, a prosthetic group used by sulfite reductase; required for sulfate assimilation and methionine biosynthesis	MET8	chr2	768.154	608.63	1092.66	540.621	653.673	562.283	799.381	583.589	-1.36977	0.0965327	0.997706
1771531_at	YJL139C	chrX:151709-152996 (-) // 100.0 //	Mannosyltransferase of the KTR1 family, involved in protein N-glycosylation; located in the Golgi apparatus	YUR1	chr10	619.039	789.398	752.592	980.1	874.532	778.261	716.369	873.619	1.21951	0.0975366	0.997706
1774593_at	YGR286C	chrVII:1063819-1064947 (-) // 100.0 //	Biotin synthase, catalyzes the conversion of dethiobiotin to biotin, which is the last step of the biotin biosynthesis pathway; complements E. coli bioB mutant	BIO2	chr7	10510.8	12185.9	11905.4	6671.11	12102.2	6395.7	11510	8022.85	-1.43469	0.0978466	0.997706
1778293_at	YKR075C	chrXI:579468-580392 (-) // 100.0 //	---	---	chr11	5973.64	1124.4	2678.78	4295.67	6004.48	9775.46	2620.27	6317.33	2.4109	0.0980502	0.997706
1772586_at	YDR030C	chrIV:501750-503271 (-) // 100.0 //	Protein involved in DNA repair, related to the human CSA protein that is involved in transcription-coupled repair nucleotide excision repair	RAD28	chr4	264.954	278.853	221.13	276.42	304.237	347.202	253.714	307.911	1.21362	0.0983649	0.997706
1777152_at	YNR056C	chrXIV:731617-733303 (-) // 100.0 //	Putative transmembrane protein involved in the biotin biosynthesis pathway; responsible for uptake of 7-keto 8-aminopelargonic acid; BIO5 is in a cluster of 3 genes (BIO3, BIO4, and BIO5) that mediate biotin synthesis	BIO5	chr14	2174.19	3940.82	3991.31	594.901	3778.01	755.159	3245.89	1192.85	-2.72117	0.0984087	0.997706
1779105_at	YLR258W	chrXII:660717-662835 (+) // 100.0 //	Glycogen synthase, similar to Gsy1p; expression induced by glucose limitation, nitrogen starvation, heat shock, and stationary phase; activity regulated by cAMP-dependent, Snf1p and Pho85p kinases as well as by the Gac1p-Glc7p phosphatase	GSY2	chr12	4814.18	3242.65	3449.28	4140.82	5201.22	5766.94	3776.15	4989.57	1.32132	0.0984211	0.997706
1778018_at	YOR142W	chrXV:593057-594047 (+) // 100.0 //	Alpha subunit of succinyl-CoA ligase, which is a mitochondrial enzyme of the TCA cycle that catalyzes the nucleotide-dependent conversion of succinyl-CoA to succinate; phosphorylated	LSC1	chr15	7686.15	8696.38	9831.99	7587.76	7703.99	6343.71	8693.97	7184.14	-1.21018	0.0987097	0.997706
1777703_at	YNL328C	chrXIV:22833-23274 (-) // 100.0 //	Constituent of the mitochondrial import motor associated with the presequence translocase; function overlaps with that of Pam18p; stimulates the ATPase activity of Ssc1p to drive mitochondrial import; contains a J domain	MDJ2	chr14	124.333	104.58	99.3203	98.6536	88.1202	89.7835	108.898	92.0713	-1.18276	0.09907	0.997706
1774719_at	YGL029W	chrVII:440067-440430 (+) // 100.0 //	Protein involved in nucleolar integrity and processing of the pre-rRNA for the 60S ribosome subunit; transcript is induced in response to cytotoxic stress but not genotoxic stress	CGR1	chr7	1143.24	1475.09	965.111	1398.55	1578.8	1496.56	1176.27	1489.38	1.26626	0.0993016	0.997706
1777749_at	YLL031C	chrXII:77150-80204 (-) // 100.0 //	ER membrane localized phosphoryltransferase that adds phosphoethanolamine onto the third mannose residue of the glycosylphosphatidylinositol (GPI) anchor precursor; similar to human PIG-O protein	GPI13	chr12	1822.71	2020.3	2231.9	1371.61	1905.25	1659.42	2017.99	1630.73	-1.23753	0.0994559	0.997706
1772170_at	YGR217W	chrVII:924698-930818 (+) // 100.0 //	Voltage-gated high-affinity calcium channel involved in calcium influx in response to some environmental stresses as well as exposure to mating pheromones; interacts and co-localizes with Mid1p, suggesting Cch1p and Mid1p function together	CCH1	chr7	1145.69	1114.57	1259.14	1026.64	1040.22	1023.89	1171.55	1030.19	-1.13715	0.0994817	0.997706
1769452_at	YPL020C	chrXVI:512310-514176 (-) // 100.0 //	Ubl (ubiquitin-like protein)-specific protease that cleaves Smt3p protein conjugates; specifically required for cell cycle progression; associates with nucleoporins and may interact with septin rings during telophase	ULP1	chr16	1111.92	1095.34	820.654	1458.78	1032.43	2105.56	999.796	1469.08	1.46938	0.09978	0.997706
1775628_at	YBR018C	chrII:274426-275527 (-) // 100.0 //	Galactose-1-phosphate uridyl transferase, synthesizes glucose-1-phosphate and UDP-galactose from UDP-D-glucose and alpha-D-galactose-1-phosphate in the second step of galactose catabolism	GAL7	chr2	58.1552	71.1003	60.1937	104.914	68.3045	75.2478	62.9018	81.3934	1.29397	0.10038	0.997706
1777219_at	YNL134C	chrXIV:372452-373583 (-) // 100.0 //	---	---	chr14	5897.88	4841.49	7092.71	4087.88	4420.04	5351.64	5872.67	4589.75	-1.27949	0.100478	0.997706
1777388_at	YGL184C	chrVII:154620-156018 (-) // 100.0 //	Cystathionine beta-lyase, converts cystathionine into homocysteine	STR3	chr7	508.32	439.654	462.627	478.644	268.83	323.873	469.353	346.73	-1.35365	0.100984	0.997706
1776864_at	YMR127C	chrXIII:522327-523344 (-) // 100.0 //	Histone acetyltransferase (HAT) catalytic subunit of the SAS complex (Sas2p-Sas4p-Sas5p), which acetylates free histones and nucleosomes and regulates transcriptional silencing; member of the MYSTacetyltransferase family	SAS2	chr13	661.128	682.065	503.897	476.644	556.131	446.971	610.18	491.157	-1.24233	0.101676	0.997706
1777857_at	YPL014W	chrXVI:527543-528689 (+) // 100.0 //	---	---	chr16	2564.37	510.218	1879.55	3779.01	3105.14	2474.13	1349.77	3073.36	2.27697	0.10169	0.997706
1775350_at	YMR039C	chrXIII:348642-349521 (-) // 100.0 //	Transcriptional coactivator, facilitates elongation through factors that modify RNAP II; role in peroxide resistance involving Rad2p; role in the hyperosmotic stress response through polymerase recruitment at RNAP II and RNAP III genes	SUB1	chr13	462.053	1125.38	487.451	1012.78	840.76	2058.07	632.854	1205.57	1.905	0.101762	0.997706
1770671_at	YJL043W	chrX:360124-360898 (+) // 100.0 //	---	---	chr10	25.999	23.6932	28.1016	23.6482	22.7093	19.8983	25.8677	22.0256	-1.17444	0.101814	0.997706
1769463_at	YPL065W	chrXVI:427923-428652 (+) // 100.0 //	Component of the ESCRT-I complex (Stp22p, Srn2p, Vps28p, and Mvb12p), which is involved in ubiquitin-dependent sorting of proteins into the endosome; conserved C-terminal domain interacts with ESCRT-III subunit Vps20p	VPS28	chr16	1682.41	1380.24	1429.76	1308.13	1347.34	1077.14	1491.76	1238.18	-1.20479	0.102115	0.997706
1770864_at	YPL153C	chrXVI:261725-264191 (-) // 100.0 //	Protein kinase, required for cell-cycle arrest in response to DNA damage; activated by trans autophosphorylation when interacting with hyperphosphorylated Rad9p; also interacts with ARS1 and plays a role in initiation of DNA replication	RAD53	chr16	155.764	263.997	254.019	94.2651	178.333	167.452	218.602	141.221	-1.54794	0.102209	0.997706
1776654_at	YML068W	chrXIII:137549-138944 (+) // 100.0 //	Protein that modulates the efficiency of translation termination, interacts with translation release factors eRF1 (Sup45p) and eRF3 (Sup35p) in vitro, contains a zinc finger domain characteristic of the TRIAD class of proteins	ITT1	chr13	491.278	540.827	412.282	681.189	536.886	556.702	478.485	588.321	1.22955	0.102309	0.997706
1775999_at	YHR083W	chrVIII:272628-273618 (+) // 100.0 //	Essential component of the sorting and assembly machinery (SAM complex or TOB complex) of the mitochondrial outer membrane, which binds precursors of beta-barrel proteins and facilitates their insertion into the outer membrane	SAM35	chr8	4844.65	4561.83	5224.38	4139.29	4598.37	3801	4869.3	4166.73	-1.16861	0.10236	0.997706
1773541_at	YDL138W	chrIV:213351-215643 (+) // 100.0 //	Plasma membrane high glucose sensor that regulates glucose transport; contains 12 predicted transmembrane segments and a long C-terminal tail required for induction of hexose transporters; highly similar to Snf3p	RGT2	chr4	649.793	682.57	920.29	634.209	620.058	524.773	741.812	590.957	-1.25527	0.102738	0.997706
1774433_at	YDR027C	chrIV:494646-497316 (-) // 100.0 //	Component of the GARP (Golgi-associated retrograde protein) complex, Vps51p-Vps52p-Vps53p-Vps54p, which is required for the recycling of proteins from endosomes to the late Golgi; potentially phosphorylated by Cdc28p	VPS54	chr4	1113.87	1047.01	1051.77	1052.5	819.415	854.746	1070.3	903.211	-1.18501	0.10275	0.997706
1774670_at	YPL108W	chrXVI:348442-348949 (+) // 100.0 //	---	---	chr16	759.383	847.293	759.261	753.676	656.592	522.127	787.6	636.952	-1.23652	0.102762	0.997706
1772737_s_at	YBL111C	chrIV:1526306-1529575 (+) // 99.1 // /// chrV:571149-574401 (+) // 97.65 // /// chrVII:1085210-1088479 (+) // 99.35 // /// chrVIII:557822-559924 (+) // 99.95 // /// chrXII:1072505-1075774 (+) // 99.1 // /// chrXII:1065953-1069111 (+) // 97.31 // /// chrXV	Helicase encoded by the Y' element of subtelomeric regions, highly expressed in the mutants lacking the telomerase component TLC1; potentially phosphorylated by Cdc28p /// Helicase encoded by the Y' element of subtelomeric regions, highly expressed in the	YRF1-1 /// YRF1-2 /// YRF1-3 /// YRF1-4 /// YRF1-5 /// YRF1-6 /// YRF1-7 /// YRF1-8	chr10 /// chr12 /// chr13 /// chr14 /// chr15 /// chr16 /// chr2 /// chr4 /// chr5 /// chr6 /// chr7 /// chr8 /// chr9	594.507	527.821	699.277	206.945	345.487	619.957	603.099	353.876	-1.70426	0.102896	0.997706
1777945_at	YGR138C	chrVII:763766-765611 (-) // 100.0 // /// chrXVI:837920-839242 (-) // 70.41 //	Polyamine transport protein specific for spermine; localizes to the plasma membrane; transcription of TPO2 is regulated by Haa1p; member of the major facilitator superfamily	TPO2	chr7	10702.8	7027.47	10921.3	13051.3	12358.2	11246.8	9365.24	12195.8	1.30232	0.102937	0.997706
1776923_at	YPL135W	chrXVI:297551-298049 (+) // 100.0 //	Conserved protein of the mitochondrial matrix, performs a scaffolding function during assembly of iron-sulfur clusters, interacts physically and functionally with yeast frataxin (Yfh1p); isu1 isu2 double mutant is inviable	ISU1	chr16	10109.9	8692.74	9873.99	9344.12	7484.23	6622.24	9538.19	7736.69	-1.23282	0.103245	0.997706
1777986_at	YMR130W	chrXIII:532117-533026 (+) // 100.0 //	---	---	chr13	2103.32	2373.99	2004.9	1835.62	1887.98	1905.15	2155.19	1876.07	-1.14885	0.103365	0.997706
1775546_at	YDL114W	chrIV:255603-256530 (+) // 100.0 //	---	---	chr4	27.4398	31.1014	29.4899	35.8717	31.0128	34.8916	29.3043	33.8577	1.15538	0.103661	0.997706
1775390_at	YMR104C	chrXIII:473418-475452 (-) // 100.0 //	Protein kinase with similarity to serine/threonine protein kinase Ypk1p; functionally redundant with YPK1 at the genetic level; participates in a signaling pathway required for optimal cell wall integrity; homolog of mammalian kinase SGK	YPK2	chr13	791.234	250.808	335.248	772.565	658.32	710.122	405.2	712.146	1.75751	0.103667	0.997706
1769426_at	YPR002W	chrXVI:558381-559932 (+) // 100.0 //	Mitochondrial protein that participates in respiration, induced by diauxic shift; homologous to E. coli PrpD, may take part in the conversion of 2-methylcitrate to 2-methylisocitrate	PDH1	chr16	536.653	1052.87	801.797	345.137	614.918	572.58	768.031	495.314	-1.55059	0.103736	0.997706
1777846_at	YBL002W	chrII:236494-236890 (+) // 100.0 //	Histone H2B, core histone protein required for chromatin assembly and chromosome function; nearly identical to HTB1; Rad6p-Bre1p-Lge1p mediated ubiquitination regulates transcriptional activation, meiotic DSB formation and H3 methylation	HTB2	chr2	10815.6	11478.5	12681.3	9578.77	10596.3	10141.2	11633.5	10096.7	-1.15219	0.103955	0.997706
1779369_at	YOR134W	chrXV:578564-579794 (+) // 100.0 //	Rho GTPase activating protein (RhoGAP), stimulates the intrinsic GTPase activity of Rho1p, which plays a role in actin cytoskeleton organization and control of cell wall synthesis; structurally and functionally related to Sac7p	BAG7	chr15	128.82	29.4564	49.8323	535.937	96.9826	105.398	57.3965	176.283	3.07132	0.104169	0.997706
1779747_at	YOR071C	chrXV:459481-461278 (-) // 100.0 //	High-affinity nicotinamide riboside transporter; also transports thiamine with low affinity; shares sequence similarity with Thi7p and Thi72p; proposed to be involved in 5-fluorocytosine sensitivity	NRT1	chr15	1309.65	852.752	1207.61	939.54	835.216	822.009	1104.98	864.037	-1.27883	0.104187	0.997706
1771176_at	YBR023C	chrII:284427-287925 (-) // 100.0 //	Chitin synthase III, catalyzes the transfer of N-acetylglucosamine (GlcNAc) to chitin; required for synthesis of the majority of cell wall chitin, the chitin ring during bud emergence, and spore wall chitosan	CHS3	chr2	2502.69	3227.66	3356.57	2026.15	2694.79	2506.12	3004.06	2391.67	-1.25604	0.104665	0.997706
1778077_at	YJR015W	chrX:462713-464246 (+) // 100.0 //	---	---	chr10	2777.99	3227.12	3960.73	2796.3	2844.59	2125.24	3286.87	2566.52	-1.28066	0.104729	0.997706
1770891_at	YLR165C	chrXII:494495-495260 (-) // 100.0 //	Pseudouridine synthase, catalyzes only the formation of pseudouridine (Psi)-2819 in mitochondrial 21S rRNA; not essential for viability	PUS5	chr12	1101.43	780.779	775.756	1300.43	981.845	1105.5	873.752	1121.8	1.28385	0.105097	0.997706
1773306_at	YNL293W	chrXIV:80639-82541 (+) // 100.0 //	GTPase-activating protein for Sec4p and several other Rab GTPases, regulates exocytosis via its action on Sec4p, also required for proper actin organization; similar to Msb4p; both Msb3p and Msb4p localize to sites of polarized growth	MSB3	chr14	355.413	472.674	377.414	484.77	436.285	652.36	398.747	516.713	1.29584	0.105548	0.997706
1778043_at	YCL028W	chrIII:70149-71367 (+) // 100.0 //	[PIN(+)] prion, an infectious protein conformation that is generally an ordered protein aggregate	RNQ1	chr3	4095.22	3896.04	4564.51	3825.45	3596.4	2448.74	4175.98	3229.73	-1.29301	0.105972	0.997706
1772452_at	YOR054C	chrXV:427834-429859 (-) // 100.0 //	Negative regulatory subunit of protein phosphatase 1 Ppz1p and also a subunit of the phosphopantothenoylcysteine decarboxylase (PPCDC; Cab3p, Sis2p, Vhs3p) complex, which catalyzes the third step of coenzyme A biosynthesis	VHS3	chr15	533.717	582.079	430.567	577.871	597.942	757.994	511.415	639.779	1.251	0.106294	0.997706
1773460_at	YER162C	chrV:500624-502889 (-) // 100.0 //	Protein that recognizes and binds damaged DNA (with Rad23p) during nucleotide excision repair; subunit of Nuclear Excision Repair Factor 2 (NEF2); homolog of human XPC protein	RAD4	chr5	212.261	220.131	189.745	258.585	213.715	344.87	206.977	267.116	1.29056	0.106333	0.997706
1769377_at	YBR238C	chrII:695101-697297 (-) // 100.0 //	---	---	chr2	1250.11	825.844	803.832	1345.23	1220.07	1117.29	939.735	1224.01	1.3025	0.106467	0.997706
1777860_at	YJL170C	chrX:101143-101695 (-) // 100.0 //	Protein that regulates signaling from a G protein beta subunit Ste4p and its relocalization within the cell; specific to a-cells and induced by alpha-factor	ASG7	chr10	1451.26	959.383	1381.4	970.57	1004.31	387.066	1243.59	722.593	-1.72105	0.106761	0.997706
1772253_at	YOR250C	chrXV:800970-802308 (-) // 100.0 //	Subunit of cleavage factor I (CFI), involved in both the endonucleolyitc cleavage and polyadenylation steps of mRNA 3'-end maturation	CLP1	chr15	1235.82	1187.43	1222.04	1073.96	1141.05	998.047	1214.88	1069.41	-1.13607	0.106847	0.997706
1777787_at	YLR144C	chrXII:429677-432017 (-) // 100.0 //	Intracellular beta-1,3-endoglucanase, expression is induced during sporulation; may have a role in cortical actin cytoskeleton assembly	ACF2	chr12	1392.17	1413.7	1336.66	1157.32	1336.02	1095.66	1380.43	1192.11	-1.158	0.106977	0.997706
1773553_at	YDL161W	chrIV:167714-169079 (+) // 100.0 //	Epsin-like protein involved in endocytosis and actin patch assembly and functionally redundant with Ent2p; binds clathrin via a clathrin-binding domain motif at C-terminus	ENT1	chr4	515.705	970.402	528.224	1033.32	723.836	1939.91	641.827	1132.11	1.76393	0.106979	0.997706
1770478_at	YGL095C	chrVII:328876-330610 (-) // 100.0 //	Protein of the Sec1p/Munc-18 family, essential for vacuolar protein sorting; required for the function of Pep12p and the early endosome/late Golgi SNARE Tlg2p; essential for fusion of Golgi-derived vesicles with the prevacuolar compartment	VPS45	chr7	521.171	644.777	462.345	610.615	634.796	793.604	537.589	675.05	1.25569	0.10724	0.997706
1773766_at	YMR215W	chrXIII:696794-698369 (+) // 100.0 //	Putative 1,3-beta-glucanosyltransferase, has similarity to Gas1p; localizes to the cell wall	GAS3	chr13	4085.92	5050.31	4934.95	3271.76	4490.24	3689.76	4669.65	3784.53	-1.23395	0.107291	0.997706
1779253_at	YOR087W	chrXV:487708-489736 (+) // 100.0 //	Vacuolar cation channel, mediates release of Ca(2+) from the vacuole in response to hyperosmotic shock	YVC1	chr15	1447.69	1778.5	1857.07	1146.33	1618.89	1306.85	1684.73	1343.61	-1.25388	0.108279	0.997706
1775378_at	YDL020C	chrIV:415110-416706 (-) // 100.0 //	Transcription factor that stimulates expression of proteasome genes; Rpn4p levels are in turn regulated by the 26S proteasome in a negative feedback control mechanism; RPN4 is transcriptionally regulated by various stress responses	RPN4	chr4	2151.9	2379.52	1842.52	2382.06	2414.72	3444.62	2113.03	2705.91	1.28056	0.108303	0.997706
1776420_at	YNL053W	chrXIV:529942-531412 (+) // 100.0 //	Dual-specificity protein phosphatase; exists in 2 isoforms; required for maintenance of a low level of signaling through the cell integrity pathway, adaptive response to pheromone; regulates and is regulated by Slt2p; dephosphorylates Fus3p	MSG5	chr14	1843.88	1971.18	2119.07	1727.56	1814.91	1210.78	1974.81	1559.97	-1.26592	0.108516	0.997706
1776224_at	YFR029W	chrVI:210924-212961 (+) // 100.0 //	Component of the SPS plasma membrane amino acid sensor system (Ssy1p-Ptr3p-Ssy5p), which senses external amino acid concentration and transmits intracellular signals that result in regulation of expression of amino acid permease genes	PTR3	chr6	590.171	557.799	717.512	350.488	569.059	510.32	618.136	466.9	-1.32391	0.10853	0.997706
1773777_at	YER038C	chrV:226856-228251 (-) // 100.0 //	Essential subunit of the Mms21-Smc5-Smc6 complex, required for growth and DNA repair; heterozygous mutant shows haploinsufficiency in K1 killer toxin resistance	KRE29	chr5	146.726	157.196	142.204	165.654	168.586	168.09	148.577	167.438	1.12694	0.108629	0.997706
1771894_at	YJL131C	chrX:164274-165345 (-) // 100.0 //	Putative protein of unknown function; the authentic non-tagged protein is detected in highly purified mitochondria; null mutant is viable, displays severe respiratory growth defect and elevated frequency of mitochondrial genome loss	AIM23	chr10	414.227	616.776	342.43	770.751	463.185	842.472	443.924	670.011	1.50929	0.10889	0.997706
1778932_at	YKL014C	chrXI:411261-416556 (-) // 100.0 //	Nucleolar protein required for the normal accumulation of 25S and 5.8S rRNAs, associated with the 27SA2 pre-ribosomal particle; proposed to be involved in the biogenesis of the 60S ribosomal subunit	URB1	chr11	896.297	843.232	742.4	1115.32	1063.07	4517.32	824.794	1749.59	2.12123	0.1091	0.997706
1779071_at	YOR077W	chrXV:471900-472599 (+) // 100.0 //	Basic zinc-finger protein, similar to human and mouse Kin17 proteins which are chromatin-associated proteins involved in UV response and DNA replication	RTS2	chr15	52.8974	120.732	68.1537	93.7199	114.133	212.875	75.7824	131.537	1.73572	0.109376	0.997706
1770381_at	YGL089C	chrVII:344793-345156 (-) // 100.0 //	Mating pheromone alpha-factor, made by alpha cells; interacts with mating type a cells to induce cell cycle arrest and other responses leading to mating; also encoded by MF(ALPHA)1, which is more highly expressed than MF(ALPHA)2	MF(ALPHA)2	chr7	115.383	92.1475	93.2754	85.5689	85.8172	84.0329	99.7227	85.135	-1.17135	0.109443	0.997706
1779306_at	YHR159W	chrVIII:417551-419066 (+) // 100.0 //	---	---	chr8	138.352	169.541	128.789	173.786	175.557	165.269	144.559	171.477	1.18621	0.109915	0.997706
1770459_at	YNR075W	chrXIV:779915-781040 (+) // 100.0 //	Protein of unknown function, member of the DUP380 subfamily of conserved, often subtelomerically-encoded proteins	COS10	chr14	45.1964	85.8892	60.2628	67.4008	97.5744	118.802	61.6159	92.1026	1.49478	0.110004	0.997706
1778331_at	YDL211C	chrIV:79294-80413 (-) // 100.0 //	---	---	chr4	254.211	527.624	352.572	175.688	324.656	219.32	361.575	232.117	-1.55772	0.11047	0.997706
1773848_at	YDR057W	chrIV:565925-567554 (+) // 100.0 //	ER quality-control lectin; integral subunit of the HRD ligase; binds to glycans with terminal alpha-1,6 linked mannose on misfolded N-glycosylated proteins and participates in targeting proteins to ERAD; member of the OS-9 protein family	YOS9	chr4	132.488	394.874	179.119	289.006	344.822	603.271	210.844	391.731	1.85792	0.110827	0.997706
1778270_at	YDL227C	chrIV:46271-48032 (-) // 100.0 //	Site-specific endonuclease required for gene conversion at the MAT locus (homothallic switching) through the generation of a ds DNA break; expression restricted to mother cells in late G1 as controlled by Swi4p-Swi6p, Swi5p and Ash1p	HO	chr4	1868.34	4495.12	3257.88	1057.07	2561.81	1811.38	3013.03	1699.04	-1.77345	0.11089	0.997706
1770599_at	YKL074C	chrXI:294253-295837 (-) // 100.0 //	Protein involved in early pre-mRNA splicing; component of the pre-mRNA-U1 snRNP complex, the commitment complex; interacts with Msl5p/BBP splicing factor and Sub2p; similar to metazoan splicing factor U2AF65	MUD2	chr11	939.057	1020.5	859.855	1181.74	998.428	2016.74	937.51	1335.07	1.42401	0.111306	0.997706
1771700_at	YNR047W	chrXIV:708524-711206 (+) // 100.0 //	Ser/Thr protein kinase that regulates the putative phospholipid translocases Lem3p-Dnf1p/Dnf2p; phosphorylates and inhibits upstream inhibitory kinase, Ypk1p; localizes to the cytoplasm, early endosome/TGN compartments, and plasma membrane	FPK1	chr14	1065	904.805	1106.96	820.123	936.591	868.289	1021.65	873.704	-1.16934	0.111319	0.997706
1778106_x_at	YLR462W	chrIV:1526306-1526910 (+) // 98.03 // /// chrV:571149-571736 (+) // 94.09 // /// chrVII:1085210-1085814 (+) // 97.21 // /// chrVIII:557822-558425 (+) // 97.21 // /// chrXII:1065953-1066562 (+) // 100.0 // /// chrXII:1072505-1073109 (+) // 98.03 // /// chr	---	---	chr12	35.548	50.7519	41.5204	32.4934	30.2548	38.8529	42.1532	33.6765	-1.25172	0.111402	0.997706
1769576_at	YMR003W	chrXIII:273117-273714 (+) // 100.0 //	Protein of unknown function; GFP-fusion protein localizes to the mitochondria; null mutant is viable and displays reduced frequency of mitochondrial genome loss	AIM34	chr13	1913.21	1336.14	1710.42	1570.17	1148.16	689.417	1635.26	1075.13	-1.52095	0.111569	0.997706
1771088_at	YJR099W	chrX:615565-616276 (+) // 100.0 //	Ubiquitin C-terminal hydrolase that cleaves ubiquitin-protein fusions to generate monomeric ubiquitin; hydrolyzes the peptide bond at the C-terminus of ubiquitin; also the major processing enzyme for the ubiquitin-like protein Rub1p	YUH1	chr10	1610.66	1657.75	1743.74	1567.31	1464.3	1084.59	1669.62	1355.12	-1.23211	0.111708	0.997706
1777417_at	YDR289C	chrIV:1038276-1039506 (-) // 100.0 //	Protein that interacts with exonuclease Rat1p and Rai1p and plays a role in transcription termination by RNA polymerase II, has an RPR domain (carboxy-terminal domain interacting domain); also involved in regulation of Ty1 transposition	RTT103	chr4	279.654	267.487	209.162	359.71	254.656	573.924	250.112	374.616	1.49779	0.11177	0.997706
1769679_at	YER053C	chrV:258735-259638 (-) // 100.0 //	Mitochondrial phosphate carrier, imports inorganic phosphate into mitochondria; functionally redundant with Mir1p but less abundant than Mir1p under normal conditions; expression is induced at high temperature	PIC2	chr5	15315.1	2758.07	5445.71	16845.3	11807.9	12545.1	6126.72	13563.1	2.21377	0.111841	0.997706
1777344_at	YJR148W	chrX:705734-706865 (+) // 100.0 //	Cytosolic branched-chain amino acid aminotransferase, homolog of murine ECA39; highly expressed during stationary phase and repressed during logarithmic phase	BAT2	chr10	6661.2	7377.59	7945.58	4306.5	6532.75	6515.61	7308.7	5680.49	-1.28666	0.11208	0.997706
1779633_at	YDL188C	chrIV:123865-124999 (-) // 100.0 //	Catalytic subunit of protein phosphatase 2A (PP2A), functionally redundant with Pph21p; methylated at C terminus; forms alternate complexes with several regulatory subunits; involved in signal transduction and regulation of mitosis	PPH22	chr4	3935.01	3934.17	4783.29	3864.42	3571.41	2481.12	4199.2	3247.24	-1.29316	0.112095	0.997706
1779741_at	YKR061W	chrXI:557318-558596 (+) // 100.0 //	Mannosyltransferase involved in N-linked protein glycosylation; member of the KRE2/MNT1 mannosyltransferase family	KTR2	chr11	296.758	507.738	324.487	419.038	508.406	981.746	365.663	593.585	1.62331	0.112312	0.997706
1769871_at	YMR128W	chrXIII:523694-527498 (+) // 100.0 //	Essential DEAH-box ATP-dependent RNA helicase specific to the U3 snoRNP, predominantly nucleolar in distribution, required for 18S rRNA synthesis	ECM16	chr13	781.364	1117.03	773.957	866.468	1439.45	2212.37	877.43	1402.61	1.59854	0.112555	0.997706
1772986_at	YDR219C	chrIV:905451-906849 (-) // 100.0 //	Mitochondria-associated F-box protein involved in maintenance of normal mitochondrial morphology; interacts with Skp1p through the F-box motif; preferentially localizes to the mother cell during budding	MFB1	chr4	469.308	462.82	357.912	514.45	466.302	614.654	426.789	528.291	1.23782	0.11278	0.997706
1771863_at	YFL017C	chrVI:103976-104456 (-) // 100.0 //	Evolutionarily conserved glucosamine-6-phosphate acetyltransferase required for multiple cell cycle events including passage through START, DNA synthesis, and mitosis; involved in UDP-N-acetylglucosamine synthesis, forms GlcNAc6P from AcCoA	GNA1	chr6	2676.13	2608.16	2929.75	2654.49	2248.15	1700.86	2734.57	2165.07	-1.26303	0.112848	0.997706
1776777_at	YMR276W	chrXIII:818825-819947 (+) // 100.0 //	Nuclear-enriched ubiquitin-like polyubiquitin-binding protein, required for spindle pole body (SPB) duplication and for transit through the G2/M phase of the cell cycle, involved in proteolysis, interacts with the proteasome	DSK2	chr13	6096.78	5188.65	8051	4620.81	5227.05	5230.21	6338.83	5017.66	-1.26328	0.112871	0.997706
1777258_at	YDL070W	chrIV:331024-332941 (+) // 100.0 //	Protein involved in transcription initiation at TATA-containing promoters; associates with the basal transcription factor TFIID; contains two bromodomains; corresponds to the C-terminal region of mammalian TAF1; redundant with Bdf1p	BDF2	chr4	1356.52	1852.99	1104.49	1688.05	1829.99	4144.58	1405.43	2339.36	1.66452	0.112884	0.997706
1778352_at	YML062C	chrXIII:147504-148683 (-) // 100.0 //	Subunit of the THO complex, which is a nuclear complex comprised of Hpr1p, Mft1p, Rlr1p, and Thp2p, that is involved in transcription elongation and mitotic recombination; involved in telomere maintenance	MFT1	chr13	307.978	385.666	215.163	472.687	309.282	790.869	294.554	487.166	1.65391	0.113373	0.997706
1772051_at	YEL011W	chrV:133119-135234 (+) // 100.0 //	Glycogen branching enzyme, involved in glycogen accumulation; green fluorescent protein (GFP)-fusion protein localizes to the cytoplasm in a punctate pattern	GLC3	chr5	4743.62	821.773	1260.51	4391.8	3114.05	4399.44	1699.98	3918.27	2.30494	0.113608	0.997706
1771817_at	YNL169C	chrXIV:316170-317673 (-) // 100.0 //	Phosphatidylserine decarboxylase of the mitochondrial inner membrane, converts phosphatidylserine to phosphatidylethanolamine	PSD1	chr14	4934.5	5864.62	6212.56	3311.75	5775.89	3872.74	5643.99	4199.79	-1.34386	0.113671	0.997706
1774313_at	YPL217C	chrXVI:139618-143170 (-) // 100.0 //	GTPase required for synthesis of 40S ribosomal subunits and for processing the 35S pre-rRNA at sites A0, A1, and A2; interacts with Rcl1p, which stimulates its GTPase and U3 snoRNA binding activities; has similarity to Tsr1p	BMS1	chr16	956.773	1405.01	843.94	1231.31	1528.76	4622.63	1042.91	2056.82	1.97216	0.113691	0.997706
1777316_at	YLR078C	chrXII:285736-286469 (-) // 99.73 //	v-SNARE (vesicle specific SNAP receptor), localized to the endoplasmic reticulum membrane and necessary for vesicular transport from the ER to the Golgi	BOS1	chr12	2918.86	2732.84	2531.24	2588.84	2326.24	2119.64	2723.04	2337.09	-1.16518	0.114425	0.997706
1773093_at	YPL208W	chrXVI:157840-159592 (+) // 100.0 //	SET-domain lysine-N-methyltransferase, catalyzes the formation of dimethyllysine residues on the large ribsomal subunit protein L23a (RPL23A and RPL23B)	RKM1	chr16	1234.87	1734.82	1669.01	940.154	1490.62	1080.09	1529.13	1148.15	-1.33183	0.114512	0.997706
1769527_at	YKL075C	chrXI:292599-293952 (-) // 100.0 //	---	---	chr11	530.882	602.462	474.23	614.135	612.987	1115.76	533.299	748.885	1.40425	0.114884	0.997706
1774883_at	YDL153C	chrIV:181186-183019 (-) // 100.0 //	Essential subunit of U3-containing Small Subunit (SSU) processome complex involved in production of 18S rRNA and assembly of small ribosomal subunit; disrupts silencing when overproduced	SAS10	chr4	537.868	975.24	464.573	852.694	852.074	2869.54	624.614	1277.49	2.0453	0.115131	0.997706
1772064_at	YLR368W	chrXII:857538-859335 (+) // 100.0 //	F-box protein; associates with mitochondria and has a role in mitochondrial fusion; stimulates nuclear export of specific mRNAs; promotes ubiquitin-mediated degradation of Gal4p in some strains	MDM30	chr12	428.069	549.071	435.474	548.384	554.029	549.279	467.781	550.562	1.17697	0.115149	0.997706
1771042_at	YML021C	chrXIII:229733-230813 (-) // 100.0 //	Uracil-DNA glycosylase, required for repair of uracil in DNA formed by spontaneous cytosine deamination, not required for strand-specific mismatch repair, cell-cycle regulated, expressed in late G1, localizes to mitochondria and nucleus	UNG1	chr13	1800.05	1938.49	2059.4	1729.29	1726.8	1093.88	1929.62	1483.61	-1.30061	0.115214	0.997706
1769580_at	YJL186W	chrX:80152-81913 (+) // 100.0 //	Alpha-1,2-mannosyltransferase, responsible for addition of the second alpha-1,2-linked mannose of the branches on the mannan backbone of oligosaccharides, localizes to an early Golgi compartment	MNN5	chr10	3387.43	3127.02	3587.72	2928.19	3135.13	2079.07	3361.99	2672.36	-1.25805	0.115404	0.997706
1772443_at	YOR036W	chrXV:400347-401214 (+) // 100.0 //	Target membrane receptor (t-SNARE) for vesicular intermediates traveling between the Golgi apparatus and the vacuole; controls entry of biosynthetic, endocytic, and retrograde traffic into the prevacuolar compartment; syntaxin	PEP12	chr15	1060.3	545.53	429.492	1412.38	703.404	1253.53	628.622	1075.8	1.71138	0.11543	0.997706
1771975_at	YMR055C	chrXIII:386099-387020 (-) // 100.0 //	Mitotic exit network regulator, forms GTPase-activating Bfa1p-Bub2p complex that binds Tem1p and spindle pole bodies, blocks cell cycle progression before anaphase in response to spindle and kinetochore damage	BUB2	chr13	1225.82	1013.95	1411.67	1118.15	970.024	683.622	1206.16	905.098	-1.33264	0.115495	0.997706
1779277_at	YBR182C	chrII:593500-594859 (-) // 100.0 //	Putative transcription factor involved in regulating the response to osmotic stress; member of the MADS-box family of transcription factors	SMP1	chr2	464.955	311.496	445.091	424.459	577.961	1056.32	400.967	637.504	1.58991	0.115569	0.997706
1777628_at	YOR085W	chrXV:482034-483087 (+) // 100.0 //	Gamma subunit of the oligosaccharyltransferase complex of the ER lumen, which catalyzes asparagine-linked glycosylation of newly synthesized proteins; Ost3p is important for N-glycosylation of a subset of proteins	OST3	chr15	5794.87	5775.24	5888.14	5120.67	5512.54	4843.6	5819.18	5151.58	-1.12956	0.115582	0.997706
1774631_at	YMR182W-A	chrXIII:625809-625896 (+) // 100.0 //	---	---	chr13	356.654	277.186	275.201	544.327	308.487	399.874	300.764	406.485	1.35151	0.115817	0.997706
1769711_at	YOL019W-A	chrXV:288420-288573 (+) // 100.0 //	---	---	chr15	18.8669	22.9211	25.2621	20.4566	16.2179	18.2197	22.1882	18.2156	-1.21809	0.115883	0.997706
1777753_at	YER067W	chrV:292063-292549 (+) // 100.0 //	---	---	chr5	21522.3	1030.41	3389.38	18993.4	14362.1	16029.1	4220.21	16352.2	3.87469	0.115982	0.997706
1778233_at	YLL061W	chrXII:17955-19707 (+) // 100.0 //	High-affinity S-methylmethionine permease, required for utilization of S-methylmethionine as a sulfur source; has similarity to S-adenosylmethionine permease Sam3p	MMP1	chr12	289.321	216.454	248.578	230.987	202.767	129.504	249.675	182.369	-1.36907	0.116027	0.997706
1770576_at	YPL036W	chrXVI:482840-485684 (+) // 100.0 //	Plasma membrane H+-ATPase, isoform of Pma1p, involved in pumping protons out of the cell; regulator of cytoplasmic pH and plasma membrane potential	PMA2	chr16	296.218	251.862	296.867	196.779	275.753	222.732	280.831	229.487	-1.22373	0.116065	0.997706
1779735_at	YBR278W	chrII:760289-760895 (+) // 100.0 //	Third-largest subunit of DNA polymerase II (DNA polymerase epsilon), required to maintain fidelity of chromosomal replication and also for inheritance of telomeric silencing; mRNA abundance peaks at the G1/S boundary of the cell cycle	DPB3	chr2	1077.65	1223.5	1342.98	924.297	1183.73	897.499	1209.84	993.943	-1.21717	0.116299	0.997706
1773117_at	YHR037W	chrVIII:181969-183697 (+) // 100.0 //	Delta-1-pyrroline-5-carboxylate dehydrogenase, nuclear-encoded mitochondrial protein involved in utilization of proline as sole nitrogen source; deficiency of the human homolog causes HPII, an autosomal recessive inborn error of metabolism	PUT2	chr8	1563.82	2134.04	2128.65	1076.93	1735.47	1584.15	1922.28	1435.96	-1.33874	0.116779	0.997706
1779911_at	YHR109W	chrVIII:330312-332070 (+) // 100.0 //	Cytochrome c lysine methyltransferase, trimethylates residue 72 of apo-cytochrome c (Cyc1p) in the cytosol; not required for normal respiratory growth	CTM1	chr8	383.46	334.701	371.794	343.092	305.595	299.645	362.702	315.531	-1.14949	0.11682	0.997706
1770297_at	YML093W	chrXIII:83089-85789 (+) // 100.0 //	Subunit of U3-containing Small Subunit (SSU) processome complex involved in production of 18S rRNA and assembly of small ribosomal subunit	UTP14	chr13	596.674	1007.39	595.485	959.654	888.162	2856.81	709.973	1345.29	1.89483	0.11699	0.997706
1774804_at	YNR007C	chrXIV:639183-640116 (-) // 100.0 //	E2-like enzyme involved in autophagy and the cytoplasm-to-vacuole targeting (Cvt) pathway; plays a role in formation of Atg8p-phosphatidylethanolamine conjugates, which are involved in membrane dynamics during autophagy and Cvt	ATG3	chr14	781.333	521.269	639.208	865.606	765.506	753.659	638.463	793.298	1.24252	0.11702	0.997706
1776876_at	YPR008W	chrXVI:573014-575099 (+) // 100.0 //	Transcriptional activator involved in the transcription of TPO2, YRO2, and other genes putatively encoding membrane stress proteins; involved in adaptation to weak acid stress	HAA1	chr16	667.039	718.424	561.557	663.843	823.44	1045.95	645.619	829.978	1.28555	0.117277	0.997706
1771344_at	YDR534C	chrIV:1503305-1504892 (-) // 100.0 //	Mannoprotein that is incorporated into the cell wall via a glycosylphosphatidylinositol (GPI) anchor, involved in the retention of siderophore-iron in the cell wall	FIT1	chr4	203.31	149.022	227.36	149.243	151.024	157.741	190.28	152.636	-1.24663	0.117361	0.997706
1774864_at	YMR197C	chrXIII:658543-659197 (-) // 100.0 //	Protein involved in cis-Golgi membrane traffic; v-SNARE that interacts with two t-SNARES, Sed5p and Pep12p; required for multiple vacuolar sorting pathways	VTI1	chr13	1464.32	1802.03	1417.17	1532.25	2202.46	2479.34	1552.2	2030.05	1.30791	0.11796	0.997706
1769325_at	YDL216C	chrIV:68997-70365 (-) // 100.0 //	Catalytic subunit of the COP9 signalosome (CSN) complex that acts as an isopeptidase in cleaving the ubiquitin-like protein Nedd8 from SCF ubiquitin ligases; metalloendopeptidase involved in the adaptation to pheromone signaling	RRI1	chr4	202.501	208.564	110.62	342.83	172.847	317.773	167.172	266.042	1.59143	0.118007	0.997706
1771752_at	YCL027W	chrIII:71802-73341 (+) // 100.0 //	Membrane protein localized to the shmoo tip, required for cell fusion; expression regulated by mating pheromone; proposed to coordinate signaling, fusion, and polarization events required for fusion; potential Cdc28p substrate	FUS1	chr3	399.442	641.987	549.425	219.524	567.979	243.32	520.347	311.887	-1.66838	0.118425	0.997706
1773767_at	YNL082W	chrXIV:473391-476013 (+) // 100.0 //	ATP-binding protein required for mismatch repair in mitosis and meiosis; functions as a heterodimer with Mlh1p, binds double- and single-stranded DNA via its N-terminal domain, similar to E. coli MutL	PMS1	chr14	370.41	374.983	349.133	271.903	254.535	373.236	364.668	295.606	-1.23363	0.118631	0.997706
1773399_at	YOR221C	chrXV:756476-757832 (-) // 100.0 //	Predicted malonyl-CoA:ACP transferase, putative component of a type-II mitochondrial fatty acid synthase that produces intermediates for phospholipid remodeling	MCT1	chr15	1604.97	1497.4	1390.9	1178.67	1425.2	1274.57	1495.18	1288.79	-1.16009	0.11864	0.997706
1779066_at	YKR103W	chrXI:652717-656374 (+) // 100.0 //	Putative transporter of the multidrug resistance-associated protein (MRP) subfamily; adjacent ORFs YKR103W and YKR104W are merged in different strain backgrounds.	NFT1	chr11	21.8041	26.4769	23.7241	35.3274	27.4845	131.7	23.8909	50.3074	2.10572	0.118699	0.997706
1771559_at	YHR122W	chrVIII:353627-354323 (+) // 100.0 //	---	---	chr8	2617.06	2200.35	2392.58	2366.05	1827.27	1193.75	2397.14	1728.13	-1.38714	0.11892	0.997706
1770532_at	YLR303W	chrXII:732543-733878 (+) // 100.0 //	Methionine and cysteine synthase (O-acetyl homoserine-O-acetyl serine sulfhydrylase), required for sulfur amino acid synthesis	MET17	chr12	56.0871	876.666	380.684	126.654	53.4616	55.9595	265.511	72.3625	-3.66919	0.118995	0.997706
1773145_s_at	YGR109W-A	chrIX:205631-206504 (+) // 99.08 // /// chrVII:707613-708486 (+) // 100.0 //	---	---	chr7 /// chr9	89.9599	132.202	131.473	71.8255	87.9593	107.058	116.026	87.7593	-1.3221	0.119161	0.997706
1775465_at	YPL233W	chrXVI:106171-106822 (+) // 100.0 //	Essential component of the MIND kinetochore complex (Mtw1p Including Nnf1p-Nsl1p-Dsn1p) which joins kinetochore subunits contacting DNA to those contacting microtubules; required for accurate chromosome segregation	NSL1	chr16	170.631	293.723	229.335	277.069	305.764	297.868	225.676	293.314	1.2997	0.119755	0.997706
1773378_at	YEL066W	chrV:26666-27206 (+) // 100.0 //	D-Amino acid N-acetyltransferase, catalyzes N-acetylation of D-amino acids through ordered bi-bi mechanism in which acetyl-CoA is first substrate bound and CoA is last product liberated; similar to Hpa2p, acetylates histones weakly in vitro	HPA3	chr5	1813.98	1622.96	2084.95	1813.31	1355.24	898.263	1830.98	1302.08	-1.40621	0.120302	0.997706
1769627_at	YLR151C	chrXII:441715-442738 (-) // 100.0 //	Peroxisomal nudix pyrophosphatase with specificity for coenzyme A and CoA derivatives, may function to remove potentially toxic oxidized CoA disulfide from peroxisomes to maintain the capacity for beta-oxidation of fatty acids	PCD1	chr12	54.7894	128.867	63.5437	117.597	93.3918	210.571	76.5537	132.24	1.72743	0.12042	0.997706
1770410_at	YGR210C	chrVII:913507-914743 (-) // 100.0 //	---	---	chr7	1943.4	2014.79	2546.89	1574.26	1919.07	1869.88	2152.35	1781.03	-1.20856	0.120626	0.997706
1771432_at	YGR149W	chrVII:789035-790334 (+) // 100.0 //	---	---	chr7	2992.56	1924.91	2134.12	3998.45	2655.85	2811.82	2307.96	3102.25	1.34419	0.12081	0.997706
1776617_at	YJR005W	chrX:445915-448018 (+) // 100.0 //	Beta-adaptin, large subunit of the clathrin associated protein complex (AP-2); involved in vesicle mediated transport; similar to mammalian beta-chain of the clathrin associated protein complex	APL1	chr10	700.965	1118.12	747.527	935.154	1088.81	1535.99	836.789	1160.8	1.38718	0.120837	0.997706
1773831_at	YMR114C	chrXIII:496341-497448 (-) // 100.0 //	---	---	chr13	241.393	244.186	194.385	258.923	251.359	289.617	225.451	266.149	1.18051	0.121174	0.997706
1770637_at	YKR044W	chrXI:521656-522988 (+) // 100.0 //	Protein of unknown function that interacts with Ulp1p, a Ubl (ubiquitin-like protein)-specific protease for Smt3p protein conjugates	UIP5	chr11	1248.22	1130.09	1350.73	1518.4	1289.56	1561.75	1239.64	1451.47	1.17083	0.121884	0.997706
1779485_at	YDR249C	chrIV:958677-959799 (-) // 100.0 //	---	---	chr4	1114.45	915.229	1127.43	998.999	858.101	600.497	1047.62	801.412	-1.30724	0.121907	0.997706
1771013_at	YLR271W	chrXII:682738-683563 (+) // 100.0 //	---	---	chr12	375.481	280.819	199.35	581.783	272.715	524.136	275.942	436.443	1.58165	0.122059	0.997706
1776379_at	YFL010C	chrVI:115101-115737 (-) // 100.0 //	WW domain containing protein of unknown function; binds to Mca1p, a caspase-related protease that regulates H2O2-induced apoptosis; overexpression causes G1 phase growth arrest and clonal death that is suppressed by overexpression of MCA1	WWM1	chr6	7040.26	6486.2	7132.25	6641.47	5923.56	4806.92	6880.03	5739.86	-1.19863	0.1222	0.997706
1777760_at	YDR332W	chrIV:1130996-1133066 (+) // 100.0 //	Putative RNA helicase of the DEAH/D-box family; null mutant displays increased levels of spontaneous Rad52p foci; green fluorescent protein (GFP)-fusion protein localizes to the mitochondrion	IRC3	chr4	155.19	386.819	156.525	294.164	303.501	572.738	211.015	371.163	1.75895	0.122349	0.997706
1773686_s_at	YIL173W	chrIX:11491-16141 (+) // 100.0 // /// chrX:11474-16124 (+) // 99.98 //	Putative membrane glycoprotein with strong similarity to Vth2p and Pep1p/Vps10p, may be involved in vacuolar protein sorting /// Putative membrane glycoprotein with strong similarity to Vth1p and Pep1p/Vps10p, may be involved in vacuolar protein sorting	VTH1 /// VTH2	chr10 /// chr9	583.309	656.271	555.022	979.07	646.219	677.117	596.645	753.749	1.26331	0.122582	0.997706
1775732_at	YOR243C	chrXV:790211-792242 (-) // 100.0 //	Pseudouridine synthase, catalyzes pseudouridylation at position 35 in U2 snRNA, position 50 in 5S rRNA, position 13 in cytoplasmic tRNAs, and position 35 in pre-tRNA(Tyr); conserved in archaea, vertebrates, and some bacteria	PUS7	chr15	1034.43	1916.7	1079.72	1268.44	2494.57	3150.36	1288.79	2152.21	1.66989	0.122691	0.997706
1772682_at	YFL009W	chrVI:116138-118478 (+) // 100.0 //	F-box protein required for G1/S and G2/M transition, associates with Skp1p and Cdc53p to form a complex, SCFCdc4, which acts as ubiquitin-protein ligase directing ubiquitination of the phosphorylated CDK inhibitor Sic1p	CDC4	chr6	1820.65	2043.33	2126.88	1168.39	1907.61	1671.46	1992.55	1550.16	-1.28536	0.123041	0.997706
1774146_at	YNL136W	chrXIV:370369-371647 (+) // 100.0 //	Subunit of the NuA4 histone acetyltransferase complex, which acetylates the N-terminal tails of histones H4 and H2A	EAF7	chr14	197.832	256.723	213.587	460.428	193.187	606.737	221.346	377.868	1.70713	0.12325	0.997706
1772864_at	YKR100C	chrXI:638538-639606 (-) // 100.0 //	Transmembrane protein with a role in cell wall polymer composition; localizes on the inner surface of the plasma membrane at the bud and in the daughter cell	SKG1	chr11	1421.31	1910.38	1513.1	1723.72	2083.25	4096.13	1601.6	2450.23	1.5298	0.123293	0.997706
1777797_at	YFR034C	chrVI:225007-225946 (-) // 100.0 //	Basic helix-loop-helix (bHLH) transcription factor of the myc-family; binds cooperatively with Pho2p to the PHO5 promoter; function is regulated by phosphorylation at multiple sites and by phosphate availability	PHO4	chr6	1464.26	1756.9	1527.15	1158.76	1443.22	1416.2	1577.91	1332.94	-1.18375	0.123374	0.997706
1769323_at	YKL012W	chrXI:417952-419704 (+) // 100.0 //	U1 snRNP protein involved in splicing, interacts with the branchpoint-binding protein during the formation of the second commitment complex	PRP40	chr11	679.456	970.373	617.834	909.694	895.147	2155.62	741.267	1206.32	1.62734	0.123951	0.997706
1770277_at	YHR204W	chrVIII:506318-508709 (+) // 100.0 //	alpha-1,2-specific exomannosidase of the endoplasmic reticulum that generates a Man7GlcNac2 oligosaccharide signal on glycoproteins destined for ubiquitin-proteasome degradation	MNL1	chr8	1070.13	1109.93	1528.06	800.32	1144.65	937.241	1219.78	950.452	-1.28339	0.124454	0.997706
1772699_at	YOL152W	chrXV:40746-42637 (+) // 100.0 //	Putative ferric reductase with similarity to Fre2p; expression induced by low copper levels	FRE7	chr15	30.3323	34.3809	36.9985	123.778	60.8312	31.2473	33.7901	61.733	1.82695	0.124567	0.997706
1775006_at	YHR092C	chrVIII:287131-288814 (-) // 100.0 //	High-affinity glucose transporter of the major facilitator superfamily, expression is induced by low levels of glucose and repressed by high levels of glucose	HXT4	chr8	15143.9	2662.59	4281.02	13166.7	13019.7	10492.8	5567.83	12161.2	2.18419	0.124585	0.997706
1773059_at	YGL124C	chrVII:274785-276720 (-) // 100.0 //	Protein required for fusion of cvt-vesicles and autophagosomes with the vacuole; associates, as a complex with Ccz1p, with a perivacuolar compartment; potential Cdc28p substrate	MON1	chr7	240.981	408.052	284.245	339.99	409.536	485.32	303.478	407.312	1.34214	0.124814	0.997706
1770958_at	YBR273C	chrII:748055-749366 (-) // 100.0 //	UBX (ubiquitin regulatory X) domain-containing protein that interacts with Cdc48p	UBX7	chr2	521.305	967.998	820.756	828.169	1159.29	1196.78	745.42	1047.4	1.40512	0.124863	0.997706
1775436_at	YBL011W	chrII:203540-205820 (+) // 100.0 //	Glycerol 3-phosphate/dihydroxyacetone phosphate dual substrate-specific sn-1 acyltransferase of the glycerolipid biosynthesis pathway, prefers 16-carbon fatty acids, similar to Gpt2p, gene is constitutively transcribed	SCT1	chr2	1573.99	1560.48	2223.91	1084.99	1623.11	1397.74	1761.15	1350.15	-1.30436	0.124902	0.997706
1778608_at	YMR204C	chrXIII:670061-671324 (-) // 100.0 //	Peripheral membrane protein of peroxisomes involved in peroxisomal inheritance; recruitment to peroxisomes is mediated by interaction with Pex3p at the peroxisomal membrane	INP1	chr13	370.6	472.029	385.987	334.053	356.263	356.507	407.216	348.772	-1.16757	0.125085	0.997706
1774949_at	YCL044C	chrIII:47110-48364 (-) // 100.0 //	Subunit of the mitochondrial (mt) i-AAA protease supercomplex, which degrades misfolded mitochondrial proteins; forms a subcomplex with Mgr3p that binds to substrates to facilitate proteolysis; required for growth of cells lacking mtDNA	MGR1	chr3	1590.82	994.821	1929.97	1131.24	1096.74	947.803	1450.87	1055.42	-1.37466	0.125567	0.997706
1778319_at	YNL289W	chrXIV:87896-88736 (+) // 100.0 //	Cyclin, interacts with cyclin-dependent kinase Pho85p; member of the Pcl1,2-like subfamily, involved in the regulation of polarized growth and morphogenesis and progression through the cell cycle; localizes to sites of polarized cell growth	PCL1	chr14	562.633	1099.85	650.67	229.35	709.34	438.401	738.523	414.659	-1.78104	0.125576	0.997706
1777840_at	YBL030C	chrII:163043-164000 (-) // 100.0 //	Major ADP/ATP carrier of the mitochondrial inner membrane, exchanges cytosolic ADP for mitochondrially synthesized ATP; also imports heme and ATP; phosphorylated; required for viability in many lab strains that carry a sal1 mutation	PET9	chr2	14175.6	14745.1	14976.6	12291.4	13159.2	13669.5	14627.5	13026.8	-1.12289	0.125678	0.997706
1773500_at	YOR012W	chrXV:356542-356956 (+) // 100.0 //	---	---	chr15	488.326	350.007	422.835	590.154	477.037	474.838	416.54	511.312	1.22753	0.125837	0.997706
1777472_at	YOL164W-A	chrXV:4129-4312 (+) // 100.0 //	---	---	chr15	15.9222	15.5768	17.8303	15.7078	12.0158	14.216	16.4134	13.8953	-1.18122	0.126091	0.997706
1772496_at	YPR128C	chrXVI:791213-792200 (-) // 100.0 //	Peroxisomal adenine nucleotide transporter; involved in beta-oxidation of medium-chain fatty acid; required for peroxisome proliferation	ANT1	chr16	2295.96	2386.01	3305.01	2362.36	2167.93	1605.81	2625.72	2018.41	-1.30085	0.126138	0.997706
1773662_at	YGR066C	chrVII:620924-621803 (-) // 100.0 //	---	---	chr7	66.2734	48.4706	64.0039	48.0554	45.1964	53.2385	59.0203	48.7172	-1.21149	0.12629	0.997706
1775041_at	YPR061C	chrXVI:675973-676879 (-) // 100.0 //	Probable Hsp40p co-chaperone, has a DnaJ-like domain and appears to be involved in ER-associated degradation of misfolded proteins containing a tightly folded cytoplasmic domain; inhibits replication of Brome mosaic virus in S. cerevisiae	JID1	chr16	413.429	221.193	237.366	672.219	375.979	327.983	278.951	436.02	1.56307	0.126469	0.997706
1779313_s_at	YEL075C	chrIV:1526306-1526692 (+) // 96.75 // /// chrV:571149-571518 (+) // 99.46 // /// chrVII:1085210-1085596 (+) // 96.48 // /// chrVIII:557822-558207 (+) // 96.21 // /// chrXII:1065953-1066339 (+) // 97.56 // /// chrXII:1072505-1072891 (+) // 96.75 // /// chr	---	---	chr5	15.9897	13.1836	12.4179	11.9717	11.2392	12.1636	13.7815	11.7843	-1.16948	0.126488	0.997706
1774556_at	YNL281W	chrXIV:108466-108928 (+) // 100.0 //	Heat shock protein regulator that binds to Hsp90p and may stimulate ATPase activity; originally identified as a high-copy number suppressor of a HSP90 loss-of-function mutation; GFP-fusion protein localizes to the cytoplasm and nucleus	HCH1	chr14	13011.1	11602.2	11634.2	12047.6	9685.77	8622.14	12064.7	10020	-1.20405	0.12663	0.997706
1774710_at	YBR104W	chrII:449660-450650 (+) // 100.0 //	Mitochondrial protein, putative inner membrane transporter with a role in oleate metabolism and glutamate biosynthesis; member of the mitochondrial carrier (MCF) family; has similarity with Ymc1p	YMC2	chr2	4838.61	6074.28	5482.99	4595.84	5018.35	4439.75	5441.92	4678.4	-1.16316	0.126823	0.997706
1775498_at	YDR182W-A	chrIV:829148-829352 (+) // 100.0 //	---	---	chr4	104.974	83.8861	102.765	94.3607	69.8977	75.9251	96.7245	79.4101	-1.21804	0.126852	0.997706
1771451_at	YOR080W	chrXV:474553-476794 (+) // 100.0 //	Origin-binding F-box protein that forms an SCF ubiquitin ligase complex with Skp1p and Cdc53p; plays a role in DNA replication, involved in invasive and pseudohyphal growth	DIA2	chr15	329.991	454.857	323.686	450.995	397.492	554.314	364.891	463.164	1.26932	0.12739	0.997706
1775476_at	YOL135C	chrXV:69375-70044 (-) // 100.0 //	Subunit of the RNA polymerase II mediator complex; associates with core polymerase subunits to form the RNA polymerase II holoenzyme; essential for transcriptional regulation	MED7	chr15	801.254	483.517	946.266	541.864	567.176	438.388	715.694	512.65	-1.39607	0.127679	0.997706
1770575_at	YDR400W	chrIV:1271055-1272078 (+) // 100.0 //	Uridine nucleosidase (uridine-cytidine N-ribohydrolase), cleaves N-glycosidic bonds in nucleosides; involved in the pyrimidine salvage and nicotinamide riboside salvage pathways	URH1	chr4	2141.45	1895.83	2425.64	1943.97	1885.75	1241.91	2143.42	1657.28	-1.29327	0.127781	0.997706
1778516_at	YOR156C	chrXV:628360-630541 (-) // 100.0 //	SUMO ligase, catalyzes the covalent attachment of SUMO (Smt3p) to proteins; involved in maintenance of proper telomere length	NFI1	chr15	287.911	247.842	280.655	248.343	247.713	186.487	271.561	225.543	-1.20403	0.127965	0.997706
1771051_at	YDR234W	chrIV:931125-933207 (+) // 100.0 //	Homoaconitase, catalyzes the conversion of homocitrate to homoisocitrate, which is a step in the lysine biosynthesis pathway	LYS4	chr4	6794.33	7525.11	8753.62	5327.88	7281.3	6350.32	7648.71	6268.48	-1.22018	0.128083	0.997706
1778753_at	YMR001C-A	chrXIII:271346-271577 (-) // 100.0 //	---	---	chr13	119.044	96.6537	84.6694	82.9886	69.7438	89.9718	99.1321	80.4522	-1.23218	0.128271	0.997706
1772412_at	YAL023C	chrI:106272-108552 (-) // 100.0 //	Protein O-mannosyltransferase, transfers mannose residues from dolichyl phosphate-D-mannose to protein serine/threonine residues; acts in a complex with Pmt1p, can instead interact with Pmt5p in some conditions; target for new antifungals	PMT2	chr1	8814.33	8598.76	9943.75	8235.62	8160.48	7687.09	9099.68	8023.97	-1.13412	0.128552	0.997706
1772420_at	YBR228W	chrII:675307-676222 (+) // 100.0 //	Subunit of a complex, with Slx4p, that hydrolyzes 5' branches from duplex DNA in response to stalled or converging replication forks; function overlaps with that of Sgs1p-Top3p	SLX1	chr2	426.497	388.125	327.328	576.523	400.842	451.32	378.4	470.712	1.24395	0.128711	0.997706
1773140_s_at	YDR038C	chrIV:527419-530695 (-) // 100.0 // /// chrIV:531388-534580 (-) // 97.16 // /// chrIV:535273-538444 (-) // 95.39 //	P-type ATPase sodium pump, involved in Na+ and Li+ efflux to allow salt tolerance /// P-type ATPase sodium pump, involved in Na+ efflux to allow salt tolerance; likely not involved in Li+ efflux /// Protein with similarity to P-type ATPase sodium pumps, m	ENA1 /// ENA2 /// ENA5	chr4	3348.64	3995.32	3945.03	2987.77	3603.4	3056.01	3751.11	3204.31	-1.17064	0.128845	0.997706
1773194_at	YOR297C	chrXV:874741-875320 (-) // 100.0 //	Component of the mitochondrial TIM22 complex involved in insertion of polytopic proteins into the inner membrane; may mediate assembly or stability of the complex	TIM18	chr15	3360.99	3566.56	4090.83	3369.63	3244.94	2256.88	3660.18	2911.41	-1.25718	0.128942	0.997706
1776283_at	YOL101C	chrXV:126981-127920 (-) // 100.0 //	Membrane protein involved in zinc ion homeostasis, member of the four-protein IZH family, expression induced by fatty acids and altered zinc levels; deletion reduces sensitivity to excess zinc; possible role in sterol metabolism	IZH4	chr15	894.594	739.939	733.487	1561.07	1128.82	755.282	785.834	1099.93	1.39966	0.129051	0.997706
1772674_at	YFL018C	chrVI:101621-103121 (-) // 100.0 //	Dihydrolipoamide dehydrogenase, the lipoamide dehydrogenase component (E3) of the pyruvate dehydrogenase and 2-oxoglutarate dehydrogenase multi-enzyme complexes	LPD1	chr6	9356.72	10112.7	10441.4	8200.91	9761.08	7965.74	9959.79	8607.03	-1.15719	0.1292	0.997706
1774900_at	YAR028W	chrI:184885-185590 (+) // 100.0 //	---	---	chr1	4159.38	2125.89	2873.7	7122.34	4369.85	3188.33	2939.8	4629.37	1.57474	0.129223	0.997706
1771705_at	YER150W	chrV:468364-468811 (+) // 100.0 //	GPI-anchored cell wall protein involved in weak acid resistance; basal expression requires Msn2p/Msn4p; expression is induced under conditions of stress and during the diauxic shift; similar to Sed1p	SPI1	chr5	20284.6	2403.35	7888.48	23264.9	17372.8	15147.8	7270.81	18291.7	2.51576	0.129301	0.997706
1771495_at	YDR528W	chrIV:1494578-1495850 (+) // 100.0 //	Protein involved in regulation of cell wall composition and integrity and response to osmotic stress; overproduction suppresses a lysis sensitive PKC mutation; similar to Lre1p, which functions antagonistically to protein kinase A	HLR1	chr4	237.749	678	410.421	66.6073	285.543	282.848	404.462	175.233	-2.30814	0.129351	0.997706
1775975_at	YPL224C	chrXVI:126737-128087 (-) // 100.0 //	Putative metal transporter involved in mitochondrial iron accumulation; closely related to Mmt1p	MMT2	chr16	643.036	803.712	801.519	747.28	999.957	1060.45	745.43	925.353	1.24137	0.129756	0.997706
1770837_at	YGR266W	chrVII:1022661-1024767 (+) // 100.0 //	---	---	chr7	796.837	1327.18	1088.07	634.149	903.55	850.103	1047.84	786.798	-1.33174	0.130043	0.997706
1770677_at	YCR063W	chrIII:228313-228787 (+) // 100.0 //	Component of the SF3b subcomplex of the U2 snRNP; diploid mutants display a random budding pattern instead of the wild-type bipolar pattern	BUD31	chr3	486.295	729.357	810.723	440.143	570.837	507.443	660.031	503.305	-1.31139	0.130104	0.997706
1771826_at	YOL043C	chrXV:248390-249533 (-) // 100.0 //	DNA N-glycosylase and apurinic/apyrimidinic (AP) lyase involved in base excision repair, localizes to the nucleus; sumoylated	NTG2	chr15	179.919	536.654	270.494	365.217	499.313	847.705	296.685	536.681	1.80893	0.1304	0.997706
1769779_at	YCR088W	chrIII:265064-266843 (+) // 100.0 //	Actin-binding protein of the cortical actin cytoskeleton, important for activation of the Arp2/3 complex that plays a key role actin in cytoskeleton organization	ABP1	chr3	2412.07	1796.66	3116.6	1339.76	2141.16	1798.06	2381.41	1727.9	-1.37829	0.130582	0.997706
1779841_at	YJL173C	chrX:96158-96527 (-) // 100.0 //	Subunit of heterotrimeric Replication Protein A (RPA), which is a highly conserved single-stranded DNA binding protein involved in DNA replication, repair, and recombination	RFA3	chr10	5896.08	5541.47	6160.68	6153.89	4219.75	3369.49	5860.47	4439.25	-1.32011	0.130919	0.997706
1777092_at	YGR276C	chrVII:1043825-1045487 (-) // 100.0 //	3'-5' exoribonuclease; required for maturation of 3' ends of 5S rRNA and tRNA-Arg3 from dicistronic transcripts	RNH70	chr7	811.154	1411.87	874.82	1093.9	1421.84	1786.24	1000.62	1405.73	1.40489	0.130951	0.997706
1777272_at	YHR165C	chrVIII:429708-436950 (-) // 100.0 //	Component of the U4/U6-U5 snRNP complex, involved in the second catalytic step of splicing; mutations of human Prp8 cause retinitis pigmentosa	PRP8	chr8	908.8	948.341	1002.81	969.908	1133.97	1522.9	952.477	1187.65	1.24689	0.131401	0.997706
1774138_at	YJR065C	chrX:557801-559151 (-) // 100.0 //	Essential component of the Arp2/3 complex, which is a highly conserved actin nucleation center required for the motility and integrity of actin patches; involved in endocytosis and membrane growth and polarity	ARP3	chr10	8148.84	7659.4	7901.72	6697.25	7309.26	7198.67	7900.35	7062.68	-1.1186	0.131467	0.997706
1774015_at	YBL066C	chrII:96932-100117 (-) // 99.43 //	Putative transcription factor, has homolog in Kluyveromyces lactis	SEF1	chr2	223.428	269.591	293.744	129.028	232.089	227.429	260.558	189.563	-1.37452	0.131588	0.997706
1775962_at	YPL146C	chrXVI:276160-277528 (-) // 100.0 //	Nucleolar protein; involved in biogenesis of the 60S subunit of the ribosome; interacts with rRNA processing factors Cbf5p and Nop2p; null mutant is viable but growth is severely impaired	NOP53	chr16	671.489	1089.57	641.117	994.45	901.386	1907.37	776.983	1195.75	1.53901	0.131606	0.997706
1778280_at	YBR212W	chrII:647880-649899 (+) // 100.0 //	RNA binding protein that negatively regulates growth rate; interacts with the 3' UTR of the mitochondrial porin (POR1) mRNA and enhances its degradation; overexpression impairs mitochondrial function; expressed in stationary phase	NGR1	chr2	788.802	550.654	711.458	368.207	542.186	633.82	675.902	501.96	-1.34652	0.131606	0.997706
1778414_at	YGR246C	chrVII:982486-984277 (-) // 100.0 //	TFIIIB B-related factor, one of three subunits of RNA polymerase III transcription initiation factor TFIIIB, binds TFIIIC and TBP and recruits RNA pol III to promoters, amino-terminal half is homologous to TFIIB	BRF1	chr7	419.977	905.32	567.255	653.875	938.487	1558.84	599.697	985.307	1.64301	0.131988	0.997706
1778246_at	YER175C	chrV:539458-540358 (-) // 100.0 //	Trans-aconitate methyltransferase, cytosolic enzyme that catalyzes the methyl esterification of 3-isopropylmalate, an intermediate of the leucine biosynthetic pathway, and trans-aconitate, which inhibits the citric acid cycle	TMT1	chr5	3273.16	3545.5	4441.56	2804.77	3380.98	3132.89	3721.58	3097.1	-1.20162	0.13255	0.997706
1777184_at	YFR012W	chrVI:167880-168489 (+) // 100.0 //	---	---	chr6	59.2004	64.5981	62.4463	46.3314	60.1806	54.0512	62.0406	53.2157	-1.16584	0.132855	0.997706
1772985_at	YBR239C	chrII:698348-699938 (-) // 100.0 //	Transcriptional regulator of nonfermentable carbon utilization; GFP-fusion protein localizes to cytoplasm, nucleus; null mutation affects periodicity of transcriptional and metabolic oscillation; plays role in restricting Ty1 transposition	ERT1	chr2	887.154	705.131	844.577	762.238	665.078	643.004	808.403	688.212	-1.17464	0.133203	0.997706
1778751_at	YHR059W	chrVIII:220109-220502 (+) // 100.0 //	Protein of unknown function, required for survival upon exposure to K1 killer toxin	FYV4	chr8	1365.32	885.704	1000.74	1010.47	743.884	745.249	1065.64	824.36	-1.29272	0.133299	0.997706
1775754_at	YLL022C	chrXII:99042-100200 (-) // 100.0 //	Non-essential component of the HAT-B histone acetyltransferase complex (Hat1p-Hat2p-Hif1p), localized to the nucleus; has a role in telomeric silencing	HIF1	chr12	621.841	652.655	942.434	411.938	690.584	541.683	725.896	536.119	-1.35399	0.133316	0.997706
1780234_at	YMR154C	chrXIII:565997-568181 (-) // 100.0 //	Calpain-like cysteine protease involved in proteolytic activation of Rim101p in response to alkaline pH; has similarity to A. nidulans palB	RIM13	chr13	250.179	199.378	184.028	282.826	248.095	229.809	209.38	252.638	1.2066	0.133439	0.997706
1770886_at	YLR030W	chrXII:203290-204082 (+) // 100.0 //	---	---	chr12	19.4682	22.2231	16.9822	22.7287	21.0171	35.6239	19.4215	25.7207	1.32435	0.13359	0.997706
1770388_at	YDR243C	chrIV:948514-950281 (-) // 100.0 //	RNA helicase in the DEAD-box family, involved in RNA isomerization at the 5' splice site	PRP28	chr4	333.821	467.737	319.25	407.366	455.415	538.659	367.971	463.99	1.26094	0.133698	0.997706
1773646_at	YDL240W	chrIV:22822-25876 (+) // 100.0 //	Putative GTPase-activating protein (GAP) involved in the Pkc1p-mediated signaling pathway that controls cell wall integrity; appears to specifically regulate 1,3-beta-glucan synthesis	LRG1	chr4	756.352	1138.64	1074.97	572.32	938.563	715.586	974.521	727.075	-1.34034	0.134049	0.997706
1771902_at	YGL066W	chrVII:377611-379585 (+) // 100.0 //	Subunit of SAGA histone acetyltransferase complex; involved in formation of the preinitiation complex assembly at promoters; null mutant displays defects in premeiotic DNA synthesis	SGF73	chr7	814.056	912.182	827.598	965.677	896.353	1374.4	850.195	1059.52	1.24626	0.134175	0.997706
1775578_s_at	YDR342C	chrIV:1154210-1155923 (-) // 100.0 // /// chrIV:1159602-1161315 (-) // 99.82 //	High-affinity glucose transporter of the major facilitator superfamily, nearly identical to Hxt7p, expressed at high basal levels relative to other HXTs, repression of expression by high glucose requires SNF3 /// High-affinity glucose transporter of the m	HXT6 /// HXT7	chr4	15694.2	2123.96	4941.19	14535.1	11773.3	12029.8	5481.67	12720.8	2.32069	0.134369	0.997706
1775070_at	YPL201C	chrXVI:169768-171154 (-) // 100.0 //	Protein that interacts with glycerol 3-phosphatase and plays a role in anaerobic glycerol production; localizes to the nucleus and cytosol	YIG1	chr16	35.8297	51.9024	33.7833	42.6604	54.0512	114.738	39.7527	64.1955	1.61487	0.134429	0.997706
1779153_at	YBR237W	chrII:691963-694513 (+) // 100.0 //	RNA helicase in the DEAD-box family, necessary for prespliceosome formation, bridges U1 and U2 snRNPs and enables stable U2 snRNP association with intron RNA	PRP5	chr2	396.652	480.275	332.506	506.312	420.279	605.516	398.623	505.053	1.26699	0.134606	0.997706
1776093_at	YDR304C	chrIV:1071876-1072554 (-) // 100.0 //	Peptidyl-prolyl cis-trans isomerase (cyclophilin) of the endoplasmic reticulum, catalyzes the cis-trans isomerization of peptide bonds N-terminal to proline residues; transcriptionally induced in response to unfolded proteins in the ER	CPR5	chr4	8768.37	9004.11	9164.96	8349.8	8246.11	7454.65	8977.51	8006.74	-1.12128	0.135106	0.997706
1776558_at	YMR011W	chrXIII:288077-289703 (+) // 100.0 //	High-affinity glucose transporter of the major facilitator superfamily, expression is induced by low levels of glucose and repressed by high levels of glucose	HXT2	chr13	6839.94	2522.24	3230.93	5578.09	6512.86	5831.97	3819.85	5961.25	1.5606	0.13514	0.997706
1777928_at	YJL157C	chrX:123831-126324 (-) // 100.0 //	Cyclin-dependent kinase inhibitor that mediates cell cycle arrest in response to pheromone; also forms a complex with Cdc24p, Ste4p, and Ste18p that may specify the direction of polarized growth during mating; potential Cdc28p substrate	FAR1	chr10	1776.8	3349.07	2992.49	1118.28	2581.86	1568	2611.39	1654.18	-1.57863	0.135258	0.997706
1777784_at	YJR107W	chrX:627329-628316 (+) // 100.0 //	---	---	chr10	1049.15	1344.84	1338.59	838.261	1209.07	973.185	1236.12	995.405	-1.24181	0.135324	0.997706
1778686_at	YOR273C	chrXV:834450-836430 (-) // 100.0 //	Polyamine transport protein, recognizes spermine, putrescine, and spermidine; localizes to the plasma membrane; member of the major facilitator superfamily	TPO4	chr15	3888.33	751.962	1873.62	4388.37	2776.77	3815.18	1762.86	3595.56	2.03968	0.135348	0.997706
1771091_at	YJR150C	chrX:708801-709698 (-) // 100.0 //	Cell wall mannoprotein with similarity to Tir1p, Tir2p, Tir3p, and Tir4p; expressed under anaerobic conditions, completely repressed during aerobic growth	DAN1	chr10	39.4976	25.6168	36.7888	50.5181	42.1585	372.306	33.3883	92.5563	2.77211	0.135397	0.997706
1773639_at	YDL099W	chrIV:283418-284444 (+) // 100.0 //	Cis-golgi localized protein involved in ER to Golgi transport; forms a complex with the mammalian GRASP65 homolog, Grh1p; mutants are compromised for the fusion of ER-derived vesicles with Golgi membranes	BUG1	chr4	314.846	768.223	398.82	700.148	539.468	1638.6	458.625	852.207	1.85819	0.135679	0.997706
1776909_at	YBL004W	chrII:227638-235120 (+) // 100.0 //	Component of the small-subunit (SSU) processome, which is involved in the biogenesis of the 18S rRNA	UTP20	chr2	1056.54	1449.59	843.154	1155.82	1599.72	3876.76	1088.93	1928.15	1.77061	0.135691	0.997706
1778380_at	YGR249W	chrVII:988053-989424 (+) // 100.0 //	Protein similar to heat shock transcription factor; multicopy suppressor of pseudohyphal growth defects of ammonium permease mutants	MGA1	chr7	362.911	46.1651	226.355	378.961	481.966	319.606	155.917	387.91	2.48793	0.135693	0.997706
1769338_at	YKL055C	chrXI:334964-335801 (-) // 100.0 //	Mitochondrial 3-oxoacyl-[acyl-carrier-protein] reductase, may comprise a type II mitochondrial fatty acid synthase along with Mct1p	OAR1	chr11	221.694	261.043	325.171	295.672	315.783	400.89	265.931	334.49	1.25781	0.135741	0.997706
1775393_at	YGR271C-A	chrVII:1037805-1037997 (-) // 100.0 //	Essential protein required for maturation of 18S rRNA; null mutant is sensitive to hydroxyurea and is delayed in recovering from alpha-factor arrest; green fluorescent protein (GFP)-fusion protein localizes to the nucleolus	EFG1	chr7	1378.65	1095.45	1072.65	1084.14	1013.87	842.217	1174.47	974.616	-1.20503	0.135954	0.997706
1770518_at	YDL103C	chrIV:275147-276581 (-) // 100.0 //	UDP-N-acetylglucosamine pyrophosphorylase, catalyzes the formation of UDP-N-acetylglucosamine (UDP-GlcNAc), which is important in cell wall biosynthesis, protein N-glycosylation, and GPI anchor biosynthesis	QRI1	chr4	1673.99	2048.12	1946.15	1079.88	1800.77	1590.59	1882.59	1457.01	-1.29212	0.136014	0.997706
1779146_at	YMR030W	chrXIII:330791-331922 (+) // 100.0 //	Protein required for respiratory growth; localized to both the nucleus and mitochondrion; may interact with transcription factors to mediate the transition to respiratory growth and activate transcription of nuclear and mitochondrial genes	RSF1	chr13	604.023	550.479	341.661	711.821	536.467	750.371	484.311	659.277	1.36127	0.136475	0.997706
1775742_at	YNR068C	chrXIV:760066-760885 (-) // 100.0 //	---	---	chr14	116.796	282.182	169.003	223.139	249.74	367.919	177.241	273.662	1.54401	0.136683	0.997706
1769979_at	YCL032W	chrIII:63440-64481 (+) // 100.0 //	Protein involved in mating response, invasive/filamentous growth, and osmotolerance, acts as an adaptor that links G protein-associated Cdc42p-Ste20p complex to the effector Ste11p to modulate signal transduction	STE50	chr3	333.154	496.47	457.6	452.4	599.883	562.269	423.014	534.416	1.26335	0.136913	0.997706
1778192_at	YDR170C	chrIV:796190-802220 (-) // 100.0 //	Guanine nucleotide exchange factor (GEF) for ADP ribosylation factors involved in proliferation of the Golgi, intra-Golgi transport and ER-to-Golgi transport; found in the cytoplasm and on Golgi-associated coated vesicles	SEC7	chr4	2021.77	2802	2042.73	2587.24	2631.96	5126.45	2261.87	3268.24	1.44488	0.137013	0.997706
1772278_at	YDR285W	chrIV:1032432-1035060 (+) // 100.0 //	Transverse filament protein of the synaptonemal complex; required for normal levels of meiotic recombination and pairing between homologous chromosome during meiosis; potential Cdc28p substrate	ZIP1	chr4	56.8626	89.9799	76.9239	93.7037	81.3998	200.487	73.2898	115.219	1.5721	0.137112	0.997706
1777823_s_at	YLR312C-B	chrXII:760356-760644 (-) // 100.0 //	Protein involved in shmoo formation and bipolar bud site selection; homologous to Spa2p, localizes to sites of polarized growth in a cell cycle dependent- and Spa2p-dependent manner, interacts with MAPKKs Mkk1p, Mkk2p, and Ste7p	SPH1	chr12	148.875	267.896	227.528	117.038	157.629	184.041	208.479	150.249	-1.38756	0.137151	0.997706
1777282_at	YCR009C	chrIII:130742-131540 (-) // 100.0 //	Amphiphysin-like lipid raft protein; interacts with Rvs167p and regulates polarization of the actin cytoskeleton, endocytosis, cell polarity, cell fusion and viability following starvation or osmotic stress	RVS161	chr3	5339.04	6338.24	4460.29	5865.64	6382.38	7268.32	5324.02	6479.65	1.21711	0.13719	0.997706
1772508_at	YGR103W	chrVII:695420-697238 (+) // 100.0 //	Component of several different pre-ribosomal particles; forms a complex with Ytm1p and Erb1p that is required for maturation of the large ribosomal subunit; required for exit from G<sub>0</sub> and the initiation of cell proliferation	NOP7	chr7	709.466	2204.44	875.002	1151.56	2589.92	4032.05	1110.12	2291.06	2.06379	0.13752	0.997706
1777309_at	YBR085W	chrII:415976-416900 (+) // 100.0 //	Mitochondrial inner membrane ADP/ATP translocator, exchanges cytosolic ADP for mitochondrially synthesized ATP; expressed under anaerobic conditions; similar to Pet9p and Aac1p; has roles in maintenance of viability and in respiration	AAC3	chr2	840.498	613.675	715.073	1023.53	779.788	840.675	717.14	875.449	1.22075	0.13758	0.997706
1770372_at	YLR181C	chrXII:516679-517672 (-) // 100.0 //	Multivesicular body (MVB) protein involved in endosomal protein sorting; regulates Vps4p activity by promoting its oligomerization; has an N-terminal Vps60- and Did2- binding domain, a linker region, and a C-terminal Vps4p binding domain	VTA1	chr12	1533.55	1867.31	1578.49	1165.4	1672.65	1254.72	1653.26	1347.15	-1.2272	0.137888	0.997706
1772076_at	YGL090W	chrVII:343321-344587 (+) // 100.0 //	Component of the DNA ligase IV complex that mediates nonhomologous end joining in DNA double-strand break repair; physically interacts with Dnl4p and Nej1p; homologous to mammalian XRCC4 protein	LIF1	chr7	29.8688	66.5499	26.2509	50.1685	50.7897	139.487	37.3651	70.8301	1.89563	0.138414	0.997706
1773966_at	YNL093W	chrXIV:449869-450532 (+) // 100.0 //	Rab family GTPase, similar to Ypt51p and Ypt52p and to mammalian rab5; required for vacuolar protein sorting and endocytosis	YPT53	chr14	135.122	42.968	52.504	234.181	100.302	93.5542	67.2998	130.008	1.93178	0.138456	0.997706
1770378_at	YKL188C	chrXI:86229-88791 (-) // 100.0 //	Subunit of a heterodimeric peroxisomal ATP-binding cassette transporter complex (Pxa1p-Pxa2p), required for import of long-chain fatty acids into peroxisomes; similarity to human adrenoleukodystrophy transporter and ALD-related proteins	PXA2	chr11	119.43	143.728	84.8623	193.955	116.92	742.098	113.348	256.236	2.26059	0.138538	0.997706
1777371_at	YPL110C	chrXVI:341066-344738 (-) // 100.0 //	Glycerophosphocholine (GroPCho) phosphodiesterase; hydrolyzes GroPCho to choline and glycerolphosphate, for use as a phosphate source and as a precursor for phosphocholine synthesis; may interact with ribosomes	GDE1	chr16	447.775	513.82	545.185	623.82	502.654	849.771	500.585	643.506	1.28551	0.138675	0.997706
1779489_at	YNL037C	chrXIV:557920-559003 (-) // 100.0 //	Subunit of mitochondrial NAD(+)-dependent isocitrate dehydrogenase, which catalyzes the oxidation of isocitrate to alpha-ketoglutarate in the TCA cycle	IDH1	chr14	9422.25	8316.39	9772.73	9931.65	6036.28	4593.49	9148.38	6505.75	-1.4062	0.139	0.997706
1777293_at	YBL071W-A	chrII:89975-90224 (+) // 100.0 //	Zn-ribbon protein that co-purifies with Dph1 and Dph2 in a complex required for synthesis of diphthamide on translation factor eEF2 and with Elongator subunits Iki3p, Elp2p, and Elp3p involved in modification of wobble nucleosides in tRNAs	KTI11	chr2	2601.51	3659.32	3610.36	2572.4	3038.75	2258.64	3251.3	2603.98	-1.24857	0.139305	0.997706
1770170_at	YGR258C	chrVII:1007676-1010772 (-) // 100.0 //	Single-stranded DNA endonuclease, cleaves single-stranded DNA during nucleotide excision repair to excise damaged DNA; subunit of Nucleotide Excision Repair Factor 3 (NEF3); homolog of human XPG protein	RAD2	chr7	398.353	363.982	265.745	508.102	328.582	644.457	337.752	475.615	1.40818	0.139404	0.997706
1773139_at	YCL057W	chrIII:24767-26906 (+) // 100.0 //	Zinc metalloendopeptidase, found in the cytoplasm and intermembrane space of mitochondria; with Cym1p, involved in degradation of mitochondrial proteins and of presequence peptides cleaved from imported proteins	PRD1	chr3	2207.39	2436.76	3147.84	1376.97	2266.66	2249.23	2567.95	1914.83	-1.34108	0.139469	0.997706
1770364_at	YCR011C	chrIII:133721-136871 (-) // 100.0 //	Putative ATP-dependent permease of the ABC transporter family of proteins	ADP1	chr3	2562.41	3422.08	3624.16	2222.36	2948.05	2550.46	3167.44	2556.58	-1.23898	0.139672	0.997706
1775587_at	YOR296W	chrXV:870200-874070 (+) // 100.0 //	---	---	chr15	744.857	760.739	693.859	600.726	710.654	627.169	732.589	644.524	-1.13663	0.139967	0.997706
1774289_at	YAL022C	chrI:108877-110431 (-) // 100.0 //	Nucleoside transporter with broad nucleoside selectivity; localized to intracellular membranes	FUN26	chr1	3073	2538.32	3330.01	2987.07	2232.29	1523.13	2961.68	2165.52	-1.36758	0.140092	0.997706
1770717_at	YMR044W	chrXIII:355382-356810 (+) // 100.0 //	Member of a complex (Isw1b) with Isw1p and Ioc2p that exhibits nucleosome-stimulated ATPase activity and acts within coding regions to coordinate transcription elongation with termination and processing, contains a PWWP motif	IOC4	chr13	276.699	534.673	316.556	432.295	459.406	791.425	360.451	539.661	1.49718	0.140165	0.997706
1775351_at	YDL226C	chrIV:51115-52174 (-) // 100.0 //	ADP-ribosylation factor GTPase activating protein (ARF GAP), involved in ER-Golgi transport; shares functional similarity with Glo3p	GCS1	chr4	2143.92	2832.82	2864.97	1628.95	2666.32	1780.27	2591.37	1977.55	-1.31046	0.140243	0.997706
1773151_at	YLR295C	chrXII:722000-722375 (-) // 100.0 //	Subunit h of the F0 sector of mitochondrial F1F0 ATP synthase, which is a large, evolutionarily conserved enzyme complex required for ATP synthesis	ATP14	chr12	7514.9	6926.38	7277.46	6990.15	6206.86	6068.4	7235.62	6409.07	-1.12891	0.140629	0.997706
1770345_at	YNR017W	chrXIV:662914-663583 (+) // 100.0 //	Essential component of the Translocase of the Inner Mitochondrial membrane (TIM23 complex); involved in protein import into mitochondrial matrix and inner membrane; with Tim17p, contributes to architecture and function of the import channel	TIM23	chr14	3721.93	3559.33	4840.56	2893.91	3620.74	3436.79	4002.54	3302.17	-1.2121	0.140637	0.997706
1769403_at	YKL195W	chrXI:75825-77037 (+) // 100.0 //	Essential protein of the mitochondrial intermembrane space (IMS); promotes retention of newly imported proteins; may do so by stabilizing client protein folding as part of a disulfide relay system or transferring metal to client proteins	MIA40	chr11	828.466	1630.99	885.103	1355.45	1377.25	4938.19	1061.43	2096.84	1.97537	0.14071	0.997706
1778444_at	YPL056C	chrXVI:453426-453732 (-) // 100.0 //	---	---	chr16	579.867	406.604	724.977	345.822	500.693	404.74	555.002	412.317	-1.34606	0.14084	0.997706
1775705_at	YOL024W	chrXV:277086-277605 (+) // 100.0 //	---	---	chr15	93.5685	129.956	133.893	80.828	101.398	103.058	117.729	94.5418	-1.24525	0.140939	0.997706
1770515_x_at	YLR461W	chrII:809050-809413 (+) // 94.21 // /// chrIV:1523234-1523597 (+) // 97.8 // /// chrV:63727-64090 (+) // 94.49 // /// chrVII:1080312-1080675 (+) // 95.32 // /// chrXII:1062916-1063279 (+) // 100.0 // /// chrXIV:781917-782280 (+) // 97.25 // /// chrI:1806-	Protein of unknown function, member of the seripauperin multigene family encoded mainly in subtelomeric regions; expression induced by low temperature and also by anaerobic conditions; induced during alcoholic fermentation /// Member of the seripauperin m	PAU20 /// PAU4	chr12 /// chr15	518.32	775.686	488.545	623.82	837.489	830.519	581.296	757.058	1.30236	0.140974	0.997706
1776485_at	YHL048W	chrVIII:6399-7545 (+) // 100.0 //	Nuclear membrane protein, member of the DUP380 subfamily of conserved, often subtelomerically-encoded proteins; regulation suggests a potential role in the unfolded protein response	COS8	chr8	2481.71	2117.92	1986.29	1985.54	1840.54	848.133	2185.43	1457.92	-1.49899	0.140991	0.997706
1772563_at	YNL047C	chrXIV:539911-541882 (-) // 100.0 //	Phosphoinositide PI4,5P(2) binding protein, forms a complex with Slm1p; acts downstream of Mss4p in a pathway regulating actin cytoskeleton organization in response to stress; phosphorylated by the TORC2 complex	SLM2	chr14	516.009	556.444	687.514	424.327	565.808	454.317	582.24	477.816	-1.21855	0.141151	0.997706
1778279_at	YBR265W	chrII:738576-739539 (+) // 100.0 //	3-ketosphinganine reductase, catalyzes the second step in phytosphingosine synthesis, essential for growth in the absence of exogenous dihydrosphingosine or phytosphingosine, member of short chain dehydrogenase/reductase protein family	TSC10	chr2	4110.68	4403.73	4832.17	4013.92	4056.08	2448.78	4438.94	3416.02	-1.29942	0.141198	0.997706
1773314_at	YBL088C	chrII:51015-59379 (-) // 100.0 //	Protein kinase primarily involved in telomere length regulation; contributes to cell cycle checkpoint control in response to DNA damage; functionally redundant with Mec1p; homolog of human ataxia telangiectasia (ATM) gene	TEL1	chr2	234.371	311.454	229.333	363.256	248.493	511.257	255.83	358.689	1.40206	0.141229	0.997706
1775667_at	YJL093C	chrX:254731-256807 (-) // 100.0 //	Outward-rectifier potassium channel of the plasma membrane with two pore domains in tandem, each of which forms a functional channel permeable to potassium; carboxy tail functions to prevent inner gate closures; target of K1 toxin	TOK1	chr10	2180.35	2030.75	2491.65	2020.87	2038.15	1640.49	2226.25	1890.56	-1.17754	0.141391	0.997706
1771566_at	YAR002C-A	chrI:154066-154726 (-) // 100.0 //	Protein that forms a heterotrimeric complex with Erp2p, Emp24p, and Erv25p; member, along with Emp24p and Erv25p, of the p24 family involved in ER to Golgi transport and localized to COPII-coated vesicles	ERP1	chr1	9567.23	8985.99	10190	9403.78	8058.57	7429.99	9568.65	8257.56	-1.15879	0.141428	0.997706
1776844_at	YDL038C	chrIV:382326-384079 (-) // 100.0 //	Pheromone-regulated protein, predicted to have one transmembrane segment; promoter contains Gcn4p binding elements	PRM7	chr4	165.515	457.726	288.37	294.977	714.394	559.092	279.567	490.201	1.75344	0.141759	0.997706
1770626_at	YGR092W	chrVII:668192-669911 (+) // 100.0 //	Ser/Thr kinase involved in transcription and stress response; functions as part of a network of genes in exit from mitosis; localization is cell cycle regulated; activated by Cdc15p during the exit from mitosis	DBF2	chr7	750.197	1142.94	967.384	606.611	842.735	784.791	939.553	737.531	-1.27391	0.141839	0.997706
1775659_at	YOR075W	chrXV:468213-469254 (+) // 100.0 //	t-SNARE required for ER membrane fusion and vesicular traffic, integral membrane protein that constitutes with Sec20p and Use1p the trimeric acceptor for R/v-SNAREs on Golgi-derived vesicles at the ER	UFE1	chr15	2283.63	1739.69	1483.9	1721.88	1354.62	1176.8	1806.4	1400.18	-1.29017	0.141898	0.997706
1772541_at	YEL050C	chrV:59669-60851 (-) // 100.0 //	Mitochondrial ribosomal protein of the large subunit, has similarity to E. coli L2 ribosomal protein; fat21 mutant allele causes inability to utilize oleate and may interfere with activity of the Adr1p transcription factor	RML2	chr5	2826.6	2555.32	3255.15	2482.4	2694.46	2060.99	2864.96	2397.81	-1.1948	0.14197	0.997706
1771578_at	YDR036C	chrIV:523208-524711 (-) // 100.0 //	3-hydroxyisobutyryl-CoA hydrolase, member of a family of enoyl-CoA hydratase/isomerases; non-tagged protein is detected in highly purified mitochondria in high-throughput studies; phosphorylated; mutation affects fluid-phase endocytosis	EHD3	chr4	1368.83	1338.82	1382.15	888.213	1315.83	1209.36	1363.12	1122.27	-1.21465	0.142012	0.997706
1779738_at	YER058W	chrV:271765-272089 (+) // 100.0 //	Protein required for assembly of cytochrome c oxidase	PET117	chr5	360.752	296.427	311.212	327.588	227.732	242.877	321.657	262.66	-1.22462	0.142108	0.997706
1770514_at	YDL112W	chrIV:258914-263225 (+) // 100.0 //	2'-O-ribose methyltransferase, catalyzes the ribose methylation of the guanosine nucleotide at position 18 of tRNAs	TRM3	chr4	977.57	1579.19	986.452	1201.89	1609.05	2272.1	1150.46	1637.86	1.42367	0.14246	0.997706
1775118_at	YDR088C	chrIV:618494-619643 (-) // 100.0 //	RNA splicing factor, required for ATP-independent portion of 2nd catalytic step of spliceosomal RNA splicing; interacts with Prp18p; contains zinc knuckle domain	SLU7	chr4	197.914	260.154	151.662	355.689	183.528	679.426	198.393	353.972	1.7842	0.142718	0.997706
1769365_at	YPL154C	chrXVI:259712-260930 (-) // 100.0 //	Vacuolar aspartyl protease (proteinase A), required for the posttranslational precursor maturation of vacuolar proteinases; important for protein turnover after oxidative damage; synthesized as a zymogen, self-activates	PEP4	chr16	12004.3	11977.7	12196.8	10128.7	11381.8	10948	12058.8	10806.4	-1.1159	0.142773	0.997706
1774933_at	YKL143W	chrXI:176785-178177 (+) // 100.0 //	Component of the GSE complex, which is required for proper sorting of amino acid permease Gap1p; required for ribosomal small subunit export from nucleus; required for growth at low temperature	LTV1	chr11	406.264	1273.83	591.116	736.335	1312.91	4378.01	673.797	1617.56	2.40066	0.142829	0.997706
1774177_at	YNL144C	chrXIV:352821-355044 (-) // 100.0 //	---	---	chr14	1363.61	116.748	146.067	1058.51	748.605	816.15	285.431	864.858	3.03001	0.142966	0.997706
1770125_at	YDL218W	chrIV:66493-67447 (+) // 100.0 //	---	---	chr4	94.9757	117.666	122.187	110.143	87.41	72.2543	110.95	88.6175	-1.252	0.142979	0.997706
1770212_at	YOR275C	chrXV:839082-841068 (-) // 100.0 //	Protein involved in proteolytic activation of Rim101p in response to alkaline pH; PalA/AIP1/Alix family member; interaction with the ESCRT-III subunit Snf7p suggests a relationship between pH response and multivesicular body formation	RIM20	chr15	114.552	277.954	168.897	224.487	235.285	379.412	175.199	271.617	1.55034	0.143098	0.997706
1777362_at	YOR023C	chrXV:376011-377712 (-) // 100.0 //	Subunit of the Ada histone acetyltransferase complex, required for structural integrity of the complex	AHC1	chr15	1352.86	1435.79	1716.8	1118.35	1395.3	1295.73	1493.93	1264.46	-1.1815	0.143203	0.997706
1773197_at	YDR034C-A	chrI:165941-166217 (+) // 97.18 // /// chrI:160353-160587 (+) // 97.18 // /// chrV:443507-443741 (+) // 97.18 // /// chrXII:476089-476323 (+) // 97.18 // /// chrXII:220783-731963 (+) // 96.61 // /// chrXIV:102306-562326 (+) // 96.61 // /// chrXIV:96724-56	---	---	chr4	332.608	158.487	249.32	208.632	156.221	43.1751	235.99	112.06	-2.10592	0.143473	0.997706
1779978_at	YEL071W	chrV:16354-17845 (+) // 100.0 //	D-lactate dehydrogenase, part of the retrograde regulon which consists of genes whose expression is stimulated by damage to mitochondria and reduced in cells grown with glutamate as the sole nitrogen source, located in the cytoplasm	DLD3	chr5	10190	12330.4	13094.1	7717.39	11457	9763.15	11805.7	9521.68	-1.2399	0.143611	0.997706
1774166_at	YPL021W	chrXVI:511098-511662 (+) // 100.0 //	Non-essential protein of unconfirmed function; affects pre-rRNA processing, may act as a negative regulator of the transcription of genes involved in pseudohyphal growth; homologous to Srd1p	ECM23	chr16	15.6371	16.2953	18.518	20.8354	20.5679	17.1925	16.7722	19.458	1.16013	0.143882	0.997706
1771215_at	YOL064C	chrXV:206102-207176 (-) // 100.0 //	Bisphosphate-3'-nucleotidase, involved in salt tolerance and methionine biogenesis; dephosphorylates 3'-phosphoadenosine-5'-phosphate and 3'-phosphoadenosine-5'-phosphosulfate, intermediates of the sulfate assimilation pathway	MET22	chr15	6883.61	6756.01	7317.67	7159.69	5562.09	4738.15	6981.4	5735.49	-1.21723	0.143967	0.997706
1775289_at	YDR389W	chrIV:1252529-1254494 (+) // 100.0 //	GTPase activating protein (GAP) for Rho1p, involved in signaling to the actin cytoskeleton, null mutations suppress tor2 mutations and temperature sensitive mutations in actin; potential Cdc28p substrate	SAC7	chr4	998.171	1415.32	1188.57	698.459	1106.27	1000.16	1188.56	917.675	-1.29519	0.144004	0.997706
1779030_at	YDL174C	chrIV:145826-147590 (-) // 100.0 //	D-lactate dehydrogenase, oxidizes D-lactate to pyruvate, transcription is heme-dependent, repressed by glucose, and derepressed in ethanol or lactate; located in the mitochondrial inner membrane	DLD1	chr4	5869.82	6268.82	6852.57	4753.16	6475.37	4654.86	6317.33	5232.19	-1.20736	0.144017	0.997706
1776145_at	YCR100C	chrIII:301267-302218 (-) // 100.0 //	---	---	chr3	62.1046	103.214	82.1123	85.2532	107.778	151.84	80.7416	111.741	1.38394	0.14409	0.997706
1773056_at	YOL019W	chrXV:288898-290554 (+) // 100.0 //	---	---	chr15	1108.41	2013.02	1645.97	551.553	1474.24	1069.13	1542.87	954.393	-1.61659	0.144223	0.997706
1770899_at	YNL167C	chrXIV:319417-321361 (-) // 100.0 //	Basic leucine zipper (bZIP) transcription factor of the ATF/CREB family, forms a complex with Tup1p and Ssn6p to both activate and repress transcription; cytosolic and nuclear protein involved in osmotic and oxidative stress responses	SKO1	chr14	568.03	921.539	638.221	745.222	902.907	1243.31	693.879	942.253	1.35795	0.144332	0.997706
1772055_at	YDR247W	chrIV:956009-957395 (+) // 100.0 //	Cytoplasmic serine/threonine protein kinase; identified as a high-copy suppressor of the synthetic lethality of a sis2 sit4 double mutant, suggesting a role in G1/S phase progression; homolog of Sks1p	VHS1	chr4	2105.87	586.716	1059.68	2058.27	1836.79	1688.49	1093.93	1854.87	1.69567	0.14446	0.997706
1769906_at	YOR042W	chrXV:408424-409660 (+) // 100.0 //	Protein containing a CUE domain that binds ubiquitin, which may facilitate intramolecular monoubiquitination; green fluorescent protein (GFP)-fusion protein localizes to the cytoplasm in a punctate pattern	CUE5	chr15	2033.12	2144.28	2487.32	1470.1	2046.88	2000.87	2213.33	1819.21	-1.21665	0.144892	0.997706
1776464_at	YER017C	chrV:189501-191787 (-) // 100.0 //	Component, with Yta12p, of the mitochondrial inner membrane m-AAA protease that mediates degradation of misfolded or unassembled proteins and is also required for correct assembly of mitochondrial enzyme complexes	AFG3	chr5	1447.68	1374.62	1696.61	1174	1376.76	1340.02	1500.16	1293.8	-1.15949	0.145028	0.997706
1775133_at	YJL036W	chrX:378819-380091 (+) // 100.0 //	Sorting nexin, involved in retrieval of late-Golgi SNAREs from post-Golgi endosomes to the trans-Golgi network and in cytoplasm to vacuole transport; contains a PX phosphoinositide-binding domain; forms complexes with Snx41p and with Atg20p	SNX4	chr10	879.402	746.874	537.114	977.443	756.987	1045.65	706.6	918.025	1.29922	0.145086	0.997706
1779842_at	YOR039W	chrXV:405767-406544 (+) // 100.0 //	Beta' regulatory subunit of casein kinase 2, a Ser/Thr protein kinase with roles in cell growth and proliferation; the holoenzyme also contains CKA1, CKA2 and CKB1, the many substrates include transcription factors and all RNA polymerases	CKB2	chr15	4493.53	4921.7	4074.05	3387.26	3970.99	4227.33	4482.85	3845.35	-1.16584	0.145565	0.997706
1779635_at	YBR227C	chrII:673566-675129 (-) // 100.0 //	Mitochondrial matrix protein; putative ATP-binding chaperone with non-proteolytic function; similar to bacterial ClpX proteins	MCX1	chr2	515.967	849.126	553.845	739.263	733.887	1102.73	623.696	842.598	1.35097	0.145707	0.997706
1775415_at	YML002W	chrXIII:264540-266754 (+) // 100.0 //	---	---	chr13	233.828	227.966	134.382	367.359	200.38	288.571	192.726	276.896	1.43674	0.145727	0.997706
1774241_at	YLR027C	chrXII:196829-198086 (-) // 100.0 //	Cytosolic aspartate aminotransferase, involved in nitrogen metabolism; localizes to peroxisomes in oleate-grown cells	AAT2	chr12	16075.2	16325.4	16812.2	15816.1	14676.8	12972.9	16401	14440.2	-1.13576	0.145815	0.997706
1774087_at	YDL239C	chrIV:26402-28775 (-) // 100.0 //	Protein required for spore wall formation, thought to mediate assembly of a Don1p-containing structure at the leading edge of the prospore membrane via interaction with spindle pole body components; potentially phosphorylated by Cdc28p	ADY3	chr4	134.387	117.368	96.8809	203.916	102.597	236.086	115.18	170.301	1.47856	0.145852	0.997706
1771078_at	YCL026C-A	chrIII:74703-75285 (-) // 100.0 //	Protein of unknown function, involved in the integration of lipid signaling pathways with cellular homeostasis; expression induced in cells treated with the mycotoxin patulin; has similarity to bacterial nitroreductases	FRM2	chr3	250.019	254.679	334.703	212.486	269.282	202.301	277.247	226.196	-1.22569	0.145901	0.997706
1775657_at	YOR191W	chrXV:692475-697335 (+) // 100.0 //	RING finger protein involved in proteolytic control of sumoylated substrates; interacts with SUMO (Smt3p); member of the SWI/SNF family of DNA-dependent ATPases; plays a role in antagonizing silencing during mating-type switching	ULS1	chr15	487.487	495.751	474.35	566.45	492.492	793.752	485.78	604.991	1.24539	0.145943	0.997706
1777121_at	YDR156W	chrIV:769522-769936 (+) // 100.0 //	RNA polymerase I subunit A14	RPA14	chr4	5218.62	5846.44	6680.89	5301.39	5211.85	4759.47	5885.3	5085.24	-1.15729	0.146128	0.997706
1775453_at	YNL321W	chrXIV:34694-37421 (+) // 100.0 //	Low affinity vacuolar membrane localized monovalent cation/H+ antiporter; member of the calcium exchanger (CAX) family; potential Cdc28p substrate	VNX1	chr14	2712.13	1433.49	2606.88	2042.49	1394.81	1114.32	2164.17	1469.69	-1.4725	0.146914	0.997706
1771800_at	YPL260W	chrXVI:49302-50958 (+) // 100.0 //	---	---	chr16	2000.77	1977.08	1157.62	2560.83	1673.88	3624.99	1660.5	2495.3	1.50272	0.147229	0.997706
1773994_at	YGR145W	chrVII:781771-783895 (+) // 100.0 //	Essential nucleolar protein, required for biogenesis of the small ribosomal subunit; contains WD repeats, interacts with Mpp10p and Bfr2p, and has homology to Spb1p	ENP2	chr7	611.39	1916.94	843.741	1154.29	1721.46	4139.93	996.282	2018.68	2.0262	0.14727	0.997706
1778863_at	YLR118C	chrXII:384725-385409 (-) // 100.0 //	---	---	chr12	3606.15	3310.46	3964.56	3408.82	3241.03	2368.91	3617.31	2968.87	-1.21834	0.147829	0.997706
1775576_at	YDR151C	chrIV:764175-765153 (-) // 100.0 //	Member of the CCCH zinc finger family; has similarity to mammalian Tis11 protein, which activates transcription and also has a role in mRNA degradation; may function with Tis11p in iron homeostasis	CTH1	chr4	1360.53	1697.8	1600.24	1487.15	2222.97	2194.73	1546.19	1936.05	1.2521	0.147888	0.997706
1773053_at	YER154W	chrV:475014-476223 (+) // 100.0 //	Mitochondrial inner membrane insertase, mediates the insertion of both mitochondrial- and nuclear-encoded proteins from the matrix into the inner membrane, interacts with mitochondrial ribosomes; conserved from bacteria to animals	OXA1	chr5	2876.15	2661.92	4020.83	2538.99	2716.4	2418.32	3134.02	2554.99	-1.22665	0.148125	0.997706
1770624_at	YGR078C	chrVII:639775-640375 (-) // 100.0 //	Part of the heteromeric co-chaperone GimC/prefoldin complex, which promotes efficient protein folding	PAC10	chr7	2102.25	2756.5	2878.42	1448.24	2526.02	1988	2555.16	1937.53	-1.31873	0.148157	0.997706
1772902_at	YLL006W-A	chrXII:136343-136520 (+) // 100.0 //	---	---	chr12	12.0158	13.9127	12.2043	11.8283	11.2264	10.5964	12.684	11.2065	-1.13184	0.148195	0.997706
1770863_at	YDR137W	chrIV:728256-730248 (+) // 100.0 //	Subunit of a Golgi membrane exchange factor (Ric1p-Rgp1p) that catalyzes nucleotide exchange on Ypt6p	RGP1	chr4	670.983	698.649	513.82	867.82	603.824	1366.15	622.185	894.563	1.43778	0.148528	0.997706
1775620_at	YNL215W	chrXIV:244468-245431 (+) // 100.0 //	Protein that associates with the INO80 chromatin remodeling complex under low-salt conditions; essential for growth under anaerobic conditions	IES2	chr14	355.486	572.478	411.923	493.65	524.88	753.247	437.67	580.057	1.32533	0.148611	0.997706
1778021_at	YKR023W	chrXI:483061-484654 (+) // 100.0 //	---	---	chr11	278.615	253.618	182.112	401.212	217.589	969.284	234.334	439.019	1.87348	0.14871	0.997706
1774081_at	YOL126C	chrXV:81786-83058 (-) // 100.0 //	Cytoplasmic malate dehydrogenase, one of three isozymes that catalyze interconversion of malate and oxaloacetate; involved in the glyoxylate cycle and gluconeogenesis during growth on two-carbon compounds; interacts with Pck1p and Fbp1	MDH2	chr15	7815.28	5555.05	5671.89	7461.65	9266.57	6842.93	6268.05	7792.12	1.24317	0.149345	0.997706
1771462_at	YLR234W	chrXII:609784-611755 (+) // 100.0 //	DNA Topoisomerase III, conserved protein that functions in a complex with Sgs1p and Rmi1p to relax single-stranded negatively-supercoiled DNA preferentially, involved in telomere stability and regulation of mitotic recombination	TOP3	chr12	36.0922	47.5469	50.799	26.262	41.8522	36.7406	44.337	34.2939	-1.29286	0.14965	0.997706
1774394_at	YOR081C	chrXV:476940-479190 (-) // 100.0 //	Bifunction enzyme with triacylglycerol lipase and lysophosphatidic acid acyltransferase activity; involved in triacylglycerol mobilization; localizes to lipid particles; potential Cdc28p substrate	TGL5	chr15	1388.49	1040.71	1244.13	1042.15	1124.15	924.446	1215.89	1026.91	-1.184	0.149659	0.997706
1775079_at	YER010C	chrV:172632-173337 (-) // 100.0 //	---	---	chr5	2638.4	2354.98	2985.86	2722.09	2016.44	1519	2647.29	2027.66	-1.30558	0.14971	0.997706
1774837_at	YDR246W	chrIV:954284-954944 (+) // 100.0 //	One of 10 subunits of the transport protein particle (TRAPP) complex of the cis-Golgi which mediates vesicle docking and fusion; involved in endoplasmic reticulum (ER) to Golgi membrane traffic; human homolog is TRAPPC4	TRS23	chr4	1640.5	1483.19	1410.46	1539.19	1951.24	1780.82	1508.4	1748.74	1.15939	0.149784	0.997706
1769526_at	YDR205W	chrIV:859343-861518 (+) // 100.0 //	Member of the cation diffusion facilitator family, localizes to the endoplasmic reticulum and nucleus; mutations affect the cellular distribution of zinc and also confer defects in meiotic recombination between homologous chromatids	MSC2	chr4	1174.9	991.694	1031.02	996.075	931.371	532.642	1063.05	790.598	-1.34466	0.149892	0.997706
1778228_at	YCR043C	chrIII:206256-206640 (-) // 100.0 //	---	---	chr3	5052.38	4248.03	5026.99	4667.65	4030.91	3136.14	4760.51	3893.09	-1.22281	0.150023	0.997706
1771643_at	YGR223C	chrVII:940871-942218 (-) // 100.0 //	Phosphatidylinositol 3,5-bisphosphate-binding protein, plays a role in micronucleophagy; predicted to fold as a seven-bladed beta-propeller; displays punctate cytoplasmic localization	HSV2	chr7	710.645	971.654	776.106	903.517	1072.47	934.231	812.256	967.414	1.19102	0.15022	0.997706
1777253_at	YOR230W	chrXV:770800-772114 (+) // 100.0 //	Transcriptional modulator involved in regulation of meiosis, silencing, and expression of RNR genes; required for nuclear localization of the ribonucleotide reductase small subunit Rnr2p and Rnr4p; contains WD repeats	WTM1	chr15	11377.4	10149.9	10919.7	8797.66	10394.8	9476.01	10803.4	9533.56	-1.13319	0.150535	0.997706
1776919_at	YBL032W	chrII:160186-161332 (+) // 100.0 //	RNA binding protein involved in the asymmetric localization of ASH1 mRNA; represses translation of ASH1 mRNA, an effect reversed by Yck1p-dependent phosphoryation; regulates telomere position effect and length; similarity to hnRNP-K	HEK2	chr2	4033.68	3478.51	4176.16	3116.49	3833.48	3058.32	3883.93	3318.23	-1.17051	0.150719	0.997706
1774052_at	YDR275W	chrIV:1012248-1012956 (+) // 100.0 //	Protein of unknown function, ORF exhibits genomic organization compatible with a translational readthrough-dependent mode of expression	BSC2	chr4	1696.02	2174.65	1523.22	2172.03	2248.92	1976.87	1777.7	2129.5	1.19788	0.150905	0.997706
1772509_at	YEL007W	chrV:141890-143891 (+) // 100.0 //	---	---	chr5	1206.32	1556.36	1729.68	639.044	1227.42	1371.42	1480.84	1024.64	-1.44527	0.15107	0.997706
1780084_at	YDR026C	chrIV:492553-494266 (-) // 100.0 //	---	---	chr4	296.829	545.355	349.264	433.152	492.148	989.398	383.826	595.224	1.55076	0.151173	0.997706
1778259_at	YDR143C	chrIV:742039-743872 (-) // 100.0 //	Ubiquitin-protein ligase, involved in the proteasome-dependent degradation of aberrant nuclear proteins	SAN1	chr4	1480.04	1136.27	1544.51	1099.18	1247.92	1138.49	1374.7	1160.23	-1.18487	0.152163	0.997706
1770168_s_at	YOR390W	chrXV:1076781-1077909 (+) // 100.0 // /// chrXVI:13227-14355 (-) // 99.29 //	---	---	chr15 /// chr16	2187.33	1567.75	1948.22	1906.35	1419.72	969.915	1883.37	1379.47	-1.3653	0.152574	0.997706
1774226_at	YGR012W	chrVII:513162-514344 (+) // 100.0 //	---	---	chr7	1487.26	1507.6	1717.99	1290.14	1578.5	1057.87	1567.55	1291.47	-1.21378	0.152656	0.997706
1773105_at	YNR035C	chrXIV:693020-694049 (-) // 100.0 //	Subunit of the ARP2/3 complex, which is required for the motility and integrity of cortical actin patches; required for cortical localization of calmodulin	ARC35	chr14	4468.5	5166.54	5240.26	3904.1	4850.88	4103.26	4945.84	4267.28	-1.15901	0.152893	0.997706
1778955_at	YOR244W	chrXV:792531-793869 (+) // 100.0 //	Catalytic subunit of the histone acetyltransferase complex (NuA4) that acetylates four conserved internal lysines of histone H4 N-terminal tail; required for cell cycle progression and transcriptional silencing at the rDNA locus	ESA1	chr15	804.154	1054.62	840.11	1101.05	908.487	1398.16	893.151	1118.31	1.25211	0.153058	0.997706
1776989_at	YGR122W	chrVII:733939-735148 (+) // 100.0 //	---	---	chr7	875.82	992.186	729.302	870.308	1122.68	1183.18	858.932	1049.51	1.22188	0.153391	0.997706
1773214_at	YGR005C	chrVII:504660-505863 (-) // 100.0 //	TFIIF (Transcription Factor II) middle subunit; involved in both transcription initiation and elongation of RNA polymerase II; homologous to human RAP30	TFG2	chr7	652.702	1703.83	797.596	1082.18	1636.2	2188.42	960.745	1570.71	1.63485	0.153452	0.997706
1770108_at	YKL047W	chrXI:349106-350657 (+) // 100.0 //	---	---	chr11	559.261	924.959	766.471	751.482	1005.5	1787.1	734.648	1105.36	1.50458	0.153521	0.997706
1778865_at	YLR106C	chrXII:349006-363739 (-) // 100.0 //	Huge dynein-related AAA-type ATPase (midasin), forms extended pre-60S particle with the Rix1 complex (Rix1p-Ipi1p-Ipi3p), may mediate ATP-dependent remodeling of 60S subunits and subsequent export from nucleoplasm to cytoplasm	MDN1	chr12	1195.66	1488.93	1237.5	1454.82	1695.04	6893.82	1301.18	2571.15	1.97606	0.154134	0.997706
1772974_at	YJL057C	chrX:328112-330116 (-) // 100.0 //	Putative serine/threonine kinase; expression is induced during mild heat stress; deletion mutants are hypersensitive to copper sulphate and resistant to sorbate; interacts with an N-terminal fragment of Sst2p	IKS1	chr10	303.133	282.141	233.315	322.332	280.286	412.753	271.243	334.092	1.23171	0.154252	0.997706
1778544_at	YMR145C	chrXIII:554791-556474 (-) // 100.0 //	Mitochondrial external NADH dehydrogenase, a type II NAD(P)H:quinone oxidoreductase that catalyzes the oxidation of cytosolic NADH; Nde1p and Nde2p provide cytosolic NADH to the mitochondrial respiratory chain	NDE1	chr13	6416.49	3776.8	4503.54	7206.65	6092.65	5379.26	4778.69	6181.32	1.29347	0.154472	0.997706
1777630_at	YKL216W	chrXI:25215-26160 (+) // 100.0 //	Dihydroorotate dehydrogenase, catalyzes the fourth enzymatic step in the de novo biosynthesis of pyrimidines, converting dihydroorotic acid into orotic acid	URA1	chr11	10860.9	13646.8	11615.7	11363.4	16887.5	18426.2	11985.5	15235	1.27112	0.15455	0.997706
1773183_at	YIR019C	chrIX:389568-393672 (-) // 100.0 //	GPI-anchored cell surface glycoprotein (flocculin) required for pseudohyphal formation, invasive growth, flocculation, and biofilms; transcriptionally regulated by the MAPK pathway (via Ste12p and Tec1p) and the cAMP pathway (via Flo8p)	MUC1	chr9	110.642	100.442	127.401	129.987	121.794	136.001	112.289	129.127	1.14996	0.154664	0.997706
1772263_at	YGR216C	chrVII:922637-924467 (-) // 100.0 //	Membrane protein involved in the synthesis of N-acetylglucosaminyl phosphatidylinositol (GlcNAc-PI), the first intermediate in the synthesis of glycosylphosphatidylinositol (GPI) anchors; human and mouse GPI1p are functional homologs	GPI1	chr7	2179.78	2510.51	2319.61	2135.57	2197.99	1645.24	2332.72	1976.59	-1.18017	0.154772	0.997706
1777476_at	YPR158W	chrXVI:843257-844016 (+) // 100.0 //	Protein of unknown function involved in destabilization of [URE3] prions; similar in sequence to Btn2p	CUR1	chr16	1270.83	650.394	983.618	1488.23	1161.11	1159.64	933.263	1260.78	1.35091	0.155103	0.997706
1770508_at	YNL116W	chrXIV:408342-409911 (+) // 100.0 //	Protein involved in ubiquitination; plays a role in regulating spindle position and orientation; functionally redundant with Dma1p; orthologous to human RNF8 protein, also has sequence similarity to human Chfr	DMA2	chr14	1600.13	1332.11	2347.48	972.365	1711.99	1096.43	1710.38	1222.06	-1.39958	0.155215	0.997706
1771966_at	YAL058W	chrI:37464-38973 (+) // 100.0 //	Calnexin; integral membrane ER chaperone involved in folding and quality control of glycoproteins; chaperone activity is inhibited by Mpd1p, with which Cne1p interacts; 24% identical to mammalian calnexin; Ca+ binding not yet shown in yeast	CNE1	chr1	1165.31	1219.87	1583.2	1058.58	1280.14	805.318	1310.5	1029.55	-1.27286	0.155267	0.997706
1770123_at	YJL218W	chrX:21972-22563 (+) // 100.0 //	---	---	chr10	787.627	603.624	802.531	760.487	518.586	361.32	725.298	522.316	-1.38862	0.155328	0.997706
1773771_at	YHL029C	chrVIII:45926-47966 (-) // 100.0 //	Cytoplasmic protein required for replication of Brome mosaic virus in S. cerevisiae, which is a model system for studying replication of positive-strand RNA viruses in their natural hosts	OCA5	chr8	1610.49	2371.09	2192.03	1731.57	1842.18	1290.03	2030.33	1602.38	-1.26705	0.155362	0.997706
1775432_at	YLR229C	chrXII:604213-604789 (-) // 100.0 //	Small rho-like GTPase, essential for establishment and maintenance of cell polarity; mutants have defects in the organization of actin and septins	CDC42	chr12	8162.79	8567.73	8667.28	7797.6	8034.66	6545.58	8462.69	7429.25	-1.13911	0.155434	0.997706
1771133_at	YDL031W	chrIV:394214-397202 (+) // 100.0 //	Putative ATP-dependent RNA helicase of the DEAD-box protein family, constituent of 66S pre-ribosomal particles; essential protein involved in ribosome biogenesis	DBP10	chr4	1024.9	1753.77	992.667	1292.35	1667.81	3374.53	1212.86	1937.53	1.59751	0.155519	0.997706
1769518_x_at	YIL176C	chrII:809050-809413 (+) // 95.59 // /// chrIV:1523234-1523597 (+) // 97.8 // /// chrV:63727-64090 (+) // 92.84 // /// chrVII:1080312-1080675 (+) // 96.14 // /// chrXII:1062916-1063279 (+) // 96.69 // /// chrXIV:781917-782280 (+) // 97.25 // /// chrI:1806-	Member of the seripauperin multigene family encoded mainly in subtelomeric regions, active during alcoholic fermentation, regulated by anaerobiosis, negatively regulated by oxygen, repressed by heme; identical to Pau14p /// Protein of unknown function, me	PAU1 /// PAU14	chr10 /// chr9	369.647	495.399	355.28	396.845	592.303	571.342	402.195	512.099	1.27326	0.155601	0.997706
1774852_at	YNL322C	chrXIV:33292-34234 (-) // 100.0 //	Cell wall glycoprotein involved in beta-glucan assembly; serves as a K1 killer toxin membrane receptor	KRE1	chr14	6578.7	4525.09	6541.65	5283.14	4703.99	4119.03	5796.23	4677.75	-1.23907	0.155699	0.997706
1775484_at	YCR004C	chrIII:119572-120316 (-) // 100.0 //	Protein of unknown function, has sequence and structural similarity to flavodoxins; predicted to be palmitoylated; the authentic, non-tagged protein is detected in highly purified mitochondria in high-throughput studies	YCP4	chr3	8150.5	7381.9	8428.96	8261.49	6281.33	5076.75	7974.07	6410.41	-1.24399	0.155739	0.997706
1772248_at	YGL225W	chrVII:76892-77906 (+) // 100.0 //	Golgi GDP-mannose transporter; regulates Golgi function and glycosylation in Golgi	VRG4	chr7	10360.9	10144.4	10778.4	10553.1	8698.57	7737.19	10424.6	8921.68	-1.16844	0.156318	0.997706
1779001_at	YJR052W	chrX:532054-533752 (+) // 100.0 //	Protein that recognizes and binds damaged DNA in an ATP-dependent manner (with Rad16p) during nucleotide excision repair; subunit of Nucleotide Excision Repair Factor 4 (NEF4) and the Elongin-Cullin-Socs (ECS) ligase complex	RAD7	chr10	670.476	608.25	456.639	962.769	537.276	904.377	571.057	776.327	1.35945	0.15639	0.997706
1776931_x_at	YLL064C	chrII:809050-809413 (+) // 95.32 // /// chrIV:1523234-1523597 (+) // 96.69 // /// chrV:63727-64090 (+) // 94.49 // /// chrVII:1080312-1080675 (+) // 95.87 // /// chrXII:1062916-1063279 (+) // 97.25 // /// chrXIV:781917-782280 (+) // 100.0 // /// chrI:1806	Protein of unknown function, member of the seripauperin multigene family encoded mainly in subtelomeric regions; identical to Pau6p /// Member of the seripauperin multigene family encoded mainly in subtelomeric regions, active during alcoholic fermentatio	PAU18 /// PAU6	chr12 /// chr14	995.419	1256.7	923.151	1052.3	1492.6	1386.99	1049.15	1296.31	1.2356	0.156448	0.997706
1775833_at	YDR181C	chrIV:825907-827353 (-) // 100.0 //	Subunit of the SAS complex (Sas2p, Sas4p, Sas5p), which acetylates free histones and nucleosomes and regulates transcriptional silencing; required for the HAT activity of Sas2p	SAS4	chr4	558.876	659.02	459.635	717.195	579.094	735.604	553.19	673.507	1.2175	0.156567	0.997706
1773547_at	YJR049C	chrX:526876-528469 (-) // 100.0 //	ATP-NADH kinase; phosphorylates both NAD and NADH; active as a hexamer; enhances the activity of ferric reductase (Fre1p)	UTR1	chr10	1762.61	1669.62	1443.19	1757.17	1994.47	1810.1	1619.46	1851.27	1.14309	0.157097	0.997706
1778053_at	YBR054W	chrII:343098-344133 (+) // 100.0 //	Putative protein of unknown function; the authentic, non-tagged protein is detected in a phosphorylated state in highly purified mitochondria in high-throughput studies; transcriptionally regulated by Haa1p	YRO2	chr2	16007.7	7338.49	8662.52	16627	13812.9	12593.1	10058.3	14248.3	1.4165	0.157604	0.997706
1779751_s_at	YBR219C	chrII:662493-663298 (-) // 100.0 //	---	---	chr2	2141.97	2405.43	2947.09	1731	2442.92	1930.12	2476.18	2013.37	-1.22988	0.157665	0.997706
1771599_at	YIL112W	chrIX:151591-154843 (+) // 100.0 //	Subunit of the Set3 complex, which is a meiotic-specific repressor of sporulation specific genes that contains deacetylase activity; potential Cdc28p substrate	HOS4	chr9	335.577	348.996	289.779	423.303	310.25	581.97	323.728	424.323	1.31074	0.158112	0.997706
1777942_at	YBR220C	chrII:662989-664672 (-) // 100.0 //	---	---	chr2	1652.91	1848.58	2334.72	1336.99	1917.37	1432.74	1924.68	1542.87	-1.24748	0.158142	0.997706
1773444_at	YFR015C	chrVI:174256-176383 (-) // 100.0 //	Glycogen synthase with similarity to Gsy2p, the more highly expressed yeast homolog; expression induced by glucose limitation, nitrogen starvation, environmental stress, and entry into stationary phase	GSY1	chr6	5378.37	536.125	1179.09	4197.33	3292.14	3798.66	1503.7	3744.35	2.49	0.158192	0.997706
1770217_at	YDR145W	chrIV:746735-748355 (+) // 100.0 //	Subunit (61/68 kDa) of TFIID and SAGA complexes, involved in RNA polymerase II transcription initiation and in chromatin modification, similar to histone H2A	TAF12	chr4	641.611	1364.13	635.007	1061.88	1015.97	2225.81	822.18	1339.15	1.62873	0.158241	0.997706
1775364_at	YCR021C	chrIII:156104-157103 (-) // 100.0 //	Hydrophobic plasma membrane localized, stress-responsive protein that negatively regulates the H(+)-ATPase Pma1p; induced by heat shock, ethanol treatment, weak organic acid, glucose limitation, and entry into stationary phase	HSP30	chr3	22232.9	1665.06	8928.39	22949.9	18742.4	16584.2	6913.98	19250.4	2.78422	0.158414	0.997706
1771634_at	YJR046W	chrX:522040-523855 (+) // 100.0 //	DNA replication licensing factor, required for pre-replication complex assembly	TAH11	chr10	1006.41	955.782	1271.02	710.757	1009.46	921.181	1069.26	871.061	-1.22752	0.158669	0.997706
1773804_at	YBR114W	chrII:467241-469614 (+) // 100.0 //	Protein that recognizes and binds damaged DNA in an ATP-dependent manner (with Rad7p) during nucleotide excision repair; subunit of Nucleotide Excision Repair Factor 4 (NEF4) and the Elongin-Cullin-Socs (ECS) ligase complex	RAD16	chr2	469.331	380.295	436.048	466.624	465.32	561.588	426.801	495.761	1.16158	0.158779	0.997706
1773285_at	YNL090W	chrXIV:456566-457145 (+) // 100.0 //	Non-essential small GTPase of the Rho/Rac subfamily of Ras-like proteins, involved in the establishment of cell polarity and in microtubule assembly	RHO2	chr14	4094.44	3411.4	4191.76	3870.03	3198.49	2198.74	3882.85	3007.81	-1.29091	0.158839	0.997706
1771170_at	YLR316C	chrXII:765265-766358 (-) // 100.0 //	Subunit of tRNA-specific adenosine-34 deaminase, forms a heterodimer with Tad2p that converts adenosine to inosine at the wobble position of several tRNAs	TAD3	chr12	1099.36	1338.64	1551.03	984.901	1338.24	808	1316.78	1021.22	-1.2894	0.158919	0.997706
1777069_at	YMR166C	chrXIII:593365-594472 (-) // 100.0 //	---	---	chr13	828.47	828.269	889.276	828.8	754.816	577.362	848.229	712.171	-1.19105	0.159059	0.997706
1778973_at	YDR406W	chrIV:1279202-1283792 (+) // 100.0 //	Plasma membrane ATP binding cassette (ABC) transporter, multidrug transporter and general stress response factor implicated in cellular detoxification; regulated by Pdr1p, Pdr3p and Pdr8p; promoter contains a PDR responsive element	PDR15	chr4	884.69	580.987	876.41	743.404	571.941	464.858	766.563	582.478	-1.31604	0.159241	0.997706
1770367_at	YFR035C	chrVI:226108-226453 (-) // 100.0 //	---	---	chr6	262.485	218.028	309.483	294.231	149.455	135.439	260.612	181.211	-1.43817	0.159361	0.997706
1776736_at	YLR419W	chrXII:958424-962732 (+) // 100.0 //	---	---	chr12	622.568	712.409	649.371	647.361	806.911	1060.52	660.397	821.285	1.24362	0.159561	0.997706
1777828_at	YOR280C	chrXV:844990-845791 (-) // 100.0 //	Putative serine hydrolase; likely target of Cyc8p-Tup1p-Rfx1p transcriptional regulation; sequence is similar to S. cerevisiae Fsh1p and Fsh2p and the human candidate tumor suppressor OVCA2	FSH3	chr15	1896.29	1644.19	1913.25	1745.98	1609.06	1152.99	1813.55	1479.61	-1.22568	0.159664	0.997706
1776208_at	YFR057W	chrVI:269047-269503 (+) // 100.0 //	---	---	chr6	14.0527	15.1483	13.4484	13.7481	10.5862	12.6923	14.1988	12.2695	-1.15724	0.160549	0.997706
1770303_at	YBR294W	chrII:789229-791809 (+) // 100.0 //	High affinity sulfate permease; sulfate uptake is mediated by specific sulfate transporters Sul1p and Sul2p, which control the concentration of endogenous activated sulfate intermediates	SUL1	chr2	53.7573	345.624	113.796	108.123	45.6034	31.7555	128.346	53.8976	-2.3813	0.160716	0.997706
1774633_at	YKL094W	chrXI:262992-263934 (+) // 100.0 //	Serine hydrolase with sequence similarity to monoglyceride lipase (MGL), localizes to lipid particles	YJU3	chr11	4782.38	5025.52	5129.51	5215.57	5554.55	9244.4	4976.79	6445.6	1.29518	0.161182	0.997706
1779850_at	YPR160W	chrXVI:861301-864010 (+) // 100.0 //	Non-essential glycogen phosphorylase required for the mobilization of glycogen, activity is regulated by cyclic AMP-mediated phosphorylation, expression is regulated by stress-response elements and by the HOG MAP kinase pathway	GPH1	chr16	6139.15	1756.19	2494.23	6370.26	4256.36	4790.03	2995.95	5064.13	1.69033	0.16195	0.997706
1770183_at	YJL193W	chrX:71364-72573 (+) // 100.0 //	---	---	chr10	1118.82	1366.15	1374.32	1100.97	1229.82	963.075	1280.77	1092.56	-1.17226	0.162241	0.997706
1774509_at	YMR214W	chrXIII:695348-696482 (+) // 100.0 //	One of several homologs of bacterial chaperone DnaJ, located in the ER lumen where it cooperates with Kar2p to mediate maturation of proteins	SCJ1	chr13	2596.25	3209.52	3574.76	1816.57	2936.32	2658.57	3099.67	2420.35	-1.28065	0.162266	0.997706
1779402_at	YPL227C	chrXVI:120162-121167 (-) // 100.0 //	UDP-glucose:dolichyl-phosphate glucosyltransferase, involved in asparagine-linked glycosylation in the endoplasmic reticulum	ALG5	chr16	2583.24	2951.32	1817.36	2012.33	2016.41	1765.44	2401.8	1927.75	-1.24594	0.162266	0.997706
1775292_at	YNL326C	chrXIV:27335-28346 (-) // 100.0 //	Palmitoyltransferase for Vac8p, required for vacuolar membrane fusion; contains an Asp-His-His-Cys-cysteine rich (DHHC-CRD) domain; autoacylates; required for vacuolar integrity under stress conditions	PFA3	chr14	997.951	1005.71	969.122	882.952	965.862	800.038	990.807	880.348	-1.12548	0.162542	0.997706
1769688_at	YDR210W	chrIV:871071-871299 (+) // 100.0 //	---	---	chr4	4063.07	3465.15	3781.94	3791.35	3026.49	2917.32	3762.04	3222.8	-1.1673	0.162561	0.997706
1780009_at	YKL173W	chrXI:122521-125548 (+) // 100.0 //	GTPase component of U5 snRNP involved in mRNA splicing via spliceosome; binds directly to U5 snRNA; proposed to be involved in conformational changes of the spliceosome; similarity to ribosomal translocation factor EF-2	SNU114	chr11	645.5	735.827	660.93	732.779	781.942	1820.67	679.623	1014.1	1.49216	0.162933	0.997706
1775160_at	YPL001W	chrXVI:554601-555726 (+) // 100.0 //	Catalytic subunit of the Hat1p-Hat2p histone acetyltransferase complex that uses the cofactor acetyl coenzyme A, to acetylate free nuclear and cytoplasmic histone H4; involved in telomeric silencing and DNA double-strand break repair	HAT1	chr16	1121.08	980.437	758.709	865.568	754.593	719.201	941.299	777.377	-1.21087	0.163161	0.997706
1778743_at	YMR054W	chrXIII:383301-385974 (+) // 100.0 //	Subunit a of the vacuolar-ATPase V0 domain, one of two isoforms (Stv1p and Vph1p); Stv1p is located in V-ATPase complexes of the Golgi and endosomes while Vph1p is located in V-ATPase complexes of the vacuole	STV1	chr13	2576.49	3250.16	3060.09	1987.42	2850.24	2548.47	2947.96	2434.82	-1.21076	0.163212	0.997706
1770749_at	YER124C	chrV:407337-409059 (-) // 100.0 //	Daughter cell-specific protein, may regulate cross-talk between the mating and filamentation pathways; deletion affects cell separation after division and sensitivity to alpha-factor and drugs affecting the cell wall	DSE1	chr5	2080.6	1981.13	1408.39	1981.92	2078.79	3199.82	1797.28	2362.34	1.31441	0.163248	0.997706
1771908_at	YNL160W	chrXIV:336546-337611 (+) // 100.0 //	Cell wall-related secretory glycoprotein; induced by nutrient deprivation-associated growth arrest and upon entry into stationary phase; may be involved in adaptation prior to stationary phase entry; has similarity to Sps100p	YGP1	chr14	15944.5	13906.1	11220.3	17830.3	17652.8	14072.5	13549	16422.7	1.21205	0.1633	0.997706
1770949_at	YMR043W	chrXIII:353869-354730 (+) // 100.0 //	Transcription factor involved in cell-type-specific transcription and pheromone response; plays a central role in the formation of both repressor and activator complexes	MCM1	chr13	1511.26	2314.83	1744.15	1554.76	3548.92	4243.02	1827.3	2860.79	1.5656	0.163335	0.997706
1777149_at	YER188C-A	chrI:491-792 (+) // 93.67 // /// chrIII:794-1089 (+) // 91.67 // /// chrIV:594-895 (+) // 94.67 // /// chrIX:7476-7775 (+) // 96.0 // /// chrVI:5221-5521 (+) // 93.67 // /// chrVIII:5194-5495 (+) // 96.0 // /// chrX:7459-7758 (+) // 96.0 // /// chrXI:501-	---	---	chr5	119.343	87.713	169.094	80.3454	78.2719	112.226	120.965	89.0331	-1.35866	0.163349	0.997706
1778514_at	YIR015W	chrIX:381944-382379 (+) // 100.0 //	Subunit of nuclear RNase P, which cleaves tRNA precursors to generate mature 5' ends; not shared between RNase MRP and RNase P, in contrast to all other RNase P protein subunits	RPR2	chr9	152.919	140.629	176.826	77.9073	160.847	121.444	156.092	115.029	-1.35697	0.163489	0.997706
1777701_at	YMR032W	chrXIII:335296-337306 (+) // 100.0 //	Bud neck-localized, SH3 domain-containing protein required for cytokinesis; regulates actomyosin ring dynamics and septin localization; interacts with the formins, Bni1p and Bnr1p, and with Cyk3p, Vrp1p, and Bni5p	HOF1	chr13	373.159	541.678	479.51	195.407	408.064	407.08	459.344	318.993	-1.43998	0.163563	0.997706
1771358_at	YHR178W	chrVIII:459298-461530 (+) // 100.0 //	Transcription factor, involved in regulating multidrug resistance and oxidative stress response; forms a heterodimer with Pdr1p; contains a Zn(II)2Cys6 zinc finger domain that interacts with a pleiotropic drug resistance element in vitro	STB5	chr8	392.492	505.794	399.699	256.482	392.487	391.343	429.713	340.261	-1.26289	0.163793	0.997706
1778772_at	YGR235C	chrVII:961363-962065 (-) // 100.0 //	---	---	chr7	3702.68	3268.03	3008.92	3323.47	2734.34	2294.83	3314.56	2752.64	-1.20414	0.163974	0.997706
1769519_at	YKL096W	chrXI:260775-261495 (+) // 100.0 //	Cell wall mannoprotein that localizes specifically to birth scars of daughter cells, linked to a beta-1,3- and beta-1,6-glucan heteropolymer through a phosphodiester bond; required for propionic acid resistance	CWP1	chr11	4672.86	3984.72	3812.4	4659.33	1675.5	2685.25	4140.53	2757.03	-1.50172	0.164194	0.997706
1772464_at	YOR035C	chrXV:397734-400104 (-) // 100.0 //	Protein containing a UCS (UNC-45/CRO1/SHE4) domain, binds to myosin motor domains to regulate myosin function; involved in endocytosis, polarization of the actin cytoskeleton, and asymmetric mRNA localization	SHE4	chr15	723.005	762.041	722.601	800.322	768.154	952.337	735.642	836.569	1.13719	0.16426	0.997706
1771557_at	YIR031C	chrIX:413011-414676 (-) // 100.0 //	Malate synthase, role in allantoin degradation unknown; expression sensitive to nitrogen catabolite repression and induced by allophanate, an intermediate in allantoin degradation	DAL7	chr9	564.279	1603.06	1095.04	721.159	710.836	530.4	996.834	647.879	-1.53862	0.164267	0.997706
1769344_at	YLR050C	chrXII:245587-246073 (-) // 100.0 //	---	---	chr12	3221.07	2395.14	3342.82	3207.32	1945.02	1550.29	2954.5	2130.53	-1.38669	0.164342	0.997706
1770825_at	YJL083W	chrX:278835-280650 (+) // 100.0 //	EH domain-containing protein involved in regulating phosphatidylinositol 4,5-bisphosphate levels and autophagy; Irs4p and Tax4p bind and activate the PtdIns phosphatase Inp51p; Irs4p and Tax4p are involved in localizing Atg17p to the PAS	TAX4	chr10	336.468	211.763	357.699	163.952	270.641	230.185	294.35	216.979	-1.35659	0.16463	0.997706
1779420_at	YKL079W	chrXI:286246-288217 (+) // 100.0 //	Protein that interacts with Myo2p, proposed to be involved in exocytosis; N-terminal domain is related to the motor domain of kinesins	SMY1	chr11	604.1	675.202	571.244	768.407	626.916	1805.17	615.336	954.459	1.55113	0.164639	0.997706
1779079_at	YJL059W	chrX:324958-326185 (+) // 100.0 //	Vacuolar membrane protein involved in the ATP-dependent transport of arginine into the vacuole and possibly in balancing ion homeostasis; homolog of human CLN3 involved in Batten disease (juvenile onset neuronal ceroid lipofuscinosis)	YHC3	chr10	1765.87	1169.54	1711.02	1642.56	984.968	697.993	1523.21	1041.32	-1.46269	0.164649	0.997706
1778312_at	YKL043W	chrXI:356391-357492 (+) // 100.0 //	Transcriptional activator that enhances pseudohyphal growth; regulates expression of FLO11, an adhesin required for pseudohyphal filament formation; similar to StuA, an A. nidulans developmental regulator; potential Cdc28p substrate	PHD1	chr11	2555.7	2085.34	3172.39	1845.85	1647.87	2586.2	2566.7	1988.82	-1.29055	0.164806	0.997706
1776949_at	YBR013C	chrII:265489-265879 (-) // 100.0 //	---	---	chr2	834.075	791.53	1001.58	1079.06	394.77	389.674	871.212	549.578	-1.58524	0.164821	0.997706
1774434_at	YDR131C	chrIV:716787-718458 (-) // 100.0 //	---	---	chr4	98.9276	281.562	151.363	210.977	235.969	313.096	161.559	249.8	1.54618	0.16504	0.997706
1770998_at	YNR066C	chrXIV:753724-755035 (-) // 100.0 //	---	---	chr14	36.4994	44.269	41.5163	41.6821	46.5641	62.9204	40.631	49.6121	1.22104	0.165179	0.997706
1777641_at	YLR104W	chrXII:346585-346981 (+) // 100.0 //	---	---	chr12	3346.9	2858.49	3374.43	3379.62	2375.84	1489.1	3183.95	2286.62	-1.39242	0.165523	0.997706
1777111_at	YNL004W	chrXIV:623333-624623 (+) // 100.0 //	Poly(A+) RNA-binding protein, involved in the export of mRNAs from the nucleus to the cytoplasm; similar to Gbp2p and Npl3p	HRB1	chr14	2170.9	2684.99	2136.48	2434.3	2839.46	2808.47	2317.9	2687.59	1.15948	0.165764	0.997706
1776255_at	YOR123C	chrXV:553176-554571 (-) // 100.0 //	Component of the Paf1 complex, which associates with RNA polymerase II and is involved in histone methylation; plays a role in regulating Ty1 transposition	LEO1	chr15	513.852	1146.54	607.74	797.139	979.254	2192.97	710.056	1196.25	1.6847	0.166298	0.997706
1775727_at	YAL046C	chrI:57029-57386 (-) // 100.0 //	Protein involved in mitochondrial function or organization; null mutant displays elevated frequency of mitochondrial genome loss	AIM1	chr1	3277.99	2944.99	3834.63	3381.65	2662.86	1804.29	3332.76	2532.77	-1.31588	0.166367	0.997706
1779484_at	YCR107W	chrIII:313886-314978 (+) // 100.0 //	Putative aryl-alcohol dehydrogenase with similarity to P. chrysosporium aryl-alcohol dehydrogenase; mutational analysis has not yet revealed a physiological role	AAD3	chr3	43.1762	61.5498	48.0509	57.3094	55.476	114.328	50.3559	71.3658	1.41723	0.166421	0.997706
1776090_at	YIR008C	chrIX:373073-374303 (-) // 100.0 //	Subunit of DNA primase, which is required for DNA synthesis and double-strand break repair	PRI1	chr9	840.756	1019.3	1058.56	771.744	969.265	711.397	968.052	810.344	-1.19462	0.166454	0.997706
1776531_at	YDR074W	chrIV:593890-596581 (+) // 100.0 //	Phosphatase subunit of the trehalose-6-phosphate synthase/phosphatase complex, which synthesizes the storage carbohydrate trehalose; expression is induced by stress conditions and repressed by the Ras-cAMP pathway	TPS2	chr4	5325.99	1719.08	2241.32	5011.44	3646.9	4596.5	2737.8	4379.65	1.59969	0.167204	0.997706
1777421_at	YEL072W	chrV:13719-14415 (+) // 100.0 //	Protein required for sporulation	RMD6	chr5	236.979	265.959	168.25	185.399	195.897	143.968	219.631	173.506	-1.26584	0.167249	0.997706
1773375_at	YJR069C	chrX:568798-569392 (-) // 100.0 //	Conserved protein with deoxyribonucleoside triphosphate pyrophosphohydrolase activity, mediates exclusion of noncanonical purines from deoxyribonucleoside triphosphate pools; mutant is sensitive to the base analog 6-N-hydroxylaminopurine	HAM1	chr10	3507.1	3529.29	3391.98	3348.86	3192.86	2398.56	3475.49	2948.98	-1.17859	0.167325	0.997706
1779510_at	YHR175W-A	chrVIII:453557-453707 (+) // 100.0 //	---	---	chr8	3633.97	2848.48	4066.63	2697.89	2919.17	3163.11	3478.86	2920.5	-1.19117	0.167477	0.997706
1774358_at	YDR388W	chrIV:1250178-1251627 (+) // 100.0 //	Actin-associated protein, interacts with Rvs161p to regulate actin cytoskeleton, endocytosis, and viability following starvation or osmotic stress; homolog of mammalian amphiphysin	RVS167	chr4	5251.78	3974.65	5929.75	3923.4	4670.76	3697.46	4983.69	4076.74	-1.22246	0.167546	0.997706
1777298_at	YIL152W	chrIX:56544-57252 (+) // 100.0 //	---	---	chr9	657.413	541.317	579.696	767.2	614.758	674.05	590.871	682.493	1.15506	0.167767	0.997706
1775759_at	YBR205W	chrII:633616-634831 (+) // 100.0 //	Putative alpha-1,2-mannosyltransferase involved in O- and N-linked protein glycosylation; member of the KRE2/MNT1 mannosyltransferase family	KTR3	chr2	3313.03	3774.66	3624.6	2678.46	3673.9	2809.32	3565.53	3023.7	-1.17918	0.167819	0.997706
1776872_at	YKL088W	chrXI:274926-276642 (+) // 100.0 //	Subunit of a phosphopantothenoylcysteine decarboxylase (PPCDC; Cab3p, Sis2p, Vhs3p) complex, which catalyzes the third step of coenzyme A biosynthesis; null mutant lethality is complemented by E. coli coaBC	CAB3	chr11	279.421	660.487	359.198	428.82	626.794	2310.58	404.706	853.206	2.10821	0.167978	0.997706
1773318_at	YBR057C	chrII:352190-353291 (-) // 100.0 //	Cytoplasmic protein essential for meiotic DNA replication and sporulation; interacts with Orc2p, which is a component of the origin recognition complex	MUM2	chr2	447.816	680.777	346.269	590.466	559.123	810.712	472.608	644.448	1.3636	0.168188	0.997706
1774929_at	YLR330W	chrXII:787663-789679 (+) // 100.0 //	Component of the exomer complex, which also contains Csh6p, Bch1p, Bch2p, and Bud7p and is involved in export of selected proteins, such as chitin synthase Chs3p, from the Golgi to the plasma membrane	CHS5	chr12	838.25	2247.44	1135.69	1373.16	2136.02	3521.68	1288.61	2177.87	1.69012	0.168457	0.997706
1776992_at	YGL032C	chrVII:436574-436838 (-) // 100.0 //	Adhesion subunit of a-agglutinin of a-cells, C-terminal sequence acts as a ligand for alpha-agglutinin (Sag1p) during agglutination, modified with O-linked oligomannosyl chains, linked to anchorage subunit Aga1p via two disulfide bonds	AGA2	chr7	7402.82	5973.67	6330.87	5514.17	6108.26	2065.73	6541.47	4112.79	-1.59049	0.168807	0.997706
1773123_at	YBR243C	chrII:705441-706788 (-) // 100.0 //	UDP-N-acetyl-glucosamine-1-P transferase, transfers Glc-Nac-P from UDP-GlcNac to Dol-P in the ER in the first step of the dolichol pathway of protein asparagine-linked glycosylation; inhibited by tunicamycin	ALG7	chr2	3778.67	2985.38	4127.75	3702.04	2728.77	2091.08	3597.55	2764.3	-1.30146	0.169347	0.997706
1775147_at	YJR005C-A	chrX:448469-448751 (-) // 100.0 //	---	---	chr10	16.8183	12.5117	14.1607	12.7657	13.1373	10.9908	14.3896	12.2607	-1.17364	0.16977	0.997706
1771513_at	YER089C	chrV:335941-337336 (-) // 100.0 //	Type 2C protein phosphatase; dephosphorylates Hog1p to limit maximal osmostress induced kinase activity; dephosphorylates Ire1p to downregulate the unfolded protein response; dephosphorylates Cdc28p; role in DNA checkpoint inactivation	PTC2	chr5	4377.15	3376.17	5269.58	3270.53	3682.23	3596.51	4270.24	3511.81	-1.21595	0.169815	0.997706
1778545_at	YDR022C	chrIV:488069-488660 (-) // 100.0 //	Autophagy-specific protein required for autophagosome formation; may form a complex with Atg17p and Atg29p that localizes other proteins to the pre-autophagosomal structure; high-copy suppressor of CIK1 deletion	CIS1	chr4	1089.57	726.023	895.356	996.357	527.331	478.419	891.339	631.08	-1.41241	0.169999	0.997706
1771023_at	YDR191W	chrIV:842334-843447 (+) // 100.0 //	Member of the Sir2 family of NAD(+)-dependent protein deacetylases; involved along with Hst3p in silencing at telomeres, cell cycle progression, radiation resistance, genomic stability and short-chain fatty acid metabolism	HST4	chr4	913.509	750.938	976.074	953.733	611.84	436.131	874.849	633.697	-1.38054	0.170098	0.997706
1771326_at	YOR190W	chrXV:690695-692033 (+) // 100.0 //	Sporulation-specific exo-1,3-beta-glucanase; contributes to ascospore thermoresistance	SPR1	chr15	64.9141	48.9794	45.8051	47.2517	44.5702	41.1977	52.6116	44.2695	-1.18844	0.170494	0.997706
1773170_at	YGL040C	chrVII:419532-420561 (-) // 100.0 //	Aminolevulinate dehydratase, a homo-octameric enzyme, catalyzes the conversion of 5-aminolevulinate to porphobilinogen, the second step in heme biosynthesis; enzymatic activity is zinc-dependent; localizes to the cytoplasm and nucleus	HEM2	chr7	5069.18	3975.98	4142.87	4222.26	3678.57	3332.57	4370.86	3726.74	-1.17279	0.170513	0.997706
1770867_at	YDL237W	chrIV:30656-31829 (+) // 100.0 //	Putative protein of unknown function, required for respiratory growth; YDL237W is not an essential gene	AIM6	chr4	2927.96	3091.15	3602.61	2992.84	2882.06	2450.3	3194.56	2764.88	-1.1554	0.170519	0.997706
1770017_at	YGL006W	chrVII:485924-489446 (+) // 100.0 //	Vacuolar Ca2+ ATPase involved in depleting cytosol of Ca2+ ions; prevents growth inhibition by activation of calcineurin in the presence of elevated concentrations of calcium; similar to mammalian PMCA1a	PMC1	chr7	1851.55	1176.32	1216.51	2391.82	1323.63	2144.71	1383.78	1893.58	1.36844	0.170637	0.997706
1769308_at	YKR009C	chrXI:453994-456697 (-) // 100.0 //	Multifunctional enzyme of the peroxisomal fatty acid beta-oxidation pathway; has 3-hydroxyacyl-CoA dehydrogenase and enoyl-CoA hydratase activities	FOX2	chr11	2729.07	1180.47	1717.7	3150.81	1785.5	3479.56	1768.73	2694.87	1.52369	0.170638	0.997706
1777305_at	YPL074W	chrXVI:415759-418024 (+) // 100.0 //	Putative ATPase of the CDC48/PAS1/SEC18 (AAA) family, localized to the cortex of mother cells but not to daughter cells	YTA6	chr16	328.246	438.849	357.496	404.501	417.846	506.06	372.07	440.662	1.18435	0.170961	0.997706
1773099_at	YNL132W	chrXIV:375322-378493 (+) // 100.0 //	Essential protein, required for biogenesis of the small ribosomal subunit; heterozygous mutant shows haploinsufficiency in K1 killer toxin resistance	KRE33	chr14	1230.74	2194.51	1334.04	1377.62	2926.34	3192.32	1532.96	2343.58	1.52873	0.171161	0.997706
1769336_at	YNL126W	chrXIV:387228-389769 (+) // 100.0 //	Component of the microtubule-nucleating Tub4p (gamma-tubulin) complex; interacts with Spc110p at the spindle pole body (SPB) inner plaque and with Spc72p at the SPB outer plaque	SPC98	chr14	362.632	569.781	492.406	232.669	432.751	393.112	466.829	340.795	-1.36982	0.171197	0.997706
1772289_at	YHR207C	chrVIII:514904-516485 (-) // 100.0 //	Zinc-finger protein of unknown function, contains one canonical and two unusual fingers in unusual arrangements; deletion enhances replication of positive-strand RNA virus	SET5	chr8	262.285	818.505	402.983	521.129	708.314	1120.22	442.275	745.002	1.68448	0.171299	0.997706
1774649_at	YMR126C	chrXIII:520759-521788 (-) // 100.0 //	Protein of unknown function, mutant sensitive to 6-azauracil (6AU) and mycophenolic acid (MPA)	DLT1	chr13	1620.88	2181.2	1936.15	1427.71	1877.4	1486.6	1898.7	1585.37	-1.19762	0.171346	0.997706
1776044_at	YGL158W	chrVII:207037-208576 (+) // 100.0 //	Protein kinase involved in the response to oxidative stress; identified as suppressor of S. pombe cell cycle checkpoint mutations	RCK1	chr7	29.9943	58.5789	44.8781	53.1771	48.6176	95.4871	42.8808	62.7311	1.46291	0.171425	0.997706
1777609_at	YFR046C	chrVI:243060-244146 (-) // 100.0 //	Kinetochore protein of unknown function; associated with the essential kinetochore proteins Nnf1p and Spc24p; phosphorylated by both Clb5-Cdk1 and, to a lesser extent, Clb2-Cdk1.	CNN1	chr6	122.981	350.728	194.528	233.134	328.658	442.845	203.195	323.728	1.59319	0.17143	0.997706
1774870_at	YER051W	chrV:254654-256133 (+) // 100.0 //	JmjC domain family histone demethylase specific for H3-K36, similar to proteins found in human, mouse, drosophila, X. laevis, C. elegans, and S. pombe	JHD1	chr5	803.414	604.51	647.086	648.54	589.623	454.413	679.844	557.999	-1.21836	0.171434	0.997706
1773613_at	YJL212C	chrX:33849-36249 (-) // 100.0 //	Proton-coupled oligopeptide transporter of the plasma membrane; also transports glutathione and phytochelatin; member of the OPT family	OPT1	chr10	903.093	557.195	838.647	822.498	467.605	214.975	750.147	435.669	-1.72182	0.171506	0.997706
1773611_at	YPL184C	chrXVI:195948-197787 (-) // 100.0 //	RNA-binding protein proposed to be involved in translational regulation; binds specific categories of mRNAs, including those that contain upstream open reading frames (uORFs) and internal ribosome entry sites (IRES)	MRN1	chr16	2493.05	2458.9	2384.51	1751.34	2650.03	1696.06	2445.14	1989.24	-1.22915	0.171548	0.997706
1770203_at	YHR006W	chrVIII:117808-119434 (+) // 100.0 //	Transcription factor, activated by proteolytic processing in response to signals from the SPS sensor system for external amino acids; activates transcription of amino acid permease genes	STP2	chr8	1182.16	1309.2	1222.91	1336.3	1298.72	1655.81	1236.97	1421.7	1.14935	0.171593	0.997706
1769385_at	YEL006W	chrV:144325-145333 (+) // 100.0 //	Putative mitochondrial NAD+ transporter, member of the mitochondrial carrier subfamily (see also YIA6); has putative human ortholog	YEA6	chr5	2204.27	2361.87	2655.24	2176.42	2217.55	1982.54	2399.97	2123.02	-1.13045	0.171597	0.997706
1779407_at	YJR047C	chrX:524900-525374 (-) // 100.0 //	Translation elongation factor eIF-5A, previously thought to function in translation initiation; similar to and functionally redundant with Hyp2p; undergoes an essential hypusination modification; expressed under anaerobic conditions	ANB1	chr10	5379.16	1248.24	1998.49	6664.42	3796.85	3411.85	2376.3	4419.6	1.85989	0.171668	0.997706
1778800_at	YFL010W-A	chrVI:114983-115268 (+) // 100.0 //	Protein required for the negative regulation by ammonia of Gap1p, which is a general amino acid permease	AUA1	chr6	1013.65	618.123	908.82	937.625	469.318	373.242	828.863	547.646	-1.5135	0.171695	0.997706
1770008_at	YIL019W	chrIX:315090-316131 (+) // 100.0 //	Protein required for pre-rRNA processing and 40S ribosomal subunit assembly	FAF1	chr9	41.5193	495.508	148.83	187.494	436.901	1153.62	145.203	455.472	3.13678	0.171833	0.997706
1778477_at	YIL138C	chrIX:89229-89715 (-) // 100.0 //	Minor isoform of tropomyosin, binds to and stabilizes actin cables and filaments, which direct polarized cell growth and the distribution of several organelles; appears to have distinct and also overlapping functions with Tpm1p	TPM2	chr9	2638.76	1604.07	1772.95	1890.83	1454.27	1202.44	1957.78	1489.8	-1.31417	0.171838	0.997706
1774805_at	YCR020C	chrIII:154009-154657 (-) // 100.0 //	Protein of unknown function, has weak similarity to proteins involved in thiamin metabolism; expression is induced in the absence of thiamin	PET18	chr3	2937.26	3132.99	1571.32	1002.63	2261.86	1764.46	2436.17	1587.57	-1.53455	0.171941	0.997706
1778196_at	YKR095W	chrXI:619446-625074 (+) // 100.0 //	Myosin-like protein associated with the nuclear envelope, connects the nuclear pore complex with the nuclear interior; involved with Tel1p in telomere length control; involved with Pml1p and Pml39p in nuclear retention of unspliced mRNAs	MLP1	chr11	142.17	283.962	309.84	338.896	272.572	2846.64	232.122	640.658	2.76001	0.171946	0.997706
1775789_at	YDL144C	chrIV:198662-199733 (-) // 100.0 //	---	---	chr4	3002.82	2091.68	3227.24	2956.98	1793.47	1146.78	2726.62	1825.28	-1.49373	0.172021	0.997706
1770716_at	YBR197C	chrII:615197-615851 (-) // 100.0 //	---	---	chr2	1137.98	929.654	1174.92	1001.98	978.829	705.97	1075.21	884.673	-1.21536	0.172068	0.997706
1777838_at	YBL047C	chrII:127897-132043 (-) // 100.0 //	Key endocytic protein involved in a network of interactions with other endocytic proteins, binds membranes in a ubiquitin-dependent manner, may also bind ubiquitinated membrane-associated proteins	EDE1	chr2	1998.45	2094.54	1932.94	2313.8	2001.23	2774.69	2007.52	2342.12	1.16668	0.172125	0.997706
1774895_at	YJL023C	chrX:397349-398393 (-) // 100.0 //	Protein required for respiratory growth; the authentic, non-tagged protein is detected in highly purified mitochondria in high-throughput studies	PET130	chr10	485.582	451.881	341.586	477.05	459.982	679.44	421.626	530.254	1.25764	0.172201	0.997706
1780029_at	YAR019C	chrI:172208-175133 (-) // 100.0 //	Protein kinase of the Mitotic Exit Network that is localized to the spindle pole bodies at late anaphase; promotes mitotic exit by directly switching on the kinase activity of Dbf2p; required for spindle disassembly after meiosis II	CDC15	chr1	1110.3	705.487	1009.83	876.909	708.708	630.932	924.821	731.924	-1.26355	0.172513	0.997706
1776349_s_at	YLL066W-B	chrXII:5604-5775 (+) // 100.0 //	---	---	chr12 /// chr14 /// chr2 /// chr4 /// chr8	258.144	133.743	191.996	104.381	138.615	174.394	187.807	136.111	-1.37982	0.172592	0.997706
1776946_at	YOR130C	chrXV:569929-570808 (-) // 100.0 //	Ornithine transporter of the mitochondrial inner membrane, exports ornithine from mitochondria as part of arginine biosynthesis; human ortholog is associated with hyperammonaemia-hyperornithinaemia-homocitrullinuria (HHH) syndrome	ORT1	chr15	5184.87	4062.77	5383.5	5339.15	3283.1	2339.82	4840.03	3448.61	-1.40349	0.172715	0.997706
1777335_at	YJR066W	chrX:559408-566821 (+) // 100.0 //	PIK-related protein kinase and rapamycin target; subunit of TORC1, a complex that controls growth in response to nutrients by regulating translation, transcription, ribosome biogenesis, nutrient transport and autophagy; involved in meiosis	TOR1	chr10	902.743	805.696	918.654	866.611	632.246	761.591	874.164	747.314	-1.16974	0.172903	0.997706
1778996_at	YER062C	chrV:279927-280680 (-) // 100.0 //	One of two redundant DL-glycerol-3-phosphatases (RHR2/GPP1 encodes the other) involved in glycerol biosynthesis; induced in response to hyperosmotic stress and oxidative stress, and during the diauxic transition	HOR2	chr5	9851.92	7933.65	8009.3	11954.7	9195.68	9397.04	8554.1	10108.6	1.18168	0.173038	0.997706
1776021_at	YOL012C	chrXV:303579-303984 (-) // 100.0 //	Histone variant H2AZ, exchanged for histone H2A in nucleosomes by the SWR1 complex; involved in transcriptional regulation through prevention of the spread of silent heterochromatin	HTZ1	chr15	5702.48	5252.12	5978.46	5460.21	5090.18	3587.39	5636.17	4637.08	-1.21547	0.173117	0.997706
1778278_at	YOL067C	chrXV:201984-202518 (-) // 100.0 //	Transcription factor (bHLH) involved in interorganelle communication between mitochondria, peroxisomes, and nucleus	RTG1	chr15	50.3099	98.6406	77.7679	75.7612	101.021	164.824	72.8057	108.051	1.4841	0.173245	0.997706
1772201_at	YOR098C	chrXV:507948-511179 (-) // 100.0 //	Nuclear pore complex (NPC) subunit, involved in protein import/export and in export of RNAs, possible karyopherin release factor that accelerates release of karyopherin-cargo complexes after transport across NPC; potential Cdc28p substrate	NUP1	chr15	1164.76	1223.55	1429.96	1108.7	1207.34	1010.85	1267.79	1106.05	-1.14623	0.173584	0.997706
1779373_at	YPL144W	chrXVI:280478-280925 (+) // 100.0 //	Component of a heterodimeric Poc4p-Irc25p chaperone involved in assembly of alpha subunits into the 20S proteasome; may regulate formation of proteasome isoforms with alternative subunits under different conditions	POC4	chr16	3407.52	2856.52	3464.04	3568.57	2263.21	1549.71	3230.63	2321.75	-1.39143	0.173755	0.997706
1772716_at	YNL108C	chrXIV:419015-419828 (-) // 100.0 //	---	---	chr14	2437	1785.48	2513.45	2066.94	1935.29	1248.74	2219.62	1709.43	-1.29851	0.174022	0.997706
1773524_at	YMR281W	chrXIII:832337-833252 (+) // 100.0 //	ER membrane protein involved in the second step of glycosylphosphatidylinositol (GPI) anchor assembly, the de-N-acetylation of the N-acetylglucosaminylphosphatidylinositol intermediate; functional homolog of human PIG-Lp	GPI12	chr13	1931.01	1601.99	1554.65	2091.34	2167.41	1701.91	1688	1975.91	1.17057	0.174062	0.997706
1772820_at	YFL013C	chrVI:107845-109924 (-) // 100.0 //	Subunit of the INO80 chromatin remodeling complex	IES1	chr6	720.944	1136.73	927.821	1092.86	983.529	1484.75	912.727	1168.63	1.28034	0.174329	0.997706
1778816_at	YOR375C	chrXV:1041675-1043040 (-) // 100.0 //	NADP(+)-dependent glutamate dehydrogenase, synthesizes glutamate from ammonia and alpha-ketoglutarate; rate of alpha-ketoglutarate utilization differs from Gdh3p; expression regulated by nitrogen and carbon sources	GDH1	chr15	14006.1	16463.4	18326	12287	15957.8	13024.2	16166.3	13667.9	-1.18276	0.174408	0.997706
1774677_at	YOR066W	chrXV:449437-451327 (+) // 100.0 //	Activator of G1-specific transcription factors, MBF and SBF; involved in regulation of the timing of G1-specific gene transcription and cell cycle initiation; localization is cell-cycle dependent and regulated by Cdc28p phosphorylation	MSA1	chr15	897.666	736.348	1036.62	756.487	838.731	561.501	881.594	708.911	-1.2436	0.174517	0.997706
1773739_at	YHR195W	chrVIII:490746-491712 (+) // 100.0 //	Nuclear envelope protein, anchored to the nuclear inner membrane, that interacts with the vacuolar membrane protein Vac8p to promote formation of nucleus-vacuole junctions during piecemeal microautophagy of the nucleus (PMN)	NVJ1	chr8	1707.09	1245.01	1606.92	2137.62	1684.21	1653.83	1505.99	1812.42	1.20351	0.174647	0.997706
1776104_at	YLR264W	chrXII:673132-673336 (+) // 100.0 //	Protein component of the small (40S) ribosomal subunit; nearly identical to Rps28Ap and has similarity to rat S28 ribosomal protein	RPS28B	chr12	11707.7	13750.3	13003.7	10871.7	12391.8	10762	12792.4	11317.8	-1.13027	0.174827	0.997706
1770409_at	YER137C	chrV:441368-441815 (-) // 100.0 //	---	---	chr5	1019.15	982.378	816.75	916.557	787.027	705.75	935.128	798.49	-1.17112	0.174938	0.997706
1779897_at	YNR034W-A	chrXIV:692562-692859 (+) // 100.0 //	---	---	chr14	18353.9	482.931	2085.5	18598.8	8661.4	7533.13	2644.17	10665.8	4.03393	0.174952	0.997706
1778921_at	YDR365C	chrIV:1204489-1206376 (-) // 100.0 //	Nucleolar protein involved in pre-rRNA processing; depletion causes severely decreased 18S rRNA levels	ESF1	chr4	108.147	385.841	202.256	194.724	422.491	1509.56	203.598	498.901	2.45043	0.175101	0.997706
1770543_at	YCR023C	chrIII:158533-160369 (-) // 100.0 //	---	---	chr3	1199.77	1460.65	1334.94	1021.45	1258.15	1195.61	1327.5	1153.9	-1.15042	0.175133	0.997706
1776770_at	YNR051C	chrXIV:716781-718329 (-) // 100.0 //	Ubiquitin protease cofactor, forms deubiquitination complex with Ubp3p that coregulates anterograde and retrograde transport between the endoplasmic reticulum and Golgi compartments; null is sensitive to brefeldin A	BRE5	chr14	81.655	1003.44	366.595	467.804	712.92	3245.99	310.853	1026.77	3.30303	0.175158	0.997706
1779792_at	YIR013C	chrIX:380015-380381 (-) // 100.0 //	Protein containing GATA family zinc finger motifs	GAT4	chr9	52.8974	43.4789	45.9705	37.8532	45.9719	40.2758	47.2843	41.2285	-1.14688	0.175853	0.997706
1776687_at	YFL021W	chrVI:95963-97496 (+) // 100.0 //	Transcriptional activator of genes involved in nitrogen catabolite repression; contains a GATA-1-type zinc finger DNA-binding motif; activity and localization regulated by nitrogen limitation and Ure2p	GAT1	chr6	1370.35	965.972	1829.15	1096.91	962.132	1065.56	1342.77	1039.88	-1.29129	0.17624	0.997706
1776477_at	YDL131W	chrIV:227392-228715 (+) // 100.0 // /// chrIV:133527-134615 (+) // 79.44 //	Homocitrate synthase isozyme, catalyzes the condensation of acetyl-CoA and alpha-ketoglutarate to form homocitrate, which is the first step in the lysine biosynthesis pathway; highly similar to the other isozyme, Lys20p	LYS21	chr4	9038.52	9107.13	9891.21	6183.2	8613.41	8968.8	9337.37	7816.46	-1.19454	0.176566	0.997706
1774685_at	YER045C	chrV:240030-241500 (-) // 100.0 //	Basic leucine zipper (bZIP) transcription factor of the ATF/CREB family, may regulate transcription of genes involved in utilization of non-optimal carbon sources	ACA1	chr5	1088.09	780.597	658.05	758.264	1328.7	1580.66	823.777	1167.74	1.41755	0.176673	0.997706
1777543_at	YGL200C	chrVII:122698-123310 (-) // 100.0 //	Integral membrane component of endoplasmic reticulum-derived COPII-coated vesicles, which function in ER to Golgi transport	EMP24	chr7	10028.8	11471.2	12441.9	9835.91	10525.2	9487.98	11269.2	9939.1	-1.13378	0.177144	0.997706
1772342_at	YDL200C	chrIV:100501-101122 (-) // 100.0 //	DNA repair methyltransferase (6-O-methylguanine-DNA methylase) involved in protection against DNA alkylation damage	MGT1	chr4	2062.74	1214.9	1754.58	1962.22	860.792	541.676	1638.2	970.766	-1.68753	0.177298	0.997706
1773710_at	YJR116W	chrX:640815-641655 (+) // 100.0 //	---	---	chr10	1564.72	1013.67	1655.04	1324.55	1072.58	749.845	1379.38	1021.24	-1.35067	0.177432	0.997706
1773780_at	YGR032W	chrVII:548267-553955 (+) // 100.0 //	Catalytic subunit of 1,3-beta-glucan synthase, involved in formation of the inner layer of the spore wall; activity positively regulated by Rho1p and negatively by Smk1p; has similarity to an alternate catalytic subunit, Fks1p (Gsc1p)	GSC2	chr7	2905.54	1992.25	2169.71	2987.74	2943.67	2488.71	2324.49	2797.26	1.20337	0.177459	0.997706
1775136_at	YMR097C	chrXIII:459422-460526 (-) // 100.0 //	Putative GTPase peripheral to the mitochondrial inner membrane, essential for respiratory competence, likely functions in assembly of the large ribosomal subunit, has homologs in plants and animals	MTG1	chr13	688.497	959.261	606.704	797.493	936.32	1022.65	737.224	914	1.23979	0.177522	0.997706
1779309_at	YOL058W	chrXV:219209-220472 (+) // 100.0 //	Arginosuccinate synthetase, catalyzes the formation of L-argininosuccinate from citrulline and L-aspartate in the arginine biosynthesis pathway; potential Cdc28p substrate	ARG1	chr15	20299.7	23313.9	23172.1	15738.5	21293.2	20313.8	22217.4	18952.5	-1.17228	0.177626	0.997706
1779490_at	YML058W	chrXIII:159382-159697 (+) // 100.0 //	Ribonucleotide reductase inhibitor involved in regulating dNTP production; regulated by Mec1p and Rad53p during DNA damage and S phase	SML1	chr13	16701.7	17711.2	18910.6	17139.9	16013.1	14032.6	17750.8	15674.2	-1.13246	0.17771	0.997706
1772229_at	YKL163W	chrXI:144405-145383 (+) // 100.0 //	O-glycosylated covalently-bound cell wall protein required for cell wall stability; expression is cell cycle regulated, peaking in M/G1 and also subject to regulation by the cell integrity pathway	PIR3	chr11	2590.31	439.348	510.721	4642.79	1109.15	1682.99	834.542	2054.11	2.46133	0.177725	0.997706
1771045_at	YFL050C	chrVI:33271-35848 (-) // 100.0 //	Probable Mg(2+) transporter; overexpression confers increased tolerance to Al(3+) and Ga(3+) ions; plays a role in regulating Ty1 transposition	ALR2	chr6	188.416	166.543	101.434	264.758	166.238	184.001	147.098	200.816	1.36519	0.177772	0.997706
1773429_at	YDL137W	chrIV:216528-217074 (+) // 100.0 //	ADP-ribosylation factor, GTPase of the Ras superfamily involved in regulation of coated formation vesicles in intracellular trafficking within the Golgi; functionally interchangeable with Arf1p	ARF2	chr4	11161.3	10285.4	10094	10529.9	8880.18	8401.42	10503.6	9227.35	-1.13831	0.177951	0.997706
1779254_at	YCR047C	chrIII:210713-211541 (-) // 100.0 //	Methyltransferase, methylates residue G1575 of 18S rRNA; required for rRNA processing and nuclear export of 40S ribosomal subunits independently of methylation activity; diploid mutant displays random budding pattern	BUD23	chr3	916.52	1006.33	1241.69	701.837	1132.64	664.986	1046.24	808.571	-1.29392	0.177974	0.997706
1769921_at	YMR221C	chrXIII:713929-715444 (-) // 100.0 //	---	---	chr13	3109.36	3571.64	4189.86	3051.21	3501.91	2428.85	3596.8	2960.65	-1.21485	0.178026	0.997706
1778716_at	YGL210W	chrVII:93796-94465 (+) // 100.0 //	Rab family GTPase, very similar to Ypt31p; involved in the exocytic pathway; mediates intra-Golgi traffic or the budding of post-Golgi vesicles from the trans-Golgi	YPT32	chr7	1461.1	1416.34	1689.23	1340.4	1476.99	1118.25	1517.73	1303.34	-1.1645	0.178127	0.997706
1775664_at	YGL213C	chrVII:90057-91251 (-) // 100.0 //	Ski complex component and WD-repeat protein, mediates 3'-5' RNA degradation by the cytoplasmic exosome; also required for meiotic double-strand break recombination; null mutants have superkiller phenotype	SKI8	chr7	1486.92	2132.37	1804.39	1391.36	1749.97	1316.98	1788.71	1474.8	-1.21287	0.178174	0.997706
1770682_at	YDR345C	chrIV:1162951-1164655 (-) // 100.0 //	Low affinity glucose transporter of the major facilitator superfamily, expression is induced in low or high glucose conditions	HXT3	chr4	21107.5	17704.4	17799.8	20401.8	21538.9	21502.5	18805.9	21141.6	1.12415	0.178446	0.997706
1774590_at	YOR070C	chrXV:455908-457822 (-) // 100.0 //	Cis-golgi GTPase-activating protein (GAP) for the Rab family members Ypt1p (in vivo) and for Ypt1p, Sec4p, Ypt7p, and Ypt51p (in vitro); involved in vesicle docking and fusion	GYP1	chr15	582.654	577.233	585.397	417.925	535.835	565.375	581.707	502.11	-1.15852	0.178711	0.997706
1778408_at	YIL015W	chrIX:322339-324103 (+) // 100.0 //	Aspartyl protease secreted into the periplasmic space of mating type a cells, helps cells find mating partners, cleaves and inactivates alpha factor allowing cells to recover from alpha-factor-induced cell cycle arrest	BAR1	chr9	3460.75	6690.39	5188.71	2245.53	5563.22	2579.25	4934.2	3181.96	-1.55063	0.179021	0.997706
1777154_at	YFL038C	chrVI:55364-55985 (-) // 100.0 //	Rab family GTPase, involved in the ER-to-Golgi step of the secretory pathway; complex formation with the Rab escort protein Mrs6p is required for prenylation of Ypt1p by protein geranylgeranyltransferase type II (Bet2p-Bet4p)	YPT1	chr6	12399.5	12175.1	12702.3	11435.1	11819.1	10500.7	12422.8	11236.5	-1.10558	0.179106	0.997706
1770150_at	YNL107W	chrXIV:420099-420780 (+) // 100.0 //	Subunit of both the NuA4 histone H4 acetyltransferase complex and the SWR1 complex, may function to antagonize silencing near telomeres; interacts directly with Swc4p, has homology to human leukemogenic protein AF9, contains a YEATS domain	YAF9	chr14	1435.62	1202.55	1353.82	1274.29	1202.49	949.487	1327.04	1133.05	-1.17122	0.179253	0.997706
1779263_at	YDR107C	chrIV:669013-671032 (-) // 100.0 //	Protein with a role in cellular adhesion and filamentous growth; similar to Emp70p and Tmn3p; member of the evolutionarily conserved Transmembrane Nine family of proteins with nine membrane-spanning segments	TMN2	chr4	1549.53	1153.94	1733.31	1464.78	1134.52	794.195	1458.03	1096.96	-1.32916	0.179377	0.997706
1772622_at	YEL065W	chrV:27656-29543 (+) // 100.0 //	Ferrioxamine B transporter, member of the ARN family of transporters that specifically recognize siderophore-iron chelates; transcription is induced during iron deprivation and diauxic shift; potentially phosphorylated by Cdc28p	SIT1	chr5	2324.79	2062.99	2547.4	983.175	1846.99	2363.59	2303.16	1625.09	-1.41719	0.179457	0.997706
1773101_at	YPL214C	chrXVI:148567-150190 (-) // 100.0 //	Bifunctional enzyme with thiamine-phosphate pyrophosphorylase and 4-methyl-5-beta-hydroxyethylthiazole kinase activities, required for thiamine biosynthesis; GFP-fusion protein localizes to the cytoplasm in a punctate pattern	THI6	chr16	2662.2	3151.32	2307.97	1757.81	2655.82	2222.82	2685.36	2181.19	-1.23113	0.179496	0.997706
1769952_at	YDL168W	chrIV:159604-160765 (+) // 100.0 //	Bifunctional enzyme containing both alcohol dehydrogenase and glutathione-dependent formaldehyde dehydrogenase activities, functions in formaldehyde detoxification and formation of long chain and complex alcohols, regulated by Hog1p-Sko1p	SFA1	chr4	3603.53	4446.93	4726.94	3245.62	4199.24	3331.93	4231.05	3567.51	-1.18595	0.179654	0.997706
1771724_at	YAL053W	chrI:45899-48251 (+) // 100.0 //	Putative FAD transporter; required for uptake of FAD into endoplasmic reticulum; involved in cell wall maintenance	FLC2	chr1	2619.96	2940.49	3173.18	2645.92	2743.65	2206.5	2902.14	2520.86	-1.1513	0.180153	0.997706
1776623_at	YER075C	chrV:308408-311195 (-) // 100.0 //	Phosphotyrosine-specific protein phosphatase involved in the inactivation of mitogen-activated protein kinase (MAPK) during osmolarity sensing; dephosporylates Hog1p MAPK and regulates its localization; localized to the cytoplasm	PTP3	chr5	725.462	985.855	794.77	489.993	765.507	753.219	828.404	656.204	-1.26242	0.180688	0.997706
1772658_at	YOR020C	chrXV:370523-370844 (-) // 100.0 //	Mitochondrial matrix co-chaperonin that inhibits the ATPase activity of Hsp60p, a mitochondrial chaperonin; involved in protein folding and sorting in the mitochondria; 10 kD heat shock protein with similarity to E. coli groES	HSP10	chr15	16780.9	15087.2	15829.3	16575.8	12766.9	11423.3	15883	13420	-1.18353	0.180752	0.997706
1775718_at	YOR163W	chrXV:642741-643308 (+) // 100.0 //	Polyphosphate phosphatase; hydrolyzes diphosphorylated inositol polyphosphates and diadenosine polyphosphates; has high specificity for diadenosine hexa- and pentaphosphates; member of the MutT family of nucleotide hydrolases	DDP1	chr15	2863.8	3423.1	4549.28	2793.06	3248.3	2658.61	3546.06	2889.29	-1.22733	0.180934	0.997706
1771184_at	YDR200C	chrIV:854276-856091 (-) // 100.0 //	Protein required for cytoplasm to vacuole targeting of proteins; forms a complex with Far3p and Far7p to Far11p involved in recovery from pheromone-induced cell cycle arrest; localizes to the cytoplasm and endoplasmic reticulum membrane	VPS64	chr4	242.75	477.302	241.959	358.344	367.958	945.088	303.784	499.486	1.64422	0.181034	0.997706
1776152_at	YDR475C	chrIV:1407456-1410087 (-) // 100.0 //	Protein of unknown function; previously annotated as two separate ORFs, YDR474C and YDR475C, which were merged as a result of corrections to the systematic reference sequence	JIP4	chr4	2422.39	1418.13	1884.02	2816.4	2170.93	2167.63	1863.5	2366.44	1.26987	0.181259	0.997706
1769716_at	YPR121W	chrXVI:778578-780297 (+) // 100.0 //	Protein with similarity to hydroxymethylpyrimidine phosphate kinases; member of a gene family with THI20 and THI21; not required for thiamine biosynthesis	THI22	chr16	489.511	914.884	464.851	694.379	876.894	840.68	592.676	799.947	1.34972	0.181342	0.997706
1769671_at	YPR117W	chrXVI:760022-767492 (+) // 100.0 //	---	---	chr16	1034.97	918.487	775.324	1293.15	818.288	1840.18	903.293	1248.78	1.38244	0.181377	0.997706
1770114_at	YDR460W	chrIV:1383803-1384769 (+) // 100.0 //	Subunit of TFIIH and nucleotide excision repair factor 3 complexes, involved in transcription initiation, required for nucleotide excision repair; ring finger protein similar to mammalian CAK and TFIIH subunit	TFB3	chr4	486.862	763.059	606.166	647.15	758.001	871.375	608.41	753.3	1.23815	0.181476	0.997706
1772338_at	YML070W	chrXIII:133474-135229 (+) // 100.0 //	Dihydroxyacetone kinase, required for detoxification of dihydroxyacetone (DHA); involved in stress adaptation	DAK1	chr13	4808.2	5765.96	5831.77	3818.7	5486.2	4554.16	5447.58	4569.43	-1.19221	0.18197	0.997706
1778903_at	YPL068C	chrXVI:424211-425093 (-) // 100.0 //	---	---	chr16	380.827	584.105	482.32	266.244	442.487	410.418	475.173	364.307	-1.30432	0.182259	0.997706
1769321_at	YNR074C	chrXIV:777601-778738 (-) // 100.0 //	Mitochondrial cell death effector that translocates to the nucleus in response to apoptotic stimuli, homolog of mammalian Apoptosis-Inducing Factor, putative reductase	AIF1	chr14	1581.21	1146.32	1548.32	1494.38	1006.54	861.448	1410.61	1090.22	-1.29381	0.182372	0.997706
1776178_at	YDR132C	chrIV:718813-720301 (-) // 100.0 //	---	---	chr4	352.143	551.499	409.047	457.537	606.219	541.378	429.844	531.49	1.23647	0.182971	0.997706
1773702_at	YMR118C	chrXIII:502142-502733 (-) // 100.0 //	---	---	chr13	64.4113	50.7956	54.2822	58.0674	43.181	40.6257	56.1923	46.698	-1.20332	0.183028	0.997706
1776079_at	YGR241C	chrVII:974879-976586 (-) // 100.0 //	Protein involved in clathrin cage assembly; binds Pan1p and clathrin; homologous to Yap1801p, member of the AP180 protein family	YAP1802	chr7	1856.07	1475.92	1698.69	1424.4	1455.57	1544.74	1669.38	1473.88	-1.13261	0.183096	0.997706
1770118_at	YOR178C	chrXV:667860-670242 (-) // 100.0 //	Regulatory subunit for Glc7p type-1 protein phosphatase (PP1), tethers Glc7p to Gsy2p glycogen synthase, binds Hsf1p heat shock transcription factor, required for induction of some HSF-regulated genes under heat shock	GAC1	chr15	658.498	50.6003	80.3576	600.398	297.202	323.783	138.864	386.595	2.78399	0.183481	0.997706
1773906_at	YIL134C-A	chrIX:96521-96725 (-) // 100.0 //	---	---	chr9	25.5143	24.1858	20.1632	27.3218	23.6456	30.8342	23.1715	27.1071	1.16985	0.183721	0.997706
1770876_at	YDL148C	chrIV:188154-190587 (-) // 100.0 //	Nucleolar protein, forms a complex with Noc4p that mediates maturation and nuclear export of 40S ribosomal subunits; also present in the small subunit processome complex, which is required for processing of pre-18S rRNA	NOP14	chr4	425.239	639.214	426.698	436.722	759.13	1799.38	487.68	841.81	1.72615	0.183879	0.997706
1775820_at	YGR065C	chrVII:618080-619862 (-) // 100.0 //	High-affinity plasma membrane H+-biotin (vitamin H) symporter; mutation results in fatty acid auxotrophy; 12 transmembrane domain containing major facilitator subfamily member; mRNA levels negatively regulated by iron deprivation and biotin	VHT1	chr7	9036.16	12909.8	11921.3	4510.58	11535.9	8557.22	11161.9	7635.99	-1.46172	0.183958	0.997706
1777763_at	YMR173W	chrXIII:608687-609980 (+) // 100.0 //	DNA damage-responsive protein, expression is increased in response to heat-shock stress or treatments that produce DNA lesions; contains multiple repeats of the amino acid sequence NNNDSYGS	DDR48	chr13	6014.32	9497.1	5812.11	7666.82	8416.26	11010.9	6924.05	8922.92	1.28869	0.18447	0.997706
1774909_at	YDR125C	chrIV:701394-702756 (-) // 100.0 //	Protein of unknown function, similar to Rlp24p	ECM18	chr4	98.045	102.263	99.081	116.16	102.183	113.434	99.7794	110.422	1.10666	0.184471	0.997706
1769607_at	YPL269W	chrXVI:33012-34947 (+) // 100.0 //	Karyogamy protein required for correct positioning of the mitotic spindle and for orienting cytoplasmic microtubules, localizes at the shmoo tip in mating cells and at the tip of the growing bud in small-budded cells through anaphase	KAR9	chr16	261.378	326.563	386.484	125.82	292.563	285.32	320.718	218.994	-1.4645	0.184597	0.997706
1774429_at	YPL279C	chrXV:1076781-1077909 (+) // 99.29 // /// chrXVI:13227-14355 (-) // 100.0 //	---	---	chr16	2248.73	1376.38	1907.92	2067.6	1095.14	716.4	1807.4	1174.96	-1.53835	0.184648	0.997706
1773369_at	YML086C	chrXIII:95790-97371 (-) // 100.0 //	D-Arabinono-1,4-lactone oxidase, catalyzes the final step in biosynthesis of dehydro-D-arabinono-1,4-lactone, which is protective against oxidative stress	ALO1	chr13	4514.79	4762.93	5764.15	3243.99	4773.49	4463.65	4985.77	4103.96	-1.21491	0.18474	0.997706
1779289_at	YBL074C	chrII:86719-87787 (-) // 100.0 //	Component of the U5 snRNP, required for splicing of U3 precursors; originally described as a splicing factor specifically required for splicing pre-mRNA of the MATa1 cistron	AAR2	chr2	26.348	34.7459	25.1639	34.0036	29.4971	40.8074	28.4532	34.4617	1.21117	0.185204	0.997706
1778160_at	YDR028C	chrIV:497832-500877 (-) // 100.0 //	Regulatory subunit of type 1 protein phosphatase Glc7p, involved in negative regulation of glucose-repressible genes	REG1	chr4	181.6	413.261	341.07	298.487	437.959	1086.15	294.661	521.651	1.77035	0.185741	0.997706
1771929_at	YKR022C	chrXI:481813-482782 (-) // 100.0 //	Essential protein that forms a dimer with Ntr1p; also forms a trimer, with Ntr2p and the DExD/H-box RNA helicase Prp43p, that is involved in spliceosome disassembly	NTR2	chr11	108.487	320.386	149.82	186.684	266.553	1179.05	173.329	388.556	2.24173	0.185873	0.997706
1773680_at	YGR086C	chrVII:649601-650621 (-) // 100.0 //	Primary component of eisosomes, which are large immobile cell cortex structures associated with endocytosis; null mutants show activation of Pkc1p/Ypk1p stress resistance pathways; detected in phosphorylated state in mitochondria	PIL1	chr7	9808.9	11603.8	11899.5	5731.99	9874.4	10704.9	11064.1	8462.1	-1.30752	0.186078	0.997706
1776614_at	YAL040C	chrI:65778-67521 (-) // 100.0 //	G1 cyclin involved in cell cycle progression; activates Cdc28p kinase to promote the G1 to S phase transition; plays a role in regulating transcription of the other G1 cyclins, CLN1 and CLN2; regulated by phosphorylation and proteolysis	CLN3	chr1	923.074	923.052	1372.54	387.088	995.893	884.392	1053.59	698.599	-1.5081	0.186336	0.997706
1776863_at	YAR042W	chrI:192612-196179 (+) // 99.97 //	Protein similar to mammalian oxysterol-binding protein; contains ankyrin repeats; localizes to the Golgi and the nucleus-vacuole junction	SWH1	chr1	556.938	755.055	693.672	628.215	884.885	1090.52	663.205	846.338	1.27613	0.186418	0.997706
1775428_at	YNL286W	chrXIV:95222-96080 (+) // 100.0 //	Protein that binds to U2 snRNA and Prp11p, may be involved in U2 snRNA folding; contains two RNA recognition motifs (RRMs)	CUS2	chr14	545.129	542.654	543.928	605.307	596.36	580.759	543.856	593.98	1.09216	0.186556	0.997706
1774074_s_at	YCL069W	chrIII:9705-11082 (+) // 100.0 // /// chrXI:658353-659730 (-) // 99.35 //	Permease of basic amino acids in the vacuolar membrane /// Putative transporter of the Major Facilitator Superfamily (MFS); proposed role as a basic amino acid permease based on phylogeny	VBA3 /// VBA5	chr11 /// chr3	44.4129	37.3569	42.5354	39.0437	26.0381	38.5239	41.3238	33.9587	-1.21688	0.186606	0.997706
1779199_at	YLR263W	chrXII:670341-672825 (+) // 100.0 //	Protein component of the axial elements of the synaptonemal complex, involved in chromosome segregation during the first meiotic division; interacts with Hop1p; required for wild-type levels of Mek1p kinase activity	RED1	chr12	64.2783	152.775	92.6262	107.2	128.684	322.128	96.8547	164.331	1.69668	0.18671	0.997706
1769741_at	YDR119W	chrIV:688224-690531 (+) // 100.0 //	Protein of unknown function with proposed role as a basic amino acid permease based on phylogeny; GFP-fusion protein localizes to vacuolar membrane; physical interaction with Atg27p suggests a possible role in autophagy; non-essential gene	VBA4	chr4	3021.51	3774.41	3842.49	2571.83	3597.1	2758.28	3525.47	2944.08	-1.19751	0.186885	0.997706
1776595_at	YMR234W	chrXIII:740264-741311 (+) // 100.0 //	Ribonuclease H1; able to bind double-stranded RNAs and RNA-DNA hybrids; associates with RNAse polymerase I; the homolog of mammalian RNAse HII (the S. cerevisiae homolog of mammalian RNAse HI is RNH201)	RNH1	chr13	502.187	758.091	474.199	591.725	736.757	851.166	565.209	718.607	1.2714	0.18693	0.997706
1770788_at	YOR319W	chrXV:912818-913460 (+) // 100.0 //	U2-snRNP associated splicing factor with similarity to the mammalian splicing factor SAP49; proposed to function as a U2-snRNP assembly factor along with Hsh155p and binding partner Cus1p; contains two RNA recognition motifs (RRM)	HSH49	chr15	1033.38	1078.86	723.18	1047.28	1040.75	1443.49	930.821	1163.13	1.24954	0.186982	0.997706
1777917_at	YDR277C	chrIV:1014397-1015699 (-) // 100.0 //	Negative regulator of the glucose-sensing signal transduction pathway, required for repression of transcription by Rgt1p; interacts with Rgt1p and the Snf3p and Rgt2p glucose sensors; phosphorylated by Yck1p, triggering Mth1p degradation	MTH1	chr4	2692.87	385.154	576.634	1481.96	2061.47	1828.9	842.533	1774.5	2.10619	0.187027	0.997706
1773976_at	YBR203W	chrII:629162-631937 (+) // 100.0 //	Protein required for resistance to the antifungal drug ciclopirox olamine; not related to the subtelomerically-encoded COS family; the authentic, non-tagged protein is detected in highly purified mitochondria in high-throughput studies	COS111	chr2	540.348	212.835	253.807	509.844	383.938	461.039	307.896	448.548	1.45682	0.187618	0.997706
1771073_at	YIR030C	chrIX:412032-412767 (-) // 100.0 //	Protein of unknown function, expression is sensitive to nitrogen catabolite repression and regulated by Dal80p; contains transmembrane domain	DCG1	chr9	523.453	388.034	374.102	458.685	277.389	271.566	423.545	325.763	-1.30016	0.187772	0.997706
1778265_at	YNR060W	chrXIV:739950-742110 (+) // 100.0 //	Ferric reductase, reduces a specific subset of siderophore-bound iron prior to uptake by transporters; expression induced by low iron levels	FRE4	chr14	141.487	118.503	137.261	179.323	198.459	122.154	132.007	163.206	1.23634	0.18831	0.997706
1774952_at	YLR092W	chrXII:323544-326226 (+) // 100.0 //	High affinity sulfate permease; sulfate uptake is mediated by specific sulfate transporters Sul1p and Sul2p, which control the concentration of endogenous activated sulfate intermediates	SUL2	chr12	348.351	347.013	365.444	369.09	288.828	260.478	353.503	302.816	-1.16738	0.188779	0.997706
1775439_at	YBR026C	chrII:292876-294019 (-) // 100.0 //	2-enoyl thioester reductase, member of the medium chain dehydrogenase/reductase family; localized to in mitochondria, where it has a probable role in fatty acid synthesis	ETR1	chr2	2037.2	2097.25	2670.38	1666.92	2139.96	1961.3	2251.23	1912.57	-1.17706	0.188944	0.997706
1776356_at	YNL042W	chrXIV:548100-549291 (+) // 100.0 //	Protein of unknown function, potential Cdc28p substrate; overproduction confers resistance to methylmercury	BOP3	chr14	922.061	845.973	900.726	871.135	1035.62	1240.75	889.013	1038.29	1.16794	0.189135	0.997706
1774705_at	YKR080W	chrXI:590036-590999 (+) // 100.0 //	NAD-dependent 5,10-methylenetetrahydrafolate dehydrogenase, plays a catalytic role in oxidation of cytoplasmic one-carbon units; expression is regulated by Bas1p and Bas2p, repressed by adenine, and may be induced by inositol and choline	MTD1	chr11	3855.45	5122.32	4075.78	4319.5	5199.69	6582.74	4317.56	5287.61	1.2247	0.189323	0.997706
1772320_at	YPL048W	chrXVI:464397-465645 (+) // 100.0 //	Nuclear protein required for transcription of MXR1; binds the MXR1 promoter in the presence of other nuclear factors; binds calcium and phospholipids; has similarity to translational cofactor EF-1 gamma	CAM1	chr16	8071.66	7483.92	10042.6	6509.66	7981.19	7314.25	8465.62	7243.14	-1.16874	0.189511	0.997706
1772326_at	YBR168W	chrII:572365-573607 (+) // 100.0 //	Peroxisomal integral membrane protein, involved in negative regulation of peroxisome size; partially functionally redundant with Pex31p; genetic interactions suggest action at a step downstream of steps mediated by Pex28p and Pex29p	PEX32	chr2	1062.82	1024.24	794.362	842.367	890.912	694.477	952.675	804.713	-1.18387	0.189738	0.997706
1769446_at	YHL010C	chrVIII:81959-83717 (-) // 100.0 //	Putative protein of unknown function that is required for growth on ethanol; contains a zinc finger region and has homology to human BRAP2, which is a cytoplasmic protein that binds nuclear localization sequences	ETP1	chr8	71.9889	204.016	120.136	133.163	189.485	275.152	120.836	190.77	1.57874	0.189747	0.997706
1774356_at	YHL026C	chrVIII:53216-54023 (-) // 100.0 //	---	---	chr8	982.474	1262.61	1545.73	653.143	1315.99	886.565	1242.3	913.373	-1.36015	0.189906	0.997706
1773047_at	YMR158C-A	chrVII:114949-115087 (+) // 92.03 // /// chrXV:594520-594967 (+) // 91.3 // /// chrXIII:573192-573330 (-) // 100.0 //	---	---	chr13	188.473	142.139	88.3436	283.81	124.112	234.962	133.24	202.239	1.51787	0.189948	0.997706
1771310_at	YMR241W	chrXIII:751959-752904 (+) // 100.0 //	Carrier protein that exports citrate from and imports oxoglutarate into the mitochondrion, causing net export of NADPH reducing equivalents; also associates with mt nucleoids and has a role in replication and segregation of the mt genome	YHM2	chr13	10494.7	14397.4	15398.6	9135.83	13274.5	9997.49	13250	10662.8	-1.24263	0.190161	0.997706
1772997_at	YOL151W	chrXV:43692-44721 (+) // 100.0 //	3-methylbutanal reductase and NADPH-dependent methylglyoxal reductase (D-lactaldehyde dehydrogenase); stress induced (osmotic, ionic, oxidative, heat shock and heavy metals); regulated by the HOG pathway	GRE2	chr15	3502.74	3763.81	4645.62	4250.13	2880.65	2365.1	3941.69	3070.8	-1.28364	0.190359	0.997706
1773890_at	YNL077W	chrXIV:481391-482978 (+) // 100.0 //	Putative chaperone of the HSP40 (DNAJ) family; overexpression interferes with propagation of the [Psi+] prion; the authentic, non-tagged protein is detected in highly purified mitochondria in high-throughput studies	APJ1	chr14	1293.6	379.726	848.363	1182.93	1129.7	1194.18	746.749	1168.38	1.5646	0.190706	0.997706
1775540_at	YKL050C	chrXI:342495-345264 (-) // 100.0 //	---	---	chr11	189.696	116.026	124.501	227.511	123.987	314.154	139.928	206.937	1.47888	0.190732	0.997706
1777463_at	YMR191W	chrXIII:645654-646776 (+) // 100.0 //	Protein required for survival at high temperature during stationary phase; not required for growth on nonfermentable carbon sources	SPG5	chr13	3467.45	3155.55	4089.82	3650.55	2911.28	1979.34	3550.24	2760.28	-1.28612	0.191271	0.997706
1778453_s_at	YFL060C	chrVI:10300-10969 (-) // 100.0 // /// chrXIV:12207-12876 (-) // 99.7 //	Protein of unknown function, nearly identical to Sno3p; expression is induced before the diauxic shift and also in the absence of thiamin /// Protein of unknown function, nearly identical to Sno2p; expression is induced before the diauxic shift and also i	SNO2 /// SNO3	chr14 /// chr6	1580.66	1241.43	1162.32	1276.99	1122.34	909.868	1316.32	1092.56	-1.20484	0.191792	0.997706
1769467_at	YBR065C	chrII:368581-369676 (-) // 100.0 //	Pre-mRNA splicing factor, facilitates the cooperative formation of U2/U6 helix II in association with stem II in the spliceosome, function may be regulated by Slu7p	ECM2	chr2	109.153	244.093	169.339	192.398	251.189	237.591	165.24	225.601	1.3653	0.192405	0.997706
1774739_at	YIL116W	chrIX:142924-144082 (+) // 100.0 //	Histidinol-phosphate aminotransferase, catalyzes the seventh step in histidine biosynthesis; responsive to general control of amino acid biosynthesis; mutations cause histidine auxotrophy and sensitivity to Cu, Co, and Ni salts	HIS5	chr9	5299.26	6684.02	7200.26	4502.7	6097.49	5457.99	6341.46	5311.49	-1.1939	0.192806	0.997706
1772618_at	YLR351C	chrXII:829487-830363 (-) // 100.0 //	Nit protein, one of two proteins in S. cerevisiae with similarity to the Nit domain of NitFhit from fly and worm and to the mouse and human Nit protein which interacts with the Fhit tumor suppressor; nitrilase superfamily member	NIT3	chr12	6085.16	6361.24	6810.63	6079.38	6002.5	5072.49	6411.29	5698.63	-1.12507	0.192928	0.997706
1775244_at	YDR316W	chrIV:1093760-1095176 (+) // 100.0 //	Protein integral to the mitochondrial membrane; has a conserved methyltransferase motif; multicopy suppressor of respiratory defects caused by OXA1 mutations	OMS1	chr4	515.747	551.003	349.465	785.534	391.813	1266.41	463.087	730.474	1.5774	0.192975	0.997706
1778919_at	YER070W	chrV:298947-301614 (+) // 100.0 //	One of two large regulatory subunits of ribonucleotide-diphosphate reductase; the RNR complex catalyzes rate-limiting step in dNTP synthesis, regulated by DNA replication and DNA damage checkpoint pathways via localization of small subunits	RNR1	chr5	2613.92	5282.9	4213.82	1158.16	3361.02	3305.49	3875.05	2343.42	-1.65363	0.193234	0.997706
1774066_at	YCR030C	chrIII:173821-176434 (-) // 100.0 //	Protein of unknown function that is involved in endocytic site formation; may regulate assembly and disassembly of the septin ring; colocalizes and interacts with septin subunits; potential role in actin cytoskeletal organization	SYP1	chr3	1559.98	910.169	1543.28	1226.38	993.823	764.82	1298.92	976.868	-1.32966	0.19328	0.997706
1771999_at	YOL053W	chrXV:230083-231271 (+) // 100.0 //	Putative protein of unknown function; null mutant displays elevated frequency of mitochondrial genome loss	AIM39	chr15	745.357	573.656	506.846	755.497	683.68	691.424	600.625	709.471	1.18122	0.193431	0.997706
1775976_at	YFR053C	chrVI:253578-255036 (-) // 100.0 //	Hexokinase isoenzyme 1, a cytosolic protein that catalyzes phosphorylation of glucose during glucose metabolism; expression is highest during growth on non-glucose carbon sources; glucose-induced repression involves the hexokinase Hxk2p	HXK1	chr6	15496.3	4982.9	6742.91	13700.2	11848.3	11462.3	8044.57	12299.4	1.52888	0.193874	0.997706
1777477_at	YCR034W	chrIII:190587-191631 (+) // 100.0 //	Fatty acid elongase, involved in sphingolipid biosynthesis; acts on fatty acids of up to 24 carbons in length; mutations have regulatory effects on 1,3-beta-glucan synthase, vacuolar ATPase, and the secretory pathway	FEN1	chr3	9471.62	10060.5	11433.4	9657.3	9500.98	8065.95	10289.6	9044.97	-1.1376	0.193956	0.997706
1778569_at	YOR008C-A	chrXV:342857-343082 (-) // 100.0 //	---	---	chr15	11.3091	10.8558	11.6578	14.6624	10.8634	13.7376	11.2692	12.9822	1.15201	0.194024	0.997706
1775190_at	YMR209C	chrXIII:685909-687283 (-) // 100.0 //	---	---	chr13	875.504	1168.73	1101.04	778.654	1087.74	718.32	1040.6	847.348	-1.22807	0.19423	0.997706
1770032_at	YPL095C	chrXVI:368067-369438 (-) // 100.0 //	Acyl-coenzymeA:ethanol O-acyltransferase responsible for the major part of medium-chain fatty acid ethyl ester biosynthesis during fermentation; possesses short-chain esterase activity; may be involved in lipid metabolism and detoxification	EEB1	chr16	2047.75	1408.51	1586.87	2335.41	1511.86	3841.72	1660.27	2384.88	1.43642	0.194303	0.997706
1770821_at	YKR087C	chrXI:602836-603782 (-) // 100.0 //	Metalloendopeptidase of the mitochondrial inner membrane, involved in turnover of membrane-embedded proteins; member of a family of predicted membrane-bound metallopeptidases in prokaryotes and higher eukaryotes	OMA1	chr11	1504.28	1288.35	1471.18	1513.16	1495.44	2410.65	1417.96	1760.29	1.24138	0.194456	0.997706
1778238_at	YOR064C	chrXV:446080-446740 (-) // 100.0 //	Subunit of the NuA3 histone acetyltransferase complex that acetylates histone H3; contains PHD finger domain that interacts with methylated histone H3, has similarity to the human tumor suppressor ING1	YNG1	chr15	945.679	809.237	764.987	800.32	742.093	662.929	836.493	732.929	-1.1413	0.194554	0.997706
1772648_at	YIL046W	chrIX:268649-270572 (+) // 100.0 //	F-box protein containing five copies of the WD40 motif, controls cell cycle function, sulfur metabolism, and methionine biosynthesis as part of the ubiquitin ligase complex; interacts with and regulates Met4p, localizes within the nucleus	MET30	chr9	1005.81	1163.99	1205.14	685.928	1074.17	1036.01	1121.57	913.898	-1.22726	0.194564	0.997706
1770228_at	YER172C	chrV:529524-536016 (-) // 100.0 //	RNA-dependent ATPase RNA helicase (DEIH box); required for disruption of U4/U6 base-pairing in native snRNPs to activate the spliceosome for catalysis; homologous to human U5-200kD	BRR2	chr5	1084.85	1223.25	1054.1	1111.77	1333.44	1404.22	1118.38	1276.87	1.14171	0.194917	0.997706
1779583_at	YIL060W	chrIX:246388-246823 (+) // 100.0 //	---	---	chr9	47.5157	39.985	44.8536	46.0176	32.7292	34.4476	44.0048	37.296	-1.17988	0.195009	0.997706
1779680_at	YMR310C	chrXIII:895714-896668 (-) // 100.0 //	---	---	chr13	1984.67	2496.01	2536.43	1660.84	2391.55	1822.79	2324.81	1934.57	-1.20171	0.195135	0.997706
1771981_at	YGL110C	chrVII:301539-303414 (-) // 100.0 //	Protein of unknown function; has a CUE domain that binds ubiquitin, which may facilitate intramolecular monoubiquitination	CUE3	chr7	324.573	366.513	252.464	330.16	349.93	669.702	310.836	426.139	1.37093	0.195183	0.997706
1779539_at	YLR083C	chrXII:294091-296095 (-) // 100.0 //	Protein with a role in cellular adhesion and filamentous growth; similar to Tmn2p and Tmn3p; member of Transmembrane Nine family of proteins with 9 transmembrane segments; 24kDa cleavage product found in endosome-enriched membrane fractions	EMP70	chr12	7346.78	7694.45	8118.28	6645.5	7681.07	6384.72	7713.66	6881.94	-1.12084	0.19519	0.997706
1777853_at	YER145C	chrV:460520-461735 (-) // 100.0 //	High affinity iron permease involved in the transport of iron across the plasma membrane; forms complex with Fet3p; expression is regulated by iron	FTR1	chr5	3667	4392.71	4755.19	2283.33	3929.67	3982.84	4246.92	3293.71	-1.28937	0.195483	0.997706
1771967_at	YMR242W-A	chrXIII:754295-754385 (+) // 100.0 //	---	---	chr13	40.7405	37.7773	38.1912	40.2428	30.753	31.5299	38.8955	33.9258	-1.14648	0.19608	0.997706
1769460_at	YJL185C	chrX:82092-82974 (-) // 100.0 //	---	---	chr10	1107.02	629.286	1020.13	993.306	538.284	422.892	892.402	609.241	-1.46478	0.196082	0.997706
1776846_at	YLR292C	chrXII:719790-720372 (-) // 100.0 //	Non-essential subunit of Sec63 complex (Sec63p, Sec62p, Sec66p and Sec72p); with Sec61 complex, Kar2p/BiP and Lhs1p forms a channel competent for SRP-dependent and post-translational SRP-independent protein targeting and import into the ER	SEC72	chr12	5161.48	4996.75	4558.66	4879.49	4357.57	3576.31	4898.76	4236.63	-1.15632	0.196337	0.997706
1771312_at	YLR131C	chrXII:404510-406823 (-) // 100.0 //	Transcription factor that activates expression of early G1-specific genes, localizes to daughter cell nuclei after cytokinesis and delays G1 progression in daughters, localization is regulated by phosphorylation; potential Cdc28p substrate	ACE2	chr12	639.415	714.687	992.086	358.987	707.8	683.324	768.206	557.887	-1.37699	0.197045	0.997706
1776004_at	YPR019W	chrXVI:596746-599548 (+) // 100.0 //	Essential helicase component of heterohexameric MCM2-7 complexes which bind pre-replication complexes on DNA and melt the DNA prior to replication; accumulates in the nucleus in G1; homolog of S. pombe Cdc21p	MCM4	chr16	738.381	1002.33	1057.1	536.493	902.622	776.939	921.417	721.912	-1.27636	0.197209	0.997706
1770049_at	YOR157C	chrXV:630966-631752 (-) // 100.0 //	Beta 2 subunit of the 20S proteasome; endopeptidase with trypsin-like activity that cleaves after basic residues; synthesized as a proprotein before being proteolytically processed for assembly into 20S particle; human homolog is subunit Z	PUP1	chr15	6728.26	7243.24	6947.92	6381.96	6500.47	6242.6	6969.79	6374.07	-1.09348	0.197505	0.997706
1779754_at	YFL014W	chrVI:107249-107579 (+) // 100.0 //	Plasma membrane localized protein that protects membranes from desiccation; induced by heat shock, oxidative stress, osmostress, stationary phase entry, glucose depletion, oleate and alcohol; regulated by the HOG and Ras-Pka pathways	HSP12	chr6	13809.5	11108.5	10068.2	14930.5	6123.4	3398.22	11558.8	6773.1	-1.70656	0.197508	0.997706
1775846_at	YMR272C	chrXIII:809621-810776 (-) // 100.0 //	Sphingolipid alpha-hydroxylase, functions in the alpha-hydroxylation of sphingolipid-associated very long chain fatty acids, has both cytochrome b5-like and hydroxylase/desaturase domains, not essential for growth	SCS7	chr13	8790.23	7639.02	7981.29	8169.62	10243.1	9337.58	8122.45	9210.09	1.13392	0.197537	0.997706
1772983_at	YCR099C	chrIII:300828-301296 (-) // 100.0 //	---	---	chr3	53.4014	103.506	49.4381	72.3707	83.3869	145.592	64.8957	95.7838	1.47596	0.197579	0.997706
1772049_s_at	YDR261C-D	chrIV:1206989-1211781 (+) // 99.25 // /// chrIV:1096061-1101302 (+) // 98.69 // /// chrVII:536060-817028 (+) // 99.21 // /// chrX:472752-483577 (+) // 98.88 // /// chrXII:651118-656361 (+) // 99.73 // /// chrXII:593439-598680 (+) // 97.8 // /// chrXIII:19	---	---	chr10 /// chr13 /// chr14 /// chr2 /// chr4 /// chr7	399.57	679.654	577.404	682.131	557.075	2517.36	539.183	985.321	1.82744	0.197696	0.997706
1775973_at	YCR032W	chrIII:179515-186019 (+) // 100.0 //	PProtein homologous to human Chediak-Higashi syndrome and murine Beige proteins, which are implicated in disease syndromes due to defective lysosomal trafficking; mutant phenotype and genetic interactions suggest a role in protein sorting	BPH1	chr3	339.008	404.261	324.479	369.33	388.563	687.157	354.281	461.965	1.30395	0.19776	0.997706
1780244_at	YGR173W	chrVII:843858-844965 (+) // 100.0 //	Protein with similarity to mammalian developmentally regulated GTP-binding protein	RBG2	chr7	2342.12	2628.65	2497.92	2057.99	2549.09	1957.17	2486.67	2173.49	-1.14414	0.197866	0.997706
1769925_at	YBR215W	chrII:653440-655312 (+) // 100.0 //	Subunit of the HIR complex, a nucleosome assembly complex involved in regulation of histone gene transcription; mutants display synthetic defects with subunits of FACT, a complex that allows passage of RNA Pol II through nucleosomes	HPC2	chr2	330.023	466.884	339.58	367.154	466.662	1034	373.996	561.635	1.50172	0.197955	0.997706
1774499_at	YLR033W	chrXII:208761-210270 (+) // 100.0 //	Component of the RSC chromatin remodeling complex; RSC functions in transcriptional regulation and elongation, chromosome stability, and establishing sister chromatid cohesion; involved in telomere maintenance	RSC58	chr12	794.671	1218.15	701.82	994.475	1005.82	1624.35	879.098	1175.62	1.33728	0.198249	0.997706
1772625_at	YEL046C	chrV:67628-68792 (-) // 100.0 //	Threonine aldolase, catalyzes the cleavage of L-allo-threonine and L-threonine to glycine; involved in glycine biosynthesis	GLY1	chr5	9257.21	9940	11245.5	8086.2	9885.43	8796.14	10114.9	8892.05	-1.13751	0.198256	0.997706
1774409_at	YDR423C	chrIV:1318038-1319268 (-) // 100.0 //	AP-1-like basic leucine zipper (bZIP) transcriptional activator involved in stress responses, iron metabolism, and pleiotropic drug resistance; controls a set of genes involved in stabilizing proteins; binds consensus sequence TTACTAA	CAD1	chr4	1601.95	1429.13	1435.52	1739.77	1831.65	1485.33	1486.81	1679.02	1.1293	0.198362	0.997706
1779157_at	YBR150C	chrII:541202-544487 (-) // 100.0 //	Putative protein of unknown function; the authentic, non-tagged protein is detected in highly purified mitochondria in high-throughput studies	TBS1	chr2	847.768	693.276	601.272	715.487	537.654	520.021	706.997	584.853	-1.20884	0.198434	0.997706
1770730_at	YOR209C	chrXV:736437-737727 (-) // 100.0 //	Nicotinate phosphoribosyltransferase, acts in the salvage pathway of NAD+ biosynthesis; required for silencing at rDNA and telomeres and has a role in silencing at mating-type loci; localized to the nucleus	NPT1	chr15	1774.82	4049.98	2824.26	2567.65	4937.17	5521.34	2727.95	4121.06	1.5107	0.198438	0.997706
1779160_at	YLR220W	chrXII:576826-577795 (+) // 100.0 //	Putative vacuolar Fe2+/Mn2+ transporter; suppresses respiratory deficit of yfh1 mutants, which lack the ortholog of mammalian frataxin, by preventing mitochondrial iron accumulation	CCC1	chr12	3155.95	2808.53	3034.65	3184.73	2441.33	1607.14	2996.16	2320.47	-1.29119	0.19888	0.997706
1769601_at	YPR106W	chrXVI:740058-741390 (+) // 100.0 //	Predicted protein kinase, overexpression causes sensitivity to staurosporine, which is a potent inhibitor of protein kinase C	ISR1	chr16	2519.75	2153.99	2120.54	2116.98	2132.16	1595.84	2257.8	1931.22	-1.16907	0.198907	0.997706
1775164_at	YOR304W	chrXV:884511-887874 (+) // 100.0 //	ATP-dependent DNA translocase involved in chromatin remodeling; ATPase component that, with Itc1p, forms a complex required for repression of a-specific genes, INO1, and early meiotic genes during mitotic growth	ISW2	chr15	875.1	806.971	657.478	1017.3	716.821	1782.79	774.327	1091.43	1.40948	0.199078	0.997706
1777796_at	YOR337W	chrXV:954340-956620 (+) // 100.0 //	Ty1 enhancer activator required for full levels of Ty enhancer-mediated transcription; C6 zinc cluster DNA-binding protein	TEA1	chr15	887.773	1265.5	1410.64	649.757	1105.07	986.269	1165.88	891.265	-1.30809	0.199113	0.997706
1771871_at	YAL029C	chrI:87855-92271 (-) // 100.0 //	One of two type V myosin motors (along with MYO2) involved in actin-based transport of cargos; required for mRNA transport, including ASH1 mRNA, and facilitating the growth and movement of ER tubules into the growing bud along with She3p	MYO4	chr1	1350.51	2010.7	1304.73	1791.67	1596.44	3440.84	1524.48	2143.12	1.40577	0.19917	0.997706
1777198_at	YJR030C	chrX:483951-486189 (-) // 100.0 //	---	---	chr10	75.6568	339.408	234.458	53.5706	130.973	123.983	181.896	95.4557	-1.90555	0.199646	0.997706
1773258_at	YDR060W	chrIV:570646-573724 (+) // 100.0 //	Constituent of 66S pre-ribosomal particles, required for large (60S) ribosomal subunit biogenesis; involved in nuclear export of pre-ribosomes; required for maintenance of dsRNA virus; homolog of human CAATT-binding protein	MAK21	chr4	655.191	1477.46	809.614	860.125	1467.22	3141.8	922.005	1582.73	1.71666	0.199801	0.997706
1778286_at	YLR466C-B	chrXII:5604-5775 (+) // 97.44 // /// chrXII:1071591-1071708 (-) // 100.0 //	---	---	chr12	468.694	288.151	440.487	199.987	313.2	382.021	390.37	288.161	-1.35469	0.200086	0.997706
1770480_at	YKR039W	chrXI:514704-516513 (+) // 100.0 //	General amino acid permease; localization to the plasma membrane is regulated by nitrogen source	GAP1	chr11	1674.17	1475.32	2812.57	1129.49	1189.71	1952.66	1908.07	1379.28	-1.38337	0.200386	0.997706
1773461_at	YML115C	chrXIII:40186-41794 (-) // 100.0 //	Component of the mannan polymerase I, which contains Van1p and Mnn9p and is involved in the first steps of mannan synthesis; mutants are vanadate-resistant	VAN1	chr13	2517.46	2488.16	3187.48	2292.28	2734.89	1727.15	2712.86	2212.41	-1.22624	0.200486	0.997706
1775588_at	YGR035W-A	chrVII:557568-557790 (+) // 100.0 //	---	---	chr7	107.259	90.5692	95.6872	116.654	54.0512	58.4954	97.5933	71.7139	-1.36087	0.200689	0.997706
1777579_at	YPL075W	chrXVI:413008-415359 (+) // 99.7 //	Transcriptional activator of genes involved in glycolysis; DNA-binding protein that interacts and functions with the transcriptional activator Gcr2p	GCR1	chr16	1508.16	1202.23	1053.23	1259.28	1457.08	2160.32	1240.67	1582.62	1.27561	0.200812	0.997706
1777077_at	YNL245C	chrXIV:186346-186886 (-) // 100.0 //	Heat-stable protein required for the first step of pre-mRNA splicing; component of a complex containing Cef1p; has similarity to S. pombe Cwf25p	CWC25	chr14	420.703	316.875	352.001	373.543	291.897	223.074	360.654	289.705	-1.2449	0.200893	0.997706
1777542_at	YKL182W	chrXI:100675-106831 (+) // 100.0 //	Beta subunit of fatty acid synthetase, which catalyzes the synthesis of long-chain saturated fatty acids; contains acetyltransacylase, dehydratase, enoyl reductase, malonyl transacylase, and palmitoyl transacylase activities	FAS1	chr11	13494.3	18236.9	14985.6	14968.3	19115.1	25225.7	15449.8	19323.9	1.25079	0.201006	0.997706
1779267_at	YER096W	chrV:351693-353232 (+) // 100.0 //	Sporulation-specific activator of Chs3p (chitin synthase III), required for the synthesis of the chitosan layer of ascospores; has similarity to Skt5p, which activates Chs3p during vegetative growth; transcriptionally induced at alkaline pH	SHC1	chr5	236.439	191.174	273.263	239.617	163.306	169.072	231.104	187.681	-1.23137	0.201251	0.997706
1773002_at	YMR236W	chrXIII:742969-743443 (+) // 100.0 //	Subunit (17 kDa) of TFIID and SAGA complexes, involved in RNA polymerase II transcription initiation and in chromatin modification, similar to histone H3	TAF9	chr13	4940.58	5160.57	6001.15	5307.52	4761.73	3173.09	5348.43	4312.17	-1.2403	0.201567	0.997706
1779923_at	YKL005C	chrXI:432735-434520 (-) // 100.0 //	Negative regulator of transcription elongation, contains a TFIIS-like domain and a PHD finger, multicopy suppressor of temperature-sensitive ess1 mutations, probably binds RNA polymerase II large subunit	BYE1	chr11	436.523	1261.47	646.432	656.404	1238.25	3177.16	708.66	1371.84	1.93586	0.202093	0.997706
1771703_at	YDL182W	chrIV:133437-134724 (+) // 100.0 // /// chrIV:227524-228612 (+) // 81.66 //	Homocitrate synthase isozyme, catalyzes the condensation of acetyl-CoA and alpha-ketoglutarate to form homocitrate, which is the first step in the lysine biosynthesis pathway; highly similar to the other isozyme, Lys21p	LYS20	chr4	17882.6	20808.6	21005.9	15620.6	19289.8	17741.8	19845.2	17485.8	-1.13498	0.202479	0.997706
1778992_at	YGR186W	chrVII:867778-869986 (+) // 100.0 //	TFIIF (Transcription Factor II) largest subunit; involved in both transcription initiation and elongation of RNA polymerase II; homologous to human RAP74	TFG1	chr7	857.242	1547.8	944.637	1076.74	1502.65	1964.75	1078.12	1470.31	1.36375	0.202483	0.997706
1777962_at	YJL184W	chrX:83445-83817 (+) // 100.0 //	Protein proposed to be involved in the modification of N-linked oligosaccharides, osmotic stress response, telomere uncapping and elongation, transcription; component of the EKC/KEOPS protein complex with Kae1p, Cgi121p, Pcc1p, and Bud32p	GON7	chr10	3209.22	2318.66	3004.22	3035.34	2137.81	1305.32	2817.11	2038.37	-1.38198	0.202542	0.997706
1779141_at	YGL130W	chrVII:266149-267529 (+) // 100.0 //	Alpha (guanylyltransferase) subunit of the mRNA capping enzyme, a heterodimer (the other subunit is CET1, an RNA 5'-triphophatase) involved in adding the 5' cap to mRNA; the mammalian enzyme is a single bifunctional polypeptide	CEG1	chr7	846.859	887.003	1170.98	767.832	956.363	684.823	958.098	795.198	-1.20485	0.202593	0.997706
1780008_at	YOL087C	chrXV:155286-158637 (-) // 100.0 //	---	---	chr15	1313.65	1245.82	1041.75	1272.89	1271.71	1976.5	1194.59	1473.47	1.23344	0.202622	0.997706
1772174_at	YKL082C	chrXI:280668-281973 (-) // 100.0 //	Essential protein, constituent of 66S pre-ribosomal particles; interacts with proteins involved in ribosomal biogenesis and cell polarity; member of the SURF-6 family	RRP14	chr11	263.836	1022.74	504.82	696.987	631.487	5941.6	514.462	1377.75	2.67801	0.202625	0.997706
1774480_at	YNL026W	chrXIV:581920-583375 (+) // 100.0 //	Essential component of the Sorting and Assembly Machinery (SAM or TOB complex) of the mitochondrial outer membrane, which binds precursors of beta-barrel proteins and facilitates their outer membrane insertion; homologous to bacterial Omp85	SAM50	chr14	1735.74	1616.19	2036.55	1713.32	1628.56	1263	1787.71	1521.73	-1.17475	0.202705	0.997706
1771738_at	YNL270C	chrXIV:135940-137662 (-) // 100.0 //	Arginine transporter; expression is normally very low and it is unclear what conditions would induce significant expression	ALP1	chr14	347.549	181.1	299.453	225.629	197.644	197.838	266.084	206.599	-1.28793	0.202865	0.997706
1777126_at	YER155C	chrV:476339-482843 (-) // 100.0 //	Rho GTPase activating protein (RhoGAP) involved in the control of cytoskeleton organization and cellular morphogenesis; required for bud emergence	BEM2	chr5	1547.44	1703.69	1277.59	1811.89	1463.08	2490.25	1498.91	1875.94	1.25148	0.202923	0.997706
1773158_at	YOR359W	chrXV:1011186-1012758 (+) // 100.0 //	Post-transcriptional gene regulator, flap-structured DNA-binding and RNA-binding protein; shows genetic interactions with Vti1p, a v-SNARE involved in cis-Golgi membrane traffic; stimulates Dna2p endonuclease activity; contains a SAM domain	VTS1	chr15	865.628	1548	1475.57	582.342	1237.03	955.367	1255.11	882.89	-1.42161	0.202924	0.997706
1780001_at	YEL042W	chrV:73770-75327 (+) // 100.0 //	Guanosine diphosphatase located in the Golgi, involved in the transport of GDP-mannose into the Golgi lumen by converting GDP to GMP after mannose is transferred its substrate	GDA1	chr5	3964.77	4849.1	5610.52	2613.27	4503.49	4303.7	4760.18	3699.98	-1.28656	0.203226	0.997706
1780085_at	YER015W	chrV:184539-186774 (+) // 100.0 //	Medium chain fatty acyl-CoA synthetase, activates imported fatty acids; accepts a wide range of fatty acid chain lengths with a preference for medium chains, C9:0-C13:0; localized to the peroxisome	FAA2	chr5	114.518	202.906	110.681	112.325	272.523	351.387	137.007	220.744	1.61118	0.203378	0.997706
1778632_at	YKR069W	chrXI:571253-573035 (+) // 100.0 //	S-adenosyl-L-methionine uroporphyrinogen III transmethylase, involved in the biosynthesis of siroheme, a prosthetic group used by sulfite reductase; required for sulfate assimilation and methionine biosynthesis	MET1	chr11	436.666	667.235	555.474	548.32	663.568	955.487	544.961	703.146	1.29027	0.203395	0.997706
1775924_at	YPL116W	chrXVI:329604-331698 (+) // 100.0 //	Trichostatin A-insensitive homodimeric histone deacetylase (HDAC) with specificity in vitro for histones H3, H4, H2A, and H2B; similar to Hda1p, Rpd3p, Hos1p, and Hos2p; deletion results in increased histone acetylation at rDNA repeats	HOS3	chr16	417.987	720.687	441.487	266.493	412.334	484.466	510.437	376.172	-1.35692	0.203527	0.997706
1774856_at	YDL120W	chrIV:245922-246447 (+) // 100.0 //	Mitochondrial matrix iron chaperone; oxidizes and stores iron; interacts with Isu1p to promote Fe-S cluster assembly; mutation results in multiple Fe/S-dependent enzyme deficiencies; human frataxin homolog is mutated in Friedrich's ataxia	YFH1	chr4	3184.2	2893.99	3725.24	3126.77	2962.99	2043.75	3249.95	2665.33	-1.21934	0.203708	0.997706
1774360_at	YLR392C	chrXII:904748-906305 (-) // 100.0 //	Protein of unknown function that contains 2 PY motifs and is ubiquinated by Rsp5p; green fluorescent protein (GFP)-fusion protein localizes it to the cytoplasm; non-essential gene	ART10	chr12	287.889	327.447	243.293	307.347	308.397	396.534	284.105	334.957	1.17898	0.203776	0.997706
1772190_at	YGL128C	chrVII:269298-270150 (-) // 100.0 //	Component of a complex containing Cef1p, putatively involved in pre-mRNA splicing; has similarity to E. coli DnaJ and other DnaJ-like proteins and to S. pombe Cwf23p	CWC23	chr7	1056.13	726.886	1183.6	781.442	875.886	720.706	968.535	790.105	-1.22583	0.204149	0.997706
1774270_at	YNL273W	chrXIV:122882-126599 (+) // 100.0 //	Subunit of a replication-pausing checkpoint complex (Tof1p-Mrc1p-Csm3p) that acts at the stalled replication fork to promote sister chromatid cohesion after DNA damage, facilitating gap repair of damaged DNA; interacts with the MCM helicase	TOF1	chr14	331.436	675.819	477.375	285.176	360.299	432.638	474.617	354.224	-1.33987	0.204807	0.997706
1776541_at	YML127W	chrXIII:17064-18810 (+) // 100.0 //	Component of the RSC chromatin remodeling complex; DNA-binding protein involved in the synthesis of rRNA and in transcriptional repression and activation of genes regulated by the Target of Rapamycin (TOR) pathway	RSC9	chr13	3100.17	3070.71	3362.88	3010.1	3040.99	2279.79	3175.13	2753.02	-1.15333	0.204887	0.997706
1773219_at	YGL164C	chrVII:191983-193306 (-) // 100.0 //	RanGTP-binding protein, inhibits RanGAP1 (Rna1p)-mediated GTP hydrolysis of RanGTP (Gsp1p); shares similarity to proteins in other fungi but not in higher eukaryotes	YRB30	chr7	486.73	722.487	385.615	701.195	494.88	1610.13	513.724	823.674	1.60335	0.204952	0.997706
1769462_at	YIL125W	chrIX:122688-125733 (+) // 100.0 //	Component of the mitochondrial alpha-ketoglutarate dehydrogenase complex, which catalyzes a key step in the tricarboxylic acid (TCA) cycle, the oxidative decarboxylation of alpha-ketoglutarate to form succinyl-CoA	KGD1	chr9	2861.77	2601.98	3469	1994.02	2924.01	2546.3	2955.94	2457.71	-1.20273	0.205029	0.997706
1770696_at	YHR011W	chrVIII:127773-129114 (+) // 100.0 //	Probable mitochondrial seryl-tRNA synthetase, mutant displays increased invasive and pseudohyphal growth	DIA4	chr8	439.207	404.305	339.069	478.784	390.885	511.875	391.938	457.444	1.16713	0.205379	0.997706
1777129_at	YKL095W	chrXI:261920-262757 (+) // 100.0 //	Essential protein required for pre-mRNA splicing; associates transiently with the spliceosomal NTC ( nineteen complex ) and acts after Prp2p to promote the first catalytic reaction of splicing	YJU2	chr11	19.7823	66.6248	28.9869	28.1055	71.9361	228.84	33.6793	77.3425	2.29644	0.205625	0.997706
1774282_at	YLR348C	chrXII:826975-827872 (-) // 100.0 //	Mitochondrial dicarboxylate carrier, integral membrane protein, catalyzes a dicarboxylate-phosphate exchange across the inner mitochondrial membrane, transports cytoplasmic dicarboxylates into the mitochondrial matrix	DIC1	chr12	2787.36	2346.17	3351.34	3074.24	2046.03	1393.85	2798.43	2061.96	-1.35722	0.205831	0.997706
1776509_at	YKL189W	chrXI:84708-85908 (+) // 100.0 //	Component of the RAM signaling network that is involved in regulation of Ace2p activity and cellular morphogenesis, interacts with Kic1p and Sog2p, localizes to sites of polarized growth during budding and during the mating response	HYM1	chr11	736.623	761.258	515.368	715.07	729.218	1541.67	661.153	929.834	1.40638	0.206027	0.997706
1769675_at	YDL177C	chrIV:141209-141722 (-) // 100.0 //	---	---	chr4	1071.17	1055.11	1157.5	1069.24	1015.61	652.1	1093.62	891.289	-1.22704	0.206048	0.997706
1776450_at	YNL007C	chrXIV:618508-619567 (-) // 100.0 //	Type II HSP40 co-chaperone that interacts with the HSP70 protein Ssa1p; not functionally redundant with Ydj1p due to due to substrate specificity; shares similarity with bacterial DnaJ proteins	SIS1	chr14	7780.34	5898.84	6145.38	6147.9	8441.39	11310.8	6557.82	8372.83	1.27675	0.206091	0.997706
1772181_at	YKL133C	chrXI:191677-193069 (-) // 100.0 //	---	---	chr11	197.625	288.675	157.986	269.261	206.831	557.081	208.108	314.22	1.50989	0.206504	0.997706
1780122_at	YOR067C	chrXV:451730-453464 (-) // 100.0 //	Glucosyl transferase, involved in N-linked glycosylation; adds glucose to the dolichol-linked oligosaccharide precursor prior to transfer to protein during lipid-linked oligosaccharide biosynthesis; similar to Alg6p	ALG8	chr15	4421.03	3778.17	4147.69	4183.47	3545.1	2928.04	4106.8	3514.73	-1.16847	0.206612	0.997706
1778144_at	YGL125W	chrVII:272525-274328 (+) // 100.0 //	Major isozyme of methylenetetrahydrofolate reductase, catalyzes the reduction of 5,10-methylenetetrahydrofolate to 5-methyltetrahydrofolate in the methionine biosynthesis pathway	MET13	chr7	2355.01	2497.73	3289.99	1109.62	2048.95	2894.96	2684.8	1873.99	-1.43264	0.206619	0.997706
1780177_at	YOL030W	chrXV:268187-269642 (+) // 100.0 //	1,3-beta-glucanosyltransferase, has similarity to Gas1p; localizes to the cell wall	GAS5	chr15	8987.32	8772.52	9141.69	7965.18	8900.59	7460.21	8965.08	8086.5	-1.10869	0.206663	0.997706
1770996_at	YCR054C	chrIII:218371-220063 (-) // 100.0 //	Essential protein of unknown function; upstream region contains a Gcn4p responsive site suggesting a possible role in amino acid biosynthesis	CTR86	chr3	531.848	690.503	573.263	500.045	580.071	475.184	594.841	516.516	-1.15164	0.207061	0.997706
1774018_at	YJL050W	chrX:342516-345738 (+) // 100.0 //	ATP-dependent 3'-5' RNA helicase, involved in nuclear RNA processing and degredation both as a component of the TRAMP complex and in TRAMP independent processes; member of the Dead-box family of helicases	MTR4	chr10	1002.56	1705.33	1070.49	1115.99	1939.46	2273.2	1223.16	1700.8	1.39053	0.207142	0.997706
1779278_at	YBL046W	chrII:132426-133752 (+) // 100.0 //	Putative regulatory subunit of an evolutionarily conserved protein phosphatase; localization is cell-cycle dependent and regulated by Cdc28p phosphorylation; required for cisplatin resistance; homolog of mammalian R2	PSY4	chr2	216.319	455.325	273.007	319.693	403.898	561.208	299.593	416.921	1.39163	0.207423	0.997706
1779099_at	YLR095C	chrXII:329677-332116 (-) // 100.0 //	Member of a complex (Isw1b) with Isw1p and Ioc4p that exhibits nucleosome-stimulated ATPase activity and acts within coding regions to coordinate transcription elongation with termination and processing, contains a PHD finger motif	IOC2	chr12	769.469	921.149	1008.8	376.957	807.42	862.092	894.185	640.209	-1.39671	0.207554	0.997706
1777618_at	YDL180W	chrIV:135896-137540 (+) // 100.0 //	---	---	chr4	1302.99	1113.15	1287.53	1151.82	1164.75	949.218	1231.5	1083.89	-1.13617	0.2077	0.997706
1774192_at	YOL045W	chrXV:243495-246801 (+) // 100.0 //	One of two (see also PSK1) PAS domain containing S/T protein kinases; regulates sugar flux and translation in response to an unknown metabolite by phosphorylating Ugp1p and Gsy2p (sugar flux) and Caf20p, Tif11p and Sro9p (translation)	PSK2	chr15	837.842	941.445	598.113	934.809	823.508	1168.26	778.444	965.17	1.23986	0.207773	0.997706
1780117_at	YDR523C	chrIV:1485558-1487031 (-) // 100.0 //	Putative protein serine/threonine kinase expressed at the end of meiosis and localized to the prospore membrane, required for correct localization of enzymes involved in spore wall synthesis	SPS1	chr4	62.3163	77.0075	69.4009	71.4623	76.0388	153.738	69.3094	94.1729	1.35873	0.208206	0.997706
1772833_at	YIR033W	chrIX:416120-419462 (+) // 100.0 //	ER membrane protein involved in regulation of OLE1 transcription, acts with homolog Spt23p; inactive ER form dimerizes and one subunit is then activated by ubiquitin/proteasome-dependent processing followed by nuclear targeting	MGA2	chr9	1106.24	1324.52	1027.07	1214.72	1242.97	1613.77	1145.85	1345.57	1.17429	0.208272	0.997706
1772195_at	YPR169W	chrXVI:878619-880164 (+) // 100.0 //	Essential protein required for biogenesis of the large ribosomal subunit; interacts with proteins involved in RNA processing, ribosome biogenesis, ubiquitination and demethylation; similar to WDR55, a human WD repeat protein	JIP5	chr16	1658.76	4144.76	1965.91	2425.58	3974.55	4870.87	2382.07	3608.29	1.5148	0.208654	0.997706
1769557_at	YMR216C	chrXIII:698809-701038 (-) // 100.0 //	SR protein kinase (SRPK) involved in regulating proteins involved in mRNA metabolism and cation homeostasis; similar to human SRPK1	SKY1	chr13	2148.8	2093.05	2232.22	2050.75	2017.19	1825.79	2157.13	1961.99	-1.09949	0.208673	0.997706
1777206_at	YJL010C	chrX:417555-419556 (-) // 100.0 //	Essential subunit of U3-containing 90S preribosome involved in production of 18S rRNA and assembly of small ribosomal subunit; also part of pre-40S ribosome and required for its export into cytoplasm; binds RNA and contains pumilio domain	NOP9	chr10	448.688	1256.6	555.151	656.331	1168.71	2001.96	678.959	1153.74	1.69924	0.20881	0.997706
1774891_at	YLR102C	chrXII:342970-343768 (-) // 100.0 //	Subunit of the Anaphase-Promoting Complex/Cyclosome (APC/C), which is a ubiquitin-protein ligase required for degradation of anaphase inhibitors, including mitotic cyclins, during the metaphase/anaphase transition	APC9	chr12	440.842	397.253	378.835	493.954	422.362	443.752	404.787	452.348	1.11749	0.209012	0.997706
1769848_at	YKL140W	chrXI:180783-182430 (+) // 100.0 //	Steryl ester hydrolase, one of three gene products (Yeh1p, Yeh2p, Tgl1p) responsible for steryl ester hydrolase activity and involved in sterol homeostasis; localized to lipid particle membranes	TGL1	chr11	1136.91	1581.49	1245.62	1328.67	1496.84	2677.72	1308.32	1746.32	1.33473	0.209023	0.997706
1778950_at	YMR013C	chrXIII:295177-296737 (-) // 100.0 //	Dolichol kinase, catalyzes the terminal step in dolichyl monophosphate (Dol-P) biosynthesis; required for viability and for normal rates of lipid intermediate synthesis and protein N-glycosylation	SEC59	chr13	2060.34	1205.46	1699.98	1718.28	1144.37	835.251	1616.21	1179.78	-1.36989	0.209157	0.997706
1769333_at	YPL223C	chrXVI:128630-129137 (-) // 100.0 //	Hydrophilin of unknown function; stress induced (osmotic, ionic, oxidative, heat shock and heavy metals); regulated by the HOG pathway	GRE1	chr16	374.066	167.199	309.719	290.987	160.913	109.654	268.623	172.538	-1.5569	0.20919	0.997706
1770792_at	YLR237W	chrXII:612368-614165 (+) // 100.0 //	Plasma membrane transporter responsible for the uptake of thiamine, member of the major facilitator superfamily of transporters; mutation of human ortholog causes thiamine-responsive megaloblastic anemia	THI7	chr12	2894.43	4929.11	3133.3	941.875	2924.74	3435.38	3549.01	2115.23	-1.67783	0.209654	0.997706
1774056_at	YMR031C	chrXIII:332210-334742 (-) // 100.0 //	---	---	chr13	1454.45	1082.16	947.288	1696.13	1017.13	2231.19	1142.36	1567.23	1.37186	0.209717	0.997706
1780052_at	YJR142W	chrX:697131-698160 (+) // 100.0 //	---	---	chr10	1175.78	1498.4	1062.73	1293.17	1384.76	1903.86	1232.52	1505.05	1.22113	0.209743	0.997706
1777779_at	YPL200W	chrXVI:171482-171953 (+) // 100.0 //	Protein required for accurate chromosome segregation during meiosis; involved in meiotic telomere clustering (bouquet formation) and telomere-led rapid prophase movements	CSM4	chr16	22.7408	17.0162	20.2808	18.8189	17.1524	16.0497	19.8718	17.3028	-1.14848	0.209913	0.997706
1770323_at	YFR004W	chrVI:153387-154308 (+) // 100.0 //	Metalloprotease subunit of the 19S regulatory particle of the 26S proteasome lid; couples the deubiquitination and degradation of proteasome substrates; involved, independent of catalytic activity, in fission of mitochondria and peroxisomes	RPN11	chr6	3217.22	4470.49	3301.06	3601.26	4342.78	6032.12	3621.07	4552.05	1.25713	0.210022	0.997706
1779389_at	YPL018W	chrXVI:517648-518758 (+) // 100.0 //	Outer kinetochore protein, required for accurate mitotic chromosome segregation; component of the kinetochore sub-complex COMA (Ctf19p, Okp1p, Mcm21p, Ame1p) that functions as a platform for kinetochore assembly	CTF19	chr16	133.889	152.598	218.077	66.3107	138.12	160.859	164.536	113.787	-1.44601	0.210285	0.997706
1770087_at	YPL262W	chrXVI:47335-48802 (+) // 100.0 //	Fumarase, converts fumaric acid to L-malic acid in the TCA cycle; cytosolic and mitochondrial distribution determined by the N-terminal targeting sequence, protein conformation, and status of glyoxylate shunt; phosphorylated in mitochondria	FUM1	chr16	10102.7	10771.9	11668.1	9914.07	10515.9	8498.74	10828.2	9604.53	-1.12743	0.211138	0.997706
1777342_at	YCR084C	chrIII:260307-262449 (-) // 100.0 //	General repressor of transcription, forms complex with Cyc8p, involved in the establishment of repressive chromatin structure through interactions with histones H3 and H4, appears to enhance expression of some genes	TUP1	chr3	2906.7	2938.59	4004.8	1893.9	3165.63	2838.24	3246.12	2572.04	-1.26207	0.211197	0.997706
1771278_at	YOR171C	chrXV:652010-653885 (-) // 100.0 //	Sphingoid long-chain base kinase, responsible for synthesis of long-chain base phosphates, which function as signaling molecules, regulates synthesis of ceramide from exogenous long-chain bases, localizes to the Golgi and late endosomes	LCB4	chr15	411.649	823.222	526.255	603.765	793.491	853.509	562.883	742.29	1.31873	0.211715	0.997706
1777112_at	YDR294C	chrIV:1050455-1052225 (-) // 100.0 //	Dihydrosphingosine phosphate lyase, regulates intracellular levels of sphingolipid long-chain base phosphates (LCBPs), degrades phosphorylated long chain bases, prefers C16 dihydrosphingosine-l-phosphate as a substrate	DPL1	chr4	3340.49	2976.49	3553.15	3398.77	4275.73	3581.45	3281.18	3733.47	1.13786	0.211793	0.997706
1777130_at	YIL131C	chrIX:100780-102235 (-) // 100.0 //	Forkhead family transcription factor with a minor role in the expression of G2/M phase genes; negatively regulates transcriptional elongation; positive role in chromatin silencing at HML and HMR; regulates donor preference during switching	FKH1	chr9	580.078	1103.88	1058.93	346.392	937.911	594.658	878.458	578.09	-1.51958	0.211805	0.997706
1778462_at	YNL277W-A	chrXIV:116678-116867 (+) // 100.0 //	---	---	chr14	99.3724	57.938	61.4757	75.1955	42.7209	44.9858	70.7403	52.4794	-1.34796	0.211806	0.997706
1778418_at	YKL017C	chrXI:404832-406884 (-) // 100.0 //	Hexameric DNA polymerase alpha-associated DNA helicase A involved in lagging strand DNA synthesis; contains single-stranded DNA stimulated ATPase and dATPase activities; replication protein A stimulates helicase and ATPase activities	HCS1	chr11	439.544	690.221	461.853	507.546	651.52	1590.69	519.399	807.238	1.55418	0.21197	0.997706
1774742_at	YPR157W	chrXVI:841261-842665 (+) // 100.0 //	---	---	chr16	1963.8	658.24	1482.68	3946.31	2134.41	1201.13	1242.13	2162.82	1.74122	0.211974	0.997706
1778174_at	YBR204C	chrII:632248-633376 (-) // 100.0 //	---	---	chr2	261.392	659.987	404.798	449.487	567.886	900.654	411.806	612.612	1.48763	0.212103	0.997706
1769539_at	YNL222W	chrXIV:229094-229715 (+) // 100.0 //	Transcription/RNA-processing factor that associates with TFIIB and cleavage/polyadenylation factor Pta1p; exhibits phosphatase activity on serine-5 of the RNA polymerase II C-terminal domain; affects start site selection in vivo	SSU72	chr14	2536.42	1448.53	1870.88	2123.96	1211.69	968.67	1901.21	1355.87	-1.40222	0.212231	0.997706
1778306_at	YKL054C	chrXI:336180-338397 (-) // 100.0 //	RNAPII degradation factor, forms a complex with Rad26p in chromatin, enables ubiquitination and proteolysis of RNAPII present in an elongation complex; mutant is deficient in Zip1p loading onto chromosomes during meiosis	DEF1	chr11	2977.7	5735.41	3354.61	3779.89	5142.31	12815.4	3854.96	6291.99	1.63216	0.212274	0.997706
1778825_s_at	YDR316W-B	chrIV:1096061-1101330 (+) // 100.0 // /// chrIV:1206989-1212258 (+) // 97.57 // /// chrX:472752-478021 (+) // 98.14 // /// chrXII:651118-656389 (+) // 97.68 // /// chrXII:593439-598708 (+) // 97.57 // /// chrXIII:184460-189729 (+) // 99.79 // /// chrXIII:	---	---	chr10 /// chr12 /// chr13 /// chr14 /// chr15 /// chr16 /// chr2 /// chr4 /// chr5 /// chr7 /// chr8	5096.11	5791.95	5171.6	5825.73	5518.37	13961.7	5344.35	7657.19	1.43272	0.212531	0.997706
1773309_at	YPR070W	chrXVI:685894-687595 (+) // 100.0 //	Subunit of the RNA polymerase II mediator complex; associates with core polymerase subunits to form the RNA polymerase II holoenzyme; essential for transcriptional regulation	MED1	chr16	342.863	787.03	356.911	508.26	624.235	993.687	458.399	680.613	1.48477	0.212754	0.997706
1774796_at	YJR108W	chrX:628702-629074 (+) // 100.0 //	Protein of unknown function, required for normal microtubule organization	ABM1	chr10	96.2196	50.2629	57.9448	80.8239	97.3137	76.5922	65.4368	84.4468	1.29051	0.213296	0.997706
1776228_at	YPL222W	chrXVI:130160-132227 (+) // 100.0 //	Putative protein of unknown function; proposed to be involved in responding to environmental stresses; the authentic, non-tagged protein is detected in highly purified mitochondria in high-throughput studies	FMP40	chr16	893.492	490.167	893.589	752.035	499.742	384.913	731.462	524.948	-1.3934	0.213393	0.997706
1779907_at	YML051W	chrXIII:171593-172901 (+) // 100.0 //	Transcriptional regulator involved in the repression of GAL genes in the absence of galactose; inhibits transcriptional activation by Gal4p; inhibition relieved by Gal3p or Gal1p binding	GAL80	chr13	2423.21	2286.73	2502.98	2185.82	2300.78	2090.98	2402.63	2190.89	-1.09666	0.213456	0.997706
1779351_at	YNL165W	chrXIV:323833-325054 (+) // 100.0 //	---	---	chr14	555.654	714.334	660.641	527.513	644.549	490.966	640.063	550.611	-1.16246	0.213531	0.997706
1775274_at	YDL220C	chrIV:62244-65019 (-) // 100.0 //	Single stranded DNA-binding protein found at TG1-3 telomere G-tails; regulates telomere replication through recruitment of specific sub-complexes, but the essential function is telomere capping	CDC13	chr4	108.414	106.058	198.917	83.0122	120.023	99.4115	131.754	99.6805	-1.32176	0.213599	0.997706
1771542_at	YNL113W	chrXIV:412772-413201 (+) // 100.0 //	RNA polymerase subunit AC19, common to RNA polymerases I and III	RPC19	chr14	5047	7550.76	6126.09	4098.13	5887.36	5315.73	6139.9	5029.85	-1.22066	0.213758	0.997706
1770035_at	YGL084C	chrVII:350618-352301 (-) // 100.0 //	Plasma membrane protein involved in remodeling GPI anchors; member of the MBOAT family of putative membrane-bound O-acyltransferases; proposed to be involved in glycerol transport	GUP1	chr7	1730.11	1626.7	1898.99	1708.1	1609.14	1277.98	1748.38	1520.05	-1.15016	0.214029	0.997706
1773962_at	YCR066W	chrIII:231495-232959 (+) // 100.0 //	E3 ubiqutin ligase, forms heterodimer with Rad6p to monoubiquitinate PCNA-K164; heterodimer binds single-stranded DNA and has single-stranded DNA dependent ATPase activity; required for postreplication repair	RAD18	chr3	308.417	395.265	254.274	494.793	343.575	348.992	314.135	389.97	1.24141	0.214073	0.997706
1770783_at	YLR139C	chrXII:421542-423474 (-) // 100.0 //	Mitochondrial membrane protein that coordinates expression of mitochondrially-encoded genes; may facilitate delivery of mRNA to membrane-bound translation machinery	SLS1	chr12	202.919	145.918	315.736	99.9497	178.599	182.352	210.661	148.202	-1.42144	0.214478	0.997706
1770269_at	YNR020C	chrXIV:667411-668224 (-) // 100.0 //	Putative metalloprotease of the mitochondrial inner membrane, required for processing of Atp6p; has an additional role in assembly of the F0 sector of the F1F0 ATP synthase complex	ATP23	chr14	884.856	730.796	773.005	731.654	767.487	572.139	793.628	684.895	-1.15875	0.214489	0.997706
1777332_at	YLR015W	chrXII:175225-176743 (+) // 100.0 //	Subunit of COMPASS (Set1C) complex, which methylates Lys4 of histone H3 and functions in silencing at telomeres; has a C-terminal Sdc1 Dpy-30 Interaction (SDI) domain that mediates binding to Sdc1p; similar to trithorax-group protein ASH2L	BRE2	chr12	144.905	252.817	148.587	169.163	250.16	330.99	175.867	240.995	1.37033	0.215855	0.997706
1769791_at	YDR168W	chrIV:790325-791846 (+) // 100.0 //	Essential Hsp90p co-chaperone; necessary for passage through the START phase of the cell cycle; stabilizes protein kinase nascent chains and participates along with Hsp90p in their folding	CDC37	chr4	1330.16	1959.31	1097.55	1674	1502.65	3033.78	1419.53	1968.8	1.38692	0.215901	0.997706
1771189_at	YKL121W	chrXI:213785-216344 (+) // 100.0 //	Protein of unknown function; null mutant is resistant to 2-deoxy-D-glucose and displays abnormally elongated buds	DGR2	chr11	694.537	711.82	713.087	692.819	798.238	1604.1	706.399	960.865	1.36023	0.216171	0.997706
1779096_at	YCL021W-A	chrIII:83619-83997 (+) // 100.0 //	---	---	chr3	488.284	442.174	466.987	555.992	439.066	1102.13	465.385	645.543	1.38712	0.216383	0.997706
1769936_at	YDR069C	chrIV:584937-587718 (-) // 100.0 //	Ubiquitin isopeptidase, required for recycling ubiquitin from proteasome-bound ubiquitinated intermediates, acts at the late endosome/prevacuolar compartment to recover ubiquitin from ubiquitinated membrane proteins en route to the vacuole	DOA4	chr4	739.365	804.953	777.397	771.803	679.872	643	773.373	696.076	-1.11105	0.216576	0.997706
1771893_at	YNL251C	chrXIV:172588-174316 (-) // 100.0 //	RNA-binding protein that interacts with the C-terminal domain of the RNA polymerase II large subunit (Rpo21p), preferentially at phosphorylated Ser5; required for transcription termination and 3' end maturation of nonpolyadenylated RNAs	NRD1	chr14	1610.21	1497.16	1936.33	884.717	1482.3	1669.56	1671.24	1298.47	-1.28704	0.216602	0.997706
1777724_at	YLR278C	chrXII:700000-704026 (-) // 100.0 //	---	---	chr12	630.943	1061.32	611.801	810.762	870.516	1409.45	742.64	998.252	1.3442	0.216743	0.997706
1777044_at	YOR352W	chrXV:997209-998241 (+) // 100.0 //	---	---	chr15	965.899	1365.73	982.36	1316.28	1275.73	1223.51	1090.22	1271.22	1.16604	0.217003	0.997706
1772780_at	YNL306W	chrXIV:58154-58808 (+) // 100.0 //	Mitochondrial ribosomal protein of the small subunit; essential for viability, unlike most other mitoribosomal proteins	MRPS18	chr14	3887.82	2983.9	3689.82	3734.82	2738	2225.72	3498.21	2834.15	-1.2343	0.217518	0.997706
1775388_at	YJL052W	chrX:338265-339264 (+) // 100.0 //	Glyceraldehyde-3-phosphate dehydrogenase, isozyme 1, involved in glycolysis and gluconeogenesis; tetramer that catalyzes the reaction of glyceraldehyde-3-phosphate to 1,3 bis-phosphoglycerate; detected in the cytoplasm and cell wall	TDH1	chr10	22480.9	17552.5	18131.1	21752.5	21720.9	21667.3	19267.7	21711.9	1.12686	0.217696	0.997706
1777278_at	YIL051C	chrIX:257841-258279 (-) // 100.0 //	Mitochondrial protein required for transamination of isoleucine but not of valine or leucine; may regulate specificity of branched-chain transaminases Bat1p and Bat2p; interacts genetically with mitochondrial ribosomal protein genes	MMF1	chr9	15423.6	15130.1	15584.2	14877.5	14156.6	13180.5	15377.1	14054.1	-1.09419	0.218567	0.997706
1773345_at	YDR032C	chrIV:504096-504693 (-) // 100.0 //	Protein with similarity to members of a family of flavodoxin-like proteins; induced by oxidative stress in a Yap1p dependent manner; the authentic, non-tagged protein is detected in highly purified mitochondria in high-throughput studies	PST2	chr4	13998.5	12096.8	13443.9	13272.5	11465	10182.9	13154.8	11571.6	-1.13679	0.218587	0.997706
1771328_at	YHR200W	chrVIII:499078-499885 (+) // 100.0 //	Non-ATPase base subunit of the 19S regulatory particle (RP) of the 26S proteasome; N-terminus plays a role in maintaining the structural integrity of the RP; binds selectively to polyubiquitin chains; homolog of the mammalian S5a protein	RPN10	chr8	5902.42	6688.26	6646.29	5891.94	5986.65	5587.27	6401.53	5819.18	-1.10008	0.218798	0.997706
1773020_at	YIL108W	chrIX:160883-162974 (+) // 100.0 //	---	---	chr9	2241.93	1364.09	2117.92	1878	1363.55	1209.86	1864.02	1457.82	-1.27867	0.218862	0.997706
1774718_at	YGR162W	chrVII:824063-826922 (+) // 100.0 //	Translation initiation factor eIF4G, subunit of the mRNA cap-binding protein complex (eIF4F) that also contains eIF4E (Cdc33p); interacts with Pab1p and with eIF4A (Tif1p); also has a role in biogenesis of the large ribosomal subunit	TIF4631	chr7	1830.46	2911.14	1889.23	1880.29	3288.33	4897.18	2159.38	3116.91	1.44345	0.21887	0.997706
1773275_at	YGR116W	chrVII:720412-724768 (+) // 100.0 //	Transcription elongation factor required for the maintenance of chromatin structure during transcription in order to inhibit transcription from promoters within the coding region	SPT6	chr7	1364.87	1323.96	1180.23	1692.76	1150.3	2259.45	1287.18	1638.55	1.27295	0.218897	0.997706
1780138_at	YOR108W	chrXV:523027-524842 (+) // 100.0 //	Alpha-isopropylmalate synthase II (2-isopropylmalate synthase), catalyzes the first step in the leucine biosynthesis pathway; the minor isozyme, responsible for the residual alpha-IPMS activity detected in a leu4 null mutant	LEU9	chr15	3993.42	5445.89	4973.93	3151.06	5027.77	3705.96	4764.47	3886.62	-1.22588	0.219138	0.997706
1778936_at	YGL244W	chrVII:41497-43174 (+) // 100.0 //	Subunit of the RNA polymerase II-associated Paf1 complex; directly or indirectly regulates DNA-binding properties of Spt15p and relative activities of different TATA elements; involved in telomere maintenance	RTF1	chr7	811.184	1107.72	659.09	1064.39	809.475	2188.96	839.706	1235.43	1.47122	0.219208	0.997706
1771972_at	YHR189W	chrVIII:484027-484600 (+) // 100.0 //	One of two (see also PTH2) mitochondrially-localized peptidyl-tRNA hydrolases; dispensable for respiratory growth on rich medium, but required for respiratory growth on minimal medium	PTH1	chr8	82.1246	72.5757	77.5301	77.6652	85.6705	101.032	77.3088	87.5976	1.13308	0.219317	0.997706
1779682_at	YJL130C	chrX:165719-172364 (-) // 100.0 //	Bifunctional carbamoylphosphate synthetase (CPSase)-aspartate transcarbamylase (ATCase), catalyzes the first two enzymatic steps in the de novo biosynthesis of pyrimidines; both activities are subject to feedback inhibition by UTP	URA2	chr10	5101.36	7489.41	5670.96	5262.99	8794.71	11748.8	6005.63	8161.96	1.35904	0.219612	0.997706
1778391_at	YGR224W	chrVII:942808-944650 (+) // 100.0 //	Plasma membrane transporter of the major facilitator superfamily, involved in resistance to azole drugs such as ketoconazole and fluconazole	AZR1	chr7	24.4479	19.4597	21.2542	20.6512	18.4084	18.7218	21.6235	19.2348	-1.12419	0.219613	0.997706
1772087_at	YBR255W	chrII:724450-726535 (+) // 100.0 //	Protein of unknown function, required for normal growth rate at 15 degrees C; green fluorescent protein (GFP)-fusion protein localizes to the cytoplasm in a punctate pattern; mtc4 is synthetically sick with cdc13-1	MTC4	chr2	482.382	398.987	312.165	557.426	351.911	747.987	391.661	527.464	1.34674	0.219769	0.997706
1770594_at	YDR404C	chrIV:1276646-1277162 (-) // 100.0 //	RNA polymerase II subunit B16; forms two subunit dissociable complex with Rpb4p; involved recruitment of 3'-end processing factors to transcribing RNA polymerase II complex and in export of	RPB7	chr4	4271.42	4426.92	5239.43	4228.13	4381.29	3723.37	4627.12	4101.11	-1.12824	0.220178	0.997706
1775183_at	YDR005C	chrIV:456833-458101 (-) // 100.0 //	Negative regulator of RNA polymerase III; component of several signaling pathways that repress polymerase III transcription in response to changes in cellular environment; targets the initiation factor TFIIIB	MAF1	chr4	1514.67	1437.65	1111.94	1491.27	1479.99	1681	1342.77	1548.12	1.15286	0.220214	0.997706
1771993_at	YBL051C	chrII:122755-124762 (-) // 100.0 //	Protein involved in G2/M phase progression and response to DNA damage, interacts with Rad53p; contains an RNA recognition motif, a nuclear localization signal, and several SQ/TQ cluster domains; hyperphosphorylated in response to DNA damage	PIN4	chr2	535.487	1765.49	834.085	796.987	1870.65	3516.74	923.866	1737.26	1.88041	0.220214	0.997706
1778486_at	YIL123W	chrIX:128150-129578 (+) // 100.0 //	Protein of the SUN family (Sim1p, Uth1p, Nca3p, Sun4p) that may participate in DNA replication, promoter contains SCB regulation box at -300 bp indicating that expression may be cell cycle-regulated	SIM1	chr9	6391.16	7322.83	9729.15	4463	7546.53	6577.19	7693.37	6050.76	-1.27152	0.22024	0.997706
1772139_at	YHR030C	chrVIII:168882-170337 (-) // 100.0 //	Serine/threonine MAP kinase involved in regulating the maintenance of cell wall integrity and progression through the cell cycle; regulated by the PKC1-mediated signaling pathway	SLT2	chr8	1104.88	2093.31	1372.98	1312.91	2341.57	3063.72	1469.9	2111.86	1.43677	0.22054	0.997706
1774693_at	YNL308C	chrXIV:54120-55896 (-) // 100.0 //	Essential nucleolar protein required for 40S ribosome biogenesis; physically and functionally interacts with Krr1p	KRI1	chr14	348.176	991.932	598.75	604.098	815.535	3322.01	591.318	1178.47	1.99292	0.220924	0.997706
1778475_at	YMR085W	chrXIII:437489-438788 (+) // 100.0 //	---	---	chr13	395.146	142.128	196.534	915.675	290.118	241.689	222.611	400.364	1.79849	0.220956	0.997706
1777964_at	YPL181W	chrXVI:203419-204940 (+) // 100.0 //	Protein that relieves transcriptional repression by binding to the Cyc8p-Tup1p corepressor and recruiting the SAGA complex to the repressed promoter; contains a PHD finger domain	CTI6	chr16	162.378	653.25	352.921	346.04	621.487	964.474	334.525	591.966	1.76957	0.221124	0.997706
1769637_at	YBL018C	chrII:186000-186477 (-) // 100.0 //	Subunit of both RNase MRP, which cleaves pre-rRNA, and nuclear RNase P, which cleaves tRNA precursors to generate mature 5' ends	POP8	chr2	4985.49	4760.46	5453.86	5453.05	4159.01	2867.24	5058.52	4021.17	-1.25794	0.22113	0.997706
1778088_at	YLR046C	chrXII:238001-238814 (-) // 100.0 //	---	---	chr12	971.044	747.459	886.863	788.307	718.969	786.562	863.499	763.916	-1.13036	0.221367	0.997706
1771081_at	YER170W	chrV:525968-526646 (+) // 100.0 //	Mitochondrial adenylate kinase, catalyzes the reversible synthesis of GTP and AMP from GDP and ADP; may serve as a back-up for synthesizing GTP or ADP depending on metabolic conditions; 3' sequence of ADK2 varies with strain background	ADK2	chr5	919.627	628.844	819.044	846.896	582.115	435.189	779.432	598.588	-1.30212	0.221578	0.997706
1777481_at	YNL227C	chrXIV:220659-222432 (-) // 100.0 //	Co-chaperone that stimulates the ATPase activity of Ssa1p, required for a late step of ribosome biogenesis; associated with the cytosolic large ribosomal subunit; contains a J-domain; mutation causes defects in fluid-phase endocytosis	JJJ1	chr14	263.219	262.975	218.447	251.512	269.45	535.654	247.264	331.102	1.33906	0.221879	0.997706
1778487_at	YJR063W	chrX:555187-555565 (+) // 100.0 //	RNA polymerase I subunit A12.2; contains two zinc binding domains, and the N terminal domain is responsible for anchoring to the RNA pol I complex	RPA12	chr10	3951.42	4729.53	4887.14	4169.91	4287.69	3372.69	4503.4	3921.26	-1.14845	0.22194	0.997706
1780027_at	YKL023W	chrXI:393363-394197 (+) // 100.0 //	---	---	chr11	371.018	722.492	474.047	451.88	734.188	1573.74	502.754	805.248	1.60167	0.222051	0.997706
1775386_at	YML116W	chrXIII:38195-39824 (+) // 100.0 //	Multidrug efflux pump of the major facilitator superfamily, required for resistance to aminotriazole and 4-nitroquinoline-N-oxide	ATR1	chr13	2147.81	2498.81	2951.54	2175.6	2137.21	2289.74	2511.44	2199.87	-1.14161	0.222078	0.997706
1774936_at	YPL112C	chrXVI:337434-338619 (-) // 100.0 //	Peripheral peroxisomal membrane peroxin required for the regulation of peroxisome size and maintenance, recruits GTPase Rho1p to peroxisomes, induced by oleate, interacts with homologous protein Pex27p	PEX25	chr16	2251.83	4027.74	2967.73	1684.21	3037.5	2266.32	2996.79	2263.28	-1.32414	0.222298	0.997706
1778748_at	YOR316C	chrXV:906232-907552 (-) // 100.0 //	Vacuolar transporter that mediates zinc transport into the vacuole; overexpression confers resistance to cobalt and rhodium	COT1	chr15	4010.49	3632.08	4173.87	3811.63	3621.75	3139.57	3932.14	3512.54	-1.11944	0.222391	0.997706
1778004_at	YDR488C	chrIV:1429180-1430782 (-) // 100.0 //	Dynein intermediate chain, acts in the cytoplasmic dynein pathway, forms cortical cytoplasmic microtubule capture site with Num1p; null mutant is defective in nuclear migration, essential in the absence of CIN8	PAC11	chr4	661.147	449.619	619.575	560.67	470.166	386.766	568.947	467.156	-1.2179	0.222499	0.997706
1772876_at	YGL022W	chrVII:452408-454565 (+) // 100.0 //	Subunit of the oligosaccharyltransferase complex of the ER lumen, which catalyzes asparagine-linked glycosylation of newly synthesized proteins; forms a subcomplex with Ost3p and Ost4p and is directly involved in catalysis	STT3	chr7	5150.83	4949.06	7373.8	4323.81	5219.52	4928.89	5728.33	4808.93	-1.19114	0.222531	0.997706
1779971_at	YPR164W	chrXVI:870698-874922 (+) // 100.0 //	Subunit of an E3 ubiquitin ligase complex involved in resolving replication intermediates or preventing the damage caused by blocked replication forks; regulates Ty1 transposition; involved with Rtt101p in nonfunctional rRNA decay	MMS1	chr16	276.543	508.487	362.564	422.611	447.654	533.417	370.801	465.546	1.25552	0.222635	0.997706
1769982_at	YBR076W	chrII:390368-391388 (+) // 100.0 //	Non-essential protein of unknown function	ECM8	chr2	79.3101	49.4381	58.3545	64.5069	40.0803	42.8287	61.1618	48.0309	-1.27339	0.222884	0.997706
1772321_at	YOL018C	chrXV:290881-292075 (-) // 100.0 //	Syntaxin-like t-SNARE that forms a complex with Tlg1p and Vti1p and mediates fusion of endosome-derived vesicles with the late Golgi; binds Vps45p, which prevents Tlg2p degradation and also facilitates t-SNARE complex formation	TLG2	chr15	88.5207	302.164	122.536	161.49	240.276	387.311	148.537	246.757	1.66125	0.222921	0.997706
1775308_at	YEL035C	chrV:85044-85545 (-) // 100.0 //	Protein of unknown function; transcription may be regulated by Gcr1p; essential for growth under standard (aerobic) conditions but not under anaerobic conditions	UTR5	chr5	92.1936	35.9046	47.9542	122.282	56.7536	78.0295	54.1444	81.5074	1.50538	0.22294	0.997706
1774403_at	YLR177W	chrXII:511055-512942 (+) // 100.0 //	---	---	chr12	9008.46	1240.1	2925.94	9092.4	5179.04	5367.57	3197.21	6322.59	1.97745	0.222957	0.997706
1771126_at	YDR496C	chrIV:1441425-1443396 (-) // 100.0 //	Pumilio-homology domain protein that binds the 3' UTR of ASH1 mRNA and represses its translation, resulting in proper asymmetric localization of ASH1 mRNA; also co-sediments with the 60S ribosomal subunit and is required for its biogenesis	PUF6	chr4	1140.11	3475.87	1701.38	1745.99	3331.49	6053.04	1889.12	3277.55	1.73493	0.222966	0.997706
1774813_at	YHR091C	chrVIII:284840-286772 (-) // 100.0 //	Mitochondrial arginyl-tRNA synthetase	MSR1	chr8	601.98	695.433	694.392	418.96	626.32	641.115	662.428	552.037	-1.19997	0.223172	0.997706
1779594_at	YPL120W	chrXVI:322069-323743 (+) // 100.0 //	Subunit of phosphatidylinositol (PtdIns) 3-kinase complexes I and II; Complex I is essential in autophagy and Complex II is required for vacuolar protein sorting; ortholog of the higher eukaryotic gene Beclin 1	VPS30	chr16	420.083	626.877	393.766	588.442	491.238	667.553	469.809	577.85	1.22996	0.223729	0.997706
1771896_at	YPL092W	chrXVI:373789-375166 (+) // 100.0 //	Plasma membrane sulfite pump involved in sulfite metabolism and required for efficient sulfite efflux; major facilitator superfamily protein	SSU1	chr16	6622.18	8971.75	9241.24	7187.82	7188.43	6897.17	8188.59	7089.66	-1.15495	0.223886	0.997706
1773922_at	YPR067W	chrXVI:682216-682774 (+) // 100.0 //	Protein required for maturation of mitochondrial and cytosolic Fe/S proteins, localizes to the mitochondrial intermembrane space, overexpression of ISA2 suppresses grx5 mutations	ISA2	chr16	2291.03	1978.12	2452.59	2297.32	1925.72	1423.95	2231.66	1846.91	-1.20837	0.224043	0.997706
1776704_at	YKL028W	chrXI:385400-386849 (+) // 100.0 //	TFIIE large subunit, involved in recruitment of RNA polymerase II to the promoter, activation of TFIIH, and promoter opening	TFA1	chr11	121.31	981.356	352.914	368.758	739.341	2422.77	347.618	870.892	2.50531	0.22422	0.997706
1780062_at	YIL149C	chrIX:63027-68067 (-) // 100.0 //	Myosin-like protein associated with the nuclear envelope, connects the nuclear pore complex with the nuclear interior; involved in the Tel1p pathway that controls telomere length	MLP2	chr9	368.855	397.081	398.635	480.206	354.56	1116.82	387.945	575.116	1.48247	0.224435	0.997706
1775193_at	YFL036W	chrVI:58780-62836 (+) // 100.0 //	Mitochondrial RNA polymerase; single subunit enzyme similar to those of T3 and T7 bacteriophages; requires a specificity subunit encoded by MTF1 for promoter recognition	RPO41	chr6	1218.73	1118.92	1091.48	1286.04	1220.04	1239.19	1141.73	1248.08	1.09313	0.224478	0.997706
1774697_at	YLR168C	chrXII:499579-500272 (-) // 100.0 //	Mitochondrial intermembrane space protein involved in regulation of mitochondrial cardiolipin and phosphatidylethanolamine levels; null has defects in mitochondrial morphology; similar to Ups1p, Ups3p and to human PRELI	UPS2	chr12	2546.36	3323.9	2485.1	2009.31	2309.73	2754.34	2760.28	2338.23	-1.18056	0.22451	0.997706
1772547_at	YDR412W	chrIV:1294685-1295393 (+) // 100.0 //	Component of the pre-60S pre-ribosomal particle; required for cell viability under standard (aerobic) conditions but not under anaerobic conditions	RRP17	chr4	224.32	928.654	393.718	378.408	962.924	1771.17	434.445	864.085	1.98895	0.224583	0.997706
1773772_at	YHR081W	chrVIII:267539-268094 (+) // 100.0 //	Nuclear exosome-associated nucleic acid binding protein; involved in RNA processing, surveillance, degradation, tethering, and export; homolog of mammalian nuclear matrix protein C1D involved in regulation of DNA repair and recombination	LRP1	chr8	3852.82	3239.77	2162.42	4267.85	3475.6	3522.04	2999.69	3738.39	1.24624	0.224633	0.997706
1780080_at	YBR133C	chrII:501797-504281 (-) // 100.0 //	Protein arginine N-methyltransferase that exhibits septin and Hsl1p-dependent bud neck localization and periodic Hsl1p-dependent phosphorylation; required along with Hsl1p for bud neck recruitment, phosphorylation, and degradation of Swe1p	HSL7	chr2	712.111	1464.59	1171.28	392.127	1082.24	812.817	1069.04	701.32	-1.52432	0.224646	0.997706
1775268_at	YDR462W	chrIV:1386065-1386509 (+) // 100.0 //	Mitochondrial ribosomal protein of the large subunit	MRPL28	chr4	2091.89	1983.44	2542.8	2159.19	1983.95	1404.46	2193.17	1818.71	-1.20588	0.224711	0.997706
1780091_at	YPL058C	chrXVI:445838-450374 (-) // 100.0 //	Plasma membrane ATP-binding cassette (ABC) transporter, weak-acid-inducible multidrug transporter required for weak organic acid resistance; induced by sorbate and benzoate and regulated by War1p; mutants exhibit sorbate hypersensitivity	PDR12	chr16	2687.31	2768.73	2687.43	2534.53	2580.79	2371.02	2714.18	2493.75	-1.08841	0.224785	0.997706
1777016_at	YBL081W	chrII:71862-72969 (+) // 100.0 //	---	---	chr2	682.652	797.404	1169.68	464.174	901.237	637.32	860.243	643.573	-1.33667	0.225007	0.997706
1774312_at	YDL231C	chrIV:38867-42245 (-) // 100.0 //	Zinc finger protein containing five transmembrane domains; null mutant exhibits strongly fragmented vacuoles and sensitivity to brefeldin A, a drug which is known to affect intracellular transport	BRE4	chr4	927.084	1475.32	838.32	1157.18	1381.76	1389.72	1046.68	1304.88	1.2467	0.225081	0.997706
1775676_at	YGR072W	chrVII:634307-635471 (+) // 100.0 //	Component of the nonsense-mediated mRNA decay (NMD) pathway, along with Nam7p and Nmd2p; involved in decay of mRNA containing nonsense codons; involved in telomere maintenance	UPF3	chr7	170.776	384.689	191.172	246.211	296.886	658.892	232.447	363.832	1.56523	0.225212	0.997706
1775725_s_at	YEL076C-A	chrIV:1526957-1527963 (+) // 98.46 // /// chrV:571783-572789 (+) // 98.31 // /// chrVII:1085861-1086867 (+) // 98.31 // /// chrXII:1066569-1067499 (+) // 100.0 // /// chrXII:1073156-1074162 (+) // 98.46 // /// chrXV:1086121-1087127 (+) // 98.46 // /// chr	Helicase encoded by the Y' element of subtelomeric regions, highly expressed in the mutants lacking the telomerase component TLC1; potentially phosphorylated by Cdc28p /// Helicase encoded by the Y' element of subtelomeric regions, highly expressed in the	YRF1-1 /// YRF1-2 /// YRF1-3 /// YRF1-4 /// YRF1-5 /// YRF1-6 /// YRF1-7 /// YRF1-8	chr10 /// chr12 /// chr14 /// chr15 /// chr16 /// chr4 /// chr5 /// chr7 /// chr9	67.355	51.2159	58.2436	22.1397	42.2996	68.0681	58.5692	39.946	-1.4662	0.225281	0.997706
1771952_at	YJL123C	chrX:188002-189439 (-) // 100.0 //	Protein of unknown function that may interact with ribosomes; green fluorescent protein (GFP)-fusion protein localizes to the cytoplasm and to COPI-coated vesicles (early Golgi); mtc1 is synthetically lethal with cdc13-1	MTC1	chr10	545.445	1187.71	720.908	685.107	1248.12	2106.41	775.805	1216.57	1.56817	0.225394	0.997706
1773560_at	YBL033C	chrII:158658-159696 (-) // 100.0 //	GTP cyclohydrolase II; catalyzes the first step of the riboflavin biosynthesis pathway	RIB1	chr2	3231.79	2401.83	2863.56	2642.05	2417.55	2355.58	2811.65	2468.81	-1.1389	0.226131	0.997706
1778282_at	YNL104C	chrXIV:424896-426756 (-) // 100.0 //	Alpha-isopropylmalate synthase (2-isopropylmalate synthase); the main isozyme responsible for the first step in the leucine biosynthesis pathway	LEU4	chr14	17012.3	18266.5	18173.3	15003.8	17175.2	16531.8	17807.5	16211.2	-1.09851	0.226449	0.997706
1777289_at	YPR133C	chrXVI:795973-797206 (-) // 100.0 //	Protein that interacts with Spt6p and copurifies with Spt5p and RNA polymerase II, probable transcriptional elongation factor; metazoan homologs contain an acidic N terminus; mutations in the gene confer an Spt- phenotype	SPN1	chr16	1165.49	2749.61	1393.56	1775.59	2203.36	3552.51	1646.74	2404.3	1.45999	0.226564	0.997706
1772401_at	YDR485C	chrIV:1424812-1427200 (-) // 100.0 //	Htz1p-binding component of the SWR1 complex, which exchanges histone variant H2AZ (Htz1p) for chromatin-bound histone H2A; required for vacuolar protein sorting	VPS72	chr4	733.975	704.995	647.225	880.03	664.282	854.526	694.451	793.474	1.14259	0.226572	0.997706
1774453_at	YLR276C	chrXII:695047-696832 (-) // 100.0 //	ATP-dependent RNA helicase of the DEAD-box family involved in biogenesis of the 60S ribosomal subunit	DBP9	chr12	889.561	3430.31	1414.99	1570.42	3146.01	5107.18	1628.36	2933.08	1.80125	0.226573	0.997706
1772148_at	YKR031C	chrXI:500985-506037 (-) // 100.0 //	Phospholipase D, catalyzes the hydrolysis of phosphatidylcholine, producing choline and phosphatidic acid; involved in Sec14p-independent secretion; required for meiosis and spore formation; differently regulated in secretion and meiosis	SPO14	chr11	953.726	855.214	711.684	1144.1	721.112	2685.58	834.183	1303.7	1.5628	0.226674	0.997706
1778243_at	YLR414C	chrXII:953349-954141 (-) // 100.0 //	Putative protein of unknown function; localizes to bud and cytoplasm; co-localizes with Sur7p in punctate patches in the plasma membrane; null mutant displays decreased thermotolerance; transcription induced on cell wall damage	PUN1	chr12	8586.81	5586.87	8131.41	11424.5	8849.39	7445.56	7306.68	9095.9	1.24494	0.226697	0.997706
1776127_at	YMR102C	chrXIII:469846-472351 (-) // 100.0 //	---	---	chr13	827.654	677.57	767.773	997.623	747.496	873.127	755.056	866.641	1.14779	0.226854	0.997706
1773760_at	YBL102W	chrII:24097-24745 (+) // 100.0 //	Non-essential tetra-spanning membrane protein found mostly in the late Golgi, can suppress some sed5 alleles; may be part of the transport machinery, but precise function is unknown; similar to mammalian syntaxin 5	SFT2	chr2	7036.75	5496.86	6333.65	7186.89	4541.49	3225.53	6257.19	4721.73	-1.32518	0.226992	0.997706
1775849_at	YHR076W	chrVIII:251102-252227 (+) // 100.0 //	Type 2C protein phosphatase; YHR076W is alternatively spliced to create two mRNA isoforms; protein from spliced form localizes to the mitochondria while the one from the unspliced form is localized to the nuclear envelope	PTC7	chr8	1715.66	2364.01	2737.06	1569.92	2219.7	1707.9	2230.58	1812.17	-1.23093	0.227122	0.997706
1770640_at	YCR014C	chrIII:139182-140931 (-) // 100.0 //	DNA polymerase IV, undergoes pair-wise interactions with Dnl4p-Lif1p and Rad27p to mediate repair of DNA double-strand breaks by non-homologous end joining (NHEJ); homologous to mammalian DNA polymerase beta	POL4	chr3	32.1661	41.2359	24.8414	34.7241	34.8392	127.148	32.0111	53.5064	1.6715	0.227222	0.997706
1780058_at	YJR144W	chrX:700872-701682 (+) // 100.0 //	Protein involved in mitochondrial genome maintenance; component of the mitochondrial nucleoid, required for the repair of oxidative mtDNA damage	MGM101	chr10	3690.46	4213.8	4199.38	3769.76	3953.28	2632.87	4027.03	3398.07	-1.18505	0.227553	0.997706
1775467_at	YPL028W	chrXVI:498093-499290 (+) // 100.0 //	Acetyl-CoA C-acetyltransferase (acetoacetyl-CoA thiolase), cytosolic enzyme that transfers an acetyl group from one acetyl-CoA molecule to another, forming acetoacetyl-CoA; involved in the first step in mevalonate biosynthesis	ERG10	chr16	16730.1	16411.3	17725.8	17123.8	14914	13751.8	16945.3	15200.2	-1.11484	0.228136	0.997706
1775500_at	YER083C	chrV:326169-327027 (-) // 100.0 //	Subunit of the GET complex; involved in insertion of proteins into the ER membrane; required for the retrieval of HDEL proteins from the Golgi to the ER in an ERD2 dependent fashion and for meiotic nuclear division	GET2	chr5	4794.47	3388.18	4841.09	4462.43	3267.12	2870.35	4284.47	3471.88	-1.23405	0.228179	0.997706
1778878_s_at	YAR073W	chrI:227732-228944 (+) // 100.0 // /// chrVIII:554395-555525 (+) // 90.26 //	Nonfunctional protein with homology to IMP dehydrogenase; probable pseudogene, located close to the telomere; is not expressed at detectable levels; YAR073W and YAR075W comprise a continuous reading frame in some strains of S. cerevisiae /// Inosine monop	IMD1 /// IMD2	chr1 /// chr8	1022.49	428.726	578.088	927.487	821.461	811.54	632.749	851.923	1.34639	0.228296	0.997706
1771831_at	YLR430W	chrXII:993430-1000126 (+) // 100.0 //	Presumed helicase required for RNA polymerase II transcription termination and processing of RNAs; homolog of Senataxin which causes Ataxia-Oculomotor Apraxia 2 and a dominant form of amyotrophic lateral sclerosis	SEN1	chr12	929.545	1026.63	930.74	966.426	1071.89	1187.8	961.265	1071.56	1.11475	0.228414	0.997706
1772283_at	YER061C	chrV:278295-279624 (-) // 100.0 //	Mitochondrial beta-keto-acyl synthase with possible role in fatty acid synthesis; required for mitochondrial respiration	CEM1	chr5	509.794	653.349	698.295	764.092	844.091	603.824	614.973	730.262	1.18747	0.228448	0.997706
1772341_at	YDR470C	chrIV:1399698-1401207 (-) // 100.0 //	Protein of unknown function; outer membrane component of the mitochondrial fusion machinery; Ugo1p bind directly to Fzo1p and Mgm1p and thereby link these two GTPases during mitochondrial fusion	UGO1	chr4	1021.4	793.533	825.641	841.18	768.537	698.404	874.691	767.153	-1.14018	0.228576	0.997706
1772460_at	YJR111C	chrX:635845-636697 (-) // 100.0 //	---	---	chr10	1987.37	2294.22	2506.45	1985.5	2193.96	1802.08	2252.48	1987.45	-1.13335	0.228878	0.997706
1772193_at	YLR297W	chrXII:724045-724435 (+) // 100.0 //	---	---	chr12	4071.43	1882.22	2501.65	5715.15	3228.21	2950.3	2676.44	3789.78	1.416	0.228958	0.997706
1773816_at	YBR244W	chrII:707522-708011 (+) // 100.0 //	Phospholipid hydroperoxide glutathione peroxidase induced by glucose starvation that protects cells from phospholipid hydroperoxides and nonphospholipid peroxides during oxidative stress	GPX2	chr2	3084.85	2092.56	2952.9	3148.47	1794.56	1151.48	2671.25	1866.86	-1.4309	0.229227	0.997706
1778090_at	YKR053C	chrXI:533708-534923 (-) // 100.0 //	Dihydrosphingosine 1-phosphate phosphatase, membrane protein involved in sphingolipid metabolism; has similarity to Lcb3p	YSR3	chr11	343.723	240.037	324.222	457.322	244.659	876.403	299.18	461.293	1.54187	0.229338	0.997706
1779031_at	YER081W	chrV:322681-324091 (+) // 100.0 //	3-phosphoglycerate dehydrogenase, catalyzes the first step in serine and glycine biosynthesis; isozyme of Ser33p	SER3	chr5	7410.18	9924.32	8086.76	7532.96	11993	12845.5	8408.89	10508	1.24962	0.22948	0.997706
1771692_at	YGR087C	chrVII:651293-652985 (-) // 100.0 //	Minor isoform of pyruvate decarboxylase, decarboxylates pyruvate to acetaldehyde, involved in amino acid catabolism; transcription is glucose- and ethanol-dependent, and is strongly induced during sulfur limitation	PDC6	chr7	219.709	154.156	234.272	191.256	161.269	148.482	199.452	166.065	-1.20106	0.229788	0.997706
1777889_at	YPL008W	chrXVI:539381-541967 (+) // 100.0 //	Conserved nuclear protein required to establish sister-chromatid pairing during S-phase, probable DNA helicase with similarity to human BACH1, which associates with tumor suppressor BRCA1; associates with acetyltransferase Ctf7p	CHL1	chr16	1156.99	1360.23	1295.38	1153.79	1176.03	1129.61	1267.97	1152.94	-1.09974	0.229837	0.997706
1779270_at	YOR299W	chrXV:878432-880673 (+) // 100.0 //	Member of the ChAPs family of proteins (Chs5p-Arf1p-binding proteins: Bch1p, Bch2p, Bud7p, Chs6p), that forms the exomer complex with Chs5p to mediate export of specific cargo proteins, including Chs3p, from the Golgi to the plasma membrane	BUD7	chr15	1971.87	1788.38	1905.56	1628.45	1952	1428.5	1887.03	1655.9	-1.13958	0.229972	0.997706
1773208_at	YHR077C	chrVIII:252375-255758 (-) // 100.0 //	Protein involved in the nonsense-mediated mRNA decay (NMD) pathway; interacts with Nam7p and Upf3p; involved in telomere maintenance	NMD2	chr8	567.084	633.568	490.752	772.13	478.654	1651.15	560.741	848.223	1.51268	0.230256	0.997706
1775307_at	YGR277C	chrVII:1045650-1046568 (-) // 100.0 //	Probable pantetheine-phosphate adenylyltransferase (PPAT), which catalyzes the fourth step in the biosynthesis of coenzyme A from pantothenate; null mutant lethality is complemented by E. coli coaD (encoding PPAT); widely conserved	CAB4	chr7	2286.87	2276.59	3123.34	2444.3	2271.37	1621.42	2533.3	2080.05	-1.21786	0.230498	0.997706
1773685_at	YLR369W	chrXII:859550-861524 (+) // 100.0 //	Mitochondrial hsp70-type molecular chaperone, required for assembly of iron/sulfur clusters into proteins at a step after cluster synthesis, and for maturation of Yfh1p, which is a homolog of human frataxin implicated in Friedreich's ataxia	SSQ1	chr12	496.712	750.421	490.227	591.429	687.112	827.121	567.458	695.29	1.22527	0.230709	0.997706
1771957_at	YGR031W	chrVII:546444-547473 (+) // 100.0 //	---	---	chr7	1669.57	1215.12	1559.21	1224.35	1478.02	1040.52	1467.86	1234.83	-1.1887	0.230722	0.997706
1774011_at	YIL107C	chrIX:163274-165758 (-) // 100.0 //	6-phosphofructo-2-kinase, inhibited by phosphoenolpyruvate and sn-glycerol 3-phosphate; has negligible fructose-2,6-bisphosphatase activity; transcriptional regulation involves protein kinase A	PFK26	chr9	273.385	540.281	347.487	398.154	444.389	758.033	371.624	511.894	1.37745	0.230888	0.997706
1776708_at	YGL115W	chrVII:292035-293004 (+) // 100.0 //	Activating gamma subunit of the AMP-activated Snf1p kinase complex (contains Snf1p and a Sip1p/Sip2p/Gal83p family member); activates glucose-repressed genes, represses glucose-induced genes; role in sporulation, and peroxisome biogenesis	SNF4	chr7	7307.79	5530.8	5407.25	5771.7	5267.35	4547.9	6023.56	5170.9	-1.16489	0.230956	0.997706
1772407_at	YNL044W	chrXIV:545268-545878 (+) // 100.0 //	Protein localized to COPII vesicles, proposed to be involved in ER to Golgi transport; interacts with members of the Rab GTPase family and Yip1p; also interacts with Rtn1p	YIP3	chr14	12083.1	11821.2	12768.5	12373.8	10910.2	9513.32	12217.8	10869.5	-1.12402	0.231111	0.997706
1771992_at	YPL043W	chrXVI:469935-471993 (+) // 100.0 //	Nucleolar protein, essential for processing and maturation of 27S pre-rRNA and large ribosomal subunit biogenesis; constituent of 66S pre-ribosomal particles; contains four RNA recognition motifs (RRMs)	NOP4	chr16	1029.22	1827.07	1079.2	1146.84	1780.24	3402.44	1266.03	1908.07	1.5071	0.231167	0.997706
1779920_at	YER034W	chrV:221844-222402 (+) // 100.0 //	---	---	chr5	1323.36	1060.05	1174.36	1233.18	1435.96	1316.21	1181.09	1325.85	1.12256	0.231206	0.997706
1771204_at	YHR050W-A	chrVIII:209468-209639 (+) // 100.0 //	---	---	chr8	270.121	155.057	215.216	229.916	142.304	109.286	208.117	152.912	-1.36103	0.231374	0.997706
1770073_s_at	YMR322C	chrXVI:11886-12600 (+) // 99.44 // /// chrXIII:918363-919077 (-) // 100.0 // /// chrXV:1078542-1079256 (-) // 98.88 //	Possible chaperone and cysteine protease with similarity to E. coli Hsp31 and S. cerevisiae Hsp31p, Hsp33p, and Sno4p; member of the DJ-1/ThiJ/PfpI superfamily, which includes human DJ-1 involved in Parkinson's disease /// Possible chaperone and cysteine	HSP32 /// HSP33 /// SNO4	chr13 /// chr15 /// chr16	471.839	345.497	342.407	292.334	291.478	388.166	382.231	320.973	-1.19085	0.231508	0.997706
1772027_at	YKR016W	chrXI:469359-470982 (+) // 100.0 //	Mitochondrial inner membrane protein involved in formation and molecular structure of crista junctions; impairs oligomerization of F1F0-ATP synthase; null shows altered mitochondrial morphology and abnormal mitochondrial genome maintenance	FCJ1	chr11	708.811	1034.99	630.223	892.487	784.902	3134.1	773.239	1299.73	1.68085	0.231512	0.997706
1776473_at	YGR009C	chrVII:509050-511006 (-) // 100.0 //	t-SNARE protein important for fusion of secretory vesicles with the plasma membrane; similar to but not functionally redundant with Spo20p; SNAP-25 homolog	SEC9	chr7	484.165	622.696	312.237	610.831	433.475	1182.37	454.838	678.949	1.49273	0.231518	0.997706
1777455_at	YDR173C	chrIV:810562-811630 (-) // 100.0 //	Inositol polyphosphate multikinase (IPMK), sequentially phosphorylates Ins(1,4,5)P3 to form Ins(1,3,4,5,6)P5; also has diphosphoinositol polyphosphate synthase activity; regulates arginine-, phosphate-, and nitrogen-responsive genes	ARG82	chr4	313.154	305.792	313.129	312.996	353.182	355.722	310.672	340.054	1.09458	0.23187	0.997706
1777034_at	YOR143C	chrXV:601383-602343 (-) // 100.0 //	Thiamine pyrophosphokinase, phosphorylates thiamine to produce the coenzyme thiamine pyrophosphate (thiamine diphosphate)	THI80	chr15	2890.86	2097.05	2166.42	2519.58	1836.88	1469.73	2359.39	1894.63	-1.24525	0.232283	0.997706
1770463_at	YHR166C	chrVIII:437171-439052 (-) // 100.0 //	Subunit of the Anaphase-Promoting Complex/Cyclosome (APC/C), which is a ubiquitin-protein ligase required for degradation of anaphase inhibitors, including mitotic cyclins, during the metaphase/anaphase transition	CDC23	chr8	414.715	487.552	418.874	369.487	411.958	407.704	438.98	395.817	-1.10905	0.23247	0.997706
1774629_at	YKL126W	chrXI:205350-207393 (+) // 100.0 //	Serine/threonine protein kinase that phosphorylates and downregulates flippase activator Fpk1p; mutations affect receptor-mediated endocytosis and sphingolipid-mediated and cell integrity signaling pathways; homolog of mammalian kinase SGK	YPK1	chr11	1312.4	1871.87	1524.24	1412.66	1990.34	3376.87	1552.74	2117.43	1.36364	0.232702	0.997706
1776813_at	YPR007C	chrXVI:569332-571375 (-) // 100.0 //	Meiosis-specific component of sister chromatid cohesion complex; maintains cohesion between sister chromatids during meiosis I; maintains cohesion between centromeres of sister chromatids until meiosis II; homolog of S. pombe Rec8p	REC8	chr16	71.1164	79.1248	74.4259	86.5851	73.8127	90.8206	74.8163	83.4159	1.11494	0.233287	0.997706
1771171_at	YHR072W	chrVIII:239099-241295 (+) // 100.0 //	Lanosterol synthase, an essential enzyme that catalyzes the cyclization of squalene 2,3-epoxide, a step in ergosterol biosynthesis	ERG7	chr8	1940.18	2256.15	2860.25	1348.84	2203.54	2132.87	2321.92	1850.63	-1.25464	0.233349	0.997706
1779928_at	YKR054C	chrXI:535288-547567 (-) // 100.0 //	Cytoplasmic heavy chain dynein, microtubule motor protein, required for anaphase spindle elongation; involved in spindle assembly, chromosome movement, and spindle orientation during cell division, targeted to microtubule tips by Pac1p	DYN1	chr11	899.253	871.049	934.446	1001.95	881.854	2459.08	901.242	1295.24	1.4372	0.233378	0.997706
1772185_at	YNL051W	chrXIV:532659-533871 (+) // 100.0 //	Component of the conserved oligomeric Golgi complex (Cog1p through Cog8p), a cytosolic tethering complex that functions in protein trafficking to mediate fusion of transport vesicles to Golgi compartments	COG5	chr14	529.382	862.903	561.9	699.028	762.32	874.137	635.549	775.219	1.21976	0.23358	0.997706
1773593_at	YBL020W	chrII:182403-184128 (+) // 100.0 //	Essential integral membrane protein that is required for translocation of Man5GlcNac2-PP-Dol from the cytoplasmic side to the lumenal side of the ER membrane but is not the flippase; mutation is suppressed by expression of human p53 protein	RFT1	chr2	1991.65	2228.15	2462.4	1791	2354.53	1583.98	2219.01	1883.24	-1.17836	0.233714	0.997706
1775108_at	YDL203C	chrIV:96082-97954 (-) // 100.0 //	Protein that functions upstream of Pkc1p in the cell wall integrity pathway; GFP-fusion protein expression is induced in response to the DNA-damaging agent MMS; non-tagged Ack1p is detected in purified mitochondria	ACK1	chr4	566.465	784.969	816.614	465.649	714.414	596.753	713.475	583.407	-1.22294	0.233799	0.997706
1769564_at	YDR207C	chrIV:865009-867520 (-) // 100.0 //	Key transcriptional regulator of early meiotic genes, binds URS1 upstream regulatory sequence, couples metabolic responses to nutritional cues with initiation and progression of meiosis, forms complex with Ime1p, and also with Sin3p-Rpd3p	UME6	chr4	332.135	644.105	379.55	441.552	567.412	797.893	433.101	584.902	1.3505	0.233889	0.997706
1771084_at	YIL150C	chrIX:61012-62728 (-) // 100.0 //	Essential chromatin-associated protein involved in the initiation of DNA replication; required for the association of the MCM2-7 complex with replication origins	MCM10	chr9	50.4192	110.009	75.2339	71.6472	117.191	134.934	74.753	104.304	1.39532	0.233935	0.997706
1774765_at	YGL100W	chrVII:313236-314286 (+) // 100.0 //	Nuclear pore protein that is part of the evolutionarily conserved Nup84p complex (Nup84p, Nup85p, Nup120p, Nup145p, and Seh1p); homologous to Sec13p	SEH1	chr7	1767.32	2362.48	2522.82	1650.58	2301.49	1535.53	2192.1	1800.15	-1.21774	0.234298	0.997706
1774903_at	YGL078C	chrVII:360290-361862 (-) // 100.0 //	Putative ATP-dependent RNA helicase of the DEAD-box family involved in ribosomal biogenesis	DBP3	chr7	1308.03	4794.35	1629.84	1883.58	5091.65	6719.49	2170.03	4009.2	1.84749	0.2344	0.997706
1777088_at	YBR272C	chrII:746355-747798 (-) // 100.0 //	Proteasome-interacting protein involved in the assembly of the base subcomplex of the 19S proteasomal regulatory particle (RP); involved in DNA mismatch repair during slow growth; weak similarity to Msh1p; related to human 19S subunit S5b	HSM3	chr2	337.82	552.161	442.57	420.715	578.342	680.888	435.386	549.17	1.26135	0.23454	0.997706
1775255_at	YGL053W	chrVII:402591-403305 (+) // 100.0 //	Pheromone-regulated protein with 2 predicted transmembrane segments and an FF sequence, a motif involved in COPII binding; forms a complex with Prp9p in the ER; member of DUP240 gene family	PRM8	chr7	1217.63	693.913	904.452	1665	1108.23	930.823	914.291	1197.57	1.30987	0.23463	0.997706
1779467_at	YKR102W	chrXI:645993-649503 (+) // 100.0 //	Lectin-like protein with similarity to Flo1p, thought to be involved in flocculation	FLO10	chr11	175.184	130.094	145.973	189.302	136.597	270.151	149.281	191.16	1.28054	0.234787	0.997706
1777610_at	YLR066W	chrXII:267169-267724 (+) // 100.0 //	Subunit of signal peptidase complex (Spc1p, Spc2p, Spc3p, Sec11p), which catalyzes cleavage of N-terminal signal sequences of proteins targeted to the secretory pathway; homologous to mammalian SPC22/23	SPC3	chr12	5461.07	4559.32	4531.2	4671.32	4234.78	4090.44	4831.65	4325.05	-1.11715	0.234854	0.997706
1775670_at	YMR073C	chrXIII:412266-412872 (-) // 100.0 //	Putative protein of unknown function; proposed to be involved in resistance to carboplatin and cisplatin; shares similarity to a human cytochrome oxidoreductase; null mutant displays increased levels of spontaneous Rad52p foci	IRC21	chr13	1777.72	1803.19	1991.11	1845.99	1725.6	1258.49	1855	1588.56	-1.16769	0.235133	0.997706
1777668_at	YPR198W	chrXVI:934029-935661 (+) // 100.0 //	Plasma membrane multidrug transporter of the major facilitator superfamily, acts as an extrusion permease; partial multicopy suppressor of gal11 mutations	SGE1	chr16	2568.22	1999.74	2476.93	2541.32	1842.47	1414.88	2334.34	1878.02	-1.24293	0.235279	0.997706
1773450_at	YLR094C	chrXII:327730-329239 (-) // 100.0 //	Protein of unknown function	GIS3	chr12	892.062	601.716	783.989	515.091	758.079	605.986	749.331	618.479	-1.21156	0.235295	0.997706
1773614_at	YNR013C	chrXIV:649029-651714 (-) // 100.0 //	Low-affinity phosphate transporter of the vacuolar membrane; deletion of pho84, pho87, pho89, pho90, and pho91 causes synthetic lethality; transcription independent of Pi and Pho4p activity; overexpression results in vigorous growth	PHO91	chr14	2639.96	2239.99	3498.49	1929.38	2490.7	2468.44	2745.21	2280.6	-1.20371	0.235513	0.997706
1777337_at	YNL137C	chrXIV:368596-370057 (-) // 100.0 //	Mitochondrial ribosomal component of the small subunit	NAM9	chr14	1270.18	1936.65	1347.65	1467.41	1897.06	2246.17	1491.04	1842.31	1.23554	0.235718	0.997706
1769774_at	YGL114W	chrVII:293462-295640 (+) // 100.0 //	---	---	chr7	1553.12	1003.76	1604.81	1234.02	1214.14	851.022	1357.47	1084.34	-1.25193	0.235936	0.997706
1775875_at	YDR014W	chrIV:474043-475987 (+) // 100.0 //	Subunit of a complex (Scc3p, Pds5p, Rad61p) that inhibits sister chromatid cohesion; inhibited by Eco1p-acetylated cohesin subunits Smc3p and Mcd1p; related to the human Wapl protein that controls the association of cohesin with chromatin	RAD61	chr4	150.666	215.794	161.56	206.78	178.488	234.153	173.831	205.183	1.18036	0.235945	0.997706
1778371_at	YFR024C-A	chrVI:201947-203421 (-) // 100.0 //	Protein containing a C-terminal SH3 domain; binds Las17p, which is a homolog of human Wiskott-Aldrich Syndrome protein involved in actin patch assembly and actin polymerization	LSB3	chr6	3341.58	4084.99	4563.35	3331.16	3649.77	3482.21	3964.16	3485.14	-1.13739	0.236107	0.997706
1778791_at	YHR144C	chrVIII:387790-388729 (-) // 100.0 //	Deoxycytidine monophosphate (dCMP) deaminase required for dCTP and dTTP synthesis; expression is NOT cell cycle regulated	DCD1	chr8	1094.07	2035.57	1406.46	784.21	1462.35	1148.4	1463.19	1096.13	-1.33484	0.236176	0.997706
1772901_at	YHR003C	chrVIII:110022-111312 (-) // 100.0 //	---	---	chr8	1525.13	2322.33	2076.55	1937.63	2782.81	2446.19	1944.79	2362.67	1.21492	0.236233	0.997706
[truncated: 4,463 more rows]

## Sheet:  notes
4,5,6, .are three biological replicates of strain XVI-B carrying inversion
1,2,3 are the controls, three biological replicates of the same strain without the inversion
