# Supplementary material for: Widespread Impact of Chromosomal Inversions on Gene Expression Uncovers Robustness via Phenotypic Buffering
Source: Mol Biol Evol. 2016 Feb 28;33(7):1679–96. doi: 10.1093/molbev/msw045 (PMC4915352; doi:10.1093/molbev/msw045)
Supplement: Supplementary Data [file supp_msw045_suppl_data.zip › Dataset S1 strain VII-B.xls]

## Sheet: all other genes
Probe Set ID	Species Scientific Name	Transcript ID(Array Design)	Representative Public ID	Alignments	Gene Title	Gene Symbol	Chromosomal Location	SN_1	SN_2	SN_3	SN_4_rep4	SN_5	SN_6_rep6	Mean(Inv)	Mean(Cnt)	FoldChange(Inv/Cntl)	p.value	q-value
1778374_at	Saccharomyces cerevisiae	YBL086C	YBL086C.S1	chrII:61198-62599 (-) // 100.0 //	---	---	chr2	134.08	144.182	145.571	267.167	286.599	295.129	141.183	282.72	-2.0025	1.77e-05	0.116676
1778437_at	Saccharomyces cerevisiae	YDR085C	YDR085C.S1	chrIV:614285-616148 (-) // 100.0 //	Protein required for pheromone-induced projection (shmoo) formation; regulates septin architecture during mating; has an RVXF motif that mediates targeting of Glc7p to mating projections; interacts with Cdc12p	AFR1	chr4	88.0292	94.2983	107.242	190.982	213.25	252.037	96.1977	217.328	-2.25918	4.2e-05	0.116676
1771802_at	Saccharomyces cerevisiae	YER054C	YER054C.S1	chrV:262050-263697 (-) // 100.0 //	Putative regulatory subunit of the protein phosphatase Glc7p, involved in glycogen metabolism; contains a conserved motif (GVNK motif) that is also found in Gac1p, Pig1p, and Pig2p	GIP2	chr5	16.3753	10.5004	8.2406	40.6665	62.0896	74.905	11.2318	57.4012	-5.11058	5.25e-05	0.116676
1769679_at	Saccharomyces cerevisiae	YER053C	YER053C.S1	chrV:258735-259638 (-) // 100.0 //	Mitochondrial phosphate carrier, imports inorganic phosphate into mitochondria; functionally redundant with Mir1p but less abundant than Mir1p under normal conditions; expression is induced at high temperature	PIC2	chr5	3049.17	3440.26	2992.84	5343.61	5697.84	5784.19	3154.73	5605.39	-1.77681	9.06e-05	0.12718
1769627_at	Saccharomyces cerevisiae	YLR151C	YLR151C.S1	chrXII:441715-442738 (-) // 100.0 //	Peroxisomal nudix pyrophosphatase with specificity for coenzyme A and CoA derivatives, may function to remove potentially toxic oxidized CoA disulfide from peroxisomes to maintain the capacity for beta-oxidation of fatty acids	PCD1	chr12	25.7593	28.6065	30.1733	49.3302	49.5149	61.2692	28.1195	53.0923	-1.8881	0.000144411	0.12718
1776044_at	Saccharomyces cerevisiae	YGL158W	YGL158W.S1	chrVII:207037-208576 (+) // 100.0 //	Protein kinase involved in the response to oxidative stress; identified as suppressor of S. pombe cell cycle checkpoint mutations	RCK1	chr7	8.71294	12.066	12.0449	22.6862	20.0207	22.7164	10.8187	21.77	-2.01225	0.000218583	0.12718
1772726_at	Saccharomyces cerevisiae	YHL035C	YHL035C.S1	chrVIII:27975-32754 (-) // 100.0 //	Protein of unknown function that may interact with ribosomes, based on co-purification experiments; member of the ATP-binding cassette (ABC) family; potential Cdc28p substrate; detected in purified mitochondria in high-throughput studies	VMR1	chr8	83.4616	75.712	62.7512	139.626	125.057	149.229	73.4668	137.607	-1.87305	0.000245637	0.12718
1777276_at	Saccharomyces cerevisiae	YER098W	YER098W.S1	chrV:355461-357726 (+) // 100.0 //	Ubiquitin carboxyl-terminal hydrolase, ubiquitin-specific protease that cleaves ubiquitin-protein fusions	UBP9	chr5	48.5238	56.4073	47.6826	100.88	79.8489	103.434	50.7245	94.0979	-1.85508	0.000271193	0.12718
1771853_at	Saccharomyces cerevisiae	YGL041C-B	YGL041C-B.S1	chrVII:418708-418891 (-) // 100.0 //	---	---	chr7	10.8907	11.6435	12.9043	21.3298	19.9844	18.3256	11.7839	19.8416	-1.68379	0.000288598	0.12718
1770013_at	Saccharomyces cerevisiae	YFL052W	YFL052W.S1	chrVI:28231-29629 (+) // 100.0 //	---	---	chr6	11.386	11.1386	7.15415	23.5898	23.2894	36.853	9.68103	27.2554	-2.81534	0.000297262	0.12718
1777366_at	Saccharomyces cerevisiae	YIL045W	YIL045W.S1	chrIX:271159-272776 (+) // 100.0 //	Putative type-1 protein phosphatase targeting subunit that tethers Glc7p type-1 protein phosphatase to Gsy2p glycogen synthase	PIG2	chr9	564.027	483.741	353.682	932.843	920.555	1098.49	458.679	980.742	-2.13818	0.000362092	0.12718
1774177_at	Saccharomyces cerevisiae	YNL144C	YNL144C.S1	chrXIV:352821-355044 (-) // 100.0 //	---	---	chr14	233.44	361.264	210.005	645.982	558.96	597.693	260.663	599.826	-2.30117	0.000388416	0.12718
1775014_at	Saccharomyces cerevisiae	YML128C	YML128C.S1	chrXIII:15135-16677 (-) // 100.0 //	Protein of unknown function; mutant is defective in directing meiotic recombination events to homologous chromatids; the authentic, non-tagged protein is detected in highly purified mitochondria and is phosphorylated	MSC1	chr13	636.735	579.349	293.423	1355.21	1458.13	1704.46	476.575	1499.02	-3.14532	0.000392978	0.12718
1778197_at	Saccharomyces cerevisiae	YGL183C	YGL183C.S1	chrVII:156548-157206 (-) // 99.7 //	Protein required for recombination and meiotic nuclear division; forms a complex with Hop2p, which is involved in chromosome pairing and repair of meiotic double-strand breaks	MND1	chr7	11.6284	10.6109	11.2412	17.5029	16.6664	17.1307	11.1522	17.0965	-1.53302	0.000414698	0.12718
1776778_at	Saccharomyces cerevisiae	YMR081C	YMR081C.S1	chrXIII:430077-431094 (-) // 100.0 //	Serine-rich, hydrophilic protein with similarity to Mbr1p; overexpression suppresses growth defects of hap2, hap3, and hap4 mutants; expression is under glucose control; cotranscribed with NAM7 in a cyp1 mutant	ISF1	chr13	163.928	126.049	73.395	307.922	421.682	559.785	114.891	417.331	-3.63242	0.000420748	0.12718
1770843_at	Saccharomyces cerevisiae	YOL015W	YOL015W.S1	chrXV:297078-298839 (+) // 100.0 //	Putative protein of unknown function; null mutant displays increased levels of spontaneous Rad52p foci	IRC10	chr15	10.0951	11.6066	12.3797	18.8744	17.7402	18.2147	11.3199	18.2706	-1.61402	0.000454411	0.12718
1778228_at	Saccharomyces cerevisiae	YCR043C	YCR043C.S1	chrIII:206256-206640 (-) // 100.0 //	---	---	chr3	1500.37	1265.42	1128.43	691.598	629.42	804.551	1289.15	704.883	1.82887	0.000460469	0.12718
1774056_at	Saccharomyces cerevisiae	YMR031C	YMR031C.S1	chrXIII:332210-334742 (-) // 100.0 //	---	---	chr13	568.892	611.522	638.494	1109.27	891.203	1232.78	605.62	1068.15	-1.76375	0.000525663	0.12718
1776930_at	Saccharomyces cerevisiae	YNL115C	YNL115C.S1	chrXIV:410120-412055 (-) // 100.0 //	---	---	chr14	184.486	201.442	152.38	310.853	330.242	282.387	178.244	307.193	-1.72344	0.000539314	0.12718
1774511_at	Saccharomyces cerevisiae	YDL243C	YDL243C.S1	chrIV:17576-18566 (-) // 100.0 //	Putative aryl-alcohol dehydrogenase with similarity to P. chrysosporium aryl-alcohol dehydrogenase, involved in the oxidative stress response; expression induced in cells treated with the mycotoxin patulin	AAD4	chr4	10.4867	10.5947	8.32281	15.2965	16.9342	17.225	9.74242	16.4628	-1.68981	0.000545189	0.12718
1779105_at	Saccharomyces cerevisiae	YLR258W	YLR258W.S1	chrXII:660717-662835 (+) // 100.0 //	Glycogen synthase, similar to Gsy1p; expression induced by glucose limitation, nitrogen starvation, heat shock, and stationary phase; activity regulated by cAMP-dependent, Snf1p and Pho85p kinases as well as by the Gac1p-Glc7p phosphatase	GSY2	chr12	1012.94	1075.8	643.689	1787.09	1950.06	2086.69	888.52	1937.39	-2.18047	0.000548558	0.12718
1774011_at	Saccharomyces cerevisiae	YIL107C	YIL107C.S1	chrIX:163274-165758 (-) // 100.0 //	6-phosphofructo-2-kinase, inhibited by phosphoenolpyruvate and sn-glycerol 3-phosphate; has negligible fructose-2,6-bisphosphatase activity; transcriptional regulation involves protein kinase A	PFK26	chr9	138.844	175.022	154.701	246.769	244.513	266.291	155.49	252.339	-1.62286	0.000563098	0.12718
1773683_at	Saccharomyces cerevisiae	YMR261C	YMR261C.S1	chrXIII:790203-793368 (-) // 100.0 //	Regulatory subunit of trehalose-6-phosphate synthase/phosphatase complex, which synthesizes the storage carbohydrate trehalose; expression is induced by stress conditions and repressed by the Ras-cAMP pathway	TPS3	chr13	604.836	803.013	695.463	1160.56	1129.05	1182.23	696.433	1157.1	-1.66142	0.000587166	0.12718
1769798_at	Saccharomyces cerevisiae	YGL036W	YGL036W.S1	chrVII:428605-431335 (+) // 100.0 //	---	---	chr7	100.396	107.706	122.854	177.539	168.982	173.576	109.93	173.33	-1.57674	0.00059134	0.12718
1779568_at	Saccharomyces cerevisiae	YBR050C	YBR050C.S1	chrII:337180-338197 (-) // 100.0 //	Regulatory subunit of the Glc7p type-1 protein phosphatase; involved with Reg1p, Glc7p, and Snf1p in regulation of glucose-repressible genes, also involved in glucose-induced proteolysis of maltose permease	REG2	chr2	52.5591	42.2096	31.5166	90.291	178.505	239.736	41.1971	156.919	-3.80899	0.000610565	0.127211
1770859_at	Saccharomyces cerevisiae	YGR287C	YGR287C.S1	chrVII:1067228-1068998 (-) // 100.0 //	---	---	chr7	52.0718	67.6557	47.4939	92.7381	125.381	103.695	55.1038	106.434	-1.93153	0.000654985	0.130362
1774360_at	Saccharomyces cerevisiae	YLR392C	YLR392C.S1	chrXII:904748-906305 (-) // 100.0 //	Protein of unknown function that contains 2 PY motifs and is ubiquinated by Rsp5p; green fluorescent protein (GFP)-fusion protein localizes it to the cytoplasm; non-essential gene	ART10	chr12	62.0844	83.0495	71.2215	114.162	138.929	120.524	71.6105	124.107	-1.73309	0.000666581	0.130362
1775441_at	Saccharomyces cerevisiae	YKL109W	YKL109W.S1	chrXI:231870-233535 (+) // 100.0 //	Subunit of the heme-activated, glucose-repressed Hap2p/3p/4p/5p CCAAT-binding complex, a transcriptional activator and global regulator of respiratory gene expression; provides the principal activation function of the complex	HAP4	chr11	883.214	1271.66	707.306	1992.14	1840.27	2366.11	926.155	2054.68	-2.21856	0.000788081	0.136408
1770900_at	Saccharomyces cerevisiae	YCR091W	YCR091W.S1	chrIII:274400-276563 (+) // 100.0 //	Putative serine/threonine protein kinase implicated in the regulation of phospholipid asymmetry through the activation of phospholipid translocases (flippases) Lem3p-Dnf1p/Dnf2p; similar to Fpk1p	KIN82	chr3	25.3006	43.3858	18.8558	76.8749	68.1098	94.2114	27.4562	79.0131	-2.87778	0.000793136	0.136408
1778227_at	Saccharomyces cerevisiae	YDL079C	YDL079C.S1	chrIV:312950-314748 (-) // 100.0 //	Glycogen synthase kinase 3 (GSK-3) homolog; one of four GSK-3 homologs in S. cerevisiae that function to activate Msn2p-dependent transcription of stress responsive genes and that function in protein degradation	MRK1	chr4	141.3	83.5102	36.5158	277.182	549.974	545.963	75.5301	436.607	-5.78055	0.000808519	0.136408
1769643_at	Saccharomyces cerevisiae	YBR169C	YBR169C.S1	chrII:573909-575991 (-) // 100.0 //	Member of the heat shock protein 70 (HSP70) family; may be involved in protein folding; localized to the cytoplasm; highly homologous to the heat shock protein Sse1p	SSE2	chr2	388.179	373.199	352.639	715.536	575.013	544.78	371.053	607.449	-1.6371	0.000831632	0.136408
1769690_at	Saccharomyces cerevisiae	YJR033C	YJR033C.S1	chrX:492370-496444 (-) // 100.0 //	Subunit of the RAVE complex (Rav1p, Rav2p, Skp1p), which promotes assembly of the V-ATPase holoenzyme; required for transport between the early and late endosome/PVC and for localization of TGN membrane proteins; potential Cdc28p substrate	RAV1	chr10	54.0911	58.2893	63.6117	86.8492	92.6513	86.3569	58.5351	88.5739	-1.51317	0.00083884	0.136408
1777972_at	Saccharomyces cerevisiae	YGL081W	YGL081W.S1	chrVII:357379-358342 (+) // 100.0 //	---	---	chr7	12.5879	12.2103	16.1256	27.3589	24.9051	20.5791	13.5332	24.1142	-1.78185	0.000901179	0.139729
1778656_at	Saccharomyces cerevisiae	YLR080W	YLR080W.S1	chrXII:287916-289251 (+) // 100.0 //	Integral membrane component of endoplasmic reticulum-derived COPII-coated vesicles, which function in ER to Golgi transport	EMP46	chr12	43.6872	35.353	22.6174	68.2568	84.1091	72.4568	32.6896	74.6484	-2.28356	0.000983776	0.14637
1775702_at	Saccharomyces cerevisiae	YMR018W	YMR018W.S1	chrXIII:310206-311751 (+) // 100.0 //	---	---	chr13	4.76145	4.54254	4.05795	7.0074	7.24698	6.24928	4.44407	6.82098	-1.53485	0.000987918	0.14637
1772712_at	Saccharomyces cerevisiae	YIL140W	YIL140W.S1	chrIX:85365-87837 (+) // 100.0 //	Integral plasma membrane protein required for axial budding in haploid cells, localizes to the incipient bud site and bud neck; glycosylated by Pmt4p; potential Cdc28p substrate	AXL2	chr9	156.008	165.054	183.053	102.516	119.2	91.0249	167.669	103.611	1.61824	0.00105882	0.14707
1769403_at	Saccharomyces cerevisiae	YKL195W	YKL195W.S1	chrXI:75825-77037 (+) // 100.0 //	Essential protein of the mitochondrial intermembrane space (IMS); promotes retention of newly imported proteins; may do so by stabilizing client protein folding as part of a disulfide relay system or transferring metal to client proteins	MIA40	chr11	539.403	540.47	513.315	760.877	734.267	838.56	530.912	776.666	-1.46289	0.00113795	0.151739
1774699_at	Saccharomyces cerevisiae	YDL214C	YDL214C.S1	chrIV:74446-76546 (-) // 100.0 //	Serine/threonine protein kinase that inhibits pheromone induced signalling downstream of MAPK, possibly at the level of the Ste12p transcription factor	PRR2	chr4	14.952	15.3506	13.026	21.0344	25.1719	31.7429	14.406	25.6152	-1.77809	0.001178	0.153749
1776343_at	Saccharomyces cerevisiae	YDL113C	YDL113C.S1	chrIV:256632-258555 (-) // 100.0 //	Sorting nexin family member required for the cytoplasm-to-vacuole targeting (Cvt) pathway and for endosomal sorting; has a Phox homology domain that binds phosphatidylinositol-3-phosphate; interacts with Snx4p; potential Cdc28p substrate	ATG20	chr4	98.1686	79.5908	81.8783	151.746	121.476	147.961	86.1656	139.718	-1.6215	0.00122244	0.153749
1771410_at	Saccharomyces cerevisiae	YKR098C	YKR098C.S1	chrXI:632663-634817 (-) // 100.0 //	Ubiquitin-specific protease that cleaves ubiquitin from ubiquitinated proteins	UBP11	chr11	107.694	100.836	80.5158	200.2	146.327	245.51	95.6226	193.027	-2.01864	0.0012562	0.153749
1772819_at	Saccharomyces cerevisiae	YGL131C	YGL131C.S1	chrVII:261652-265864 (-) // 100.0 //	DNA binding protein with similarity to the S. pombe Snt2 protein; computational analysis suggests a role in regulation of expression of genes encoding amine transporters	SNT2	chr7	42.0685	39.4888	48.5191	66.0827	69.9504	61.6941	43.1964	65.8225	-1.52379	0.00129553	0.153749
1775386_at	Saccharomyces cerevisiae	YML116W	YML116W.S1	chrXIII:38195-39824 (+) // 100.0 //	Multidrug efflux pump of the major facilitator superfamily, required for resistance to aminotriazole and 4-nitroquinoline-N-oxide	ATR1	chr13	536.632	466.654	491.77	298.015	365.807	271.538	497.52	309.342	1.60831	0.00138676	0.153749
1776550_at	Saccharomyces cerevisiae	YDR171W	YDR171W.S1	chrIV:806618-807746 (+) // 100.0 //	Small heat shock protein (sHSP) with chaperone activity; forms barrel-shaped oligomers that suppress unfolded protein aggregation; involved in cytoskeleton reorganization after heat shock	HSP42	chr4	1927.88	2762.96	2108.94	3674.67	3576.67	4411.95	2239.56	3870.49	-1.72824	0.00146877	0.153749
1769968_at	Saccharomyces cerevisiae	YPR184W	YPR184W.S1	chrXVI:902039-906650 (+) // 100.0 //	Glycogen debranching enzyme containing glucanotranferase and alpha-1,6-amyloglucosidase activities, required for glycogen degradation; phosphorylated in mitochondria	GDB1	chr16	491.014	380.681	229.355	697.181	1091.65	1331.19	349.99	1004.35	-2.86967	0.00153313	0.153749
1773976_at	Saccharomyces cerevisiae	YBR203W	YBR203W.S1	chrII:629162-631937 (+) // 100.0 //	Protein required for resistance to the antifungal drug ciclopirox olamine; not related to the subtelomerically-encoded COS family; the authentic, non-tagged protein is detected in highly purified mitochondria in high-throughput studies	COS111	chr2	227.24	275.216	199.423	458.129	457.063	335.947	231.907	412.806	-1.78006	0.00154658	0.153749
1778090_at	Saccharomyces cerevisiae	YKR053C	YKR053C.S1	chrXI:533708-534923 (-) // 100.0 //	Dihydrosphingosine 1-phosphate phosphatase, membrane protein involved in sphingolipid metabolism; has similarity to Lcb3p	YSR3	chr11	79.5858	78.021	73.9327	43.0529	58.2292	46.231	77.1428	48.7557	1.58223	0.0015496	0.153749
1774864_at	Saccharomyces cerevisiae	YMR197C	YMR197C.S1	chrXIII:658543-659197 (-) // 100.0 //	Protein involved in cis-Golgi membrane traffic; v-SNARE that interacts with two t-SNARES, Sed5p and Pep12p; required for multiple vacuolar sorting pathways	VTI1	chr13	537.556	592.902	612.599	794.118	863.062	859.492	580.133	838.281	-1.44498	0.00155553	0.153749
1776580_at	Saccharomyces cerevisiae	YDR314C	YDR314C.S1	chrIV:1090430-1092509 (-) // 100.0 //	Protein involved in nucleotide excision repair (NER); homologous to RAD4	RAD34	chr4	8.56041	12.8161	14.6371	26.3608	19.8393	29.868	11.7103	24.9976	-2.13466	0.00156879	0.153749
1773063_at	Saccharomyces cerevisiae	YMR304W	YMR304W.S1	chrXIII:874985-878678 (+) // 100.0 //	Ubiquitin-specific protease that may play a role in ubiquitin precursor processing	UBP15	chr13	99.8583	155.894	166.364	294.542	236.283	275.311	137.328	267.588	-1.94855	0.00165247	0.153749
1779061_at	Saccharomyces cerevisiae	YLR257W	YLR257W.S1	chrXII:658827-659793 (+) // 100.0 //	---	---	chr12	923.54	1006.51	792.908	1269.02	1417.66	1495.8	903.305	1390.9	-1.53982	0.00170269	0.153749
1769766_at	Saccharomyces cerevisiae	YBR296C	YBR296C.S1	chrII:796791-798516 (-) // 100.0 //	Na+/Pi cotransporter, active in early growth phase; similar to phosphate transporters of Neurospora crassa; transcription regulated by inorganic phosphate concentrations and Pho4p	PHO89	chr2	52.0776	45.3069	54.9947	23.6368	35.137	30.816	50.6265	29.4699	1.71792	0.00173785	0.153749
1774491_s_at	Saccharomyces cerevisiae	YBR299W	YBR299W.S1	chrII:805344-807099 (+) // 100.0 // /// chrVII:1076605-1078360 (+) // 99.54 //	Maltase (alpha-D-glucosidase), inducible protein involved in maltose catabolism; encoded in the MAL1 complex locus /// Maltase (alpha-D-glucosidase), inducible protein involved in maltose catabolism; encoded in the MAL3 complex locus; functional in genomic reference strain S288C	MAL12 /// MAL32	chr2 /// chr7	30.6546	24.1939	10.3012	50.306	153.103	130.722	19.6953	100.226	-5.08887	0.00176456	0.153749
1779057_at	Saccharomyces cerevisiae	YPL186C	YPL186C.S1	chrXVI:194510-195425 (-) // 100.0 //	Protein that interacts with Ulp1p, a Ubl (ubiquitin-like protein)-specific protease for Smt3p protein conjugates; detected in a phosphorylated state in the mitochondrial outer membrane; also detected in ER and nuclear envelope	UIP4	chr16	230.771	205.319	77.5374	412.74	637.248	690.487	154.303	566.303	-3.67006	0.00180849	0.153749
1770692_at	Saccharomyces cerevisiae	YML123C	YML123C.S1	chrXIII:24037-25801 (-) // 100.0 //	High-affinity inorganic phosphate (Pi) transporter and low-affinity manganese transporter; regulated by Pho4p and Spt7p; mutation confers resistance to arsenate; exit from the ER during maturation requires Pho86p	PHO84	chr13	225.268	191.317	432.753	91.9527	123.329	101.678	265.195	104.862	2.52899	0.00183591	0.153749
1773047_at	Saccharomyces cerevisiae	YMR158C-A	YMR158C-A.S1	chrVII:114949-115087 (+) // 92.03 // /// chrXV:594520-594967 (+) // 91.3 // /// chrXIII:573192-573330 (-) // 100.0 //	---	---	chr13	16.8973	23.5308	52.4754	84.3052	88.0798	90.1265	27.5298	87.4702	-3.1773	0.00184628	0.153749
1777802_at	Saccharomyces cerevisiae	YHR210C	YHR210C.S1	chrVIII:520711-521737 (-) // 100.0 //	---	---	chr8	27.0206	30.699	26.2657	47.0672	81.3703	46.711	27.9299	56.3463	-2.01742	0.00187123	0.153749
1778899_at	Saccharomyces cerevisiae	YDR258C	YDR258C.S1	chrIV:971804-974240 (-) // 100.0 //	Oligomeric mitochondrial matrix chaperone that cooperates with Ssc1p in mitochondrial thermotolerance after heat shock; able to prevent the aggregation of misfolded proteins as well as resolubilize protein aggregates	HSP78	chr4	419.544	476.777	358.036	843.609	584.577	895.339	415.28	761.479	-1.83365	0.0018901	0.153749
1772394_at	Saccharomyces cerevisiae	YML118W	YML118W.S1	chrXIII:32333-33851 (+) // 100.0 //	Putative endonuclease, has a domain similar to a magnesium-dependent endonuclease motif in mRNA deadenylase Ccr4p; similar to Ngl1p and Ngl2p	NGL3	chr13	20.3804	32.5325	20.5112	43.6385	42.035	45.0655	23.8694	43.5621	-1.82502	0.00194148	0.153749
1771712_at	Saccharomyces cerevisiae	YER066W	YER066W.S1	chrV:290239-290797 (+) // 100.0 //	Putative protein of unknown function; non-essential gene identified in a screen for mutants with decreased levels of rDNA transcription	RRT13	chr5	292.086	298.47	161.544	463.023	760.455	546.868	241.492	577.457	-2.39122	0.00194261	0.153749
1771705_at	Saccharomyces cerevisiae	YER150W	YER150W.S1	chrV:468364-468811 (+) // 100.0 //	GPI-anchored cell wall protein involved in weak acid resistance; basal expression requires Msn2p/Msn4p; expression is induced under conditions of stress and during the diauxic shift; similar to Sed1p	SPI1	chr5	4704.09	4441.71	3966.09	6037.77	6351.14	6414.85	4359.66	6265.87	-1.43716	0.00195407	0.153749
1772049_s_at	Saccharomyces cerevisiae	YDR261C-D	YDR261C-D.S1	chrIV:1206989-1211781 (+) // 99.25 // /// chrIV:1096061-1101302 (+) // 98.69 // /// chrVII:536060-817028 (+) // 99.21 // /// chrX:472752-483577 (+) // 98.88 // /// chrXII:651118-656361 (+) // 99.73 // /// chrXII:593439-598680 (+) // 97.8 // /// chrXIII:196627-201868 (+) // 98.69 // /// chrXIII:184460-189701 (+) // 98.46 // /// chrXV:595112-975860 (+) // 98.88 // /// chrXV:117999-123240 (+) // 98.…	---	---	chr10 /// chr13 /// chr14 /// chr2 /// chr4 /// chr7	13.8723	24.1939	16.047	68.4515	30.1796	68.5156	17.5287	52.1151	-2.97313	0.00197446	0.153749
1775692_at	Saccharomyces cerevisiae	YDL019C	YDL019C.S1	chrIV:417660-421512 (-) // 100.0 //	Member of an oxysterol-binding protein family with seven members in S. cerevisiae; family members have overlapping, redundant functions in sterol metabolism and collectively perform a function essential for viability	OSH2	chr4	412.981	457.923	404.372	637.442	575.443	758.681	424.459	652.883	-1.53815	0.00197874	0.153749
1779408_at	Saccharomyces cerevisiae	YBR126C	YBR126C.S1	chrII:488898-490386 (-) // 100.0 //	Synthase subunit of trehalose-6-phosphate synthase/phosphatase complex, which synthesizes the storage carbohydrate trehalose; also found in a monomeric form; expression is induced by the stress response and repressed by the Ras-cAMP pathway	TPS1	chr2	2221.93	2344.23	1654.41	3391.72	3107.63	3574.44	2050.27	3352.22	-1.63511	0.00200627	0.153749
1776546_at	Saccharomyces cerevisiae	YDL037C	YDL037C.S1	chrIV:384598-385585 (-) // 100.0 //	Protein of unconfirmed function, similar to cell surface flocculin Muc1p; ORF exhibits genomic organization compatible with a translational readthrough-dependent mode of expression	BSC1	chr4	6.46021	6.32112	20.0863	39.7006	27.2834	47.6786	9.36079	37.2397	-3.97827	0.00206172	0.154449
1776270_at	Saccharomyces cerevisiae	YLR211C	YLR211C.S1	chrXII:563793-564533 (-) // 100.0 //	---	---	chr12	140.152	140.052	128.016	180.182	195.216	201.191	135.952	191.99	-1.41219	0.00210804	0.155774
1779440_at	Saccharomyces cerevisiae	YDL124W	YDL124W.S1	chrIV:240258-241197 (+) // 100.0 //	---	---	chr4	2786.23	2928.2	2763.92	3887.16	3800.31	4013.93	2825.13	3899.57	-1.38025	0.00214884	0.155774
1775510_at	Saccharomyces cerevisiae	YGR221C	YGR221C.S1	chrVII:937126-938995 (-) // 100.0 //	Protein involved in localization of Cdc24p to the site of bud growth; may act as a membrane anchor; localizes to the bud neck and bud tip; potentially phosphorylated by Cdc28p	TOS2	chr7	96.938	107.089	85.7158	70.9047	59.7174	61.1652	96.183	63.7423	1.50894	0.00218987	0.155774
1775133_at	Saccharomyces cerevisiae	YJL036W	YJL036W.S1	chrX:378819-380091 (+) // 100.0 //	Sorting nexin, involved in retrieval of late-Golgi SNAREs from post-Golgi endosomes to the trans-Golgi network and in cytoplasm to vacuole transport; contains a PX phosphoinositide-binding domain; forms complexes with Snx41p and with Atg20p	SNX4	chr10	255.254	313.826	244.768	417.879	425.705	379.149	269.653	407.058	-1.50956	0.00223932	0.155774
1773135_at	Saccharomyces cerevisiae	YPL054W	YPL054W.S1	chrXVI:455755-456661 (+) // 100.0 //	Zinc-finger protein of unknown function	LEE1	chr16	36.5125	50.57	20.9521	69.3282	97.5892	98.8295	33.8211	87.4448	-2.58551	0.00226983	0.155774
1771949_at	Saccharomyces cerevisiae	YMR196W	YMR196W.S1	chrXIII:655074-658341 (+) // 100.0 //	---	---	chr13	169.256	165.349	77.6546	275.611	332.306	359.408	129.53	320.484	-2.47422	0.00228139	0.155774
1773771_at	Saccharomyces cerevisiae	YHL029C	YHL029C.S1	chrVIII:45926-47966 (-) // 100.0 //	Cytoplasmic protein required for replication of Brome mosaic virus in S. cerevisiae, which is a model system for studying replication of positive-strand RNA viruses in their natural hosts	OCA5	chr8	617.412	530.14	532.46	352.366	411.03	287.682	558.58	346.68	1.61123	0.00232376	0.155774
1775720_at	Saccharomyces cerevisiae	YML027W	YML027W.S1	chrXIII:221405-222563 (+) // 100.0 //	Homeodomain-containing transcriptional repressor, binds to Mcm1p and to early cell cycle boxes (ECBs) in the promoters of cell cycle-regulated genes expressed in M/G1 phase; expression is cell cycle-regulated; potential Cdc28p substrate	YOX1	chr13	524.257	350.063	361.685	210.683	265.996	219.793	404.894	230.944	1.75321	0.00232565	0.155774
1776324_at	Saccharomyces cerevisiae	YER044C-A	YER044C-A.S1	chrV:238458-239773 (-) // 100.0 //	Meiosis-specific protein involved in double-strand break formation during meiotic recombination; required for chromosome synapsis and production of viable spores	MEI4	chr5	3.80016	4.18118	6.16209	7.65822	8.06006	8.91071	4.60905	8.19333	-1.77766	0.00239615	0.155774
1779266_at	Saccharomyces cerevisiae	YDL204W	YDL204W.S1	chrIV:94605-95787 (+) // 100.0 //	Protein of unknown function; has similarity to mammalian reticulon proteins; member of the RTNLA (reticulon-like A) subfamily	RTN2	chr4	172.04	117.111	63.1224	229.32	460.249	448.278	108.344	361.683	-3.33829	0.00241934	0.155774
1773444_at	Saccharomyces cerevisiae	YFR015C	YFR015C.S1	chrVI:174256-176383 (-) // 100.0 //	Glycogen synthase with similarity to Gsy2p, the more highly expressed yeast homolog; expression induced by glucose limitation, nitrogen starvation, environmental stress, and entry into stationary phase	GSY1	chr6	1199.32	804.629	315.405	2236.77	2480.65	2639.78	672.672	2446.66	-3.6373	0.00242488	0.155774
1772516_at	Saccharomyces cerevisiae	YDR096W	YDR096W.S1	chrIV:637136-639821 (+) // 100.0 //	JmjC domain-containing histone demethylase; transcription factor involved in the expression of genes during nutrient limitation; also involved in the negative regulation of DPP1 and PHR1	GIS1	chr4	400.962	487.757	291.31	667.322	690.516	666.837	384.785	674.802	-1.7537	0.00248999	0.155804
1771860_at	Saccharomyces cerevisiae	YAL005C	YAL005C.S1	chrI:139504-141433 (-) // 99.84 // /// chrXII:95564-97484 (-) // 95.96 //	ATPase involved in protein folding and nuclear localization signal (NLS)-directed nuclear transport; member of heat shock protein 70 (HSP70) family; forms a chaperone complex with Ydj1p; localized to the nucleus, cytoplasm, and cell wall	SSA1	chr1	1744.99	2053.69	1498.81	2738.56	2497.9	2957.99	1751.29	2724.92	-1.556	0.0025672	0.155804
1769576_at	Saccharomyces cerevisiae	YMR003W	YMR003W.S1	chrXIII:273117-273714 (+) // 100.0 //	Protein of unknown function; GFP-fusion protein localizes to the mitochondria; null mutant is viable and displays reduced frequency of mitochondrial genome loss	AIM34	chr13	551.516	479.684	496.417	338.967	230.139	345.636	508.298	299.863	1.69511	0.00258852	0.155804
1778040_at	Saccharomyces cerevisiae	YKR076W	YKR076W.S1	chrXI:581924-583037 (+) // 100.0 //	Omega class glutathione transferase; not essential; similar to Ygr154cp; green fluorescent protein (GFP)-fusion protein localizes to the cytoplasm	ECM4	chr11	148.719	165.299	100.12	210.036	281.601	295.409	135.016	259.487	-1.9219	0.00259127	0.155804
1771908_at	Saccharomyces cerevisiae	YNL160W	YNL160W.S1	chrXIV:336546-337611 (+) // 100.0 //	Cell wall-related secretory glycoprotein; induced by nutrient deprivation-associated growth arrest and upon entry into stationary phase; may be involved in adaptation prior to stationary phase entry; has similarity to Sps100p	YGP1	chr14	3207.2	2871.72	3762.56	5874.7	4681.65	4816.94	3260.32	5097.59	-1.56361	0.00261692	0.155804
1769723_at	Saccharomyces cerevisiae	YGR174W-A	YGR174W-A.S1	chrVII:846659-846746 (+) // 100.0 //	---	---	chr7	25.0611	20.3903	11.6389	36.2699	64.1799	42.3491	18.1181	46.1952	-2.54967	0.00262725	0.155804
1774667_at	Saccharomyces cerevisiae	YGL049C	YGL049C.S1	chrVII:406862-409607 (-) // 100.0 //	Translation initiation factor eIF4G, subunit of the mRNA cap-binding protein complex (eIF4F) that also contains eIF4E (Cdc33p); associates with the poly(A)-binding protein Pab1p, also interacts with eIF4A (Tif1p); homologous to Tif4631p	TIF4632	chr7	197.262	214.336	254.182	331.945	305.869	371.621	220.68	335.403	-1.51987	0.00264066	0.155804
1770378_at	Saccharomyces cerevisiae	YKL188C	YKL188C.S1	chrXI:86229-88791 (-) // 100.0 //	Subunit of a heterodimeric peroxisomal ATP-binding cassette transporter complex (Pxa1p-Pxa2p), required for import of long-chain fatty acids into peroxisomes; similarity to human adrenoleukodystrophy transporter and ALD-related proteins	PXA2	chr11	15.5718	32.6502	40.4414	84.3491	59.8492	82.489	27.3957	74.6753	-2.72581	0.00269211	0.157334
1777917_at	Saccharomyces cerevisiae	YDR277C	YDR277C.S1	chrIV:1014397-1015699 (-) // 100.0 //	Negative regulator of the glucose-sensing signal transduction pathway, required for repression of transcription by Rgt1p; interacts with Rgt1p and the Snf3p and Rgt2p glucose sensors; phosphorylated by Yck1p, triggering Mth1p degradation	MTH1	chr4	235.514	307.233	74.4283	664.516	637.429	820.017	175.284	702.941	-4.01032	0.00279707	0.158739
1775925_at	Saccharomyces cerevisiae	YIL136W	YIL136W.S1	chrIX:93618-94800 (+) // 100.0 //	Protein of unknown function, major constituent of the mitochondrial outer membrane; located on the outer (cytosolic) face of the outer membrane	OM45	chr9	457.456	419.016	263.392	585.258	981.184	928.791	369.597	810.967	-2.19421	0.00280945	0.158739
1774435_at	Saccharomyces cerevisiae	YJL161W	YJL161W.S1	chrX:117240-117783 (+) // 100.0 //	Putative protein of unknown function; the authentic, non-tagged protein is detected in highly purified mitochondria in high-throughput studies	FMP33	chr10	120.643	133.977	88.8488	194.44	420.342	231.873	112.822	266.611	-2.36311	0.00285463	0.159936
1772009_at	Saccharomyces cerevisiae	YLR270W	YLR270W.S1	chrXII:681187-682240 (+) // 100.0 //	Non-essential hydrolase involved in mRNA decapping, may function in a feedback mechanism to regulate deadenylation, contains pyrophosphatase activity and a HIT (histidine triad) motif; interacts with neutral trehalase Nth1p	DCS1	chr12	445.642	472.611	347.683	640.192	598.721	687.221	418.368	641.026	-1.53221	0.00304207	0.161626
1770744_at	Saccharomyces cerevisiae	YKL035W	YKL035W.S1	chrXI:369533-371033 (+) // 100.0 //	UDP-glucose pyrophosphorylase (UGPase), catalyses the reversible formation of UDP-Glc from glucose 1-phosphate and UTP, involved in a wide variety of metabolic pathways, expression modulated by Pho85p through Pho4p	UGP1	chr11	4242.8	4173.67	2839.66	6026.06	5944.34	6190.76	3691.01	6052.85	-1.6399	0.00306747	0.161626
1778746_at	Saccharomyces cerevisiae	YIL036W	YIL036W.S1	chrIX:285664-287428 (+) // 100.0 //	Basic leucine zipper (bZIP) transcription factor of the ATF/CREB family, proposed to be a regulator of oleate responsive genes; involved in utilization of non-optimal carbon sources and chromosome stability	CST6	chr9	250.466	304.07	291.112	464.045	370.451	422.653	280.929	417.277	-1.48536	0.00308677	0.161626
1777763_at	Saccharomyces cerevisiae	YMR173W	YMR173W.S1	chrXIII:608687-609980 (+) // 100.0 //	DNA damage-responsive protein, expression is increased in response to heat-shock stress or treatments that produce DNA lesions; contains multiple repeats of the amino acid sequence NNNDSYGS	DDR48	chr13	2856.04	2249.99	3165.46	4522.17	3842.95	4641.26	2729.84	4320.55	-1.58276	0.00309364	0.161626
1773607_at	Saccharomyces cerevisiae	YJL141C	YJL141C.S1	chrX:147963-150387 (-) // 100.0 //	Serine-threonine protein kinase that is part of a glucose-sensing system involved in growth control in response to glucose availability; translocates from the cytoplasm to the nucleus and phosphorylates Pop2p in response to a glucose signal	YAK1	chr10	705.22	826.912	642.405	1099.17	996.475	1062.98	720.882	1051.99	-1.45935	0.00310824	0.161626
1774564_at	Saccharomyces cerevisiae	YLL026W	YLL026W.S1	chrXII:88621-91348 (+) // 100.0 //	Heat shock protein that cooperates with Ydj1p (Hsp40) and Ssa1p (Hsp70) to refold and reactivate previously denatured, aggregated proteins; responsive to stresses including: heat, ethanol, and sodium arsenite; involved in [PSI+] propagation	HSP104	chr12	1747.77	2523.48	2340.01	4142.54	3050.44	4486.89	2177.26	3841.62	-1.76452	0.00319042	0.161626
1773255_at	Saccharomyces cerevisiae	YGR008C	YGR008C.S1	chrVII:508113-508368 (-) // 100.0 //	Protein involved in regulation of the mitochondrial F1F0-ATP synthase; Stf1p and Stf2p may act as stabilizing factors that enhance inhibitory action of the Inh1p protein	STF2	chr7	4712.58	3862.72	3376.94	5555.5	6541.47	6226.48	3946.61	6093.69	-1.54406	0.00327847	0.161626
1778025_at	Saccharomyces cerevisiae	YER180C-A	YER180C-A.S1	chrV:550859-551117 (-) // 100.0 //	Protein interacting with Arl3p, which is a GTPase of the Ras superfamily involved in vesicle-tethering at the Golgi; putative ortholog of human SCOCO	SLO1	chr5	14.1782	14.5646	15.392	27.205	18.4348	26.718	14.7029	23.7519	-1.61545	0.00339201	0.161626
1774156_at	Saccharomyces cerevisiae	YMR029C	YMR029C.S1	chrXIII:328658-330230 (-) // 100.0 //	Protein involved in recovery from cell cycle arrest in response to pheromone, in a Far1p-independent pathway; interacts with Far3p, Far7p, Far9p, Far10p, and Far11p	FAR8	chr13	253.725	270.182	252.052	338.302	373.033	345.136	258.525	351.843	-1.36096	0.00345035	0.161626
1771072_at	Saccharomyces cerevisiae	YMR159C	YMR159C.S1	chrXIII:574474-574927 (-) // 100.0 //	Conserved protein that interacts with Atg12p-Atg5p conjugates to form Atg12p-Atg5p-Atg16p multimers, which localize to the pre-autophagosomal structure and are required for autophagy	ATG16	chr13	6.41887	4.77987	5.94588	12.1829	7.83248	9.67211	5.6715	9.73621	-1.71669	0.00349544	0.161626
1771498_at	Saccharomyces cerevisiae	YGL156W	YGL156W.S1	chrVII:210420-213672 (+) // 100.0 //	Vacuolar alpha mannosidase, involved in free oligosaccharide (fOS) degradation; delivered to the vacuole in a novel pathway separate from the secretory pathway	AMS1	chr7	17.9958	17.1506	65.2538	95.3347	99.0874	114.142	27.2073	102.543	-3.76895	0.00357727	0.161626
1773594_at	Saccharomyces cerevisiae	YBR298C	YBR298C.S1	chrII:802624-804469 (-) // 100.0 //	Maltose permease, high-affinity maltose transporter (alpha-glucoside transporter); encoded in the MAL3 complex locus; member of the 12 transmembrane domain superfamily of sugar transporters; functional in genomic reference strain S288C	MAL31	chr2	430.849	506.479	198.53	748.169	1086.45	922.107	351.212	908.372	-2.58639	0.00358338	0.161626
1775449_at	Saccharomyces cerevisiae	YNR032C-A	YNR032C-A.S1	chrXIV:687244-687466 (-) // 100.0 //	Ubiquitin-like protein modifier, may function in modification of Sph1p and Hbt1p, functionally complemented by the human or S. pombe ortholog; mechanism of Hub1p adduct formation not yet clear	HUB1	chr14	690.142	595.154	456.183	304.515	405.993	300.183	572.229	333.557	1.71553	0.00359872	0.161626
1770343_s_at	Saccharomyces cerevisiae	YFL059W	YFL059W.S1	chrVI:11362-12259 (+) // 100.0 // /// chrXIV:13266-14163 (+) // 99.33 //	Member of a stationary phase-induced gene family; transcription of SNZ2 is induced prior to diauxic shift, and also in the absence of thiamin in a Thi2p-dependent manner; forms a coregulated gene pair with SNO2; interacts with Thi11p /// Member of a stationary phase-induced gene family; transcription of SNZ2 is induced prior to diauxic shift, and also in the absence of thiamin in a Thi2p-dependen…	SNZ2 /// SNZ3	chr14 /// chr6	178.849	142.922	156.246	71.2279	121.448	74.8489	158.659	86.5121	1.83396	0.00359875	0.161626
1769786_at	Saccharomyces cerevisiae	YOR161C-C	YOR161C-C.S1	chrXV:639121-639268 (-) // 100.0 //	---	---	chr15	6.42952	6.05825	5.82783	8.04487	8.20077	8.4928	6.10021	8.24409	-1.35144	0.00361933	0.161626
1779866_at	Saccharomyces cerevisiae	YLR121C	YLR121C.S1	chrXII:388744-390271 (-) // 100.0 //	Aspartic protease, attached to the plasma membrane via a glycosylphosphatidylinositol (GPI) anchor	YPS3	chr12	200.788	172.836	220.516	138.78	140.453	109.282	197.063	128.667	1.53157	0.00364369	0.161626
1773727_at	Saccharomyces cerevisiae	YFR055W	YFR055W.S1	chrVI:264190-265213 (+) // 100.0 //	Putative cystathionine beta-lyase; involved in copper ion homeostasis and sulfur metabolism; null mutant displays increased levels of spontaneous Rad52p foci; expression induced by nitrogen limitation in a GLN3, GAT1-dependent manner	IRC7	chr6	623.995	521.311	585.161	397.604	384.393	252.85	575.244	338.089	1.70146	0.00379483	0.161626
1774895_at	Saccharomyces cerevisiae	YJL023C	YJL023C.S1	chrX:397349-398393 (-) // 100.0 //	Protein required for respiratory growth; the authentic, non-tagged protein is detected in highly purified mitochondria in high-throughput studies	PET130	chr10	96.7708	113.662	105.044	139.567	147.57	144.728	104.933	143.917	-1.37151	0.00388088	0.161626
1775973_at	Saccharomyces cerevisiae	YCR032W	YCR032W.S1	chrIII:179515-186019 (+) // 100.0 //	PProtein homologous to human Chediak-Higashi syndrome and murine Beige proteins, which are implicated in disease syndromes due to defective lysosomal trafficking; mutant phenotype and genetic interactions suggest a role in protein sorting	BPH1	chr3	96.6555	71.5029	122.354	162.189	153.515	171.29	94.5634	162.17	-1.71493	0.0038841	0.161626
1776350_at	Saccharomyces cerevisiae	YLR431C	YLR431C.S1	chrXII:1000338-1001700 (-) // 100.0 //	Peripheral membrane protein required for the cytoplasm-to-vacuole targeting (Cvt) pathway and efficient macroautophagy; cycles between the phagophore assembly site (PAS) and non-PAS locations; forms a complex with Atg9p and Atg27p	ATG23	chr12	42.4352	37.4278	39.2767	59.4968	49.7457	63.8489	39.6599	57.3853	-1.44694	0.00392552	0.161626
1770508_at	Saccharomyces cerevisiae	YNL116W	YNL116W.S1	chrXIV:408342-409911 (+) // 100.0 //	Protein involved in ubiquitination; plays a role in regulating spindle position and orientation; functionally redundant with Dma1p; orthologous to human RNF8 protein, also has sequence similarity to human Chfr	DMA2	chr14	408.474	417.85	339.557	237.123	285.576	276.819	386.989	265.642	1.45681	0.00402207	0.161626
1770483_at	Saccharomyces cerevisiae	YMR280C	YMR280C.S1	chrXIII:827026-831328 (-) // 100.0 //	Zinc cluster transcriptional activator necessary for derepression of a variety of genes under non-fermentative growth conditions, active after diauxic shift, binds carbon source responsive elements	CAT8	chr13	41.1098	28.3485	19.2836	48.0432	73.504	65.849	28.2199	61.4938	-2.1791	0.00404392	0.161626
1771378_at	Saccharomyces cerevisiae	YOR047C	YOR047C.S1	chrXV:416347-417682 (-) // 100.0 //	Protein involved in control of glucose-regulated gene expression; interacts with protein kinase Snf1p, glucose sensors Snf3p and Rgt2p, and TATA-binding protein Spt15p; acts as a regulator of the transcription factor Rgt1p	STD1	chr15	535.354	546.141	611.119	810.36	722.934	796.875	563.238	775.751	-1.37731	0.00407782	0.161626
1780174_at	Saccharomyces cerevisiae	YOR014W	YOR014W.S1	chrXV:357673-359947 (+) // 100.0 //	B-type regulatory subunit of protein phosphatase 2A (PP2A); homolog of the mammalian B' subunit of PP2A	RTS1	chr15	218.019	261.312	306.835	448.841	352.5	423.68	259.529	406.221	-1.56523	0.00414842	0.161626
1775778_at	Saccharomyces cerevisiae	YDL147W	YDL147W.S1	chrIV:190924-192262 (+) // 100.0 //	Essential, non-ATPase regulatory subunit of the 26S proteasome lid, similar to mammalian p55 subunit and to another S. cerevisiae regulatory subunit, Rpn7p	RPN5	chr4	912.183	976.895	1198.16	1745.59	1333.22	1727.9	1022.06	1590.21	-1.55589	0.00418842	0.161626
1777847_at	Saccharomyces cerevisiae	YKR045C	YKR045C.S1	chrXI:523059-523611 (-) // 100.0 //	---	---	chr11	141.885	145.918	123.714	74.695	108.796	81.1214	136.821	87.0324	1.57208	0.0041892	0.161626
1777133_at	Saccharomyces cerevisiae	YNL173C	YNL173C.S1	chrXIV:308958-310059 (-) // 100.0 //	Plasma membrane protein involved in G-protein mediated pheromone signaling pathway; overproduction suppresses bem1 mutations	MDG1	chr14	281.773	320.444	197.004	394.03	504.28	450.515	261.042	447.341	-1.71367	0.00423953	0.161626
1772051_at	Saccharomyces cerevisiae	YEL011W	YEL011W.S1	chrV:133119-135234 (+) // 100.0 //	Glycogen branching enzyme, involved in glycogen accumulation; green fluorescent protein (GFP)-fusion protein localizes to the cytoplasm in a punctate pattern	GLC3	chr5	1953.3	1862.34	748.029	3549.5	3302.4	3903.63	1396.11	3576.67	-2.56196	0.00427195	0.161626
1770677_at	Saccharomyces cerevisiae	YCR063W	YCR063W.S1	chrIII:228313-228787 (+) // 100.0 //	Component of the SF3b subcomplex of the U2 snRNP; diploid mutants display a random budding pattern instead of the wild-type bipolar pattern	BUD31	chr3	171.276	209.35	193.931	104.012	150.102	116.86	190.87	122.192	1.56204	0.00429166	0.161626
1776620_at	Saccharomyces cerevisiae	YPL038W-A	YPL038W-A.S1	chrXVI:480178-480370 (+) // 100.0 //	---	---	chr16	25.9636	33.6487	31.3493	41.1218	52.6368	43.5412	30.143	45.5081	-1.50973	0.00431315	0.161626
1775727_at	Saccharomyces cerevisiae	YAL046C	YAL046C.S1	chrI:57029-57386 (-) // 100.0 //	Protein involved in mitochondrial function or organization; null mutant displays elevated frequency of mitochondrial genome loss	AIM1	chr1	784.25	576.13	613.836	308.674	495.297	304.619	652.141	359.782	1.8126	0.00432919	0.161626
1773415_at	Saccharomyces cerevisiae	YFR017C	YFR017C.S1	chrVI:182261-182849 (-) // 100.0 //	---	---	chr6	1549.08	991.185	639.659	1893.32	2373.83	2487.02	994.019	2235.84	-2.2493	0.00435318	0.161626
1772622_at	Saccharomyces cerevisiae	YEL065W	YEL065W.S1	chrV:27656-29543 (+) // 100.0 //	Ferrioxamine B transporter, member of the ARN family of transporters that specifically recognize siderophore-iron chelates; transcription is induced during iron deprivation and diauxic shift; potentially phosphorylated by Cdc28p	SIT1	chr5	189.706	115.589	95.4829	70.2692	68.973	60.3106	127.931	66.3659	1.92765	0.00436325	0.161626
1774512_at	Saccharomyces cerevisiae	YNR033W	YNR033W.S1	chrXIV:687636-690000 (+) // 100.0 //	Para-aminobenzoate (PABA) synthase, has similarity to Escherichia coli PABA synthase components PabA and PabB	ABZ1	chr14	289.896	316.015	260.948	205.028	220.938	193.328	288.073	206.123	1.39758	0.00444153	0.161626
1778622_at	Saccharomyces cerevisiae	YDL210W	YDL210W.S1	chrIV:84270-85986 (+) // 100.0 //	Permease that serves as a gamma-aminobutyrate (GABA) transport protein involved in the utilization of GABA as a nitrogen source; catalyzes the transport of putrescine and delta-aminolevulinic acid (ALA); localized to the vacuolar membrane	UGA4	chr4	324.992	220.733	166.016	108.219	142.016	96.5838	228.365	114.073	2.00192	0.00445735	0.161626
1777760_at	Saccharomyces cerevisiae	YDR332W	YDR332W.S1	chrIV:1130996-1133066 (+) // 100.0 //	Putative RNA helicase of the DEAH/D-box family; null mutant displays increased levels of spontaneous Rad52p foci; green fluorescent protein (GFP)-fusion protein localizes to the mitochondrion	IRC3	chr4	65.5598	86.4204	76.1773	121.479	100.752	112.661	75.572	111.304	-1.47282	0.0044589	0.161626
1772689_at	Saccharomyces cerevisiae	YNL015W	YNL015W.S1	chrXIV:605384-605612 (+) // 100.0 //	Cytosolic inhibitor of vacuolar proteinase B, required for efficient vacuole inheritance; with thioredoxin forms protein complex LMA1, which assists in priming SNARE molecules and promotes vacuole fusion	PBI2	chr14	1424.95	1179.53	1352.86	1657.74	2091.32	2042.9	1314.96	1920.41	-1.46045	0.00453553	0.161626
1774057_at	Saccharomyces cerevisiae	YLR345W	YLR345W.S1	chrXII:820510-822040 (+) // 100.0 //	---	---	chr12	639.128	595.621	429.561	857.356	857.593	834.2	546.842	849.647	-1.55373	0.00454931	0.161626
1779498_at	Saccharomyces cerevisiae	YLR178C	YLR178C.S1	chrXII:513163-513823 (-) // 100.0 //	Protein that interacts with and inhibits carboxypeptidase Y and Ira2p; phosphatidylethanolamine-binding protein (PEBP) family member; targets to vacuolar membranes during stationary phase; acetylated by NatB N-terminal acetyltransferase	TFS1	chr12	2134.08	1178.23	914.735	2413.82	3568	3161.08	1319.98	3008.23	-2.27896	0.00456084	0.161626
1778789_at	Saccharomyces cerevisiae	YNL234W	YNL234W.S1	chrXIV:210233-211514 (+) // 100.0 //	---	---	chr14	511.018	623.014	464.051	795.176	812.599	717.264	528.647	773.877	-1.46388	0.00463201	0.161626
1772670_at	Saccharomyces cerevisiae	YIL017C	YIL017C.S1	chrIX:318197-320963 (-) // 100.0 //	Protein involved in proteasome-dependent catabolite degradation of fructose-1,6-bisphosphatase (FBPase); localized to the nucleus and the cytoplasm	VID28	chr9	195.849	173.022	146.558	246.549	256.85	234.945	170.613	245.951	-1.44158	0.0047646	0.161626
1774501_at	Saccharomyces cerevisiae	YMR084W	YMR084W.S1	chrXIII:436626-437415 (+) // 100.0 //	---	---	chr13	9.8334	11.3866	9.05033	13.1397	14.6634	14.9601	10.0443	14.2315	-1.41687	0.00476766	0.161626
1776876_at	Saccharomyces cerevisiae	YPR008W	YPR008W.S1	chrXVI:573014-575099 (+) // 100.0 //	Transcriptional activator involved in the transcription of TPO2, YRO2, and other genes putatively encoding membrane stress proteins; involved in adaptation to weak acid stress	HAA1	chr16	227.14	217.91	290.969	405.186	320.631	395.096	243.3	371.639	-1.5275	0.00479488	0.161626
1776161_at	Saccharomyces cerevisiae	YDR358W	YDR358W.S1	chrIV:1190052-1191726 (+) // 100.0 //	Golgi-localized protein with homology to gamma-adaptin, interacts with and regulates Arf1p and Arf2p in a GTP-dependent manner in order to facilitate traffic through the late Golgi	GGA1	chr4	380.634	285.59	218.981	511.996	467.684	481.086	287.664	486.572	-1.69146	0.00482165	0.161626
1770871_at	Saccharomyces cerevisiae	YBR135W	YBR135W.S1	chrII:504847-505300 (+) // 100.0 //	Cyclin-dependent protein kinase regulatory subunit and adaptor; modulates proteolysis of M-phase targets through interactions with the proteasome; role in transcriptional regulation, recruiting proteasomal subunits to target gene promoters	CKS1	chr2	1105.82	986.811	933.334	582.268	813.924	568.608	1006.13	645.91	1.55769	0.00482803	0.161626
1777293_at	Saccharomyces cerevisiae	YBL071W-A	YBL071W-A.S1	chrII:89975-90224 (+) // 100.0 //	Zn-ribbon protein that co-purifies with Dph1 and Dph2 in a complex required for synthesis of diphthamide on translation factor eEF2 and with Elongator subunits Iki3p, Elp2p, and Elp3p involved in modification of wobble nucleosides in tRNAs	KTI11	chr2	661.882	599.751	653.068	378.28	506.536	447.7	637.632	441.032	1.44577	0.00484963	0.161626
1775824_at	Saccharomyces cerevisiae	YGR275W	YGR275W.S1	chrVII:1043282-1043756 (+) // 100.0 //	Component of both the SWI/SNF and RSC chromatin remodeling complexes, suggested role in chromosome maintenance; possible weak regulator of Ty1 transposition	RTT102	chr7	1108.2	963.907	992.071	640.862	828.45	630.87	1019.54	694.476	1.46806	0.00485715	0.161626
1779227_at	Saccharomyces cerevisiae	YJL194W	YJL194W.S1	chrX:69336-70878 (+) // 100.0 //	Essential ATP-binding protein required for DNA replication, component of the pre-replicative complex (pre-RC) which requires ORC to associate with chromatin and is in turn required for Mcm2-7p DNA association; homologous to S. pombe Cdc18p	CDC6	chr10	136.773	111.624	110.075	88.4199	85.443	73.205	118.891	82.0835	1.44841	0.00486216	0.161626
1778089_at	Saccharomyces cerevisiae	YPL252C	YPL252C.S1	chrXVI:73362-73881 (-) // 100.0 //	Ferredoxin of the mitochondrial matrix required for formation of cellular iron-sulfur proteins; involved in heme A biosynthesis; homologous to human adrenodoxin	YAH1	chr16	1095.06	1021.82	1217.83	791.014	849.1	796.124	1108.66	811.659	1.36592	0.00486603	0.161626
1772054_at	Saccharomyces cerevisiae	YJR078W	YJR078W.S1	chrX:578852-580214 (+) // 100.0 //	Putative tryptophan 2,3-dioxygenase or indoleamine 2,3-dioxygenase, required for the de novo biosynthesis of NAD from tryptophan via kynurenine; expresssion is upregulated upon telomere uncapping; regulated by Hst1p and Aft2p	BNA2	chr10	244.026	240.17	212.643	123.678	187.562	116.283	231.847	139.203	1.66553	0.00493889	0.161626
1769778_at	Saccharomyces cerevisiae	YJR067C	YJR067C.S1	chrX:567011-567437 (-) // 100.0 //	Protein of unknown function, essential for growth under standard (aerobic) conditions but not under anaerobic conditions	YAE1	chr10	307.344	275.016	259.642	189.676	222.121	191.025	279.976	200.399	1.39709	0.00495284	0.161626
1778433_at	Saccharomyces cerevisiae	YOR129C	YOR129C.S1	chrXV:566877-569559 (-) // 100.0 //	Arf3p polarization-specific docking factor, required for the polarized distribution of the ADP-ribosylation factor, Arf3p; participates in polarity development and maintenance of a normal haploid budding pattern; interacts with Cnm7p	AFI1	chr15	161.516	131.388	149.075	92.1831	115.326	77.6826	146.799	93.8211	1.56468	0.00495927	0.161626
1777029_at	Saccharomyces cerevisiae	YFR040W	YFR040W.S1	chrVI:234228-237237 (+) // 100.0 //	Protein that forms a complex with the Sit4p protein phosphatase and is required for its function; member of a family of similar proteins including Sap4p, Sap185p, and Sap190p	SAP155	chr6	304.532	344.35	350.099	462.016	434.689	448.716	332.359	448.334	-1.34895	0.00499386	0.161626
1771523_at	Saccharomyces cerevisiae	YDL160C-A	YDL160C-A.S1	chrIV:169366-169609 (-) // 100.0 //	---	---	chr4	296.936	203.897	188.057	116.267	159.824	113.053	224.969	128.074	1.75655	0.00502097	0.161719
1778155_at	Saccharomyces cerevisiae	YJL118W	YJL118W.S1	chrX:191637-192297 (+) // 100.0 //	---	---	chr10	272.517	253.848	222.016	115.909	195.184	140.903	248.57	147.173	1.68897	0.00508849	0.163105
1769711_at	Saccharomyces cerevisiae	YOL019W-A	YOL019W-A.S1	chrXV:288420-288573 (+) // 100.0 //	---	---	chr15	11.3935	11.3795	10.2789	8.84002	7.73397	7.73397	11.0046	8.08636	1.36089	0.00522271	0.165028
1775478_at	Saccharomyces cerevisiae	YNR071C	YNR071C.S1	chrXIV:770439-771468 (-) // 100.0 //	---	---	chr14	17.683	17.009	11.3888	21.6777	26.5187	27.0589	15.0743	24.9627	-1.65598	0.00539704	0.168935
1775207_at	Saccharomyces cerevisiae	YDL197C	YDL197C.S1	chrIV:104917-106495 (-) // 100.0 //	Anti-silencing protein that causes derepression of silent loci when overexpressed	ASF2	chr4	52.1093	53.3021	54.6966	82.9845	64.3523	79.3391	53.359	75.1072	-1.40759	0.00546698	0.169532
1779850_at	Saccharomyces cerevisiae	YPR160W	YPR160W.S1	chrXVI:861301-864010 (+) // 100.0 //	Non-essential glycogen phosphorylase required for the mobilization of glycogen, activity is regulated by cyclic AMP-mediated phosphorylation, expression is regulated by stress-response elements and by the HOG MAP kinase pathway	GPH1	chr16	1912.31	1692.22	464.099	3560.59	4207.94	4509.34	1145.21	4072.79	-3.55652	0.00557924	0.169597
1775610_s_at	Saccharomyces cerevisiae	YCR096C	YCR096C.S1	chrIII:293175-293535 (-) // 100.0 // /// chrIII:199541-199901 (-) // 100.0 // /// chrIII:12385-12745 (-) // 100.0 //	Silenced copy of ALPHA2 at HML; homeobox-domain protein that associates with Mcm1p in haploid cells to repress a-specific gene expression and interacts with a1p in diploid cells to repress haploid-specific gene expression /// Silenced copy of a2 at HMR; similarity to Alpha2p; required along with a1p for inhibiting expression of the HO endonuclease in a/alpha HO/HO diploid cells with an active mat…	HMLALPHA2 /// HMRA2 /// MATALPHA2	chr3	294.326	335.621	392.65	458.898	499.472	488.827	338.502	482.09	-1.42419	0.00560709	0.169597
1778888_at	Saccharomyces cerevisiae	YIL144W	YIL144W.S1	chrIX:78073-80149 (+) // 100.0 //	Component of the evolutionarily conserved kinetochore-associated Ndc80 complex (Ndc80p-Nuf2p-Spc24p-Spc25p); conserved coiled-coil protein involved in chromosome segregation, spindle checkpoint activity, kinetochore assembly and clustering	TID3	chr9	19.8852	29.371	49.8728	67.869	59.4502	79.8489	30.7682	68.5536	-2.22807	0.00561644	0.169597
1778174_at	Saccharomyces cerevisiae	YBR204C	YBR204C.S1	chrII:632248-633376 (-) // 100.0 //	---	---	chr2	145.274	219.183	151.544	285.109	268.258	246.407	168.984	266.118	-1.57481	0.00568842	0.169597
1771791_s_at	Saccharomyces cerevisiae	YBL101W-A	YBL101W-A.S1	chrII:29931-31248 (+) // 100.0 // /// chrIII:85101-86418 (+) // 98.63 // /// chrIV:872109-873426 (+) // 98.71 // /// chrIV:981458-982775 (+) // 98.71 // /// chrVI:138198-139515 (+) // 98.79 // /// chrVII:811742-813059 (+) // 98.79 // /// chrXII:941480-942797 (+) // 98.63 // /// chrXV:970574-971891 (+) // 98.48 // /// chrIV:518037-519354 (-) // 98.03 // /// chrVII:573096-574413 (-) // 98.48 // ///…	---	---	chr12 /// chr15 /// chr2 /// chr3 /// chr4 /// chr6 /// chr7	244.298	175.431	225.861	384.516	275.661	399.563	213.12	348.571	-1.63557	0.00573238	0.169597
1779235_at	Saccharomyces cerevisiae	YER060W	YER060W.S1	chrV:274564-276151 (+) // 100.0 //	Putative purine-cytosine permease, very similar to Fcy2p but cannot substitute for its function	FCY21	chr5	164.326	124.905	132.582	94.1611	101.634	68.4387	139.612	86.8437	1.60763	0.00574728	0.169597
1777017_at	Saccharomyces cerevisiae	YGR237C	YGR237C.S1	chrVII:963302-965660 (-) // 100.0 //	---	---	chr7	221.948	224.676	291.013	372.591	319.451	404.364	243.916	363.749	-1.49129	0.0057671	0.169597
1775810_at	Saccharomyces cerevisiae	YNL194C	YNL194C.S1	chrXIV:272710-273616 (-) // 100.0 //	---	---	chr14	360.181	197.288	50.9369	508.583	1187.24	1069.63	153.539	864.397	-5.6298	0.00587204	0.169597
1779484_at	Saccharomyces cerevisiae	YCR107W	YCR107W.S1	chrIII:313886-314978 (+) // 100.0 //	Putative aryl-alcohol dehydrogenase with similarity to P. chrysosporium aryl-alcohol dehydrogenase; mutational analysis has not yet revealed a physiological role	AAD3	chr3	13.025	18.3826	11.6475	26.0218	19.5223	25.9406	14.0758	23.6202	-1.67807	0.00593771	0.169597
1775015_at	Saccharomyces cerevisiae	YEL032W	YEL032W.S1	chrV:86936-89852 (+) // 100.0 //	Protein involved in DNA replication; component of the Mcm2-7 hexameric complex that binds chromatin as a part of the pre-replicative complex	MCM3	chr5	308.779	358.396	321.472	223.991	267.312	219.569	328.89	236.016	1.39351	0.00593873	0.169597
1776434_at	Saccharomyces cerevisiae	YBL043W	YBL043W.S1	chrII:136690-137464 (+) // 100.0 //	Non-essential protein of unknown function; induced by treatment with 8-methoxypsoralen and UVA irradiation	ECM13	chr2	77.9113	112.679	85.2182	119.035	228.226	200.382	90.7805	175.913	-1.93779	0.00600694	0.169597
1778304_at	Saccharomyces cerevisiae	YDL091C	YDL091C.S1	chrIV:293391-294759 (-) // 100.0 //	UBX (ubiquitin regulatory X) domain-containing protein that interacts with Cdc48p, green fluorescent protein (GFP)-fusion protein localizes to the cytoplasm in a punctate pattern	UBX3	chr4	183.598	192.593	139.133	255.667	236.681	254.978	170.078	248.951	-1.46375	0.00603644	0.169597
1776820_at	Saccharomyces cerevisiae	YHR080C	YHR080C.S1	chrVIII:262802-266840 (-) // 100.0 //	---	---	chr8	212.326	237.483	214.486	325.003	268.558	338.293	221.147	309.083	-1.39764	0.00612428	0.169597
1778293_at	Saccharomyces cerevisiae	YKR075C	YKR075C.S1	chrXI:579468-580392 (-) // 100.0 //	---	---	chr11	1695.15	2062.24	1132.03	2550.92	2655.93	3433.59	1581.74	2854.65	-1.80479	0.00614603	0.169597
1773649_at	Saccharomyces cerevisiae	YBR021W	YBR021W.S1	chrII:281442-283344 (+) // 100.0 //	Uracil permease, localized to the plasma membrane; expression is tightly regulated by uracil levels and environmental cues	FUR4	chr2	565.17	501.157	510.738	281.515	419.35	219.143	524.948	295.757	1.77493	0.00614744	0.169597
1777922_at	Saccharomyces cerevisiae	YNL300W	YNL300W.S1	chrXIV:65743-66052 (+) // 100.0 //	Glycosylphosphatidylinositol-dependent cell wall protein, expression is periodic and decreases in respone to ergosterol perturbation or upon entry into stationary phase; depletion increases resistance to lactic acid	TOS6	chr14	2800.75	2655.56	2722.09	1886.37	2234.13	1991.72	2725.49	2032.3	1.34109	0.00617805	0.169597
1773234_at	Saccharomyces cerevisiae	YER079W	YER079W.S1	chrV:318915-319548 (+) // 100.0 //	---	---	chr5	572.011	586.591	569.495	762.017	713.006	868.023	575.982	778.39	-1.35141	0.00624256	0.169597
1769325_at	Saccharomyces cerevisiae	YDL216C	YDL216C.S1	chrIV:68997-70365 (-) // 100.0 //	Catalytic subunit of the COP9 signalosome (CSN) complex that acts as an isopeptidase in cleaving the ubiquitin-like protein Nedd8 from SCF ubiquitin ligases; metalloendopeptidase involved in the adaptation to pheromone signaling	RRI1	chr4	59.8069	48.5642	43.4523	66.7229	74.4526	83.8419	50.1602	74.68	-1.48883	0.00628398	0.169597
1778658_at	Saccharomyces cerevisiae	YKL064W	YKL064W.S1	chrXI:317407-320317 (+) // 100.0 //	Vacuolar membrane protein required for magnesium homeostasis; putative magnesium transporter; has similarity to Alr1p and Alr2p, which mediate influx of Mg2+ and other divalent cations	MNR2	chr11	479.7	539.515	542.895	667.443	684.198	724.238	519.871	691.555	-1.33024	0.006388	0.169597
1780206_at	Saccharomyces cerevisiae	YBR024W	YBR024W.S1	chrII:289444-290350 (+) // 100.0 //	Protein anchored to the mitochondrial inner membrane, similar to Sco1p and may have a redundant function with Sco1p in delivery of copper to cytochrome c oxidase; interacts with Cox2p	SCO2	chr2	516.133	458.399	441.362	597.8	647.053	652.155	470.908	631.851	-1.34178	0.00648303	0.169597
1778556_at	Saccharomyces cerevisiae	YML003W	YML003W.S1	chrXIII:263482-264355 (+) // 100.0 //	---	---	chr13	9.62983	11.6666	14.379	23.5274	15.2318	23.9983	11.7336	20.488	-1.74611	0.00649425	0.169597
1776022_at	Saccharomyces cerevisiae	YOR136W	YOR136W.S1	chrXV:580250-581360 (+) // 100.0 //	Subunit of mitochondrial NAD(+)-dependent isocitrate dehydrogenase, which catalyzes the oxidation of isocitrate to alpha-ketoglutarate in the TCA cycle; phosphorylated	IDH2	chr15	1703.63	1990.89	1451.47	2276.81	2499.63	2569.91	1701.16	2445.48	-1.43756	0.00659427	0.170368
1771211_at	Saccharomyces cerevisiae	YLR037C	YLR037C.S1	chrXII:94745-95119 (+) // 93.87 // /// chrXII:222685-223060 (-) // 100.0 //	Cell wall mannoprotein with similarity to Tir1p, Tir2p, Tir3p, and Tir4p; member of the seripauperin multigene family encoded mainly in subtelomeric regions; expressed under anaerobic conditions, completely repressed during aerobic growth	PAU23	chr12	5371.84	5180.59	4840.36	3417.2	4281.5	3397.13	5126.29	3676.71	1.39421	0.0067868	0.170368
1770749_at	Saccharomyces cerevisiae	YER124C	YER124C.S1	chrV:407337-409059 (-) // 100.0 //	Daughter cell-specific protein, may regulate cross-talk between the mating and filamentation pathways; deletion affects cell separation after division and sensitivity to alpha-factor and drugs affecting the cell wall	DSE1	chr5	183.959	270.403	233.408	402.54	306.835	349.515	226.438	350.801	-1.54921	0.00682794	0.170368
1773513_at	Saccharomyces cerevisiae	YNL098C	YNL098C.S1	chrXIV:439603-440572 (-) // 100.0 //	GTP-binding protein that regulates the nitrogen starvation response, sporulation, and filamentous growth; farnesylation and palmitoylation required for activity and localization to plasma membrane; homolog of mammalian Ras proto-oncogenes	RAS2	chr14	682.639	941.45	1470.92	1757.85	1796.16	2106.02	981.422	1880.5	-1.91605	0.00683135	0.170368
1777319_at	Saccharomyces cerevisiae	YHR153C	YHR153C.S1	chrVIII:402088-402685 (-) // 100.0 //	Meiosis-specific protein involved in synaptonemal complex assembly; implicated in regulation of crossover formation; required for sporulation	SPO16	chr8	73.5157	62.8931	68.0531	27.259	55.628	28.9564	68.0159	35.2791	1.92795	0.0068718	0.170368
1771557_at	Saccharomyces cerevisiae	YIR031C	YIR031C.S1	chrIX:413011-414676 (-) // 100.0 //	Malate synthase, role in allantoin degradation unknown; expression sensitive to nitrogen catabolite repression and induced by allophanate, an intermediate in allantoin degradation	DAL7	chr9	2103.24	2489.78	1853.58	1330.73	1690.69	1238.78	2133.19	1407.29	1.51583	0.00693441	0.170368
1776428_at	Saccharomyces cerevisiae	YNL311C	YNL311C.S1	chrXIV:49395-51687 (-) // 100.0 //	---	---	chr14	387.706	375.422	349.144	278.37	295.567	272.566	370.405	282	1.31349	0.00696179	0.170368
1769544_at	Saccharomyces cerevisiae	YLR149C	YLR149C.S1	chrXII:437631-439824 (-) // 100.0 //	---	---	chr12	84.8804	76.5601	26.5767	126.164	187.068	165.102	55.689	157.361	-2.82569	0.00702291	0.170368
1769637_at	Saccharomyces cerevisiae	YBL018C	YBL018C.S1	chrII:186000-186477 (-) // 100.0 //	Subunit of both RNase MRP, which cleaves pre-rRNA, and nuclear RNase P, which cleaves tRNA precursors to generate mature 5' ends	POP8	chr2	997.581	720.053	810.692	431.624	657.989	486.697	835.074	517.043	1.61509	0.00705355	0.170368
1771914_at	Saccharomyces cerevisiae	YKL072W	YKL072W.S1	chrXI:299225-301526 (+) // 100.0 //	Protein that binds Sin3p in a two-hybrid assay	STB6	chr11	54.5622	59.6347	59.4465	83.0559	77.3189	71.2585	57.8326	77.0605	-1.33247	0.00705913	0.170368
1778847_at	Saccharomyces cerevisiae	YJR153W	YJR153W.S1	chrX:722805-723891 (+) // 100.0 //	Endo-polygalacturonase, pectolytic enzyme that hydrolyzes the alpha-1,4-glycosidic bonds in the rhamnogalacturonan chains in pectins	PGU1	chr10	44.9391	46.1603	51.8805	25.7411	39.8092	24.5663	47.5664	29.3077	1.62299	0.0070952	0.170368
1773882_at	Saccharomyces cerevisiae	YLR054C	YLR054C.S1	chrXII:248717-250979 (-) // 100.0 //	Protein of unknown function proposed to be involved in the assembly of the spore wall	OSW2	chr12	53.3997	41.8011	62.6777	32.4379	35.4757	36.2081	51.9136	34.6682	1.49744	0.00719199	0.170368
1778954_at	Saccharomyces cerevisiae	YJL121C	YJL121C.S1	chrX:190372-191089 (-) // 100.0 //	D-ribulose-5-phosphate 3-epimerase, catalyzes a reaction in the non-oxidative part of the pentose-phosphate pathway; mutants are sensitive to oxidative stress	RPE1	chr10	2415.82	2550.03	2363.49	1796.04	2011.7	1694.8	2441.92	1829.46	1.33472	0.00719397	0.170368
1771260_at	Saccharomyces cerevisiae	YPR005C	YPR005C.S1	chrXVI:565783-566668 (-) // 100.0 //	Cytoplasmic protein involved in halotolerance; decreases intracellular Na+ (via Ena1p) and increases intracellular K+ by decreasing efflux; expression repressed by Ssn6p-Tup1p and Sko1p and induced by NaCl, KCl, and sorbitol through Gcn4p	HAL1	chr16	234.295	277.805	203.091	346.152	391.604	309.462	236.445	347.462	-1.46953	0.00722338	0.170368
1778862_s_at	Saccharomyces cerevisiae	YCL066W	YCL066W.S1	chrIII:200437-200965 (+) // 100.0 // /// chrIII:13281-13809 (+) // 100.0 //	Silenced copy of ALPHA1 at HML, encoding a transcriptional coactivator involved in the regulation of mating-type alpha-specific gene expression /// Transcriptional co-activator involved in regulation of mating-type-specific gene expression; targets the transcription factor Mcm1p to the promoters of alpha-specific genes; one of two genes encoded by the MATalpha mating type cassette	HMLALPHA1 /// MATALPHA1	chr3	48.7693	54.9905	37.8673	31.4969	33.6996	29.8413	46.655	31.6401	1.47456	0.00731211	0.170368
1772647_at	Saccharomyces cerevisiae	YDR018C	YDR018C.S1	chrIV:482667-483858 (-) // 100.0 //	---	---	chr4	24.4381	25.5227	29.7002	37.0813	38.7367	63.5817	26.4596	45.0336	-1.70197	0.00735852	0.170368
1779327_at	Saccharomyces cerevisiae	YJR154W	YJR154W.S1	chrX:725774-726815 (+) // 100.0 //	---	---	chr10	10.0814	12.1751	10.6478	19.6952	13.5396	16.2805	10.9332	16.3133	-1.49209	0.00739847	0.170368
1777902_at	Saccharomyces cerevisiae	YGL241W	YGL241W.S1	chrVII:45444-48459 (+) // 100.0 //	Karyopherin, responsible for nuclear import of Spt15p, histones H2A and H2B, and Nap1p; amino terminus shows similarity to those of other importins, particularly Cse1p; localization is primarily nuclear	KAP114	chr7	127.208	98.9618	188.516	223.799	223.659	245.206	133.386	230.671	-1.72935	0.00739953	0.170368
1779129_at	Saccharomyces cerevisiae	YJL153C	YJL153C.S1	chrX:134328-135930 (-) // 100.0 //	Inositol 1-phosphate synthase, involved in synthesis of inositol phosphates and inositol-containing phospholipids; transcription is coregulated with other phospholipid biosynthetic genes by Ino2p and Ino4p, which bind the UASINO DNA element	INO1	chr10	1556.19	1687.65	1848.32	1328.88	1081.04	771.568	1693.27	1034.92	1.63615	0.00751021	0.170368
1773159_s_at	Saccharomyces cerevisiae	YDR261W-B	YDR261W-B.S1	chrII:29931-35245 (+) // 98.29 // /// chrIII:85101-90415 (+) // 98.61 // /// chrIV:981458-986772 (+) // 100.0 // /// chrIV:872109-877423 (+) // 98.72 // /// chrVI:138198-143512 (+) // 98.68 // /// chrVII:811742-817056 (+) // 98.68 // /// chrXII:941480-946794 (+) // 98.63 // /// chrXV:970574-975888 (+) // 98.59 // /// chrIV:514040-519354 (-) // 98.42 // /// chrVII:569098-574413 (-) // 98.44 // ///…	---	---	chr10 /// chr12 /// chr13 /// chr14 /// chr15 /// chr2 /// chr4 /// chr5 /// chr7	105.586	120.972	139.182	303.022	149.682	299.936	121.141	238.721	-1.97061	0.00753925	0.170368
1770170_at	Saccharomyces cerevisiae	YGR258C	YGR258C.S1	chrVII:1007676-1010772 (-) // 100.0 //	Single-stranded DNA endonuclease, cleaves single-stranded DNA during nucleotide excision repair to excise damaged DNA; subunit of Nucleotide Excision Repair Factor 3 (NEF3); homolog of human XPG protein	RAD2	chr7	47.0369	65.2552	85.1846	110.734	95.4624	135.499	63.9446	112.725	-1.76284	0.0075725	0.170368
1780052_at	Saccharomyces cerevisiae	YJR142W	YJR142W.S1	chrX:697131-698160 (+) // 100.0 //	---	---	chr10	378.97	352.977	339.453	466.855	453.4	471.924	356.76	463.993	-1.30058	0.00772002	0.170368
1773758_at	Saccharomyces cerevisiae	YDL194W	YDL194W.S1	chrIV:111580-114235 (+) // 100.0 //	Plasma membrane low glucose sensor that regulates glucose transport; contains 12 predicted transmembrane segments and a long C-terminal tail required for induction of hexose transporters; also senses fructose and mannose; similar to Rgt2p	SNF3	chr4	132.439	146.849	87.6237	175.35	248.577	196.878	119.446	204.733	-1.71403	0.00773911	0.170368
1773904_at	Saccharomyces cerevisiae	YLR099W-A	YLR099W-A.S1	chrXII:341325-341589 (+) // 100.0 //	---	---	chr12	807.367	514.647	641.018	290.024	497.916	283.195	643.404	344.529	1.86749	0.00774091	0.170368
1773612_at	Saccharomyces cerevisiae	YPL240C	YPL240C.S1	chrXIII:632353-634461 (+) // 91.46 // /// chrXVI:96495-98625 (-) // 100.0 //	Hsp90 chaperone required for pheromone signaling and negative regulation of Hsf1p; docks with Tom70p for mitochondrial preprotein delivery; promotes telomerase DNA binding and nucleotide addition; interacts with Cns1p, Cpr6p, Cpr7p, Sti1p	HSP82	chr16	567.128	756.224	656.641	1083.44	812.419	1203.15	655.472	1019.3	-1.55507	0.0077571	0.170368
1778076_at	Saccharomyces cerevisiae	YBR284W	YBR284W.S1	chrII:771234-773628 (+) // 100.0 //	---	---	chr2	20.5617	22.5679	22.833	30.3505	29.0753	27.2552	21.9637	28.8654	-1.31424	0.00776624	0.170368
1776764_at	Saccharomyces cerevisiae	YAL037W	YAL037W.S1	chrI:74020-74824 (+) // 100.0 //	---	---	chr1	130.626	110.354	124.174	90.612	96.3138	76.4286	121.418	87.3727	1.38966	0.00776945	0.170368
1773810_at	Saccharomyces cerevisiae	YGL007C-A	YGL007C-A.S1	chrVII:482945-483032 (-) // 100.0 //	---	---	chr7	279.321	217.028	245.282	114.205	200.809	100.047	245.902	131.894	1.86439	0.00785728	0.170368
1773831_at	Saccharomyces cerevisiae	YMR114C	YMR114C.S1	chrXIII:496341-497448 (-) // 100.0 //	---	---	chr13	85.9866	100.731	101.942	119.393	152.265	132.613	95.936	134.087	-1.39767	0.0078753	0.170368
1778561_at	Saccharomyces cerevisiae	YOR219C	YOR219C.S1	chrXV:752214-755010 (-) // 100.0 //	Dipeptidyl aminopeptidase, Golgi integral membrane protein that cleaves on the carboxyl side of repeating -X-Ala- sequences, required for maturation of alpha factor, transcription is induced by a-factor	STE13	chr15	196.302	233.366	224.584	320.136	268.802	302.183	217.494	296.264	-1.36217	0.00788137	0.170368
1776033_at	Saccharomyces cerevisiae	YHR100C	YHR100C.S1	chrVIII:314118-314676 (-) // 100.0 //	Protein of unknown function required for respiratory growth; detected in highly purified mitochondria in high-throughput studies; null mutation confers sensitivity to tunicamycin and DTT and decreased levels of phosphatidylethanol	GEP4	chr8	453.654	484.852	519.349	279.4	411.88	269.907	485.212	314.344	1.54357	0.00789291	0.170368
1775927_at	Saccharomyces cerevisiae	YDL107W	YDL107W.S1	chrIV:268920-269976 (+) // 100.0 //	Peripherally bound inner membrane protein of the mitochondrial matrix involved in membrane insertion of C-terminus of Cox2p, interacts genetically and physically with Cox18p	MSS2	chr4	81.8001	108.123	109.859	129.698	151.835	148.849	99.0455	143.115	-1.44493	0.00791429	0.170368
1769312_at	Saccharomyces cerevisiae	YER059W	YER059W.S1	chrV:272621-273884 (+) // 100.0 //	Pho85p cyclin of the Pho80p subfamily; forms the major Glc8p kinase together with Pcl7p and Pho85p; involved in the control of glycogen storage by Pho85p; stabilized by Elongin C binding	PCL6	chr5	341.133	381.918	293.849	486.282	428.526	500.13	337.034	470.598	-1.39629	0.00805724	0.170368
1776309_at	Saccharomyces cerevisiae	YFR026C	YFR026C.S1	chrVI:205735-206245 (-) // 100.0 //	Putative protein of unknown function involved in and induced by the endoplasmic reticulum unfolded protein response	ULI1	chr6	18.5414	18.9954	34.3141	37.5661	39.9338	47.41	22.9485	41.4319	-1.80543	0.00806167	0.170368
1774756_at	Saccharomyces cerevisiae	YML100W	YML100W.S1	chrXIII:70623-73920 (+) // 100.0 //	Large subunit of trehalose 6-phosphate synthase (Tps1p)/phosphatase (Tps2p) complex, which converts uridine-5'-diphosphoglucose and glucose 6-phosphate to trehalose, homologous to Tps3p and may share function	TSL1	chr13	1605.27	1473.57	627.717	2290.11	2669.77	2732.3	1140.86	2556.4	-2.24074	0.00808589	0.170368
1777753_at	Saccharomyces cerevisiae	YER067W	YER067W.S1	chrV:292063-292549 (+) // 100.0 //	---	---	chr5	6616.26	4900.12	3998.1	7323.92	8222.15	8465.62	5060.98	7988.45	-1.5785	0.00811998	0.170368
1771206_at	Saccharomyces cerevisiae	YKL165C	YKL165C.S1	chrXI:137936-140696 (-) // 100.0 //	Protein involved in glycosylphosphatidylinositol (GPI) anchor synthesis; multimembrane-spanning protein that localizes to the endoplasmic reticulum; highly conserved among eukaryotes	MCD4	chr11	395.187	474.492	461.738	315.197	358.324	282.375	442.395	317.123	1.39502	0.00812954	0.170368
1778687_at	Saccharomyces cerevisiae	YDR251W	YDR251W.S1	chrIV:960610-963103 (+) // 100.0 //	Essential protein of unknown function; exhibits variable expression during colony morphogenesis; overexpression permits survival without protein phosphatase 2A, inhibits growth, and induces a filamentous phenotype	PAM1	chr4	241.803	283.04	354.045	478.853	374.095	485.514	289.372	443.061	-1.53111	0.00833793	0.170429
1779476_at	Saccharomyces cerevisiae	YMR311C	YMR311C.S1	chrXIII:896912-897602 (-) // 100.0 //	Regulatory subunit of protein phosphatase 1 (Glc7p), involved in glycogen metabolism and chromosome segregation; proposed to regulate Glc7p activity via conformational alteration; ortholog of the mammalian protein phosphatase inhibitor 2	GLC8	chr13	926.316	888.92	931.525	1122.5	1177.98	1323.83	915.388	1205.15	-1.31659	0.00841775	0.170429
1771714_at	Saccharomyces cerevisiae	YGL190C	YGL190C.S1	chrVII:145814-147395 (-) // 100.0 //	Non-essential regulatory subunit B of protein phosphatase 2A (PP2A), which has multiple roles in mitosis and protein biosynthesis; involved in regulation of mitotic exit; found in the nucleus of most cells, also at bud neck and bud tip	CDC55	chr7	329.515	343.649	404.577	486.812	537.291	450.577	357.82	490.283	-1.37019	0.00861081	0.170429
1775512_at	Saccharomyces cerevisiae	YCR051W	YCR051W.S1	chrIII:214066-214735 (+) // 100.0 //	---	---	chr3	1365.01	1028.13	1212.69	787.502	913.765	865.68	1193.93	854.046	1.39797	0.00863378	0.170429
1774012_at	Saccharomyces cerevisiae	YIR027C	YIR027C.S1	chrIX:406256-407639 (-) // 100.0 //	Allantoinase, converts allantoin to allantoate in the first step of allantoin degradation; expression sensitive to nitrogen catabolite repression	DAL1	chr9	215.003	260.974	144.775	114.358	130.969	119.683	201.023	121.475	1.65484	0.00866306	0.170429
1775708_at	Saccharomyces cerevisiae	YDR494W	YDR494W.S1	chrIV:1436922-1438008 (+) // 100.0 //	Mitochondrial ribosomal protein of the small subunit; genetic interactions suggest a possible role in promoting translation initiation	RSM28	chr4	394.213	400.906	402.956	536.164	476.575	595.86	399.342	533.979	-1.33715	0.00873231	0.170429
1778729_at	Saccharomyces cerevisiae	YAR029W	YAR029W.S1	chrI:186314-186539 (+) // 100.0 //	---	---	chr1	34.5636	45.1158	44.0234	61.1046	60.2342	52.3087	40.946	57.7428	-1.41022	0.00874347	0.170429
1776531_at	Saccharomyces cerevisiae	YDR074W	YDR074W.S1	chrIV:593890-596581 (+) // 100.0 //	Phosphatase subunit of the trehalose-6-phosphate synthase/phosphatase complex, which synthesizes the storage carbohydrate trehalose; expression is induced by stress conditions and repressed by the Ras-cAMP pathway	TPS2	chr4	1759.2	1281.48	978.847	2094.22	1996.84	2369.23	1301.9	2147.88	-1.64972	0.00880097	0.170429
1769599_at	Saccharomyces cerevisiae	YDR479C	YDR479C.S1	chrIV:1415202-1416867 (-) // 100.0 //	Peroxisomal integral membrane peroxin, involved in the regulation of peroxisomal size, number and distribution; genetic interactions suggest that Pex28p and Pex29p act at steps upstream of those mediated by Pex30p, Pex31p, and Pex32p	PEX29	chr4	222.515	255.996	202.307	318.061	328.967	283.55	225.875	309.574	-1.37056	0.00882648	0.170429
1775180_s_at	Saccharomyces cerevisiae	YAR010C	YAR010C.S1	chrIV:1206989-1208312 (+) // 99.02 // /// chrIV:1096061-1097384 (+) // 98.26 // /// chrVII:536060-537383 (+) // 99.55 // /// chrX:478336-479659 (+) // 99.85 // /// chrX:472752-474075 (+) // 98.87 // /// chrXII:593439-594762 (+) // 98.87 // /// chrXII:651118-652441 (+) // 98.79 // /// chrXIII:196627-197950 (+) // 98.87 // /// chrXIV:519456-520779 (+) // 99.09 // /// chrXV:117999-119322 (+) // 98.4…	---	---	chr1 /// chr10 /// chr12 /// chr13 /// chr14 /// chr15 /// chr16 /// chr2 /// chr4 /// chr5 /// chr7 /// chr8	282.806	292.528	392.465	614.662	398.672	559.045	319.022	515.504	-1.6159	0.00886491	0.170429
1770640_at	Saccharomyces cerevisiae	YCR014C	YCR014C.S1	chrIII:139182-140931 (-) // 100.0 //	DNA polymerase IV, undergoes pair-wise interactions with Dnl4p-Lif1p and Rad27p to mediate repair of DNA double-strand breaks by non-homologous end joining (NHEJ); homologous to mammalian DNA polymerase beta	POL4	chr3	19.0688	18.2628	26.9044	45.497	26.7076	52.3272	21.0817	39.9131	-1.89327	0.0088701	0.170429
1778795_at	Saccharomyces cerevisiae	YGL219C	YGL219C.S1	chrVII:82876-84256 (-) // 100.0 //	Mitochondrial component of the ERMES complex that links the ER to mitochondria and may promote inter-organellar calcium and phospholipid exchange as well as coordinating mitochondrial DNA replication and growth	MDM34	chr7	321.374	415.493	448.682	641.031	492.35	667.253	391.297	594.948	-1.52046	0.00894947	0.17045
1778907_at	Saccharomyces cerevisiae	YMR105C	YMR105C.S1	chrXIII:475895-477605 (-) // 100.0 //	Phosphoglucomutase, catalyzes the conversion from glucose-1-phosphate to glucose-6-phosphate, which is a key step in hexose metabolism; functions as the acceptor for a Glc-phosphotransferase	PGM2	chr13	2448.36	2235.68	723.826	3905.52	4638.04	4460.84	1582.29	4323.25	-2.73221	0.00899716	0.17045
1780022_at	Saccharomyces cerevisiae	YLR053C	YLR053C.S1	chrXII:248100-248427 (-) // 100.0 //	---	---	chr12	1158.23	787.802	462.045	372.359	409.449	223.591	749.835	324.245	2.31257	0.00907562	0.17045
1774129_at	Saccharomyces cerevisiae	YNL195C	YNL195C.S1	chrXIV:271523-272309 (-) // 100.0 //	---	---	chr14	323.235	150.665	68.2501	318.295	959.827	709.505	149.238	600.704	-4.02514	0.00908308	0.17045
1779789_at	Saccharomyces cerevisiae	YOR153W	YOR153W.S1	chrXV:619840-624376 (+) // 100.0 //	Plasma membrane ATP-binding cassette (ABC) transporter, multidrug transporter actively regulated by Pdr1p; also involved in steroid transport, cation resistance, and cellular detoxification during exponential growth	PDR5	chr15	687.211	781.049	894.849	522.106	634.009	509.797	783.142	552.607	1.41718	0.00912317	0.17045
1773667_at	Saccharomyces cerevisiae	YHR043C	YHR043C.S1	chrVIII:192797-193538 (-) // 100.0 //	2-deoxyglucose-6-phosphate phosphatase, member of a family of low molecular weight phosphatases, similar to Dog1p, induced by oxidative and osmotic stress, confers 2-deoxyglucose resistance when overexpressed	DOG2	chr8	76.0882	102.516	82.9281	119.58	152.718	114.551	86.4839	127.894	-1.47881	0.00921953	0.17045
1779549_at	Saccharomyces cerevisiae	YOR236W	YOR236W.S1	chrXV:780906-781542 (+) // 100.0 //	Dihydrofolate reductase, part of the dTTP biosynthetic pathway, involved in folate metabolism, possibly required for mitochondrial function	DFR1	chr15	607.647	618.8	710.795	394.707	546.236	415.519	644.144	447.455	1.43957	0.00932723	0.17045
1778141_at	Saccharomyces cerevisiae	YCL025C	YCL025C.S1	chrIII:76130-77919 (-) // 100.0 //	Low-affinity amino acid permease with broad substrate range, involved in uptake of asparagine, glutamine, and other amino acids; expression is regulated by the SPS plasma membrane amino acid sensor system (Ssy1p-Ptr3p-Ssy5p)	AGP1	chr3	466.476	393.907	417.757	274.475	318.363	163.99	424.991	242.892	1.74972	0.00943208	0.17045
1778218_at	Saccharomyces cerevisiae	YLR327C	YLR327C.S1	chrXII:783126-783387 (-) // 100.0 //	Protein of unknown function that associates with ribosomes	TMA10	chr12	1192.85	776.348	334.307	1277.67	2671.62	2496.52	676.492	2042.61	-3.01937	0.00945632	0.17045
1770317_at	Saccharomyces cerevisiae	YLL028W	YLL028W.S1	chrXII:84802-86563 (+) // 100.0 //	Polyamine transporter that recognizes spermine, putrescine, and spermidine; catalyzes uptake of polyamines at alkaline pH and excretion at acidic pH; phosphorylation enhances activity and sorting to the plasma membrane	TPO1	chr12	1796.16	1808.9	1863.5	1448.56	1474.69	1220.37	1822.62	1376.32	1.32428	0.00953023	0.17045
1772087_at	Saccharomyces cerevisiae	YBR255W	YBR255W.S1	chrII:724450-726535 (+) // 100.0 //	Protein of unknown function, required for normal growth rate at 15 degrees C; green fluorescent protein (GFP)-fusion protein localizes to the cytoplasm in a punctate pattern; mtc4 is synthetically sick with cdc13-1	MTC4	chr2	71.0607	80.0417	72.6484	128.043	86.5505	119.487	74.483	109.812	-1.47431	0.00960131	0.17045
1771272_at	Saccharomyces cerevisiae	YPR182W	YPR182W.S1	chrXVI:900189-900450 (+) // 100.0 //	Core Sm protein Sm F; part of heteroheptameric complex (with Smb1p, Smd1p, Smd2p, Smd3p, Sme1p, and Smx2p) that is part of the spliceosomal U1, U2, U4, and U5 snRNPs; homolog of human Sm F	SMX3	chr16	1711.8	1157.9	1244.8	706.605	1072.6	732.741	1351.27	821.969	1.64397	0.00965472	0.17045
1779095_at	Saccharomyces cerevisiae	YIR028W	YIR028W.S1	chrIX:408464-410372 (+) // 100.0 //	Allantoin permease; expression sensitive to nitrogen catabolite repression and induced by allophanate, an intermediate in allantoin degradation	DAL4	chr9	216.017	209.768	174.101	141.216	151.829	152.183	199.071	148.32	1.34217	0.00966075	0.17045
1779289_at	Saccharomyces cerevisiae	YBL074C	YBL074C.S1	chrII:86719-87787 (-) // 100.0 //	Component of the U5 snRNP, required for splicing of U3 precursors; originally described as a splicing factor specifically required for splicing pre-mRNA of the MATa1 cistron	AAR2	chr2	6.85407	10.7723	9.52567	14.1461	13.3142	12.8099	8.89306	13.4122	-1.50816	0.00968031	0.17045
1778992_at	Saccharomyces cerevisiae	YGR186W	YGR186W.S1	chrVII:867778-869986 (+) // 100.0 //	TFIIF (Transcription Factor II) largest subunit; involved in both transcription initiation and elongation of RNA polymerase II; homologous to human RAP74	TFG1	chr7	360.087	422.987	458.65	567.486	522.729	587.71	411.849	558.638	-1.35642	0.00974306	0.17045
1775853_at	Saccharomyces cerevisiae	YHR142W	YHR142W.S1	chrVIII:383540-384491 (+) // 100.0 //	Protein of unknown function, involved in chitin biosynthesis by regulating Chs3p export from the ER	CHS7	chr8	757.11	806.645	497.33	416.794	440.543	442.272	672.192	433.044	1.55225	0.00983023	0.17045
1773886_at	Saccharomyces cerevisiae	YDL127W	YDL127W.S1	chrIV:234926-235853 (+) // 100.0 //	Cyclin, interacts with cyclin-dependent kinase Pho85p; member of the Pcl1,2-like subfamily, involved in the regulation of polarized growth and morphogenesis and progression through the cell cycle; localizes to sites of polarized cell growth	PCL2	chr4	97.6427	98.6659	103.349	73.4423	84.3257	64.3091	99.8555	73.5743	1.3572	0.00985137	0.17045
1771249_at	Saccharomyces cerevisiae	YDL008W	YDL008W.S1	chrIV:433494-433992 (+) // 100.0 //	Catalytic core subunit of the Anaphase-Promoting Complex/Cyclosome (APC/C), which is a ubiquitin-protein ligase required for degradation of anaphase inhibitors, including mitotic cyclins, during the metaphase/anaphase transition	APC11	chr4	856.566	594.322	518.788	329.172	488.366	323.643	641.591	373.318	1.71862	0.00987454	0.17045
1778752_at	Saccharomyces cerevisiae	YMR042W	YMR042W.S1	chrXIII:352601-353135 (+) // 100.0 //	Transcription factor involved in regulation of arginine-responsive genes; acts with Arg81p and Arg82p	ARG80	chr13	299.884	221.598	223.723	148.982	193.697	112.521	245.892	148.08	1.66053	0.00994076	0.17045
1772880_at	Saccharomyces cerevisiae	YMR095C	YMR095C.S1	chrXIII:457283-457958 (-) // 100.0 //	Protein of unconfirmed function, involved in pyridoxine metabolism; expression is induced during stationary phase; forms a putative glutamine amidotransferase complex with Snz1p, with Sno1p serving as the glutaminase	SNO1	chr13	75.0089	79.7897	83.8489	47.7732	68.4339	41.795	79.4668	51.5064	1.54286	0.00999865	0.17045
1775842_at	Saccharomyces cerevisiae	YHL021C	YHL021C.S1	chrVIII:64458-65856 (-) // 100.0 //	Putative protein of unknown function; the authentic, non-tagged protein is detected in highly purified mitochondria in high-throughput studies; null mutant displays reduced frequency of mitochondrial genome loss	AIM17	chr8	1337.11	1128.51	417.795	1868.93	2198.04	2491.5	857.457	2171.08	-2.53208	0.0100395	0.17045
1770166_at	Saccharomyces cerevisiae	YHR097C	YHR097C.S1	chrVIII:297387-298612 (-) // 100.0 //	---	---	chr8	297.017	305.092	181.636	347.264	532.516	483.516	254.373	447.164	-1.75791	0.0100731	0.17045
1775989_at	Saccharomyces cerevisiae	YDR139C	YDR139C.S1	chrIV:733615-733922 (-) // 100.0 //	Ubiquitin-like protein with similarity to mammalian NEDD8; conjugation (neddylation) substrates include the cullins Cdc53p, Rtt101p, and Cul3p; activated by Ula1p and Uba3p (E1 enzyme pair); conjugation mediated by Ubc12p (E2 enzyme)	RUB1	chr4	1445.55	1122.89	1032.98	838.182	893.442	779.373	1187.98	835.699	1.42157	0.0100762	0.17045
1773056_at	Saccharomyces cerevisiae	YOL019W	YOL019W.S1	chrXV:288898-290554 (+) // 100.0 //	---	---	chr15	424.35	516.667	458.488	361.191	362.45	292.473	464.966	337.048	1.37953	0.0100927	0.17045
1772284_at	Saccharomyces cerevisiae	YLR225C	YLR225C.S1	chrXII:587696-588920 (-) // 100.0 //	---	---	chr12	545.785	608.638	579.398	787.415	791.025	691.828	577.369	755.318	-1.30821	0.0100995	0.17045
1770236_at	Saccharomyces cerevisiae	YMR088C	YMR088C.S1	chrXIII:443412-445101 (-) // 100.0 //	Permease of basic amino acids in the vacuolar membrane	VBA1	chr13	1879.46	1961.04	1606.38	1369.85	1378.9	979.682	1809.03	1227.75	1.47349	0.0101543	0.17045
1777222_at	Saccharomyces cerevisiae	YBR148W	YBR148W.S1	chrII:537869-539699 (+) // 100.0 //	Protein required for normal prospore membrane formation; interacts with Gip1p, which is the meiosis-specific regulatory subunit of the Glc7p protein phosphatase; expressed specifically in spores and localizes to the prospore membrane	YSW1	chr2	28.2575	36.4359	34.2155	49.5169	41.3627	45.3544	32.7815	45.289	-1.38154	0.0101559	0.17045
1777641_at	Saccharomyces cerevisiae	YLR104W	YLR104W.S1	chrXII:346585-346981 (+) // 100.0 //	---	---	chr12	703.794	573.433	581.953	321.011	524.504	291.211	616.98	366.01	1.6857	0.0101573	0.17045
1778406_at	Saccharomyces cerevisiae	YBR059C	YBR059C.S1	chrII:356858-360185 (-) // 100.0 //	Ser-Thr protein kinase, member (with Ark1p and Prk1p) of the Ark kinase family; involved in endocytosis and actin cytoskeleton organization	AKL1	chr2	290.461	291.176	292.366	403.261	342.942	396.438	291.334	379.893	-1.30398	0.0101674	0.17045
1780008_at	Saccharomyces cerevisiae	YOL087C	YOL087C.S1	chrXV:155286-158637 (-) // 100.0 //	---	---	chr15	507.865	552.848	465.285	712.848	654.414	639.38	507.407	668.146	-1.31678	0.0101717	0.17045
1772201_at	Saccharomyces cerevisiae	YOR098C	YOR098C.S1	chrXV:507948-511179 (-) // 100.0 //	Nuclear pore complex (NPC) subunit, involved in protein import/export and in export of RNAs, possible karyopherin release factor that accelerates release of karyopherin-cargo complexes after transport across NPC; potential Cdc28p substrate	NUP1	chr15	301.186	303.066	229.629	195.516	164.528	213.92	275.718	190.206	1.44958	0.0101949	0.17045
1780036_at	Saccharomyces cerevisiae	YEL012W	YEL012W.S1	chrV:131897-132551 (+) // 99.54 //	Ubiquitin-conjugating enzyme that negatively regulates gluconeogenesis by mediating the glucose-induced ubiquitination of fructose-1,6-bisphosphatase (FBPase); cytoplasmic enzyme that catalyzes the ubiquitination of histones in vitro	UBC8	chr5	1021.53	803.141	517.825	1187	1275.64	1492.59	751.756	1312.32	-1.74567	0.0102146	0.17045
1777198_at	Saccharomyces cerevisiae	YJR030C	YJR030C.S1	chrX:483951-486189 (-) // 100.0 //	---	---	chr10	128.423	166.725	138.37	97.596	111.21	106.581	143.625	104.975	1.36819	0.0102262	0.17045
1779494_at	Saccharomyces cerevisiae	YFL011W	YFL011W.S1	chrVI:112338-113979 (+) // 100.0 //	Putative hexose transporter, expressed at low levels and expression is repressed by glucose	HXT10	chr6	9.69002	8.85867	6.933	4.6917	6.65865	5.49138	8.41148	5.55648	1.51381	0.0102579	0.170552
1770118_at	Saccharomyces cerevisiae	YOR178C	YOR178C.S1	chrXV:667860-670242 (-) // 100.0 //	Regulatory subunit for Glc7p type-1 protein phosphatase (PP1), tethers Glc7p to Gsy2p glycogen synthase, binds Hsf1p heat shock transcription factor, required for induction of some HSF-regulated genes under heat shock	GAC1	chr15	155.961	115.03	53.7491	196.394	236.748	234.976	98.7946	221.894	-2.24601	0.0103274	0.171178
1772783_at	Saccharomyces cerevisiae	YLR285W	YLR285W.S1	chrXII:707361-708147 (+) // 100.0 //	Putative nicotinamide N-methyltransferase, has a role in rDNA silencing and in lifespan determination	NNT1	chr12	843.468	899.962	876.141	653.566	712.013	684.649	872.88	682.99	1.27803	0.0103615	0.171178
1777642_at	Saccharomyces cerevisiae	YOL116W	YOL116W.S1	chrXV:99808-100957 (+) // 100.0 //	Transcriptional activator involved in regulation of invertase and glucoamylase expression, invasive growth and pseudohyphal differentiation, iron uptake, chromium accumulation, and response to osmotic stress; localizes to the nucleus	MSN1	chr15	101.403	115.801	101.228	127.941	147.507	145.344	105.931	139.982	-1.32145	0.0103869	0.171178
1777444_at	Saccharomyces cerevisiae	YMR174C	YMR174C.S1	chrXIII:610157-610364 (-) // 100.0 //	Cytoplasmic proteinase A (Pep4p) inhibitor, dependent on Pbs2p and Hog1p protein kinases for osmotic induction; intrinsically unstructured, N-terminal half becomes ordered in the active site of proteinase A upon contact	PAI3	chr13	88.6999	80.8755	56.5686	97.5351	155.834	125.888	74.0352	124.147	-1.67686	0.010482	0.171711
1773124_at	Saccharomyces cerevisiae	YDR179W-A	YDR179W-A.S1	chrIV:820015-820822 (+) // 100.0 //	---	---	chr4	320.562	275.544	256.451	155.74	241.094	139.333	282.945	173.598	1.62988	0.0105769	0.171711
1776790_at	Saccharomyces cerevisiae	YOR132W	YOR132W.S1	chrXV:573175-574831 (+) // 100.0 //	Subunit of the membrane-associated retromer complex essential for endosome-to-Golgi retrograde protein transport; peripheral membrane protein that assembles onto the membrane with Vps5p to promote vesicle formation	VPS17	chr15	330.219	413.433	403.325	566.472	460.501	582.147	380.441	533.517	-1.40236	0.010581	0.171711
1774086_at	Saccharomyces cerevisiae	YPR094W	YPR094W.S1	chrXVI:720634-720958 (+) // 100.0 //	Component of the SF3b subcomplex of the U2 snRNP, zinc cluster protein involved in pre-mRNA splicing and cycloheximide resistance	RDS3	chr16	692.999	639.097	667.184	342.517	584.184	361.011	666.061	416.47	1.59931	0.0107656	0.171711
1776624_at	Saccharomyces cerevisiae	YOR374W	YOR374W.S1	chrXV:1039837-1041397 (+) // 100.0 //	Mitochondrial aldehyde dehydrogenase, required for growth on ethanol and conversion of acetaldehyde to acetate; phosphorylated; activity is K+ dependent; utilizes NADP+ or NAD+ equally as coenzymes; expression is glucose repressed	ALD4	chr15	1370.99	995.384	421.305	1685.2	2351.88	2162.22	831.522	2046.44	-2.46107	0.0108481	0.171711
1776088_at	Saccharomyces cerevisiae	YNR009W	YNR009W.S1	chrXIV:642691-643441 (+) // 100.0 //	Transcriptional co-repressor of MBF (MCB binding factor)-regulated gene expression; Nrm1p associates stably with promoters via MBF to repress transcription upon exit from G1 phase	NRM1	chr14	506.757	429.097	410.529	275.982	378.731	240.685	446.922	293.013	1.52527	0.0109088	0.171711
1776558_at	Saccharomyces cerevisiae	YMR011W	YMR011W.S1	chrXIII:288077-289703 (+) // 100.0 //	High-affinity glucose transporter of the major facilitator superfamily, expression is induced by low levels of glucose and repressed by high levels of glucose	HXT2	chr13	400.92	211.015	159.877	500.196	471.165	454.306	238.261	474.847	-1.99298	0.0109174	0.171711
1777121_at	Saccharomyces cerevisiae	YDR156W	YDR156W.S1	chrIV:769522-769936 (+) // 100.0 //	RNA polymerase I subunit A14	RPA14	chr4	1567.66	1756.51	1810.53	1038.44	1460.25	1158.39	1708.36	1206.57	1.41587	0.0109772	0.171711
1772793_at	Saccharomyces cerevisiae	YCR065W	YCR065W.S1	chrIII:229305-231000 (+) // 100.0 //	Forkhead transcription factor that drives S-phase specific expression of genes involved in chromosome segregation, spindle dynamics, and budding; suppressor of calmodulin mutants with specific SPB assembly defects; telomere maintenance role	HCM1	chr3	300.56	260.356	225.07	164.761	206.778	116.997	260.179	158.554	1.64094	0.01111	0.171995
1775402_at	Saccharomyces cerevisiae	YHR136C	YHR136C.S1	chrVIII:374656-375103 (-) // 100.0 //	Protein with similarity to cyclin-dependent kinase inhibitors; downregulates low-affinity phosphate transport during phosphate limitation; overproduction suppresses a plc1 null mutation; GFP-fusion protein localizes to the cytoplasm	SPL2	chr8	62.8369	46.2695	46.9571	25.2433	40.5747	33.2901	51.4918	32.4269	1.58793	0.0112051	0.171995
1778726_at	Saccharomyces cerevisiae	YGR181W	YGR181W.S1	chrVII:858291-858609 (+) // 100.0 //	Mitochondrial intermembrane space protein, forms a complex with Tim8p that delivers a subset of hydrophobic proteins to the TIM22 complex for insertion into the inner membrane	TIM13	chr7	1732.69	1566.9	1489.38	1050.6	1372.32	1027.7	1593.08	1140.06	1.39742	0.0112236	0.171995
1775271_at	Saccharomyces cerevisiae	YPL230W	YPL230W.S1	chrXVI:115311-116487 (+) // 100.0 //	Putative transcription factor containing a C2H2 zinc finger; mutation affects transcriptional regulation of genes involved in growth on non-fermentable carbon sources, response to salt stress and cell wall biosynthesis	USV1	chr16	237.119	157.828	44.4802	325.441	431.947	498.462	118.515	412.266	-3.47861	0.0112278	0.171995
1771013_at	Saccharomyces cerevisiae	YLR271W	YLR271W.S1	chrXII:682738-683563 (+) // 100.0 //	---	---	chr12	153.905	117.391	140.057	173.208	185.096	224.472	136.27	193.067	-1.41681	0.0112734	0.171995
1771222_at	Saccharomyces cerevisiae	YGL096W	YGL096W.S1	chrVII:325333-326164 (+) // 100.0 //	Homeodomain-containing protein and putative transcription factor found associated with chromatin; target of SBF transcription factor; induced during meiosis and under cell-damaging conditions; similar to Cup9p transcription factor	TOS8	chr7	684.748	1071.27	1051.69	1540.41	1253.55	1500.47	917.154	1425.55	-1.55437	0.0113238	0.172369
1778177_at	Saccharomyces cerevisiae	YGL035C	YGL035C.S1	chrVII:431552-433067 (-) // 100.0 //	Transcription factor involved in glucose repression; sequence specific DNA binding protein containing two Cys2His2 zinc finger motifs; regulated by the SNF1 kinase and the GLC7 phosphatase	MIG1	chr7	232.096	364.307	213.751	459.458	369.515	450.946	262.43	424.62	-1.61803	0.0113724	0.172628
1775697_at	Saccharomyces cerevisiae	YNR064C	YNR064C.S1	chrXIV:749135-750008 (-) // 100.0 //	---	---	chr14	45.7614	34.6612	38.442	22.6411	32.7581	25.226	39.3595	26.5474	1.48261	0.0114569	0.17321
1771193_at	Saccharomyces cerevisiae	YOL020W	YOL020W.S1	chrXV:286172-287951 (+) // 100.0 //	High affinity tryptophan and tyrosine permease, overexpression confers FK506 and FTY720 resistance	TAT2	chr15	118.001	98.0952	118.612	71.5153	94.5293	71.0577	111.144	78.3173	1.41915	0.011524	0.173486
1773970_s_at	Saccharomyces cerevisiae	YJL219W	YJL219W.S1	chrIX:19514-21220 (+) // 95.54 // /// chrX:19496-21200 (+) // 100.0 // /// chrXV:25271-26975 (+) // 97.18 //	Putative hexose transporter that is nearly identical to Hxt9p, has similarity to major facilitator superfamily (MFS) transporters and is involved in pleiotropic drug resistance /// Putative hexose transporter that is nearly identical to Hxt11p, has similarity to major facilitator superfamily (MFS) transporters, expression of HXT9 is regulated by transcription factors Pdr1p and Pdr3p	HXT11 /// HXT9	chr10 /// chr15	12.7899	16.4449	13.2985	8.54281	11.7817	9.0798	14.0896	9.7042	1.4519	0.0116004	0.174041
1770717_at	Saccharomyces cerevisiae	YMR044W	YMR044W.S1	chrXIII:355382-356810 (+) // 100.0 //	Member of a complex (Isw1b) with Isw1p and Ioc2p that exhibits nucleosome-stimulated ATPase activity and acts within coding regions to coordinate transcription elongation with termination and processing, contains a PWWP motif	IOC4	chr13	187.089	195.95	279.598	305.012	306.912	355.849	217.224	321.76	-1.48123	0.0116424	0.174041
1777964_at	Saccharomyces cerevisiae	YPL181W	YPL181W.S1	chrXVI:203419-204940 (+) // 100.0 //	Protein that relieves transcriptional repression by binding to the Cyc8p-Tup1p corepressor and recruiting the SAGA complex to the repressed promoter; contains a PHD finger domain	CTI6	chr16	172.112	231.349	278.733	331.515	315.418	366.571	223.06	337.169	-1.51157	0.0116721	0.174095
1779367_at	Saccharomyces cerevisiae	YOR194C	YOR194C.S1	chrXV:711683-712544 (-) // 100.0 //	TFIIA large subunit; involved in transcriptional activation, acts as antirepressor or as coactivator; homologous to largest and second largest subunits of human and Drosophila TFIIA	TOA1	chr15	330.237	397.067	530.636	637.371	553.305	739.487	411.304	638.897	-1.55334	0.0118033	0.174576
1774495_at	Saccharomyces cerevisiae	YMR250W	YMR250W.S1	chrXIII:770799-772557 (+) // 100.0 //	Glutamate decarboxylase, converts glutamate into gamma-aminobutyric acid (GABA) during glutamate catabolism; involved in response to oxidative stress	GAD1	chr13	820.955	711.002	307.64	1036.21	1483.92	1238.69	564.172	1239.55	-2.19718	0.0118807	0.174576
1777016_at	Saccharomyces cerevisiae	YBL081W	YBL081W.S1	chrII:71862-72969 (+) // 100.0 //	---	---	chr2	223.237	239.538	225.015	150.683	191.879	176.882	229.149	172.289	1.33002	0.0120229	0.174576
1774444_at	Saccharomyces cerevisiae	YPL149W	YPL149W.S1	chrXVI:271308-272193 (+) // 100.0 //	Conserved protein involved in autophagy and the Cvt pathway; undergoes conjugation with Atg12p to form a complex involved in Atg8p lipidation; conjugated Atg12p also forms a complex with Atg16p that is essential for autophagosome formation	ATG5	chr16	644.502	583.917	549.902	344.861	517.082	360.499	591.498	400.592	1.47656	0.0120748	0.174576
1780134_at	Saccharomyces cerevisiae	YDR379W	YDR379W.S1	chrIV:1230159-1233189 (+) // 100.0 //	GTPase-activating protein for the polarity-establishment protein Cdc42p; implicated in control of septin organization, pheromone response, and haploid invasive growth; regulated by Pho85p and Cdc28p	RGA2	chr4	269.943	235.031	263.604	314.555	346.365	330.263	255.732	330.139	-1.29096	0.0121087	0.174576
1777129_at	Saccharomyces cerevisiae	YKL095W	YKL095W.S1	chrXI:261920-262757 (+) // 100.0 //	Essential protein required for pre-mRNA splicing; associates transiently with the spliceosomal NTC ( nineteen complex ) and acts after Prp2p to promote the first catalytic reaction of splicing	YJU2	chr11	8.31831	13.38	11.9288	25.082	15.4032	16.908	10.9908	18.6934	-1.70082	0.0121413	0.174576
1780240_at	Saccharomyces cerevisiae	YNL312W	YNL312W.S1	chrXIV:48285-49215 (+) // 100.0 //	Subunit of heterotrimeric Replication Protein A (RPA), which is a highly conserved single-stranded DNA binding protein involved in DNA replication, repair, and recombination	RFA2	chr14	1455.5	1274.75	1264.1	820.762	1159.67	746.206	1328.61	892.216	1.48912	0.0122431	0.174576
1772060_at	Saccharomyces cerevisiae	YFL017W-A	YFL017W-A.S1	chrVI:103692-103926 (+) // 100.0 //	Core Sm protein Sm G; part of heteroheptameric complex (with Smb1p, Smd1p, Smd2p, Smd3p, Sme1p, and Smx3p) that is part of the spliceosomal U1, U2, U4, and U5 snRNPs; homolog of human Sm G	SMX2	chr6	1336.92	905.682	1069.19	540.455	903.462	571.1	1089.92	653.322	1.66822	0.0122532	0.174576
1777199_at	Saccharomyces cerevisiae	YMR312W	YMR312W.S1	chrXIII:898403-899225 (+) // 100.0 //	Subunit of Elongator complex, which is required for modification of wobble nucleosides in tRNA; required for Elongator structural integrity	ELP6	chr13	722.663	815.516	759.728	532.143	619.371	613.173	765.023	586.839	1.30363	0.0123077	0.174576
1779841_at	Saccharomyces cerevisiae	YJL173C	YJL173C.S1	chrX:96158-96527 (-) // 100.0 //	Subunit of heterotrimeric Replication Protein A (RPA), which is a highly conserved single-stranded DNA binding protein involved in DNA replication, repair, and recombination	RFA3	chr10	1844.35	1415.21	1388.87	868.348	1297.57	837.015	1536.15	980.674	1.56643	0.0123329	0.174576
1770592_at	Saccharomyces cerevisiae	YJL089W	YJL089W.S1	chrX:265920-268410 (+) // 100.0 //	C6 zinc cluster transcriptional activator that binds to the carbon source-responsive element (CSRE) of gluconeogenic genes; involved in the positive regulation of gluconeogenesis; regulated by Snf1p protein kinase; localized to the nucleus	SIP4	chr10	19.8576	17.7423	20.3743	25.3561	29.3569	23.1983	19.2904	25.8474	-1.33991	0.012368	0.174647
1771138_at	Saccharomyces cerevisiae	YBR219C	YBR219C.S1	chrII:662493-663298 (-) // 100.0 //	---	---	chr2	5.7608	6.50924	7.97995	8.64958	9.25922	10.0656	6.68863	9.3069	-1.39145	0.0124335	0.174647
1780024_at	Saccharomyces cerevisiae	YNL086W	YNL086W.S1	chrXIV:466335-466644 (+) // 100.0 //	---	---	chr14	396.85	248.706	205.42	130.528	198.849	126.781	272.679	148.74	1.83326	0.0124528	0.174647
1771340_at	Saccharomyces cerevisiae	YLR267W	YLR267W.S1	chrXII:678213-679926 (+) // 100.0 //	Protein of unknown function	BOP2	chr12	13.9979	18.3877	17.2947	19.9978	25.1288	24.4603	16.4502	23.0784	-1.40293	0.0124799	0.174647
1773475_at	Saccharomyces cerevisiae	YOR086C	YOR086C.S1	chrXV:483220-486781 (-) // 100.0 //	Lipid-binding protein containing three calcium and lipid binding domains; non-tagged protein localizes to mitochondria and GFP-fusion protein localizes to the cell periphery; C-termini of Tcb1p, Tcb2p and Tcb3p interact	TCB1	chr15	306.85	437.819	578.407	778.514	613.126	749.518	426.727	709.904	-1.6636	0.012511	0.174647
1775308_at	Saccharomyces cerevisiae	YEL035C	YEL035C.S1	chrV:85044-85545 (-) // 100.0 //	Protein of unknown function; transcription may be regulated by Gcr1p; essential for growth under standard (aerobic) conditions but not under anaerobic conditions	UTR5	chr5	14.6418	10.8229	15.5043	17.5769	33.1106	21.8553	13.4937	23.3429	-1.72992	0.0125143	0.174647
1770963_at	Saccharomyces cerevisiae	YHR070W	YHR070W.S1	chrVIII:234882-236382 (+) // 100.0 //	tRNA(m(1)G37)methyltransferase, methylates a tRNA base adjacent to the anticodon that has a role in prevention of frameshifting; highly conserved across Archaea, Bacteria, and Eukarya	TRM5	chr8	264.281	245.208	237.671	146.92	218.953	160.015	248.805	172.662	1.44099	0.0126561	0.175427
1772268_at	Saccharomyces cerevisiae	YPR091C	YPR091C.S1	chrXVI:716153-718466 (-) // 100.0 //	---	---	chr16	211.709	257.456	252.994	361.199	284.677	343.491	239.8	328.1	-1.36821	0.012808	0.176433
1779751_s_at	Saccharomyces cerevisiae	YBR219C	YBR219C.S1	chrII:662493-663298 (-) // 100.0 //	---	---	chr2	477.683	515.683	450.608	387.489	386.247	338.544	480.589	370.038	1.29875	0.0128948	0.176901
1777305_at	Saccharomyces cerevisiae	YPL074W	YPL074W.S1	chrXVI:415759-418024 (+) // 100.0 //	Putative ATPase of the CDC48/PAS1/SEC18 (AAA) family, localized to the cortex of mother cells but not to daughter cells	YTA6	chr16	155.178	123.349	145.774	183.968	205.979	176.98	140.782	188.581	-1.33951	0.0128951	0.176901
1772511_at	Saccharomyces cerevisiae	YMR096W	YMR096W.S1	chrXIII:458406-459300 (+) // 100.0 //	Protein involved in vitamin B6 biosynthesis; member of a stationary phase-induced gene family; coregulated with SNO1; interacts with Sno1p and with Yhr198p, perhaps as a multiprotein complex containing other Snz and Sno proteins	SNZ1	chr13	952.602	850.95	1032.05	546.164	825.812	504.563	942.272	610.531	1.54337	0.0130025	0.177511
1769782_at	Saccharomyces cerevisiae	YPL215W	YPL215W.S1	chrXVI:147414-148422 (+) // 100.0 //	Mitochondrial protein required for assembly of ubiquinol cytochrome-c reductase complex (cytochrome bc1 complex); interacts with Cbp4p and function is partially redundant with that of Cbp4p	CBP3	chr16	473.723	554.583	498.867	648.332	715.223	623.839	507.953	661.359	-1.302	0.0130125	0.177511
1775076_at	Saccharomyces cerevisiae	YNL072W	YNL072W.S1	chrXIV:490317-491241 (+) // 100.0 //	Ribonuclease H2 catalytic subunit, removes RNA primers during Okazaki fragment synthesis; homolog of RNAse HI (the S. cerevisiae homolog of mammalian RNAse HII is RNH1); related to human AGS4 that causes Aicardi-Goutieres syndrome	RNH201	chr14	270.272	282.182	225.598	133.359	222.067	155.342	258.16	166.314	1.55223	0.0131005	0.177511
1773681_at	Saccharomyces cerevisiae	YBR105C	YBR105C.S1	chrII:450874-451963 (-) // 100.0 //	Peripheral membrane protein located at Vid (vacuole import and degradation) vesicles; regulates fructose-1,6-bisphosphatase (FBPase) targeting to the vacuole; promotes proteasome-dependent catabolite degradation of FBPase	VID24	chr2	857.112	1120.63	970.753	1461.77	1283.62	1243.59	976.936	1326.31	-1.35767	0.013151	0.177511
1775118_at	Saccharomyces cerevisiae	YDR088C	YDR088C.S1	chrIV:618494-619643 (-) // 100.0 //	RNA splicing factor, required for ATP-independent portion of 2nd catalytic step of spliceosomal RNA splicing; interacts with Prp18p; contains zinc knuckle domain	SLU7	chr4	82.0209	98.6823	126.785	162.392	128.481	202.636	100.866	161.699	-1.60311	0.0131525	0.177511
1779888_at	Saccharomyces cerevisiae	YKR013W	YKR013W.S1	chrXI:463601-464591 (+) // 100.0 //	Protein of unknown function	PRY2	chr11	969.899	959.541	934.558	753.227	790.428	736.03	954.552	759.56	1.25672	0.0132648	0.177541
1775451_at	Saccharomyces cerevisiae	YDL232W	YDL232W.S1	chrIV:38487-38598 (+) // 100.0 //	Subunit of the oligosaccharyltransferase complex of the ER lumen, which catalyzes protein asparagine-linked glycosylation; type I membrane protein required for incorporation of Ost3p or Ost6p into the OST complex	OST4	chr4	977.01	775.67	764.419	539.758	702.542	527.772	833.622	584.93	1.42516	0.0133539	0.177541
1774339_at	Saccharomyces cerevisiae	YOL048C	YOL048C.S1	chrXV:240202-241309 (-) // 100.0 //	Putative protein of unknown function; identified in a screen for mutants with increased levels of rDNA transcription; green fluorescent protein (GFP)-fusion protein localizes to lipid particles	RRT8	chr15	452.624	305.354	278.683	439.028	702.05	576.529	337.714	562.204	-1.66472	0.0133643	0.177541
1777580_at	Saccharomyces cerevisiae	YLR154C	YLR154C.S1	chrXII:447982-448315 (-) // 100.0 //	Ribonuclease H2 subunit, required for RNase H2 activity; related to human AGS3 that causes Aicardi-Goutieres syndrome	RNH203	chr12	447.859	414.472	484.845	276.625	392.623	291.538	448.141	316.364	1.41653	0.013379	0.177541
1769903_at	Saccharomyces cerevisiae	YLR212C	YLR212C.S1	chrXII:564861-566283 (-) // 100.0 //	Gamma-tubulin, involved in nucleating microtubules from both the cytoplasmic and nuclear faces of the spindle pole body	TUB4	chr12	712.023	639.597	446.257	303.428	473.598	288.741	587.934	346.197	1.69826	0.0133883	0.177541
1770791_at	Saccharomyces cerevisiae	YNL263C	YNL263C.S1	chrXIV:146896-147841 (-) // 100.0 //	Integral membrane protein required for the fusion of ER-derived COPII transport vesicles with the Golgi; interacts with Yip1p and Yos1p; localizes to the Golgi, the ER, and COPII vesicles	YIF1	chr14	1649.03	1376.8	955.923	968.374	673.167	763.884	1294.7	792.617	1.63344	0.0134147	0.177541
1776125_at	Saccharomyces cerevisiae	YHR061C	YHR061C.S1	chrVIII:221535-222480 (-) // 100.0 //	Protein of unknown function involved in initiation of budding and cellular polarization, interacts with Cdc42p via the Cdc42/Rac-interactive binding (CRIB) domain	GIC1	chr8	276.913	266.348	217.682	171.176	211.623	146.408	252.274	174.391	1.4466	0.0134959	0.177541
1769666_at	Saccharomyces cerevisiae	YLR127C	YLR127C.S1	chrXII:395758-398320 (-) // 100.0 //	Subunit of the Anaphase-Promoting Complex/Cyclosome (APC/C), which is a ubiquitin-protein ligase required for degradation of anaphase inhibitors, including mitotic cyclins, during the metaphase/anaphase transition; similar to cullin Cdc53p	APC2	chr12	39.0383	46.7722	45.6949	62.5106	51.47	63.0782	43.6966	58.7664	-1.34487	0.0136571	0.177541
1778021_at	Saccharomyces cerevisiae	YKR023W	YKR023W.S1	chrXI:483061-484654 (+) // 100.0 //	---	---	chr11	85.9985	92.8301	127.26	149.639	129.759	167.141	100.529	148.054	-1.47275	0.0136941	0.177541
1773848_at	Saccharomyces cerevisiae	YDR057W	YDR057W.S1	chrIV:565925-567554 (+) // 100.0 //	ER quality-control lectin; integral subunit of the HRD ligase; binds to glycans with terminal alpha-1,6 linked mannose on misfolded N-glycosylated proteins and participates in targeting proteins to ERAD; member of the OS-9 protein family	YOS9	chr4	90.5159	128.989	107.96	148.668	151.837	145.918	108.022	148.788	-1.37738	0.0138186	0.177541
1777180_at	Saccharomyces cerevisiae	YPR138C	YPR138C.S1	chrXVI:810979-812449 (-) // 100.0 //	Ammonium permease of high capacity and low affinity; belongs to a ubiquitous family of cytoplasmic membrane proteins that transport only ammonium (NH4+); expression is under the nitrogen catabolite repression regulation ammonia permease	MEP3	chr16	834.414	757.242	705.416	504.916	647.69	380.8	763.874	499.375	1.52965	0.0138471	0.177541
1774355_at	Saccharomyces cerevisiae	YKL129C	YKL129C.S1	chrXI:196347-200163 (-) // 100.0 //	One of two type I myosins; localizes to actin cortical patches; deletion of MYO3 has little effect on growth, but myo3 myo5 double deletion causes severe defects in growth and actin cytoskeleton organization	MYO3	chr11	160.605	160.605	130.72	178.264	216.732	222.272	149.952	204.781	-1.36564	0.0138819	0.177646
1776153_at	Saccharomyces cerevisiae	YMR206W	YMR206W.S1	chrXIII:675894-676836 (+) // 100.0 //	---	---	chr13	130.545	50.3696	9.34439	168.516	266.657	295.79	39.4603	236.878	-6.00296	0.0140549	0.1779
1774340_at	Saccharomyces cerevisiae	YJL155C	YJL155C.S1	chrX:129281-130640 (-) // 100.0 //	Fructose-2,6-bisphosphatase, required for glucose metabolism	FBP26	chr10	367.637	337.661	242.137	408.992	519.691	459.27	310.924	460.443	-1.48089	0.0141545	0.1779
1774014_at	Saccharomyces cerevisiae	YKR078W	YKR078W.S1	chrXI:584593-586351 (+) // 100.0 //	---	---	chr11	71.6448	74.1827	76.8711	100.349	88.4439	134.34	74.2022	106.038	-1.42904	0.0141549	0.1779
1774622_at	Saccharomyces cerevisiae	YOL146W	YOL146W.S1	chrXV:48862-49447 (+) // 100.0 //	Subunit of the GINS complex (Sld5p, Psf1p, Psf2p, Psf3p), which is localized to DNA replication origins and implicated in assembly of the DNA replication machinery	PSF3	chr15	427.547	345.181	329.565	227.437	311.459	226.789	365.027	252.325	1.44665	0.0141625	0.1779
1772716_at	Saccharomyces cerevisiae	YNL108C	YNL108C.S1	chrXIV:419015-419828 (-) // 100.0 //	---	---	chr14	650.552	654.891	562.068	426.618	538.813	397.059	620.983	450.24	1.37922	0.0141712	0.1779
1775066_at	Saccharomyces cerevisiae	YOR173W	YOR173W.S1	chrXV:657132-658326 (+) // 100.0 //	Non-essential, stress induced regulatory protein containing a HIT (histidine triad) motif; modulates m7G-oligoribonucleotide metabolism; inhibits Dcs1p; regulated by Msn2p, Msn4p, and the Ras-cAMP-cAPK signaling pathway, similar to Dcs1p.	DCS2	chr15	1953.03	1297.12	627.121	2121.84	3421.94	2695.99	1166.85	2695.06	-2.30973	0.014195	0.1779
1774033_at	Saccharomyces cerevisiae	YPR185W	YPR185W.S1	chrXVI:907213-909430 (+) // 100.0 //	Regulatory subunit of the Atg1p signaling complex; stimulates Atg1p kinase activity; required for vesicle formation during autophagy and the cytoplasm-to-vacuole targeting (Cvt) pathway; involved in Atg9p, Atg23p, and Atg27p cycling	ATG13	chr16	97.5162	101.941	123.58	146.997	129.843	168.46	107.1	147.595	-1.3781	0.0142729	0.1779
1778697_at	Saccharomyces cerevisiae	YLR206W	YLR206W.S1	chrXII:554579-556421 (+) // 100.0 //	Epsin-like protein required for endocytosis and actin patch assembly and functionally redundant with Ent1p; contains clathrin-binding motif at C-terminus	ENT2	chr12	150.31	216.248	227.983	345.246	240.583	361.269	194.961	310.748	-1.5939	0.0142839	0.1779
1776393_at	Saccharomyces cerevisiae	YOR249C	YOR249C.S1	chrXV:798674-800732 (-) // 100.0 //	Subunit of the Anaphase-Promoting Complex/Cyclosome (APC/C), which is a ubiquitin-protein ligase required for degradation of anaphase inhibitors, including mitotic cyclins, during the metaphase/anaphase transition	APC5	chr15	46.0159	48.8288	60.7916	67.0409	72.0292	68.2577	51.5003	69.0773	-1.3413	0.0143033	0.1779
1776944_at	Saccharomyces cerevisiae	YGR289C	YGR289C.S1	chrVII:1073969-1075820 (-) // 100.0 //	Inducible high-affinity maltose transporter (alpha-glucoside transporter); encoded in the MAL1 complex locus; member of the 12 transmembrane domain superfamily of sugar transporters; broad substrate specificity that includes maltotriose	MAL11	chr7	111.393	103.587	46.9642	140.349	232.072	154.217	81.5284	171.259	-2.10061	0.0143962	0.1779
1777796_at	Saccharomyces cerevisiae	YOR337W	YOR337W.S1	chrXV:954340-956620 (+) // 100.0 //	Ty1 enhancer activator required for full levels of Ty enhancer-mediated transcription; C6 zinc cluster DNA-binding protein	TEA1	chr15	313.587	280.091	318.814	248.317	241.288	195.495	303.668	227.104	1.33713	0.0144036	0.1779
1774540_at	Saccharomyces cerevisiae	YGR248W	YGR248W.S1	chrVII:985976-986744 (+) // 100.0 //	6-phosphogluconolactonase with similarity to Sol3p	SOL4	chr7	853.91	637.747	325.707	913.531	1387.43	1257.11	561.861	1167.98	-2.07878	0.0144214	0.1779
1779830_at	Saccharomyces cerevisiae	YBL057C	YBL057C.S1	chrII:112802-113447 (-) // 100.0 //	One of two (see also PTH1) mitochondrially-localized peptidyl-tRNA hydrolases; negatively regulates the ubiquitin-proteasome pathway via interactions with ubiquitin-like ubiquitin-associated proteins; dispensable for cell growth	PTH2	chr2	961.745	841.658	841.162	519.824	776.181	569.053	879.75	612.336	1.4367	0.0144441	0.1779
1773973_at	Saccharomyces cerevisiae	YLR353W	YLR353W.S1	chrXII:834350-836162 (+) // 100.0 //	Protein involved in bud-site selection; diploid mutants display a unipolar budding pattern instead of the wild-type bipolar pattern, and bud at the proximal pole	BUD8	chr12	180.349	208.01	230.85	155.332	164.517	145.842	205.357	155.043	1.32452	0.0145534	0.1779
1779512_at	Saccharomyces cerevisiae	YBR254C	YBR254C.S1	chrII:723730-724258 (-) // 100.0 //	One of 10 subunits of the transport protein particle (TRAPP) complex of the cis-Golgi which mediates vesicle docking and fusion; mutations in the human homolog cause the spondyloepiphyseal dysplasia tarda (SEDL) disorder	TRS20	chr2	682.606	517.986	488.495	302.85	474.818	275.877	556.906	341.055	1.6329	0.0146004	0.1779
1771711_at	Saccharomyces cerevisiae	YAR008W	YAR008W.S1	chrI:158966-159794 (+) // 100.0 //	Subunit of the tRNA splicing endonuclease, which is composed of Sen2p, Sen15p, Sen34p, and Sen54p; Sen34p contains the active site for tRNA 3' splice site cleavage and has similarity to Sen2p and to Archaeal tRNA splicing endonuclease	SEN34	chr1	295.913	249.972	252.269	142.088	231.207	169.175	265.241	177.132	1.49742	0.0146891	0.1779
1777232_at	Saccharomyces cerevisiae	YDR317W	YDR317W.S1	chrIV:1102181-1103426 (+) // 100.0 //	Protein of unknown function involved in DNA repair	HIM1	chr4	31.5734	33.2714	34.0209	24.0045	26.8028	15.9886	32.9393	21.7484	1.51456	0.014696	0.1779
1776554_at	Saccharomyces cerevisiae	YDL154W	YDL154W.S1	chrIV:178334-181040 (+) // 100.0 //	Protein of the MutS family, forms a dimer with Msh4p that facilitates crossovers between homologs during meiosis; msh5-Y823H mutation confers tolerance to DNA alkylating agents; homologs present in C. elegans and humans	MSH5	chr4	36.2747	46.3922	54.4874	56.6102	71.9973	71.0893	45.0936	66.1716	-1.46743	0.0147049	0.1779
1774328_at	Saccharomyces cerevisiae	YPR108W-A	YPR108W-A.S1	chrXVI:744172-744385 (+) // 100.0 //	---	---	chr16	8.75963	8.13634	7.03402	5.61311	6.66521	5.62394	7.94402	5.94773	1.33564	0.0147797	0.1779
1779696_at	Saccharomyces cerevisiae	YLR114C	YLR114C.S1	chrXII:374944-377239 (-) // 100.0 //	Conserved protein involved in exocytic transport from the Golgi; mutation is synthetically lethal with apl2 vps1 double mutation; member of a protein superfamily with orthologs in diverse organisms	AVL9	chr12	53.3749	93.3592	86.1907	135.563	103.004	132.348	75.449	122.717	-1.62649	0.0147818	0.1779
1773541_at	Saccharomyces cerevisiae	YDL138W	YDL138W.S1	chrIV:213351-215643 (+) // 100.0 //	Plasma membrane high glucose sensor that regulates glucose transport; contains 12 predicted transmembrane segments and a long C-terminal tail required for induction of hexose transporters; highly similar to Snf3p	RGT2	chr4	296.636	301.698	264.435	221.125	238.451	174.943	287.104	209.723	1.36897	0.0148016	0.1779
1771078_at	Saccharomyces cerevisiae	YCL026C-A	YCL026C-A.S1	chrIII:74703-75285 (-) // 100.0 //	Protein of unknown function, involved in the integration of lipid signaling pathways with cellular homeostasis; expression induced in cells treated with the mycotoxin patulin; has similarity to bacterial nitroreductases	FRM2	chr3	43.9271	48.4153	42.0589	28.233	39.6333	28.9526	44.7225	31.8787	1.40289	0.014809	0.1779
1777271_at	Saccharomyces cerevisiae	YOL147C	YOL147C.S1	chrXV:47931-48642 (-) // 100.0 //	Peroxisomal membrane protein required for peroxisome proliferation and medium-chain fatty acid oxidation; localization regulated by phosphorylation; transcription regulated by Adr1p and Pip2p-Oaf1p	PEX11	chr15	2503.79	2048.85	2046.16	1324.47	1893.32	1436.66	2189.52	1532.96	1.42826	0.0148609	0.177962
1774354_at	Saccharomyces cerevisiae	YOL052C-A	YOL052C-A.S1	chrXV:231568-231754 (-) // 100.0 //	Multistress response protein, expression is activated by a variety of xenobiotic agents and environmental or physiological stresses	DDR2	chr15	770.014	347.888	290.133	621.754	1514.79	1394.28	426.754	1095.06	-2.56604	0.014968	0.178653
1772850_at	Saccharomyces cerevisiae	YJR008W	YJR008W.S1	chrX:452422-453439 (+) // 100.0 //	---	---	chr10	665.438	820.375	511.184	912.063	1000.94	948.451	653.48	953.124	-1.45853	0.0150615	0.178653
1774749_at	Saccharomyces cerevisiae	YJR155W	YJR155W.S1	chrX:727395-728262 (+) // 100.0 //	Putative aryl-alcohol dehydrogenase with similarity to P. chrysosporium aryl-alcohol dehydrogenase; mutational analysis has not yet revealed a physiological role	AAD10	chr10	207.374	207.542	198.028	175.071	159.067	141.218	204.265	157.844	1.2941	0.0152748	0.179448
1776644_at	Saccharomyces cerevisiae	YKR058W	YKR058W.S1	chrXI:552819-554262 (+) // 100.0 //	Self-glucosylating initiator of glycogen synthesis, also glucosylates n-dodecyl-beta-D-maltoside; similar to mammalian glycogenin	GLG1	chr11	186.884	201.217	100.864	454.35	201.334	526.825	155.952	363.908	-2.33345	0.0152816	0.179448
1779772_at	Saccharomyces cerevisiae	YLL012W	YLL012W.S1	chrXII:125532-127254 (+) // 100.0 //	Steryl ester hydrolase, one of three gene products (Yeh1p, Yeh2p, Tgl1p) responsible for steryl ester hydrolase activity and involved in sterol homeostasis; localized to lipid particle membranes	YEH1	chr12	318.867	284.298	320.782	219.548	261.348	233.334	307.514	237.452	1.29505	0.0153146	0.179448
1776006_at	Saccharomyces cerevisiae	YGL188C-A	YGL188C-A.S1	chrVII:148829-148970 (-) // 100.0 //	---	---	chr7	6.46563	6.6757	6.4732	8.44554	7.92758	8.07448	6.53746	8.14627	-1.24609	0.0154625	0.18021
1775657_at	Saccharomyces cerevisiae	YOR191W	YOR191W.S1	chrXV:692475-697335 (+) // 100.0 //	RING finger protein involved in proteolytic control of sumoylated substrates; interacts with SUMO (Smt3p); member of the SWI/SNF family of DNA-dependent ATPases; plays a role in antagonizing silencing during mating-type switching	ULS1	chr15	74.2207	117.355	118.535	147.189	153.858	153.025	101.071	151.327	-1.49725	0.0155023	0.18021
1778806_at	Saccharomyces cerevisiae	YGR014W	YGR014W.S1	chrVII:516946-520867 (+) // 100.0 //	Mucin family member involved in the Cdc42p- and MAP kinase-dependent filamentous growth signaling pathway; also functions as an osmosensor in parallel to the Sho1p-mediated pathway; potential Cdc28p substrate	MSB2	chr7	293.375	365.331	308.747	221.043	275.783	201.965	321.049	230.909	1.39037	0.0155544	0.18021
1774766_s_at	Saccharomyces cerevisiae	YBL112C	YBL112C.S1	chrIV:1529582-1529899 (+) // 99.37 // /// chrV:574408-574725 (+) // 99.37 // /// chrVII:1088486-1088803 (+) // 99.37 // /// chrVIII:559931-560249 (+) // 100.0 // /// chrXII:1075781-1076098 (+) // 99.37 // /// chrXII:1069118-1069435 (+) // 99.37 // /// chrXV:1088746-1089063 (+) // 99.37 // /// chrXVI:945477-945794 (+) // 99.37 // /// chrII:2581-2899 (-) // 100.0 // /// chrIX:2553-2870 (-) // 99.37…	Helicase encoded by the Y' element of subtelomeric regions, highly expressed in the mutants lacking the telomerase component TLC1; potentially phosphorylated by Cdc28p /// Helicase encoded by the Y' element of subtelomeric regions, highly expressed in the mutants lacking the telomerase component TLC1; potentially phosphorylated by Cdc28p; induced by treatment with 8-methoxypsoralen and UVA irradi…	YRF1-1 /// YRF1-2 /// YRF1-3 /// YRF1-4 /// YRF1-5 /// YRF1-6 /// YRF1-7 /// YRF1-8	chr10 /// chr12 /// chr13 /// chr14 /// chr15 /// chr16 /// chr2 /// chr4 /// chr5 /// chr7 /// chr8 /// chr9	199.084	274.057	177.656	139.27	165.505	103.617	213.216	133.67	1.59509	0.0156122	0.18021
1771143_at	Saccharomyces cerevisiae	YML054C	YML054C.S1	chrXIII:165532-167308 (-) // 100.0 //	Cytochrome b2 (L-lactate cytochrome-c oxidoreductase), component of the mitochondrial intermembrane space, required for lactate utilization; expression is repressed by glucose and anaerobic conditions	CYB2	chr13	384.444	576.505	289.916	618.453	632.315	752.825	400.531	665.239	-1.66089	0.0156229	0.18021
1771958_at	Saccharomyces cerevisiae	YKL124W	YKL124W.S1	chrXI:210236-211976 (+) // 100.0 //	Specificity factor required for Rsp5p-dependent ubiquitination and sorting of cargo proteins at the multivesicular body; identified as a high-copy suppressor of a SHR3 deletion, increasing steady-state levels of amino acid permeases	SSH4	chr11	141.204	146.613	119.16	190.024	189.015	160.566	135.119	179.331	-1.3272	0.015766	0.181233
1779659_at	Saccharomyces cerevisiae	YBR056W-A	YBR056W-A.S1	chrII:351252-351453 (+) // 100.0 //	---	---	chr2	905.368	892.922	1133.45	456.658	863.169	489.682	971.278	577.918	1.68064	0.0159119	0.181333
1772443_at	Saccharomyces cerevisiae	YOR036W	YOR036W.S1	chrXV:400347-401214 (+) // 100.0 //	Target membrane receptor (t-SNARE) for vesicular intermediates traveling between the Golgi apparatus and the vacuole; controls entry of biosynthetic, endocytic, and retrograde traffic into the prevacuolar compartment; syntaxin	PEP12	chr15	432.615	423.518	312.586	494.532	539.515	574.14	385.461	535.065	-1.38811	0.0159216	0.181333
1778536_at	Saccharomyces cerevisiae	YAL047C	YAL047C.S1	chrI:54989-56858 (-) // 100.0 //	Component of the cytoplasmic Tub4p (gamma-tubulin) complex, binds spindle pole bodies and links them to microtubules; has roles in astral microtubule formation and stabilization	SPC72	chr1	33.8494	45.5156	67.6754	82.3165	67.4871	90.0435	47.0669	79.382	-1.68658	0.0160143	0.181333
1773158_at	Saccharomyces cerevisiae	YOR359W	YOR359W.S1	chrXV:1011186-1012758 (+) // 100.0 //	Post-transcriptional gene regulator, flap-structured DNA-binding and RNA-binding protein; shows genetic interactions with Vti1p, a v-SNARE involved in cis-Golgi membrane traffic; stimulates Dna2p endonuclease activity; contains a SAM domain	VTS1	chr15	335.768	277.979	371.258	188.448	268.242	232.339	326.018	227.307	1.43426	0.0160646	0.181333
1770672_at	Saccharomyces cerevisiae	YER123W	YER123W.S1	chrV:404808-406383 (+) // 100.0 //	Palmitoylated, vacuolar membrane-localized casein kinase I isoform; negatively regulates vacuole fusion during hypertonic stress via phosphorylation of Vps41p; shares essential functions with Hrr25p; regulates vesicle fusion in AP-3 pathway	YCK3	chr5	148.682	144.054	160.563	215.611	176.547	195.516	150.942	195.242	-1.29348	0.0161029	0.181333
1778003_at	Saccharomyces cerevisiae	YNL078W	YNL078W.S1	chrXIV:479768-480992 (+) // 100.0 //	Protein localized in the bud neck at G2/M phase; physically interacts with septins; possibly involved in a mitotic signaling network	NIS1	chr14	133.995	144.951	134.516	80.8317	120.226	98.8494	137.73	98.6693	1.39587	0.0161092	0.181333
1778147_at	Saccharomyces cerevisiae	YJL062W	YJL062W.S1	chrX:317278-319771 (+) // 100.0 //	Integral plasma membrane protein involved in the synthesis of the glycosylphosphatidylinositol (GPI) core structure; mutations affect cell wall integrity	LAS21	chr10	361.871	392.125	340.431	251.088	320.027	214.532	364.198	258.326	1.40983	0.0161109	0.181333
1773859_at	Saccharomyces cerevisiae	YBR132C	YBR132C.S1	chrII:499645-501436 (-) // 100.0 //	High affinity polyamine permease, preferentially uses spermidine over putrescine; expression is down-regulated by osmotic stress; plasma membrane carnitine transporter, also functions as a low-affinity amino acid permease	AGP2	chr2	85.1822	62.6395	50.7431	103.955	160.077	86.6826	64.6931	112.989	-1.74653	0.0161846	0.181333
1779106_at	Saccharomyces cerevisiae	YNL272C	YNL272C.S1	chrXIV:126804-129084 (-) // 100.0 //	Guanyl-nucleotide exchange factor for the small G-protein Sec4p; essential for post-Golgi vesicle transportand for autophagy; associates with the exocyst, via exocyst subunit Sec15p, on secretory vesicles	SEC2	chr14	114.641	104.818	113.016	144.349	131.865	141.683	110.74	139.194	-1.25694	0.0163312	0.181333
1773328_at	Saccharomyces cerevisiae	YKL004W	YKL004W.S1	chrXI:435222-436428 (+) // 100.0 //	Phosphatidylinositol:ceramide phosphoinositol transferase (IPC synthase), required for sphingolipid synthesis; can mutate to confer aureobasidin A resistance	AUR1	chr11	1928.15	1955.74	1842.95	1500.89	1634.01	1322.91	1908.34	1480.43	1.28904	0.0163359	0.181333
1772342_at	Saccharomyces cerevisiae	YDL200C	YDL200C.S1	chrIV:100501-101122 (-) // 100.0 //	DNA repair methyltransferase (6-O-methylguanine-DNA methylase) involved in protection against DNA alkylation damage	MGT1	chr4	306.85	222.051	195.039	124.186	196.582	124.592	236.865	144.89	1.6348	0.0163751	0.181333
1776846_at	Saccharomyces cerevisiae	YLR292C	YLR292C.S1	chrXII:719790-720372 (-) // 100.0 //	Non-essential subunit of Sec63 complex (Sec63p, Sec62p, Sec66p and Sec72p); with Sec61 complex, Kar2p/BiP and Lhs1p forms a channel competent for SRP-dependent and post-translational SRP-independent protein targeting and import into the ER	SEC72	chr12	1286.38	1179.37	1092.79	796.505	1026.63	856.275	1183.55	887.978	1.33286	0.0163847	0.181333
1777477_at	Saccharomyces cerevisiae	YCR034W	YCR034W.S1	chrIII:190587-191631 (+) // 100.0 //	Fatty acid elongase, involved in sphingolipid biosynthesis; acts on fatty acids of up to 24 carbons in length; mutations have regulatory effects on 1,3-beta-glucan synthase, vacuolar ATPase, and the secretory pathway	FEN1	chr3	3552.95	3372.03	2973.2	2354.49	2848.72	2128.47	3290.29	2425.89	1.35628	0.016389	0.181333
1777417_at	Saccharomyces cerevisiae	YDR289C	YDR289C.S1	chrIV:1038276-1039506 (-) // 100.0 //	Protein that interacts with exonuclease Rat1p and Rai1p and plays a role in transcription termination by RNA polymerase II, has an RPR domain (carboxy-terminal domain interacting domain); also involved in regulation of Ty1 transposition	RTT103	chr4	86.0426	88.1153	127.158	139.321	132.973	152.236	98.7877	141.287	-1.4302	0.0164573	0.181333
1777306_at	Saccharomyces cerevisiae	YDR229W	YDR229W.S1	chrIV:924781-926143 (+) // 100.0 //	Phospholipid-binding protein that interacts with both Ypt7p and Vps33p, may partially counteract the action of Vps33p and vice versa, localizes to the rim of the vacuole as cells approach stationary phase	IVY1	chr4	218.567	266.393	234.818	301.154	333.324	296.361	239.118	309.855	-1.29582	0.0164747	0.181333
1770311_at	Saccharomyces cerevisiae	YHR038W	YHR038W.S1	chrVIII:184058-184751 (+) // 100.0 //	Mitochondrial ribosome recycling factor, essential for mitochondrial protein synthesis and for the maintenance of the respiratory function of mitochondria	RRF1	chr8	199.488	186.15	182.88	216.642	260.293	259.448	189.371	244.578	-1.29153	0.0165804	0.181333
1772055_at	Saccharomyces cerevisiae	YDR247W	YDR247W.S1	chrIV:956009-957395 (+) // 100.0 //	Cytoplasmic serine/threonine protein kinase; identified as a high-copy suppressor of the synthetic lethality of a sis2 sit4 double mutant, suggesting a role in G1/S phase progression; homolog of Sks1p	VHS1	chr4	532.143	710.711	461.818	956.267	743.485	780.395	558.979	821.718	-1.47003	0.0166602	0.181333
1772710_at	Saccharomyces cerevisiae	YHR167W	YHR167W.S1	chrVIII:439343-440129 (+) // 100.0 //	Subunit of the THO complex, which connects transcription elongation and mitotic recombination, and of the TREX complex, which is recruited to activated genes and couples transcription to mRNA export; involved in telomere maintenance	THP2	chr8	225.773	193.611	189.678	131.815	179.413	122.772	202.398	142.661	1.41873	0.0167822	0.181333
1774509_at	Saccharomyces cerevisiae	YMR214W	YMR214W.S1	chrXIII:695348-696482 (+) // 100.0 //	One of several homologs of bacterial chaperone DnaJ, located in the ER lumen where it cooperates with Kar2p to mediate maturation of proteins	SCJ1	chr13	502.859	574.125	523.995	333.576	473.51	365.093	532.837	386.346	1.37917	0.0168338	0.181333
1776312_at	Saccharomyces cerevisiae	YFL003C	YFL003C.S1	chrVI:134515-137152 (-) // 100.0 //	Protein involved in meiotic recombination, required for normal levels of crossing over, colocalizes with Zip2p to discrete foci on meiotic chromosomes, has homology to bacterial MutS protein	MSH4	chr6	13.5616	11.1169	13.7975	16.1134	17.2493	16.4462	12.7653	16.5962	-1.3001	0.0168488	0.181333
1777714_at	Saccharomyces cerevisiae	YPL265W	YPL265W.S1	chrXVI:41042-42869 (+) // 100.0 //	Dicarboxylic amino acid permease, mediates high-affinity and high-capacity transport of L-glutamate and L-aspartate; also a transporter for Gln, Asn, Ser, Ala, and Gly	DIP5	chr16	58.2813	81.8914	40.3224	37.7784	36.4791	29.5349	57.7348	34.3986	1.6784	0.0168606	0.181333
1774960_at	Saccharomyces cerevisiae	YJL116C	YJL116C.S1	chrX:193858-194872 (-) // 100.0 //	Protein that functions with Nca2p to regulate mitochondrial expression of subunits 6 (Atp6p) and 8 (Atp8p ) of the Fo-F1 ATP synthase; member of the SUN family; expression induced in cells treated with the mycotoxin patulin	NCA3	chr10	172.347	115.032	144.245	93.9467	113.777	71.7218	141.941	91.5228	1.55088	0.0168692	0.181333
1771176_at	Saccharomyces cerevisiae	YBR023C	YBR023C.S1	chrII:284427-287925 (-) // 100.0 //	Chitin synthase III, catalyzes the transfer of N-acetylglucosamine (GlcNAc) to chitin; required for synthesis of the majority of cell wall chitin, the chitin ring during bud emergence, and spore wall chitosan	CHS3	chr2	467.266	516.459	443.678	385.921	387.612	326.532	474.851	365.544	1.29902	0.016982	0.181333
1769323_at	Saccharomyces cerevisiae	YKL012W	YKL012W.S1	chrXI:417952-419704 (+) // 100.0 //	U1 snRNP protein involved in splicing, interacts with the branchpoint-binding protein during the formation of the second commitment complex	PRP40	chr11	73.0256	78.1162	225.84	237.77	240.943	263.319	108.811	247.088	-2.27079	0.0170242	0.181333
1772970_at	Saccharomyces cerevisiae	YPR045C	YPR045C.S1	chrXVI:655136-656549 (-) // 100.0 //	---	---	chr16	277.761	332.242	250.235	433.05	381.569	350.323	284.767	386.834	-1.35842	0.0170438	0.181333
1778892_at	Saccharomyces cerevisiae	YJL011C	YJL011C.S1	chrX:414278-414764 (-) // 100.0 //	RNA polymerase III subunit C17; physically interacts with C31, C11, and TFIIIB70; may be involved in the recruitment of pol III by the preinitiation complex	RPC17	chr10	345.926	309.267	332.062	218.582	283.1	252.297	328.735	249.932	1.3153	0.0171044	0.181333
1769482_at	Saccharomyces cerevisiae	YLR125W	YLR125W.S1	chrXII:393484-393895 (+) // 100.0 //	---	---	chr12	26.7382	35.2463	37.1381	49.1684	43.3671	42.6585	32.7107	44.9728	-1.37487	0.0172325	0.181333
1770599_at	Saccharomyces cerevisiae	YKL074C	YKL074C.S1	chrXI:294253-295837 (-) // 100.0 //	Protein involved in early pre-mRNA splicing; component of the pre-mRNA-U1 snRNP complex, the commitment complex; interacts with Msl5p/BBP splicing factor and Sub2p; similar to metazoan splicing factor U2AF65	MUD2	chr11	278.241	245.517	266.465	192.064	220.159	209.62	263.055	206.953	1.27109	0.0172392	0.181333
1776621_at	Saccharomyces cerevisiae	YKL144C	YKL144C.S1	chrXI:175847-176486 (-) // 100.0 //	RNA polymerase III subunit C25, required for transcription initiation; forms a heterodimer with Rpc17p; paralog of Rpb7p	RPC25	chr11	529.986	440.885	464.711	276.275	417.815	325.872	477.081	335.061	1.42386	0.0172504	0.181333
1780027_at	Saccharomyces cerevisiae	YKL023W	YKL023W.S1	chrXI:393363-394197 (+) // 100.0 //	---	---	chr11	130.959	152.344	124.252	175.308	169.246	176.248	135.339	173.573	-1.28251	0.017336	0.181333
1776673_at	Saccharomyces cerevisiae	YNL036W	YNL036W.S1	chrXIV:559814-560480 (+) // 100.0 //	Carbonic anhydrase; poorly transcribed under aerobic conditions and at an undetectable level under anaerobic conditions; involved in non-classical protein export pathway	NCE103	chr14	1234.66	1247.05	1449.76	823.469	1161.6	863.229	1306.87	938.153	1.39304	0.0173896	0.181333
1779897_at	Saccharomyces cerevisiae	YNR034W-A	YNR034W-A.S1	chrXIV:692562-692859 (+) // 100.0 //	---	---	chr14	5213.01	3400.19	2294.08	5477.11	5967.04	6823.99	3438.83	6064.19	-1.76355	0.0174314	0.181333
1778004_at	Saccharomyces cerevisiae	YDR488C	YDR488C.S1	chrIV:1429180-1430782 (-) // 100.0 //	Dynein intermediate chain, acts in the cytoplasmic dynein pathway, forms cortical cytoplasmic microtubule capture site with Num1p; null mutant is defective in nuclear migration, essential in the absence of CIN8	PAC11	chr4	128.016	133.152	110.802	75.2965	109.844	61.6825	123.61	79.9042	1.54697	0.0174338	0.181333
1771397_at	Saccharomyces cerevisiae	YDR458C	YDR458C.S1	chrIV:1380047-1382039 (-) // 100.0 //	Inner nuclear membrane (INM) protein; contains helix-extension-helix (HEH) motif, nuclear localization signal sequence; targeting to the INM requires the Srp1p-Kap95p karyopherins and the Ran cycle	HEH2	chr4	141.814	148.182	99.5245	200.595	159.849	206.467	127.884	187.771	-1.46829	0.017525	0.181606
1773823_at	Saccharomyces cerevisiae	YMR193W	YMR193W.S1	chrXIII:650034-650811 (+) // 100.0 //	Mitochondrial ribosomal protein of the large subunit	MRPL24	chr13	355.553	302.355	374.284	406.968	459.296	503.365	342.669	454.826	-1.32731	0.0175314	0.181606
1777818_at	Saccharomyces cerevisiae	YPR148C	YPR148C.S1	chrXVI:826828-828136 (-) // 100.0 //	---	---	chr16	370.169	438.356	464.785	593.4	494.769	623.014	422.501	567.651	-1.34356	0.0177876	0.182006
1776680_at	Saccharomyces cerevisiae	YGR236C	YGR236C.S1	chrVII:962432-962821 (-) // 99.74 //	Protein required for survival at high temperature during stationary phase; not required for growth on nonfermentable carbon sources; the authentic, non-tagged protein is detected in highly purified mitochondria in high-throughput studies	SPG1	chr7	86.4845	36.0321	19.1082	64.1377	192.223	213.322	39.0494	138.033	-3.53483	0.017828	0.182006
1779334_at	Saccharomyces cerevisiae	YDL219W	YDL219W.S1	chrIV:65242-65766 (+) // 100.0 //	D-Tyr-tRNA(Tyr) deacylase, functions in protein translation, may affect nonsense suppression via alteration of the protein synthesis machinery; ubiquitous among eukaryotes	DTD1	chr4	775.343	693.86	701.039	486.899	644.792	498.625	722.498	538.943	1.34058	0.0178593	0.182006
1779978_at	Saccharomyces cerevisiae	YEL071W	YEL071W.S1	chrV:16354-17845 (+) // 100.0 //	D-lactate dehydrogenase, part of the retrograde regulon which consists of genes whose expression is stimulated by damage to mitochondria and reduced in cells grown with glutamate as the sole nitrogen source, located in the cytoplasm	DLD3	chr5	2809.31	3086.59	2780.06	2443.78	2288.05	1882.06	2888.69	2191.34	1.31822	0.0179234	0.182006
1772517_at	Saccharomyces cerevisiae	YKL062W	YKL062W.S1	chrXI:322871-324764 (+) // 100.0 //	Transcriptional activator related to Msn2p; activated in stress conditions, which results in translocation from the cytoplasm to the nucleus; binds DNA at stress response elements of responsive genes, inducing gene expression	MSN4	chr11	282.379	240.625	105.839	453.686	362.232	358.229	193.022	389.017	-2.0154	0.0179626	0.182006
1779710_at	Saccharomyces cerevisiae	YDR482C	YDR482C.S1	chrIV:1420423-1420831 (-) // 100.0 //	Component of a complex containing Cef1p, putatively involved in pre-mRNA splicing; may bind RNA; has similarity to S. pombe Cwf21p	CWC21	chr4	214.247	184.233	197.175	116.418	180.248	118.609	198.173	135.52	1.46232	0.0180294	0.182406
1780102_at	Saccharomyces cerevisiae	YHR032W	YHR032W.S1	chrVIII:173336-175082 (+) // 100.0 //	---	---	chr8	567.36	462.183	381.849	332.327	363.348	250.965	464.36	311.77	1.48943	0.0181305	0.18288
1774430_at	Saccharomyces cerevisiae	YBR297W	YBR297W.S1	chrII:800516-801923 (+) // 100.0 //	MAL-activator protein, part of complex locus MAL3; nonfunctional in genomic reference strain S288C	MAL33	chr2	44.7473	42.3826	24.5765	52.3726	98.9927	57.9726	35.9881	66.9847	-1.86131	0.0181311	0.18288
1778096_at	Saccharomyces cerevisiae	YHR172W	YHR172W.S1	chrVIII:448334-450806 (+) // 100.0 //	Component of the microtubule-nucleating Tub4p (gamma-tubulin) complex; interacts with Spc110p at the spindle pole body (SPB) inner plaque and with Spc72p at the SPB outer plaque	SPC97	chr8	139.937	118.732	92.4775	71.8955	95.6975	65.1047	115.392	76.5134	1.50813	0.0182481	0.183374
1769691_at	Saccharomyces cerevisiae	YLR089C	YLR089C.S1	chrXII:318237-320016 (-) // 100.0 //	Alanine transaminase (glutamic pyruvic transaminase); involved in alanine biosynthetic and catabolic processes; the authentic, non-tagged protein is detected in highly purified mitochondria in high-throughput studies	ALT1	chr12	759.113	786.395	624.367	919.949	994.336	901.866	719.664	937.88	-1.30322	0.0182959	0.183432
1776092_at	Saccharomyces cerevisiae	YJR031C	YJR031C.S1	chrX:486578-490805 (-) // 100.0 //	Guanine nucleotide exchange factor for ADP ribosylation factors (ARFs), involved in vesicular transport between the Golgi and ER, Golgi organization, and actin cytoskeleton organization; similar to but not functionally redundant with Gea2p	GEA1	chr10	217.607	230.795	214.615	176.349	177.852	181.328	220.895	178.497	1.23753	0.0183241	0.183439
1776310_at	Saccharomyces cerevisiae	YML077W	YML077W.S1	chrXIII:111864-112344 (+) // 100.0 //	Component of the TRAPP (transport protein particle) complex, which plays an essential role in the vesicular transport from endoplasmic reticulum to Golgi	BET5	chr13	1138.49	938.153	1034.06	748.88	883.925	754.821	1033.7	793.518	1.30264	0.0184406	0.184052
1777030_at	Saccharomyces cerevisiae	YDR476C	YDR476C.S1	chrIV:1410445-1411120 (-) // 100.0 //	---	---	chr4	906.655	771.135	659.304	523.723	651.332	494.22	772.478	552.427	1.39833	0.0185025	0.184328
1778515_at	Saccharomyces cerevisiae	YNR045W	YNR045W.S1	chrXIV:706140-707610 (+) // 100.0 //	Mitochondrial translational activator specific for the COX3 mRNA, acts together with Pet54p and Pet122p; located in the mitochondrial inner membrane	PET494	chr14	305.935	315.84	304.589	366.726	435.878	375.18	308.747	391.424	-1.26779	0.0185437	0.184328
1774947_at	Saccharomyces cerevisiae	YLR183C	YLR183C.S1	chrXII:520544-522014 (-) // 100.0 //	Forkhead Associated domain containing protein and putative transcription factor found associated with chromatin; target of SBF transcription factor; expression is periodic and peaks in G1; similar to PLM2	TOS4	chr12	217.506	265.405	220.516	156.357	204.11	158.464	233.492	171.647	1.36031	0.0186168	0.184328
1776864_at	Saccharomyces cerevisiae	YMR127C	YMR127C.S1	chrXIII:522327-523344 (-) // 100.0 //	Histone acetyltransferase (HAT) catalytic subunit of the SAS complex (Sas2p-Sas4p-Sas5p), which acetylates free histones and nucleosomes and regulates transcriptional silencing; member of the MYSTacetyltransferase family	SAS2	chr13	137.555	135.169	126.328	94.9746	118.44	93.6768	132.929	101.761	1.30628	0.0186473	0.184328
1779373_at	Saccharomyces cerevisiae	YPL144W	YPL144W.S1	chrXVI:280478-280925 (+) // 100.0 //	Component of a heterodimeric Poc4p-Irc25p chaperone involved in assembly of alpha subunits into the 20S proteasome; may regulate formation of proteasome isoforms with alternative subunits under different conditions	POC4	chr16	1083.59	763.106	691.982	442.732	698.207	437.967	830.197	513.478	1.61681	0.0187371	0.184328
1776154_at	Saccharomyces cerevisiae	YBR070C	YBR070C.S1	chrII:379217-379931 (-) // 100.0 //	Component of UDP-GlcNAc transferase required for the second step of dolichyl-linked oligosaccharide synthesis; anchors the catalytic subunit Alg13p to the ER membrane; similar to bacterial and human glycosyltransferases	ALG14	chr2	505.862	420.182	357.183	247.182	368.515	215.278	423.436	269.664	1.57023	0.018757	0.184328
1777664_at	Saccharomyces cerevisiae	YCR020C-A	YCR020C-A.S1	chrIII:154827-155094 (-) // 100.0 //	Non-catalytic subunit of N-terminal acetyltransferase of the NatC type; required for replication of dsRNA virus; member of the Sm protein family	MAK31	chr3	1217.41	878.745	866.508	553.869	842.516	502.18	975.035	616.523	1.58151	0.0187627	0.184328
1769366_at	Saccharomyces cerevisiae	YDR020C	YDR020C.S1	chrIV:485743-486442 (-) // 100.0 //	Putative protein of unknown function; non-essential gene identified in a screen for mutants with increased levels of rDNA transcription; weak similarity with uridine kinases and with phosphoribokinases	DAS2	chr4	283.556	303.123	255.84	177.889	245.352	202.617	280.161	206.794	1.35479	0.0187682	0.184328
1772308_at	Saccharomyces cerevisiae	YAL016C-B	YAL016C-B.S1	chrI:124307-124493 (-) // 100.0 //	---	---	chr1	44.0158	70.0576	50.408	71.1164	83.0156	79.9275	53.7678	77.853	-1.44795	0.0187979	0.184328
1778578_at	Saccharomyces cerevisiae	YDL115C	YDL115C.S1	chrIV:253994-254717 (-) // 100.0 //	Protein involved in transcription from polymerase II promoters; interacts with with most of the polymerase II subunits; nucleo-cytoplasmic shuttling protein; deletion causes hypersensitivity to the K1 killer toxin	IWR1	chr4	229.75	220.189	187.386	263.847	276.952	271.119	211.64	270.585	-1.27852	0.0188157	0.184328
1776414_at	Saccharomyces cerevisiae	YLR099C	YLR099C.S1	chrXII:339744-340929 (-) // 100.0 //	Lysophosphatidic acid acyltransferase, responsible for enhanced phospholipid synthesis during organic solvent stress; null displays increased sensitivity to Calcofluor white; highly expressed during organic solvent stress	ICT1	chr12	333.946	295.626	397.522	232.679	285.918	177.477	339.828	227.709	1.49238	0.0188284	0.184328
1775884_at	Saccharomyces cerevisiae	YLR084C	YLR084C.S1	chrXII:296589-300252 (-) // 100.0 //	N-glycosylated protein involved in the maintenance of bud site selection during bipolar budding; localization requires Rax1p; RAX2 mRNA stability is regulated by Mpt5p	RAX2	chr12	220.005	211.382	259.928	155.77	202.182	140.672	229.502	164.24	1.39736	0.0188552	0.184328
1778758_at	Saccharomyces cerevisiae	YDR255C	YDR255C.S1	chrIV:966553-967819 (-) // 100.0 //	Conserved protein that has an E3-like ubiquitin ligase activity necessary for polyubiquitination and degradation of the gluconeogenic enzyme fructose-1,6-bisphosphatase; also required for sporulation; has a degenerate RING finger domain	RMD5	chr4	142.754	137.006	129.131	163.381	183.358	166.691	136.182	170.925	-1.25512	0.0189146	0.184368
1779962_at	Saccharomyces cerevisiae	YMR139W	YMR139W.S1	chrXIII:546123-547236 (+) // 100.0 //	Protein kinase required for signal transduction during entry into meiosis; promotes the formation of the Ime1p-Ume6p complex by phosphorylating Ime1p and Ume6p; shares similarity with mammalian glycogen synthase kinase 3-beta	RIM11	chr13	531.538	652.67	451.756	736.984	768.505	699.413	539.153	734.424	-1.36218	0.019108	0.185439
1775976_at	Saccharomyces cerevisiae	YFR053C	YFR053C.S1	chrVI:253578-255036 (-) // 100.0 //	Hexokinase isoenzyme 1, a cytosolic protein that catalyzes phosphorylation of glucose during glucose metabolism; expression is highest during growth on non-glucose carbon sources; glucose-induced repression involves the hexokinase Hxk2p	HXK1	chr6	4263.14	3512.79	1132.97	5940.22	6230.79	6745.45	2569.55	6296.79	-2.45048	0.0191917	0.185442
1775722_at	Saccharomyces cerevisiae	YHR069C	YHR069C.S1	chrVIII:233580-234660 (-) // 100.0 //	Exosome non-catalytic core component; involved in 3'-5' RNA processing and degradation in both the nucleus and the cytoplasm; predicted to contain RNA binding domains; has similarity to human hRrp4p (EXOSC2)	RRP4	chr8	847.353	745.084	880.525	531.233	718.095	603.015	822.248	612.722	1.34196	0.0194323	0.185818
1776151_at	Saccharomyces cerevisiae	YGL236C	YGL236C.S1	chrVII:53755-55796 (-) // 100.0 //	Mitochondrial protein, forms a heterodimer complex with Mss1p that performs the 5-carboxymethylaminomethyl modification of the wobble uridine base in mitochondrial tRNAs; required for respiration in paromomycin-resistant 15S rRNA mutants	MTO1	chr7	459.404	362.476	340.682	225.189	339.016	194.099	384.244	245.619	1.56439	0.0194645	0.185818
1770891_at	Saccharomyces cerevisiae	YLR165C	YLR165C.S1	chrXII:494495-495260 (-) // 100.0 //	Pseudouridine synthase, catalyzes only the formation of pseudouridine (Psi)-2819 in mitochondrial 21S rRNA; not essential for viability	PUS5	chr12	250.115	221.46	235.183	279.261	342.322	290.938	235.296	302.98	-1.28766	0.019582	0.185818
1779165_s_at	Saccharomyces cerevisiae	YAR009C	YAR009C.S1	chrIV:1097740-1212258 (+) // 97.86 // /// chrX:474431-478021 (+) // 98.58 // /// chrXII:652797-946794 (+) // 97.94 // /// chrXII:595118-598708 (+) // 97.24 // /// chrXIII:186139-201896 (+) // 98.75 // /// chrXV:119678-123268 (+) // 98.5 // /// chrXV:596791-975888 (+) // 97.97 // /// chrXVI:58426-62016 (+) // 98.66 // /// chrXVI:846383-849976 (+) // 97.72 // /// chrI:160597-164188 (-) // 100.0 // …	---	---	chr1 /// chr10 /// chr12 /// chr13 /// chr14 /// chr15 /// chr16 /// chr2 /// chr5 /// chr7	16.7896	27.3513	24.0454	48.7361	25.9293	48.9844	22.2682	39.5578	-1.77643	0.0196204	0.185818
1778181_at	Saccharomyces cerevisiae	YPL166W	YPL166W.S1	chrXVI:237336-237978 (+) // 100.0 //	Autophagy-specific protein that is required for recruitment of other ATG proteins to the pre-autophagosomal structure (PAS); interacts with Atg17p and localizas to the PAS in a manner interdependent with Atg17p and Cis1p; not conserved	ATG29	chr16	48.7662	58.3083	34.7461	81.863	71.6597	59.8185	46.2294	70.5341	-1.52574	0.0196533	0.185818
1778733_at	Saccharomyces cerevisiae	YBR279W	YBR279W.S1	chrII:761252-762590 (+) // 100.0 //	Component of the Paf1p complex that binds to and modulates the activity of RNA polymerases I and II; required for expression of a subset of genes, including cell cycle-regulated genes; homolog of human PD2/hPAF1	PAF1	chr2	270.846	243.141	345.085	398.714	346.322	474.387	283.25	403.11	-1.42316	0.0196877	0.185818
1776837_at	Saccharomyces cerevisiae	YML058W-A	YML058W-A.S1	chrXIII:158759-158966 (+) // 100.0 //	Protein involved in the Mec1p-mediated checkpoint pathway that responds to DNA damage or replication arrest, transcription is induced by DNA damage	HUG1	chr13	147.538	79.5158	108.111	48.6825	88.4714	51.3983	108.245	60.4932	1.78937	0.0198285	0.18646
1777282_at	Saccharomyces cerevisiae	YCR009C	YCR009C.S1	chrIII:130742-131540 (-) // 100.0 //	Amphiphysin-like lipid raft protein; interacts with Rvs167p and regulates polarization of the actin cytoskeleton, endocytosis, cell polarity, cell fusion and viability following starvation or osmotic stress	RVS161	chr3	1915.63	1843.72	1977.55	2354.33	2265.01	2507.27	1911.51	2373.33	-1.24161	0.0199399	0.186558
1769344_at	Saccharomyces cerevisiae	YLR050C	YLR050C.S1	chrXII:245587-246073 (-) // 100.0 //	---	---	chr12	969.576	685.38	647.125	430.957	642.989	369.49	754.805	467.82	1.61344	0.0199789	0.186558
1771125_at	Saccharomyces cerevisiae	YDR538W	YDR538W.S1	chrIV:1510892-1511621 (+) // 100.0 //	Phenylacrylic acid decarboxylase, confers resistance to cinnamic acid, decarboxylates aromatic carboxylic acids to the corresponding vinyl derivatives; homolog of E. coli UbiX	PAD1	chr4	530.684	405.433	386.416	226.797	390.598	207.061	436.452	263.727	1.65493	0.0200204	0.186558
1771757_at	Saccharomyces cerevisiae	YER024W	YER024W.S1	chrV:202190-204962 (+) // 100.0 //	Carnitine acetyltransferase; has similarity to Yat1p, which is a carnitine acetyltransferase associated with the mitochondrial outer membrane	YAT2	chr5	190.466	256.496	231.858	180.397	171.091	129.033	224.582	158.508	1.41685	0.0200479	0.186558
1777859_at	Saccharomyces cerevisiae	YCR086W	YCR086W.S1	chrIII:263388-263961 (+) // 100.0 //	Nucleolar protein that forms a complex with Lrs4p and then Mam1p at kinetochores during meiosis I to mediate accurate homolog segregation; required for condensin recruitment to the replication fork barrier site and rDNA repeat segregation	CSM1	chr3	306.65	271.072	305.513	163.387	268.912	183.279	293.936	200.438	1.46647	0.0200627	0.186558
1778226_at	Saccharomyces cerevisiae	YKR020W	YKR020W.S1	chrXI:477980-478475 (+) // 100.0 //	Component of the GARP (Golgi-associated retrograde protein) complex, Vps51p-Vps52p-Vps53p-Vps54p, which is required for the recycling of proteins from endosomes to the late Golgi; links the (VFT/GARP) complex to the SNARE Tlg1p	VPS51	chr11	41.3662	65.2714	63.0157	76.6631	87.1821	78.3966	55.4121	80.6191	-1.4549	0.020192	0.187498
1779115_at	Saccharomyces cerevisiae	YEL059C-A	YEL059C-A.S1	chrV:42399-42624 (-) // 100.0 //	Subunit of the mitochondrial inner membrane peptidase, which is required for maturation of mitochondrial proteins of the intermembrane space; Som1p facilitates cleavage of a subset of substrates; contains twin cysteine-x9-cysteine motifs	SOM1	chr5	573.763	349.258	515.98	223.571	401.493	202.732	469.356	263.029	1.78443	0.0202943	0.188187
1779507_at	Saccharomyces cerevisiae	YOR006C	YOR006C.S1	chrXV:337680-338622 (-) // 100.0 //	Protein required for correct processing of the 20S pre-rRNA at site D to generate mature 18S rRNA; green fluorescent protein (GFP)-fusion protein localizes to both the cytoplasm and the nucleus	TSR3	chr15	543.437	585.096	611.573	420.631	513.859	415.836	579.349	447.943	1.29336	0.0204504	0.189108
1772452_at	Saccharomyces cerevisiae	YOR054C	YOR054C.S1	chrXV:427834-429859 (-) // 100.0 //	Negative regulatory subunit of protein phosphatase 1 Ppz1p and also a subunit of the phosphopantothenoylcysteine decarboxylase (PPCDC; Cab3p, Sis2p, Vhs3p) complex, which catalyzes the third step of coenzyme A biosynthesis	VHS3	chr15	170.217	220.869	185.349	249.482	240.875	251.41	191.004	247.213	-1.29428	0.0206091	0.189852
1771925_at	Saccharomyces cerevisiae	YJL164C	YJL164C.S1	chrX:109959-111153 (-) // 100.0 //	cAMP-dependent protein kinase catalytic subunit; promotes vegetative growth in response to nutrients via the Ras-cAMP signaling pathway; inhibited by regulatory subunit Bcy1p in the absence of cAMP; partially redundant with Tpk2p and Tpk3p	TPK1	chr10	628.797	643.926	394.221	915.376	872.729	705.553	542.451	826.041	-1.52279	0.0207188	0.189852
1778883_at	Saccharomyces cerevisiae	YIL040W	YIL040W.S1	chrIX:277721-278138 (+) // 100.0 //	Protein required for nuclear envelope morphology, nuclear pore complex localization, mRNA export from the nucleus; exhibits synthetic lethal genetic interactions with genes involved in lipid metabolism	APQ12	chr9	2385.21	2071.27	2251.23	1483.2	2027.38	1442.54	2232.12	1630.95	1.36865	0.020726	0.189852
1771041_at	Saccharomyces cerevisiae	YOR152C	YOR152C.S1	chrXV:617518-618289 (-) // 100.0 //	---	---	chr15	193.033	95.1835	147.53	203.601	327.947	218.555	139.43	244.369	-1.75263	0.0208926	0.190554
1777053_at	Saccharomyces cerevisiae	YPR026W	YPR026W.S1	chrXVI:615375-619011 (+) // 100.0 //	Acid trehalase required for utilization of extracellular trehalose	ATH1	chr16	73.5172	75.2965	34.8755	98.3586	101.101	103.508	57.7957	100.967	-1.74697	0.0211393	0.191568
1778319_at	Saccharomyces cerevisiae	YNL289W	YNL289W.S1	chrXIV:87896-88736 (+) // 100.0 //	Cyclin, interacts with cyclin-dependent kinase Pho85p; member of the Pcl1,2-like subfamily, involved in the regulation of polarized growth and morphogenesis and progression through the cell cycle; localizes to sites of polarized cell growth	PCL1	chr14	280.423	199.827	295.882	158.517	213.703	150.456	254.994	172.094	1.48171	0.0211474	0.191568
1774685_at	Saccharomyces cerevisiae	YER045C	YER045C.S1	chrV:240030-241500 (-) // 100.0 //	Basic leucine zipper (bZIP) transcription factor of the ATF/CREB family, may regulate transcription of genes involved in utilization of non-optimal carbon sources	ACA1	chr5	209.318	213.201	221.168	367.668	250.183	274.395	214.505	293.334	-1.36749	0.021325	0.192692
1774321_at	Saccharomyces cerevisiae	YIR032C	YIR032C.S1	chrIX:415026-415614 (-) // 100.0 //	Ureidoglycolate hydrolase, converts ureidoglycolate to glyoxylate and urea in the third step of allantoin degradation; expression sensitive to nitrogen catabolite repression	DAL3	chr9	1751.89	1158.47	1129.84	720.263	1119.08	655.708	1318.7	808.509	1.63103	0.0213947	0.192692
1775376_at	Saccharomyces cerevisiae	YPR115W	YPR115W.S1	chrXVI:754874-758126 (+) // 100.0 //	Pleckstrin homology domain containing protein proposed to function as a glycerol channel activator; green fluorescent protein (GFP)-fusion protein localizes to the cytoplasm	RGC1	chr16	150.986	161.742	145.682	199.389	173.489	214.858	152.659	195.153	-1.27836	0.0214529	0.192692
1778194_at	Saccharomyces cerevisiae	YBR038W	YBR038W.S1	chrII:311896-314788 (+) // 100.0 //	Chitin synthase II; catalyzes transfer of N-acetylglucosamine (GlcNAc) to chitin upon activation of zymogenic form; required for chitin synthesis in the primary septum during cytokinesis; localization regulated by Cdk1p during mitosis	CHS2	chr2	449.009	377.489	303.045	222.504	321.566	204.061	371.725	244.413	1.52089	0.0215027	0.192692
1778262_at	Saccharomyces cerevisiae	YMR059W	YMR059W.S1	chrXIII:391037-391484 (+) // 100.0 //	Subunit of the tRNA splicing endonuclease, which is composed of Sen2p, Sen15p, Sen34p, and Sen54p	SEN15	chr13	219.37	213.157	236.415	123.752	207.411	133.761	222.767	150.859	1.47666	0.0216253	0.193405
1773935_at	Saccharomyces cerevisiae	YOR193W	YOR193W.S1	chrXV:710446-711577 (+) // 100.0 //	Peripheral peroxisomal membrane protein involved in controlling peroxisome size and number, interacts with homologous protein Pex25p	PEX27	chr15	104.507	100.211	92.9479	117.129	153.362	122.261	99.106	129.984	-1.31157	0.0218671	0.194313
1774137_at	Saccharomyces cerevisiae	YEL039C	YEL039C.S1	chrV:79635-79977 (-) // 100.0 //	Cytochrome c isoform 2, expressed under hypoxic conditions; electron carrier of the mitochondrial intermembrane space that transfers electrons from ubiquinone-cytochrome c oxidoreductase to cytochrome c oxidase during cellular respiration	CYC7	chr5	1090.82	817.684	151.077	1259.29	2334.5	2726.81	512.682	2001.41	-3.90372	0.0218876	0.194313
1778512_at	Saccharomyces cerevisiae	YBR162W-A	YBR162W-A.S1	chrII:565225-565423 (+) // 100.0 //	Protein whose expression suppresses a secretory pathway mutation in E. coli; has similarity to the mammalian RAMP4 protein involved in secretion	YSY6	chr2	1085.77	827.715	1074.31	621.082	874.37	593.638	988.344	685.679	1.44141	0.0221988	0.195772
1776459_at	Saccharomyces cerevisiae	YHR086W-A	YHR086W-A.S1	chrVIII:280232-280394 (+) // 100.0 //	---	---	chr8	17.4543	15.6616	11.1089	9.69661	11.2412	9.5789	14.4811	10.145	1.42742	0.0223153	0.196353
1770829_at	Saccharomyces cerevisiae	YCR075W-A	YCR075W-A.S1	chrIII:248971-249199 (+) // 100.0 //	---	---	chr3	961.431	654.305	637.849	420.173	631.693	384.236	737.572	467.211	1.57868	0.0223236	0.196353
1777575_at	Saccharomyces cerevisiae	YJR115W	YJR115W.S1	chrX:639932-640442 (+) // 100.0 //	---	---	chr10	938.928	725.343	413.892	957.68	1301.36	1219.78	655.672	1149.83	-1.75368	0.0224456	0.196648
1772720_at	Saccharomyces cerevisiae	YOL023W	YOL023W.S1	chrXV:278056-280087 (+) // 100.0 //	Mitochondrial translation initiation factor 2	IFM1	chr15	63.1215	67.3352	71.6825	99.994	74.4686	94.6821	67.2891	89.0029	-1.3227	0.0225529	0.197045
1770290_at	Saccharomyces cerevisiae	YMR257C	YMR257C.S1	chrXIII:779627-782030 (-) // 100.0 //	Mitochondrial translational activator specific for the COX2 mRNA; located in the mitochondrial inner membrane	PET111	chr13	215.498	234.957	202.667	193.791	153.228	157.098	217.305	167.09	1.30054	0.0227305	0.197045
1771271_at	Saccharomyces cerevisiae	YKR043C	YKR043C.S1	chrXI:520538-521354 (-) // 100.0 //	---	---	chr11	2634.29	2841.03	2673.29	2087.99	2385.21	2053.26	2714.74	2170.48	1.25075	0.022867	0.197045
1780232_at	Saccharomyces cerevisiae	YMR111C	YMR111C.S1	chrXIII:492402-493791 (-) // 100.0 //	---	---	chr13	62.9904	84.6795	89.8371	96.7084	113.889	111.645	78.2533	107.135	-1.36907	0.0228695	0.197045
1774670_at	Saccharomyces cerevisiae	YPL108W	YPL108W.S1	chrXVI:348442-348949 (+) // 100.0 //	---	---	chr16	308.591	258.729	288.546	131.695	259.338	171.683	284.542	180.324	1.57795	0.0228866	0.197045
1778498_at	Saccharomyces cerevisiae	YBR139W	YBR139W.S1	chrII:515657-517184 (+) // 100.0 //	---	---	chr2	1601.38	1612.29	1317.42	1920.68	2089	1807.53	1503.91	1935.65	-1.28706	0.0229323	0.197045
1772566_at	Saccharomyces cerevisiae	YJR094C	YJR094C.S1	chrX:604561-605644 (-) // 100.0 //	Master regulator of meiosis that is active only during meiotic events, activates transcription of early meiotic genes through interaction with Ume6p, degraded by the 26S proteasome following phosphorylation by Ime2p	IME1	chr10	13.758	16.3843	17.7604	19.9672	20.519	20.6493	15.8786	20.3763	-1.28326	0.0229702	0.197045
1774470_at	Saccharomyces cerevisiae	YLR065C	YLR065C.S1	chrXII:266373-266919 (-) // 100.0 //	---	---	chr12	1895.02	1912.04	1700.1	1501.82	1549.41	1304.25	1833.14	1447.85	1.26612	0.0231271	0.197045
1774337_at	Saccharomyces cerevisiae	YMR305C	YMR305C.S1	chrXIII:879061-880231 (-) // 100.0 //	Cell wall protein with similarity to glucanases; may play a role in conjugation during mating based on mutant phenotype and its regulation by Ste12p	SCW10	chr13	2493.4	2377.78	2685.73	2129.21	2063.67	1704.34	2515.8	1956.42	1.28589	0.0231464	0.197045
1769645_at	Saccharomyces cerevisiae	YMR069W	YMR069W.S1	chrXIII:407707-408565 (+) // 100.0 //	N alpha-acetyl-transferase, involved in acetylation of the N-terminal residues of histones H4 and H2A	NAT4	chr13	59.6822	62.8879	58.3273	41.0617	16.7518	44.1824	60.2692	31.2068	1.93128	0.0233541	0.197968
1776420_at	Saccharomyces cerevisiae	YNL053W	YNL053W.S1	chrXIV:529942-531412 (+) // 100.0 //	Dual-specificity protein phosphatase; exists in 2 isoforms; required for maintenance of a low level of signaling through the cell integrity pathway, adaptive response to pheromone; regulates and is regulated by Slt2p; dephosphorylates Fus3p	MSG5	chr14	546.516	485.794	448.256	383.457	414.978	364.436	491.883	387.067	1.27079	0.0234016	0.197968
1770384_at	Saccharomyces cerevisiae	YDR415C	YDR415C.S1	chrIV:1297029-1298154 (-) // 100.0 //	---	---	chr4	389.314	429.067	323.683	320.193	246.522	280.335	378.136	280.748	1.34689	0.0235207	0.198051
1773230_at	Saccharomyces cerevisiae	YOL059W	YOL059W.S1	chrXV:217125-218448 (+) // 100.0 //	NAD-dependent glycerol 3-phosphate dehydrogenase, homolog of Gpd1p, expression is controlled by an oxygen-independent signaling pathway required to regulate metabolism under anoxic conditions; located in cytosol and mitochondria	GPD2	chr15	184.96	146.425	151.96	105.841	143.165	86.6369	160.253	109.496	1.46356	0.0235745	0.198051
1778851_at	Saccharomyces cerevisiae	YBR160W	YBR160W.S1	chrII:560071-560968 (+) // 100.0 //	Catalytic subunit of the main cell cycle cyclin-dependent kinase (CDK); alternately associates with G1 cyclins (CLNs) and G2/M cyclins (CLBs) which direct the CDK to specific substrates	CDC28	chr2	551.073	577.862	516.362	370.251	504.049	358.075	547.851	405.801	1.35005	0.0235904	0.198051
1776948_at	Saccharomyces cerevisiae	YGL037C	YGL037C.S1	chrVII:427302-427953 (-) // 100.0 //	Nicotinamidase that converts nicotinamide to nicotinic acid as part of the NAD(+) salvage pathway, required for life span extension by calorie restriction; PNC1 expression responds to all known stimuli that extend replicative life span	PNC1	chr7	5306.7	4557.41	3524.74	5612	6355.98	6211.82	4400.95	6051.18	-1.37499	0.0236046	0.198051
1776407_at	Saccharomyces cerevisiae	YGL021W	YGL021W.S1	chrVII:454789-457072 (+) // 100.0 //	Protein kinase; accumulation and phosphorylation are periodic during the cell cycle; phosphorylated in response to DNA damage; contains characteristic motifs for degradation via the APC pathway; similar to Alk2p and to mammalian haspins	ALK1	chr7	322.387	330.359	283.515	261.348	162.347	238.565	311.397	216.317	1.43954	0.0236224	0.198051
1773623_at	Saccharomyces cerevisiae	YNL283C	YNL283C.S1	chrXIV:105183-106695 (-) // 100.0 //	Partially redundant sensor-transducer of the stress-activated PKC1-MPK1 signaling pathway involved in maintenance of cell wall integrity and recovery from heat shock; secretory pathway Wsc2p is required for the arrest of secretion response	WSC2	chr14	587.567	565.181	421.737	379.819	426.183	306.124	519.313	367.301	1.41386	0.0236365	0.198051
1772091_at	Saccharomyces cerevisiae	YDR505C	YDR505C.S1	chrIV:1456687-1459213 (-) // 100.0 //	Asn and gln rich protein of unknown function; high-copy suppressor of POL1 (DNA polymerase alpha) and partial suppressor of CDC2 (polymerase delta) and CDC6 (pre-RC loading factor) mutations; overexpression results in growth inhibition	PSP1	chr4	391.27	402.599	338.07	515.597	520.784	428.621	376.23	486.42	-1.29289	0.0236659	0.198051
1770892_at	Saccharomyces cerevisiae	YBR138C	YBR138C.S1	chrII:513755-515330 (-) // 100.0 //	---	---	chr2	77.4214	57.1179	66.1826	85.849	82.1501	95.2984	66.3935	87.5946	-1.31933	0.0237076	0.198051
1778709_at	Saccharomyces cerevisiae	YIL084C	YIL084C.S1	chrIX:202272-203256 (-) // 100.0 //	Component of the Rpd3p/Sin3p deacetylase complex required for its structural integrity and catalytic activity, involved in transcriptional silencing and required for sporulation; cells defective in SDS3 display pleiotropic phenotypes	SDS3	chr9	31.6297	70.4799	51.1779	76.3486	88.5451	78.7578	48.5009	81.05	-1.67111	0.0237385	0.198051
1776417_at	Saccharomyces cerevisiae	YHR175W	YHR175W.S1	chrVIII:452871-453441 (+) // 100.0 //	Putative low-affinity copper transporter of the vacuolar membrane; mutation confers resistance to toxic copper concentrations, while overexpression confers resistance to copper starvation	CTR2	chr8	1109.58	1019.91	855.219	702.347	841.699	724.348	989.167	753.733	1.31235	0.0239304	0.198101
1775926_at	Saccharomyces cerevisiae	YJL179W	YJL179W.S1	chrX:88784-89114 (+) // 100.0 //	Subunit of heterohexameric prefoldin, which binds cytosolic chaperonin and transfers target proteins to it; involved in the biogenesis of actin and of alpha- and gamma-tubulin	PFD1	chr10	229.273	292.619	272.944	218.216	192.704	203.923	263.579	204.682	1.28774	0.0240467	0.198101
1773375_at	Saccharomyces cerevisiae	YJR069C	YJR069C.S1	chrX:568798-569392 (-) // 100.0 //	Conserved protein with deoxyribonucleoside triphosphate pyrophosphohydrolase activity, mediates exclusion of noncanonical purines from deoxyribonucleoside triphosphate pools; mutant is sensitive to the base analog 6-N-hydroxylaminopurine	HAM1	chr10	1221.3	1084.49	1138.33	725.61	1069.63	660.516	1146.64	800.335	1.43273	0.0240519	0.198101
1779348_at	Saccharomyces cerevisiae	YPL209C	YPL209C.S1	chrXVI:156488-157592 (-) // 100.0 //	Aurora kinase subunit of the conserved chromosomal passenger complex (CPC; Ipl1p-Sli15p-Bir1p-Nbl1p), involved in regulating kinetochore-microtubule attachments; helps maintain condensed chromosomes during anaphase and early telophase	IPL1	chr16	19.4329	28.5775	28.5461	32.9946	33.4483	41.8919	25.121	35.8907	-1.42871	0.0240891	0.198101
1770280_at	Saccharomyces cerevisiae	YPL259C	YPL259C.S1	chrXVI:51243-52671 (-) // 100.0 //	Mu1-like medium subunit of the clathrin-associated protein complex (AP-1); binds clathrin; involved in clathrin-dependent Golgi protein sorting	APM1	chr16	328.988	400.298	420.1	605.998	444.017	511.206	381.04	516.205	-1.35472	0.0241305	0.198101
1778001_at	Saccharomyces cerevisiae	YOR030W	YOR030W.S1	chrXV:386824-388684 (+) // 100.0 //	Probable multiple transmembrane protein, involved in diploid invasive and pseudohyphal growth upon nitrogen starvation; required for accumulation of processed Rim101p	DFG16	chr15	31.6936	44.8249	33.4884	61.8225	41.2274	59.7402	36.235	53.399	-1.47368	0.0242698	0.198101
1770145_at	Saccharomyces cerevisiae	YGR183C	YGR183C.S1	chrVII:859067-859266 (-) // 99.0 //	Subunit 9 of the ubiquinol cytochrome-c reductase complex, which is a component of the mitochondrial inner membrane electron transport chain; required for electron transfer at the ubiquinol oxidase site of the complex	QCR9	chr7	2539.1	2514.23	3813.24	3663.23	4709.31	4219.92	2898.12	4175.4	-1.44073	0.0242789	0.198101
1773702_at	Saccharomyces cerevisiae	YMR118C	YMR118C.S1	chrXIII:502142-502733 (-) // 100.0 //	---	---	chr13	15.2595	13.025	10.3741	15.1185	23.9323	18.6955	12.7279	18.9123	-1.48589	0.0244414	0.198699
1772687_at	Saccharomyces cerevisiae	YIL105C	YIL105C.S1	chrIX:167577-169638 (-) // 100.0 //	Phosphoinositide PI4,5P(2) binding protein, forms a complex with Slm2p; acts downstream of Mss4p in a pathway regulating actin cytoskeleton organization in response to stress; phosphorylated by the TORC2 complex	SLM1	chr9	124.786	143.049	135.093	162.972	162.397	172.375	134.099	165.853	-1.23679	0.0245056	0.198699
1771751_at	Saccharomyces cerevisiae	YBR175W	YBR175W.S1	chrII:582402-583350 (+) // 100.0 //	Essential subunit of the COMPASS (Set1C) complex, which methylates histone H3 on lysine 4 and is required in transcriptional silencing near telomeres; WD40 beta propeller superfamily member and ortholog of mammalian WDR5	SWD3	chr2	893.015	641.493	557.172	314.662	611.925	312.536	683.406	391.875	1.74395	0.0248045	0.199638
1778209_at	Saccharomyces cerevisiae	YMR286W	YMR286W.S1	chrXIII:841940-842201 (+) // 100.0 //	Mitochondrial ribosomal protein of the large subunit	MRPL33	chr13	1184.28	1058.06	1072.16	762.604	1011.13	747.764	1103.45	832.317	1.32572	0.0248516	0.199638
1773631_at	Saccharomyces cerevisiae	YOL026C	YOL026C.S1	chrXV:274012-274354 (-) // 100.0 //	Mitochondrial outer membrane protein, required for assembly of the translocase of the outer membrane (TOM) complex and thereby for mitochondrial protein import; N terminus is exposed to the cytosol: transmembrane segment is highly conserved	MIM1	chr15	1005.72	652.942	642.606	410.239	638.933	412.883	750.064	476.549	1.57396	0.0249521	0.199638
1769313_at	Saccharomyces cerevisiae	YGL059W	YGL059W.S1	chrVII:392227-393703 (+) // 100.0 //	Mitochondrial protein kinase that negatively regulates activity of the pyruvate dehydrogenase complex by phosphorylating the ser-133 residue of the Pda1p subunit; acts in concert with kinase Pkp1p and phosphatases Ptc5p and Ptc6p	PKP2	chr7	446.452	375.688	440.849	542.681	517.183	516.348	419.725	525.264	-1.25145	0.0249663	0.199638
1772617_at	Saccharomyces cerevisiae	YHR188C	YHR188C.S1	chrVIII:482004-483837 (-) // 100.0 //	Transmembrane protein subunit of the glycosylphosphatidylinositol transamidase complex that adds GPIs to newly synthesized proteins; human PIG-Tp homolog	GPI16	chr8	500.772	480.669	410.882	315.051	416.655	311.515	462.452	344.519	1.34232	0.0250195	0.199638
1777710_at	Saccharomyces cerevisiae	YDR179C	YDR179C.S1	chrIV:818705-819194 (-) // 100.0 //	Subunit of the Cop9 signalosome, which is required for deneddylation, or removal of the ubiquitin-like protein Rub1p from Cdc53p (cullin); involved in adaptation to pheromone signaling	CSN9	chr4	61.0229	67.3301	53.2242	42.9999	50.472	47.2548	60.2471	46.8079	1.28711	0.0250601	0.199638
1780197_at	Saccharomyces cerevisiae	YNL024C	YNL024C.S1	chrXIV:587107-587848 (-) // 100.0 //	---	---	chr14	430.948	273.85	326.804	216.899	280.981	156.404	337.864	212.028	1.59348	0.0251566	0.199638
1776391_at	Saccharomyces cerevisiae	YOR188W	YOR188W.S1	chrXV:685767-689181 (+) // 100.0 //	Protein involved in positive regulation of both 1,3-beta-glucan synthesis and the Pkc1p-MAPK pathway, potential Cdc28p substrate; multicopy suppressor of temperature-sensitive mutations in CDC24 and CDC42, and of mutations in BEM4	MSB1	chr15	162.269	169.328	162.99	129.064	138.553	137.768	164.833	135.058	1.22045	0.0252475	0.199638
1777947_at	Saccharomyces cerevisiae	YDR425W	YDR425W.S1	chrIV:1320056-1321934 (+) // 100.0 //	Sorting nexin, involved in the retrieval of late-Golgi SNAREs from the post-Golgi endosome to the trans-Golgi network; interacts with Snx4p	SNX41	chr4	88.3097	97.371	65.1535	131.016	98.9584	123.182	82.4376	116.889	-1.41792	0.0253726	0.199638
1778488_at	Saccharomyces cerevisiae	YAL021C	YAL021C.S1	chrI:110846-113360 (-) // 100.0 //	Component of the CCR4-NOT transcriptional complex, which is involved in regulation of gene expression; component of the major cytoplasmic deadenylase, which is involved in mRNA poly(A) tail shortening	CCR4	chr1	262.312	273.357	229.898	181.297	219	200.342	254.503	199.62	1.27495	0.0253863	0.199638
1779411_at	Saccharomyces cerevisiae	YNL325C	YNL325C.S1	chrXIV:28737-31377 (-) // 100.0 //	Phosphatidylinositol 3,5-bisphosphate (PtdIns[3,5]P) phosphatase; required for efficient mating and response to osmotic shock; physically associates with and regulated by Vac14p; contains a SAC1-like domain	FIG4	chr14	174.65	128.942	131.534	92.4313	126.123	89.9711	143.615	101.603	1.4135	0.0254746	0.199638
1776617_at	Saccharomyces cerevisiae	YJR005W	YJR005W.S1	chrX:445915-448018 (+) // 100.0 //	Beta-adaptin, large subunit of the clathrin associated protein complex (AP-2); involved in vesicle mediated transport; similar to mammalian beta-chain of the clathrin associated protein complex	APL1	chr10	429.517	422.422	413.849	560.764	485.508	517.068	421.88	520.206	-1.23307	0.0255929	0.199638
1778914_at	Saccharomyces cerevisiae	YJL160C	YJL160C.S1	chrX:117957-118821 (-) // 100.0 //	---	---	chr10	73.8348	61.487	55.7288	44.2274	52.8675	48.0259	63.2472	48.2451	1.31096	0.0255942	0.199638
1771479_at	Saccharomyces cerevisiae	YNL259C	YNL259C.S1	chrXIV:157644-157866 (-) // 100.0 //	Cytosolic copper metallochaperone that transports copper to the secretory vesicle copper transporter Ccc2p for eventual insertion into Fet3p, which is a multicopper oxidase required for high-affinity iron uptake	ATX1	chr14	3356.87	2056.96	1668.81	1492.9	887.295	1559.32	2258.58	1273.51	1.77353	0.0258239	0.199638
1770576_at	Saccharomyces cerevisiae	YPL036W	YPL036W.S1	chrXVI:482840-485684 (+) // 100.0 //	Plasma membrane H+-ATPase, isoform of Pma1p, involved in pumping protons out of the cell; regulator of cytoplasmic pH and plasma membrane potential	PMA2	chr16	107.123	102.516	78.0448	75.627	69.6775	42.2708	94.9884	60.6182	1.567	0.025832	0.199638
1779379_at	Saccharomyces cerevisiae	YER072W	YER072W.S1	chrV:302803-303193 (+) // 100.0 //	Subunit of the vacuolar transporter chaperone (VTC) complex involved in membrane trafficking, vacuolar polyphosphate accumulation, microautophagy and non-autophagic vacuolar fusion	VTC1	chr5	3718.74	3389.6	3241.4	2553.22	3060.39	2561.19	3444.31	2714.93	1.26861	0.0258917	0.199638
1773096_at	Saccharomyces cerevisiae	YLR081W	YLR081W.S1	chrXII:290212-291937 (+) // 100.0 //	Galactose permease, required for utilization of galactose; also able to transport glucose	GAL2	chr12	32.0166	26.8338	20.2529	19.0815	19.0815	17.9476	25.9129	18.6958	1.38603	0.0258933	0.199638
1772321_at	Saccharomyces cerevisiae	YOL018C	YOL018C.S1	chrXV:290881-292075 (-) // 100.0 //	Syntaxin-like t-SNARE that forms a complex with Tlg1p and Vti1p and mediates fusion of endosome-derived vesicles with the late Golgi; binds Vps45p, which prevents Tlg2p degradation and also facilitates t-SNARE complex formation	TLG2	chr15	47.5773	54.0139	43.8489	61.6291	56.5847	78.2951	48.301	64.8745	-1.34313	0.0259016	0.199638
1780070_at	Saccharomyces cerevisiae	YBR046C	YBR046C.S1	chrII:330504-331509 (-) // 100.0 //	NADPH-dependent quinone reductase, GFP-tagged protein localizes to the cytoplasm and nucleus; has similarity to E. coli quinone oxidoreductase and to human zeta-crystallin	ZTA1	chr2	193.026	135.091	87.2728	199.683	249.575	208.876	131.535	218.344	-1.65998	0.0259646	0.199638
1778800_at	Saccharomyces cerevisiae	YFL010W-A	YFL010W-A.S1	chrVI:114983-115268 (+) // 100.0 //	Protein required for the negative regulation by ammonia of Gap1p, which is a general amino acid permease	AUA1	chr6	97.0563	101.87	135.925	60.889	100.461	51.9474	110.354	68.2393	1.61717	0.025981	0.199638
1771042_at	Saccharomyces cerevisiae	YML021C	YML021C.S1	chrXIII:229733-230813 (-) // 100.0 //	Uracil-DNA glycosylase, required for repair of uracil in DNA formed by spontaneous cytosine deamination, not required for strand-specific mismatch repair, cell-cycle regulated, expressed in late G1, localizes to mitochondria and nucleus	UNG1	chr13	833.016	697.423	627.008	481.112	633.105	381.707	714.178	488.072	1.46327	0.0260282	0.199638
1779774_at	Saccharomyces cerevisiae	YLR247C	YLR247C.S1	chrXII:628685-633356 (-) // 100.0 //	Putative helicase; localizes to the mitochondrion and the nucleus; YLR247C is not an essential gene; null mutant displays increased levels of spontaneous Rad52p foci	IRC20	chr12	34.5652	41.042	98.0707	98.6427	90.4771	120.233	51.8169	102.379	-1.97578	0.026039	0.199638
1777114_at	Saccharomyces cerevisiae	YPR120C	YPR120C.S1	chrXVI:773872-775180 (-) // 100.0 //	B-type cyclin involved in DNA replication during S phase; activates Cdc28p to promote initiation of DNA synthesis; functions in formation of mitotic spindles along with Clb3p and Clb4p; most abundant during late G1 phase	CLB5	chr16	146.418	149.652	145.756	92.0624	138.031	99.2359	147.266	108.038	1.36309	0.0260804	0.199638
1771981_at	Saccharomyces cerevisiae	YGL110C	YGL110C.S1	chrVII:301539-303414 (-) // 100.0 //	Protein of unknown function; has a CUE domain that binds ubiquitin, which may facilitate intramolecular monoubiquitination	CUE3	chr7	172.079	186.664	193.049	225.515	214.919	243.067	183.718	227.541	-1.23853	0.0260974	0.199638
1778151_at	Saccharomyces cerevisiae	YNL191W	YNL191W.S1	chrXIV:280432-281506 (+) // 100.0 //	Probable glutamine amidotransferase, forms a complex with Dug1p and Dug2p to degrade glutathione (GSH) and other peptides containing a gamma-glu-X bond in an alternative pathway to GSH degradation by gamma-glutamyl transpeptidase (Ecm38p)	DUG3	chr14	552.247	548.889	538.383	333.522	489.699	418.31	546.474	408.805	1.33676	0.0261054	0.199638
1769374_at	Saccharomyces cerevisiae	YFL034C-B	YFL034C-B.S1	chrVI:63014-63992 (-) // 100.0 //	Component of the RAM signaling network, that activates the Cbk1p kinase, thereby facilitating the Ace2p-dependent daughter cell-specific transcription of genes involved in cell separation; similar to Mob1p	MOB2	chr6	220.998	251.008	224.571	177.309	201.267	180.182	231.817	185.954	1.24663	0.0261645	0.199638
1771921_at	Saccharomyces cerevisiae	YDR141C	YDR141C.S1	chrIV:734898-739995 (-) // 100.0 //	Golgi-localized, leucine-zipper domain containing protein; involved in endosome to Golgi transport, organization of the ER, establishing cell polarity, and morphogenesis; detected in highly purified mitochondria in high-throughput studies	DOP1	chr4	192.036	230.952	314.015	343.182	317.183	362.888	240.595	340.566	-1.41552	0.0262583	0.199638
1777638_at	Saccharomyces cerevisiae	YLR380W	YLR380W.S1	chrXII:878281-879508 (+) // 100.0 //	Phosphatidylinositol transfer protein with a potential role in regulating lipid and fatty acid metabolism under heme-depleted conditions; interacts specifically with thioredoxin peroxidase; may have a role in oxidative stress resistance	CSR1	chr12	603.864	660.09	563.191	444.858	540.279	449.068	607.761	476.123	1.27648	0.0263117	0.199638
1777368_at	Saccharomyces cerevisiae	YMR292W	YMR292W.S1	chrXIII:854793-855292 (+) // 100.0 //	Homodimeric protein that is packaged into COPII vesicles and cycles between the ER and Golgi; involved in secretory transport but not directly required for aspects of transport assayed in vitro; may influence membrane composition	GOT1	chr13	2623.54	2021.35	2060.39	1361.52	2024.57	1283.97	2219.01	1523.95	1.45611	0.026349	0.199638
1774631_at	Saccharomyces cerevisiae	YMR182W-A	YMR182W-A.S1	chrXIII:625809-625896 (+) // 100.0 //	---	---	chr13	86.082	71.6825	74.4299	84.3491	115.164	116.911	77.1541	104.332	-1.35226	0.026499	0.199638
1770221_at	Saccharomyces cerevisiae	YJR057W	YJR057W.S1	chrX:544054-544705 (+) // 100.0 //	Thymidylate and uridylate kinase, functions in de novo biosynthesis of pyrimidine deoxyribonucleotides; converts dTMP to dTDP and dUMP to dUTP; essential for mitotic and meiotic DNA replication; homologous to S. pombe Tmp1p	CDC8	chr10	483.017	388.661	343.182	217.747	363.195	236.903	400.884	265.596	1.50938	0.0265182	0.199638
1772852_at	Saccharomyces cerevisiae	YBR033W	YBR033W.S1	chrII:301943-304703 (+) // 100.0 //	Putative zinc cluster protein; YBR033W is not an essential gene	EDS1	chr2	61.769	48.7983	36.9028	55.2733	88.7564	100.417	48.0928	78.9781	-1.64221	0.0266056	0.199638
1770776_at	Saccharomyces cerevisiae	YER019C-A	YER019C-A.S1	chrV:194271-194538 (-) // 100.0 //	Ssh1p-Sss1p-Sbh2p complex component, involved in protein translocation into the endoplasmic reticulum; homologous to Sbh1p	SBH2	chr5	3278.23	2779.48	2998.24	2107.33	2738.56	2083.37	3011.78	2290.9	1.31466	0.0266828	0.199638
1774743_at	Saccharomyces cerevisiae	YBR233W-A	YBR233W-A.S1	chrII:684971-685256 (+) // 100.0 //	Essential subunit of the Dam1 complex (aka DASH complex), couples kinetochores to the force produced by MT depolymerization thereby aiding in chromosome segregation; is transferred to the kinetochore prior to mitosis	DAD3	chr2	180.665	175.547	141.665	90.8831	152.825	98.4746	165.01	111.003	1.48653	0.0267535	0.199638
1775556_at	Saccharomyces cerevisiae	YBR182C-A	YBR182C-A.S1	chrII:595355-595550 (-) // 100.0 //	---	---	chr2	9.44362	8.69979	8.23581	10.5662	11.6807	10.4745	8.77914	10.8937	-1.24086	0.0267578	0.199638
1773816_at	Saccharomyces cerevisiae	YBR244W	YBR244W.S1	chrII:707522-708011 (+) // 100.0 //	Phospholipid hydroperoxide glutathione peroxidase induced by glucose starvation that protects cells from phospholipid hydroperoxides and nonphospholipid peroxides during oxidative stress	GPX2	chr2	192.415	177.136	207.433	114.991	180.924	114.303	191.929	133.477	1.43792	0.0267605	0.199638
1776507_at	Saccharomyces cerevisiae	YOR301W	YOR301W.S1	chrXV:880962-882270 (+) // 100.0 //	Protein involved in bud site selection during bipolar budding; localization requires Rax2p; has similarity to members of the insulin-related peptide superfamily	RAX1	chr15	228.09	223.833	154.106	152.016	151.029	124.503	198.892	141.92	1.40144	0.0267878	0.199638
1775771_at	Saccharomyces cerevisiae	YBR195C	YBR195C.S1	chrII:610608-611877 (-) // 100.0 //	Subunit of chromatin assembly factor I (CAF-1), negative regulator of the RAS/cAMP pathway via sequestration of Npr1p kinase; localizes to the nucleus and cytoplasm; homologous to human retinoblastoma binding proteins RbAp48 and RbAp46	MSI1	chr2	532.294	443.644	500.29	319.599	455.034	281.437	490.684	344.622	1.42383	0.0268279	0.199638
1779539_at	Saccharomyces cerevisiae	YLR083C	YLR083C.S1	chrXII:294091-296095 (-) // 100.0 //	Protein with a role in cellular adhesion and filamentous growth; similar to Tmn2p and Tmn3p; member of Transmembrane Nine family of proteins with 9 transmembrane segments; 24kDa cleavage product found in endosome-enriched membrane fractions	EMP70	chr12	2071.13	2315.33	2162.22	1637.18	1946.81	1266.91	2180.59	1592.41	1.36933	0.0268363	0.199638
1769774_at	Saccharomyces cerevisiae	YGL114W	YGL114W.S1	chrVII:293462-295640 (+) // 100.0 //	---	---	chr7	398.184	466.942	404.883	282.63	388.513	280.357	422.24	313.408	1.34725	0.0270846	0.199638
1773285_at	Saccharomyces cerevisiae	YNL090W	YNL090W.S1	chrXIV:456566-457145 (+) // 100.0 //	Non-essential small GTPase of the Rho/Rac subfamily of Ras-like proteins, involved in the establishment of cell polarity and in microtubule assembly	RHO2	chr14	1300	1159.03	1031.55	644.989	1093.32	627.391	1158.39	761.98	1.5202	0.0271334	0.199638
1771372_at	Saccharomyces cerevisiae	YOL142W	YOL142W.S1	chrXV:55556-56279 (+) // 100.0 //	Exosome non-catalytic core component; involved in 3'-5' RNA processing and degradation in both the nucleus and the cytoplasm; predicted to contain both S1 and KH RNA binding domains; has similarity to human hRrp40p (EXOSC3)	RRP40	chr15	1117.76	1064.09	1036.28	681.07	981.028	791.135	1072.16	808.554	1.32603	0.0272272	0.199638
1776450_at	Saccharomyces cerevisiae	YNL007C	YNL007C.S1	chrXIV:618508-619567 (-) // 100.0 //	Type II HSP40 co-chaperone that interacts with the HSP70 protein Ssa1p; not functionally redundant with Ydj1p due to due to substrate specificity; shares similarity with bacterial DnaJ proteins	SIS1	chr14	1967.71	2570.8	2089.29	3028.32	2558.89	3071.02	2194.54	2876.3	-1.3107	0.0272364	0.199638
1773318_at	Saccharomyces cerevisiae	YBR057C	YBR057C.S1	chrII:352190-353291 (-) // 100.0 //	Cytoplasmic protein essential for meiotic DNA replication and sporulation; interacts with Orc2p, which is a component of the origin recognition complex	MUM2	chr2	166.847	188.705	198.884	226.634	239.859	221.93	184.318	229.349	-1.24432	0.0273005	0.199638
1777867_at	Saccharomyces cerevisiae	YJR127C	YJR127C.S1	chrX:658907-663050 (-) // 100.0 //	Zinc-finger protein involved in transcriptional control of both nuclear and mitochondrial genes, many of which specify products required for glycerol-based growth, respiration, and other functions	RSF2	chr10	624.142	767.158	702.021	864.87	852.384	889.142	695.299	868.667	-1.24934	0.0273094	0.199638
1776601_at	Saccharomyces cerevisiae	YPR133W-A	YPR133W-A.S1	chrXVI:797552-797705 (+) // 100.0 //	Component of the TOM (translocase of outer membrane) complex responsible for recognition and initial import of all mitochondrially directed proteins; involved in transfer of precursors from the Tom70p and Tom20p receptors to the Tom40p pore	TOM5	chr16	2398.14	1993.65	1922.94	1308.5	1934.98	1281.04	2094.95	1480.22	1.41524	0.0273225	0.199638
1772407_at	Saccharomyces cerevisiae	YNL044W	YNL044W.S1	chrXIV:545268-545878 (+) // 100.0 //	Protein localized to COPII vesicles, proposed to be involved in ER to Golgi transport; interacts with members of the Rab GTPase family and Yip1p; also interacts with Rtn1p	YIP3	chr14	2913.42	2495.13	2572.4	1756.76	2445.82	1800.9	2654.27	1977.96	1.34189	0.027357	0.199638
1771189_at	Saccharomyces cerevisiae	YKL121W	YKL121W.S1	chrXI:213785-216344 (+) // 100.0 //	Protein of unknown function; null mutant is resistant to 2-deoxy-D-glucose and displays abnormally elongated buds	DGR2	chr11	186.473	203.789	172.539	250.292	244.036	214.13	187.167	235.609	-1.25882	0.0273769	0.199638
1772138_s_at	Saccharomyces cerevisiae	YBL101W-B	YBL101W-B.S1	chrII:29931-35245 (+) // 100.0 // /// chrIII:85101-90415 (+) // 98.78 // /// chrIV:872109-877423 (+) // 98.57 // /// chrIV:981458-986772 (+) // 98.29 // /// chrVI:138198-143512 (+) // 98.78 // /// chrVII:811742-817056 (+) // 98.78 // /// chrXII:941480-946794 (+) // 98.91 // /// chrXV:970574-975888 (+) // 98.55 // /// chrIV:514040-519354 (-) // 98.96 // /// chrVII:569098-574413 (-) // 98.57 // ///…	---	---	chr10 /// chr12 /// chr14 /// chr15 /// chr16 /// chr2 /// chr3 /// chr4 /// chr6 /// chr7	196.288	292.133	465.772	773.764	366.846	818.512	298.917	614.76	-2.05663	0.0273871	0.199638
1769626_at	Saccharomyces cerevisiae	YMR291W	YMR291W.S1	chrXIII:852628-854389 (+) // 100.0 //	---	---	chr13	626.821	833.062	698.88	1159.67	1017.58	809.131	714.619	984.7	-1.37794	0.0274028	0.199638
1777033_at	Saccharomyces cerevisiae	YOR383C	YOR383C.S1	chrXV:1060438-1061053 (-) // 100.0 //	Mannoprotein that is incorporated into the cell wall via a glycosylphosphatidylinositol (GPI) anchor, involved in the retention of siderophore-iron in the cell wall	FIT3	chr15	348.482	351.21	318.242	361.069	513.628	546.872	338.976	466.347	-1.37575	0.0274073	0.199638
1771894_at	Saccharomyces cerevisiae	YJL131C	YJL131C.S1	chrX:164274-165345 (-) // 100.0 //	Putative protein of unknown function; the authentic non-tagged protein is detected in highly purified mitochondria; null mutant is viable, displays severe respiratory growth defect and elevated frequency of mitochondrial genome loss	AIM23	chr10	358.6	321.405	302.282	387.811	415.859	412.989	326.607	405.354	-1.24111	0.0274897	0.199638
1771108_at	Saccharomyces cerevisiae	YHR123W	YHR123W.S1	chrVIII:354817-356084 (+) // 100.0 //	sn-1,2-diacylglycerol ethanolamine- and cholinephosphotranferase; not essential for viability	EPT1	chr8	1256.85	1290.31	1173.66	885.249	1144.66	794.471	1239.29	930.273	1.3322	0.0275324	0.199638
1780248_at	Saccharomyces cerevisiae	YPR192W	YPR192W.S1	chrXVI:921855-922773 (+) // 100.0 //	Spore-specific water channel that mediates the transport of water across cell membranes, developmentally controlled; may play a role in spore maturation, probably by allowing water outflow, may be involved in freeze tolerance	AQY1	chr16	83.1607	47.3936	26.9092	28.3257	21.8747	22.5382	47.3348	24.0813	1.96562	0.0275496	0.199638
1777100_at	Saccharomyces cerevisiae	YDR312W	YDR312W.S1	chrIV:1087578-1088940 (+) // 100.0 //	Protein required for ribosomal large subunit maturation, functionally redundant with Ssf1p; member of the Brix family	SSF2	chr4	86.2409	82.1495	146.558	146.357	143.688	175.836	101.261	154.638	-1.52712	0.0275728	0.199638
1774796_at	Saccharomyces cerevisiae	YJR108W	YJR108W.S1	chrX:628702-629074 (+) // 100.0 //	Protein of unknown function, required for normal microtubule organization	ABM1	chr10	81.8556	79.1781	69.9436	87.9304	101.049	101.133	76.8189	96.4989	-1.25618	0.0276129	0.199638
1770202_at	Saccharomyces cerevisiae	YER103W	YER103W.S1	chrV:364584-366513 (+) // 100.0 //	Heat shock protein that is highly induced upon stress; plays a role in SRP-dependent cotranslational protein-membrane targeting and translocation; member of the HSP70 family; cytoplasmic protein that concentrates in nuclei upon starvation	SSA4	chr5	327.259	315.409	186.519	452.104	390.649	375.698	268.017	404.843	-1.51051	0.0276526	0.199638
1777376_at	Saccharomyces cerevisiae	YKR093W	YKR093W.S1	chrXI:615371-617177 (+) // 100.0 //	Integral membrane peptide transporter, mediates transport of di- and tri-peptides; conserved protein that contains 12 transmembrane domains; PTR2 expression is regulated by the N-end rule pathway via repression by Cup9p	PTR2	chr11	191.801	171.197	111.201	95.4763	125.048	76.4365	153.988	96.9964	1.58755	0.027683	0.199638
1778345_at	Saccharomyces cerevisiae	YMR163C	YMR163C.S1	chrXIII:584269-586387 (-) // 100.0 //	Peroxisome-specific receptor important for peroxisome inheritance; co-fractionates with peroxisome membranes and co-localizes with peroxisomes in vivo; physically interacts with the myosin V motor Myo2p; INP2 is not an essential gene	INP2	chr13	122.682	124.516	101.521	89.7861	99.8936	77.052	115.75	88.412	1.30921	0.0276976	0.199638
1775471_at	Saccharomyces cerevisiae	YBR253W	YBR253W.S1	chrII:723264-723630 (+) // 100.0 //	Subunit of the RNA polymerase II mediator complex; associates with core polymerase subunits to form the RNA polymerase II holoenzyme; essential for transcriptional regulation	SRB6	chr2	541.685	504.622	520.867	358.682	488.773	338.385	522.172	390.011	1.33887	0.0279208	0.200813
1770737_at	Saccharomyces cerevisiae	YMR294W	YMR294W.S1	chrXIII:856964-858086 (+) // 100.0 //	Component of the yeast dynactin complex, consisting of Nip100p, Jnm1p, and Arp1p; required for proper nuclear migration and spindle partitioning during mitotic anaphase B	JNM1	chr13	41.6955	48.0285	65.2072	72.1686	62.281	91.5324	50.7336	74.3747	-1.46599	0.0280118	0.201236
1776813_at	Saccharomyces cerevisiae	YPR007C	YPR007C.S1	chrXVI:569332-571375 (-) // 100.0 //	Meiosis-specific component of sister chromatid cohesion complex; maintains cohesion between sister chromatids during meiosis I; maintains cohesion between centromeres of sister chromatids until meiosis II; homolog of S. pombe Rec8p	REC8	chr16	11.6183	10.5719	9.01095	7.10015	9.061	7.55918	10.344	7.86393	1.31537	0.0281837	0.201821
1773378_at	Saccharomyces cerevisiae	YEL066W	YEL066W.S1	chrV:26666-27206 (+) // 100.0 //	D-Amino acid N-acetyltransferase, catalyzes N-acetylation of D-amino acids through ordered bi-bi mechanism in which acetyl-CoA is first substrate bound and CoA is last product liberated; similar to Hpa2p, acetylates histones weakly in vitro	HPA3	chr5	1134.7	679.967	575.727	348.014	646.246	310.892	763	411.971	1.85207	0.0282462	0.201821
1778801_at	Saccharomyces cerevisiae	YKR089C	YKR089C.S1	chrXI:605274-608007 (-) // 100.0 //	Multifunctional triacylglycerol lipase, steryl ester hydrolase, and Ca2+-independent phospholipase A2; catalyzes acyl-CoA dependent acylation of LPA to PA; required with Tgl3p for timely bud formation; phosphorylated and activated by Cdc28p	TGL4	chr11	245.849	248.014	228.193	277.522	319.181	293.786	240.519	296.338	-1.23208	0.0284124	0.201821
1770554_at	Saccharomyces cerevisiae	YML117W	YML117W.S1	chrXIII:34242-37647 (+) // 100.0 //	Putative RNA-binding protein that associates with mRNAs encoding cell wall proteins in high-throughput studies; deletion mutants display increased sensitivity to some cell wall disrupting agents; expression negatively regulated by cAMP	NAB6	chr13	381.202	425.652	425.133	515.408	468.914	549.167	410.119	510.094	-1.24377	0.0284166	0.201821
1770690_at	Saccharomyces cerevisiae	YDL033C	YDL033C.S1	chrIV:392656-393910 (-) // 100.0 //	tRNA-specific 2-thiouridylase, responsible for 2-thiolation of the wobble base of mitochondrial tRNAs; human ortholog is implicated in myoclonus epilepsy associated with ragged red fibers (MERRF)	SLM3	chr4	192.689	202.611	166.658	139.114	165.992	127.972	186.687	143.502	1.30094	0.0284606	0.201821
1779819_at	Saccharomyces cerevisiae	YNL059C	YNL059C.S1	chrXIV:512668-514936 (-) // 100.0 //	Nuclear actin-related protein involved in chromatin remodeling, component of chromatin-remodeling enzyme complexes	ARP5	chr14	127.578	131.265	176.333	215.368	163.422	237.019	143.467	202.811	-1.41364	0.0285144	0.201821
1769551_at	Saccharomyces cerevisiae	YAL034C	YAL034C.S1	chrI:80710-81952 (-) // 100.0 //	Non-essential protein of unknown function; expression induced in response to heat stress	FUN19	chr1	678.568	629.198	339.054	781.407	810.872	949.181	525.068	844.094	-1.60759	0.028519	0.201821
1776333_at	Saccharomyces cerevisiae	YPR114W	YPR114W.S1	chrXVI:753298-754246 (+) // 100.0 //	---	---	chr16	1440.55	1287.18	1215.13	1031.55	1147.99	914.184	1310.95	1026.84	1.27672	0.0287716	0.201821
1773341_at	Saccharomyces cerevisiae	YMR105W-A	YMR105W-A.S1	chrXIII:478062-478257 (+) // 100.0 //	---	---	chr13	8.89775	13.8461	11.8965	14.1954	18.0732	15.7307	11.359	15.9212	-1.40163	0.0288694	0.201821
1772778_at	Saccharomyces cerevisiae	YBL078C	YBL078C.S1	chrII:80374-80728 (-) // 100.0 //	Component of autophagosomes and Cvt vesicles; undergoes conjugation to phosphatidylethanolamine (PE); Atg8p-PE is anchored to membranes, is involved in phagophore expansion, and may mediate membrane fusion during autophagosome formation	ATG8	chr2	1048.56	913.43	713.891	1077.15	1304.25	1209.34	880.977	1193.27	-1.35446	0.0289165	0.201821
1774323_at	Saccharomyces cerevisiae	YIR029W	YIR029W.S1	chrIX:410803-411835 (+) // 100.0 //	Allantoicase, converts allantoate to urea and ureidoglycolate in the second step of allantoin degradation; expression sensitive to nitrogen catabolite repression and induced by allophanate, an intermediate in allantoin degradation	DAL2	chr9	909.796	1154.22	937.952	698.565	776.111	842.253	994.95	770.062	1.29204	0.0289745	0.201821
1776875_at	Saccharomyces cerevisiae	YLR399C	YLR399C.S1	chrXII:919535-921596 (-) // 100.0 //	Protein involved in transcription initiation at TATA-containing promoters; associates with the basal transcription factor TFIID; contains two bromodomains; corresponds to the C-terminal region of mammalian TAF1; redundant with Bdf2p	BDF1	chr12	1038.44	1378.8	1681.11	1926.14	1676.34	2152.21	1340.17	1908.2	-1.42389	0.0289849	0.201821
1771649_at	Saccharomyces cerevisiae	YGL242C	YGL242C.S1	chrVII:44651-45197 (-) // 100.0 //	---	---	chr7	814.341	626.652	587.347	493.556	566.322	405.321	669.231	483.875	1.38307	0.0290422	0.201821
1778802_at	Saccharomyces cerevisiae	YJR112W	YJR112W.S1	chrX:637020-637626 (+) // 100.0 //	Essential component of the MIND kinetochore complex (Mtw1p Including Nnf1p-Nsl1p-Dsn1p) which joins kinetochore subunits contacting DNA to those contacting microtubules; required for accurate chromosome segregation	NNF1	chr10	245.849	209.413	276.457	141.703	212.572	176.231	242.345	174.444	1.38924	0.0290808	0.201821
1772023_at	Saccharomyces cerevisiae	YKL091C	YKL091C.S1	chrXI:269361-270294 (-) // 100.0 //	---	---	chr11	1058.2	770.131	434.499	1079.61	1464.51	1192.03	707.463	1235.26	-1.74599	0.029085	0.201821
1778823_at	Saccharomyces cerevisiae	YIL072W	YIL072W.S1	chrIX:226598-228416 (+) // 100.0 //	Meiosis-specific DNA binding protein that displays Red1p dependent localization to the unsynapsed axial-lateral elements of the synaptonemal complex; required for homologous chromosome synapsis and chiasma formation	HOP1	chr9	13.025	13.2516	12.6356	15.4533	15.4922	16.0701	12.9682	15.6693	-1.20829	0.0291031	0.201821
1774476_at	Saccharomyces cerevisiae	YOR253W	YOR253W.S1	chrXV:804377-804908 (+) // 100.0 //	Subunit of the N-terminal acetyltransferase NatA (Nat1p, Ard1p, Nat5p); N-terminally acetylates many proteins, which influences multiple processes such as the cell cycle, heat-shock resistance, mating, sporulation, and telomeric silencing	NAT5	chr15	1379.95	1347.81	1275.02	927.967	1246.27	898.086	1333.5	1012.71	1.31679	0.0292478	0.201821
1778312_at	Saccharomyces cerevisiae	YKL043W	YKL043W.S1	chrXI:356391-357492 (+) // 100.0 //	Transcriptional activator that enhances pseudohyphal growth; regulates expression of FLO11, an adhesin required for pseudohyphal filament formation; similar to StuA, an A. nidulans developmental regulator; potential Cdc28p substrate	PHD1	chr11	971.628	892.977	886.232	747.723	778.347	523.581	916.144	672.924	1.36143	0.0292525	0.201821
1774229_at	Saccharomyces cerevisiae	YKL214C	YKL214C.S1	chrXI:31082-31694 (-) // 100.0 //	Member of the REF (RNA and export factor binding proteins) family; when overexpressed, can substitute for the function of Yra1p in export of poly(A)+ mRNA from the nucleus	YRA2	chr11	1082.84	905.418	759.344	690.042	330.796	666.278	906.328	533.783	1.69793	0.029317	0.201821
1769868_at	Saccharomyces cerevisiae	YML091C	YML091C.S1	chrXIII:87122-90731 (-) // 100.0 //	Protein subunit of mitochondrial RNase P, has roles in nuclear transcription, cytoplasmic and mitochondrial RNA processing, and mitochondrial translation; distributed to mitochondria, cytoplasmic processing bodies, and the nucleus	RPM2	chr13	251.967	261.776	272.045	311.03	307.693	409.44	261.802	339.654	-1.29738	0.0293704	0.201821
1770054_at	Saccharomyces cerevisiae	YPL067C	YPL067C.S1	chrXVI:425247-425844 (-) // 100.0 //	---	---	chr16	419.443	303.895	262.687	197.834	277.796	176.553	322.313	213.29	1.51116	0.0294668	0.201821
1774710_at	Saccharomyces cerevisiae	YBR104W	YBR104W.S1	chrII:449660-450650 (+) // 100.0 //	Mitochondrial protein, putative inner membrane transporter with a role in oleate metabolism and glutamate biosynthesis; member of the mitochondrial carrier (MCF) family; has similarity with Ymc1p	YMC2	chr2	1719.17	1519.41	1764.08	1268.32	1490.42	1159.19	1664.07	1298.83	1.2812	0.0296053	0.201821
1770452_at	Saccharomyces cerevisiae	YKL069W	YKL069W.S1	chrXI:306928-307471 (+) // 100.0 //	---	---	chr11	1132.74	830.18	938.843	538.081	890.018	560.391	959.321	645.029	1.48725	0.0296381	0.201821
1779118_at	Saccharomyces cerevisiae	YPR116W	YPR116W.S1	chrXVI:758645-759479 (+) // 100.0 //	Putative protein of unknown function, required for mitochondrial genome maintenance; null mutation results in a decrease in plasma membrane electron transport	RRG8	chr16	17.4191	17.926	12.8628	25.9584	19.4006	20.8397	15.8958	21.8941	-1.37736	0.0296515	0.201821
1775635_at	Saccharomyces cerevisiae	YOL034W	YOL034W.S1	chrXV:259923-263205 (+) // 100.0 //	Structural maintenance of chromosomes (SMC) protein; essential subunit of the Mms21-Smc5-Smc6 complex; required for growth and DNA repair; S. pombe homolog forms a heterodimer with S. pombe Rad18p that is involved in DNA repair	SMC5	chr15	236.627	190.005	214.846	152.183	191.251	148.022	212.971	162.717	1.30884	0.0296945	0.201821
1775389_at	Saccharomyces cerevisiae	YNL027W	YNL027W.S1	chrXIV:579580-581617 (+) // 100.0 //	Transcription factor that activates transcription of genes involved in stress response; nuclear localization is positively regulated by calcineurin-mediated dephosphorylation	CRZ1	chr14	153.174	201.082	236.586	276.683	271.057	246.812	193.873	264.527	-1.36443	0.0296945	0.201821
1771520_at	Saccharomyces cerevisiae	YNL149C	YNL149C.S1	chrXIV:349368-349758 (-) // 100.0 //	Essential protein required for maturation of Gas1p and Pho8p; involved in protein trafficking; GFP-fusion protein localizes to the ER and YFP-fusion protein to the nuclear envelope-ER network; null mutants have a cell separation defect	PGA2	chr14	2400.47	1913.24	2075.73	1235.35	1941.02	1450.87	2120.37	1515.21	1.39935	0.0297741	0.201821
1775354_at	Saccharomyces cerevisiae	YGL220W	YGL220W.S1	chrVII:82372-82735 (+) // 100.0 //	Protein involved in negative regulation of transcription of iron regulon; forms an iron independent complex with Fra2p, Grx3p, and Grx4p; null mutant fails to repress iron regulon and is sensitive to nickel	FRA2	chr7	1659.58	1298.2	1400.47	872.149	1351.74	856.483	1444.95	1003.23	1.44033	0.0297899	0.201821
1779921_at	Saccharomyces cerevisiae	YPL004C	YPL004C.S1	chrXVI:550628-551654 (-) // 100.0 //	Primary component of eisosomes, which are large immobile patch structures at the cell cortex associated with endocytosis, along with Pil1p and Sur7p; null mutants show activation of Pkc1p/Ypk1p stress resistance pathways	LSP1	chr16	2780.25	2951.43	1775.98	3251.75	3636.92	3660.69	2442.6	3511.33	-1.43756	0.0298267	0.201821
1774224_at	Saccharomyces cerevisiae	YDR221W	YDR221W.S1	chrIV:907326-909435 (+) // 100.0 //	Glucosidase II beta subunit, forms a complex with alpha subunit Rot2p, involved in removal of two glucose residues from N-linked glycans during glycoprotein biogenesis in the ER	GTB1	chr4	66.9063	88.73	84.7053	112.2	94.5385	105.115	79.5213	103.695	-1.30399	0.0298744	0.201821
1773283_at	Saccharomyces cerevisiae	YDL035C	YDL035C.S1	chrIV:389169-392055 (-) // 100.0 //	Plasma membrane G protein coupled receptor (GPCR) that interacts with the heterotrimeric G protein alpha subunit, Gpa2p, and with Plc1p; sensor that integrates nutritional signals with the modulation of cell fate via PKA and cAMP synthesis	GPR1	chr4	202.284	161.056	242.656	259.701	269.38	271.25	199.209	266.729	-1.33894	0.0298823	0.201821
1771246_at	Saccharomyces cerevisiae	YBR252W	YBR252W.S1	chrII:722605-723049 (+) // 100.0 //	dUTPase, catalyzes hydrolysis of dUTP to dUMP and PPi, thereby preventing incorporation of uracil into DNA during replication; critical for the maintenance of genetic stability	DUT1	chr2	3054.67	2063.82	2256.08	1390.32	2173.34	1405.82	2422.87	1619.58	1.496	0.0299082	0.201821
1776763_at	Saccharomyces cerevisiae	YPL256C	YPL256C.S1	chrXVI:64976-66614 (-) // 100.0 //	G1 cyclin involved in regulation of the cell cycle; activates Cdc28p kinase to promote the G1 to S phase transition; late G1 specific expression depends on transcription factor complexes, MBF (Swi6p-Mbp1p) and SBF (Swi6p-Swi4p)	CLN2	chr16	158.014	180.488	217.682	143.254	148.992	131.68	183.791	141.122	1.30235	0.0299745	0.201821
1771186_at	Saccharomyces cerevisiae	YFR016C	YFR016C.S1	chrVI:177033-180735 (-) // 100.0 //	---	---	chr6	157.237	99.8749	176.552	214.345	178.708	297.445	140.485	225.02	-1.60174	0.030007	0.201821
1774121_at	Saccharomyces cerevisiae	YBR005W	YBR005W.S1	chrII:245907-246549 (+) // 100.0 //	Protein of the ER membrane involved in cell wall chitin deposition; may function in the endosomal-vacuolar trafficking pathway, helping determine whether plasma membrane proteins are degraded or routed to the plasma membrane	RCR1	chr2	559.351	572.158	333.573	277.869	388.274	255.66	474.383	302.143	1.57006	0.0300565	0.201821
1769603_at	Saccharomyces cerevisiae	YOR124C	YOR124C.S1	chrXV:554824-558643 (-) // 100.0 //	Ubiquitin-specific protease that removes ubiquitin from ubiquitinated proteins; interacts with Rsp5p and is required for MVB sorting of membrane proteins; can cleave polyubiquitin and has isopeptidase activity	UBP2	chr15	261.559	226.221	280.757	329.307	292.015	383.47	255.159	332.848	-1.30447	0.0300755	0.201821
1777449_at	Saccharomyces cerevisiae	YIR014W	YIR014W.S1	chrIX:381082-381811 (+) // 100.0 //	---	---	chr9	72.2657	116.183	92.5435	110.794	151.471	137.494	91.9336	132.142	-1.43738	0.0301658	0.201821
1777409_at	Saccharomyces cerevisiae	YCR015C	YCR015C.S1	chrIII:141214-142168 (-) // 100.0 //	---	---	chr3	295.016	293.777	256.698	176.912	262.194	192.837	281.252	207.582	1.35489	0.0302171	0.201821
1771147_at	Saccharomyces cerevisiae	YJR134C	YJR134C.S1	chrX:673719-675843 (-) // 100.0 //	Protein of unknown function, required for wild-type growth rate on galactose and mannose; localizes to COPI coated vesicles and the Golgi apparatus	SGM1	chr10	45.5905	45.7186	96.0291	119.207	74.8572	152.889	58.4958	110.91	-1.89604	0.0302653	0.201821
1770183_at	Saccharomyces cerevisiae	YJL193W	YJL193W.S1	chrX:71364-72573 (+) // 100.0 //	---	---	chr10	399.25	398.877	381.982	272.105	368.681	221.378	393.287	281.086	1.39916	0.0302707	0.201821
1779563_at	Saccharomyces cerevisiae	YDR070C	YDR070C.S1	chrIV:588096-588378 (-) // 100.0 //	Putative protein of unknown function; proposed to be involved in responding to conditions of stress; the authentic, non-tagged protein is detected in highly purified mitochondria in high-throughput studies	FMP16	chr4	964.95	590.63	226.624	828.18	1580.87	1531.04	505.487	1260.87	-2.49437	0.0304278	0.202305
1777019_at	Saccharomyces cerevisiae	YOR204W	YOR204W.S1	chrXV:722911-724726 (+) // 100.0 //	ATP-dependent DEAD (Asp-Glu-Ala-Asp)-box RNA helicase, required for translation initiation of all yeast mRNAs; mutations in human DEAD-box DBY are a frequent cause of male infertility	DED1	chr15	2434.48	2330.14	2055.82	1953.03	511.851	1176.92	2267.68	1055.71	2.14809	0.0304866	0.202305
1778322_at	Saccharomyces cerevisiae	YGL097W	YGL097W.S1	chrVII:321784-323233 (+) // 100.0 //	Nucleotide exchange factor for Gsp1p, localizes to the nucleus, required for nucleocytoplasmic trafficking of macromolecules; suppressor of the pheromone response pathway; potentially phosphorylated by Cdc28p	SRM1	chr7	1085.54	1307.41	1141.96	817.809	1082.39	758.134	1174.64	875.516	1.34168	0.0304951	0.202305
1779928_at	Saccharomyces cerevisiae	YKR054C	YKR054C.S1	chrXI:535288-547567 (-) // 100.0 //	Cytoplasmic heavy chain dynein, microtubule motor protein, required for anaphase spindle elongation; involved in spindle assembly, chromosome movement, and spindle orientation during cell division, targeted to microtubule tips by Pac1p	DYN1	chr11	274.015	247.628	215.186	196.349	196.294	192.008	244.417	194.873	1.25423	0.0305751	0.202396
1780047_at	Saccharomyces cerevisiae	YPL203W	YPL203W.S1	chrXVI:166254-167397 (+) // 100.0 //	cAMP-dependent protein kinase catalytic subunit; promotes vegetative growth in response to nutrients via the Ras-cAMP signaling pathway; partially redundant with Tpk1p and Tpk3p; localizes to P-bodies during stationary phase	TPK2	chr16	918.604	972.881	663.996	1161.84	1179.21	1055.35	840.335	1130.78	-1.34564	0.0306381	0.202396
1775006_at	Saccharomyces cerevisiae	YHR092C	YHR092C.S1	chrVIII:287131-288814 (-) // 100.0 //	High-affinity glucose transporter of the major facilitator superfamily, expression is induced by low levels of glucose and repressed by high levels of glucose	HXT4	chr8	3809.27	3766.48	1981.39	4721.73	4500.59	5216.62	3052.13	4803.93	-1.574	0.0306838	0.202396
1774817_at	Saccharomyces cerevisiae	YOR386W	YOR386W.S1	chrXV:1066836-1068534 (+) // 100.0 //	DNA photolyase involved in photoreactivation, repairs pyrimidine dimers in the presence of visible light; induced by DNA damage; regulated by transcriptional repressor Rph1p	PHR1	chr15	154.808	123.528	80.5158	155.192	196.648	180.697	115.473	176.673	-1.52999	0.0306909	0.202396
1775005_at	Saccharomyces cerevisiae	YPL013C	YPL013C.S1	chrXVI:528981-529347 (-) // 100.0 //	Mitochondrial ribosomal protein of the small subunit	MRPS16	chr16	1377.75	1292.19	1252.16	1043.13	1144.74	1017.22	1306.33	1066.97	1.22431	0.0307501	0.202586
1770344_at	Saccharomyces cerevisiae	YMR149W	YMR149W.S1	chrXIII:560994-561855 (+) // 100.0 //	Delta subunit of the oligosaccharyl transferase glycoprotein complex, which is required for N-linked glycosylation of proteins in the endoplasmic reticulum	SWP1	chr13	652.534	632.863	2103.97	2001.55	2288.52	1923.61	954.221	2065.39	-2.16451	0.0308289	0.202691
1772563_at	Saccharomyces cerevisiae	YNL047C	YNL047C.S1	chrXIV:539911-541882 (-) // 100.0 //	Phosphoinositide PI4,5P(2) binding protein, forms a complex with Slm1p; acts downstream of Mss4p in a pathway regulating actin cytoskeleton organization in response to stress; phosphorylated by the TORC2 complex	SLM2	chr14	145.314	166.956	142.174	100.253	141.856	92.1824	151.093	109.446	1.38053	0.0308691	0.202691
1769866_at	Saccharomyces cerevisiae	YLR312W-A	YLR312W-A.S1	chrXII:759384-760243 (+) // 100.0 //	Mitochondrial ribosomal protein of the large subunit	MRPL15	chr12	393.92	374.118	407.625	442.79	543.912	481.656	391.647	487.703	-1.24526	0.0311359	0.202691
1775904_at	Saccharomyces cerevisiae	YMR136W	YMR136W.S1	chrXIII:541197-542880 (+) // 100.0 //	Protein containing GATA family zinc finger motifs; similar to Gln3p and Dal80p; expression repressed by leucine	GAT2	chr13	589.583	714.376	704.18	776.569	896.774	849.547	666.888	839.49	-1.25882	0.0311741	0.202691
1779597_at	Saccharomyces cerevisiae	YKL184W	YKL184W.S1	chrXI:96761-98162 (+) // 100.0 //	Ornithine decarboxylase, catalyzes the first step in polyamine biosynthesis; degraded in a proteasome-dependent manner in the presence of excess polyamines; deletion decreases lifespan, and increases necrotic cell death and ROS generation	SPE1	chr11	399.264	462.09	384.796	289.612	381.471	241.714	414.07	298.9	1.38531	0.0311799	0.202691
1773161_at	Saccharomyces cerevisiae	YJL096W	YJL096W.S1	chrX:246485-246971 (+) // 100.0 //	Mitochondrial ribosomal protein of the large subunit	MRPL49	chr10	1091.35	915.299	902.924	670.759	878.818	676.6	966.181	736.091	1.31259	0.0312585	0.202691
1769657_at	Saccharomyces cerevisiae	YOR264W	YOR264W.S1	chrXV:818864-820157 (+) // 100.0 //	Daughter cell-specific protein, may help establish daughter fate	DSE3	chr15	470.242	525.527	609.229	642.232	684.558	691.215	531.984	672.313	-1.26378	0.0313004	0.202691
1770793_at	Saccharomyces cerevisiae	YLR454W	YLR454W.S1	chrXII:1043995-1051882 (+) // 100.0 //	Putative protein of unknown function; the authentic, non-tagged protein is detected in highly purified mitochondria in high-throughput studies	FMP27	chr12	339.698	318.999	295.405	444.83	342.073	490.99	317.517	421.173	-1.32646	0.0313226	0.202691
1772352_at	Saccharomyces cerevisiae	YKR026C	YKR026C.S1	chrXI:488380-489298 (-) // 100.0 //	Alpha subunit of the translation initiation factor eIF2B, the guanine-nucleotide exchange factor for eIF2; activity subsequently regulated by phosphorylated eIF2; first identified as a positive regulator of GCN4 expression	GCN3	chr11	1030.05	1023.68	1067.71	788.043	952.899	764.25	1040.31	831.015	1.25182	0.0314385	0.202691
1772524_at	Saccharomyces cerevisiae	YML108W	YML108W.S1	chrXIII:54792-55110 (+) // 100.0 //	---	---	chr13	649.781	629.473	560.667	373.165	578.988	402.652	612.09	443.097	1.38139	0.0315785	0.202691
1775509_at	Saccharomyces cerevisiae	YOR267C	YOR267C.S1	chrXV:822586-824866 (-) // 100.0 //	Protein kinase implicated in activation of the plasma membrane H(+)-ATPase Pma1p in response to glucose metabolism; plays a role in ion homeostasis	HRK1	chr15	1069.48	1313.41	1545.65	2005.3	1460.96	2039.64	1294.88	1814.68	-1.40138	0.0315785	0.202691
1779718_at	Saccharomyces cerevisiae	YPL123C	YPL123C.S1	chrXVI:317639-318944 (-) // 100.0 //	Vacuolar RNase of the T(2) family, relocalizes to the cytosol where it cleaves tRNAs upon oxidative or stationary phase stress; promotes apoptosis under stress conditions and this function is independent of its catalytic activity	RNY1	chr16	388.333	314.222	185.095	425.227	550.947	410.043	282.669	457.986	-1.62022	0.0316223	0.202691
1771743_at	Saccharomyces cerevisiae	YJL208C	YJL208C.S1	chrX:40193-41183 (-) // 100.0 //	Major mitochondrial nuclease, has RNAse and DNA endo- and exonucleolytic activities; has roles in mitochondrial recombination, apoptosis and maintenance of polyploidy	NUC1	chr10	848.599	908.448	1064.97	667.304	832.352	683.771	936.36	724.178	1.293	0.03163	0.202691
1773196_at	Saccharomyces cerevisiae	YLR200W	YLR200W.S1	chrXII:549013-549358 (+) // 100.0 //	Subunit of the heterohexameric Gim/prefoldin protein complex involved in the folding of alpha-tubulin, beta-tubulin, and actin	YKE2	chr12	604.815	595.955	689.401	428.348	533.029	527.779	628.688	493.932	1.27282	0.0317948	0.202691
1770039_at	Saccharomyces cerevisiae	YLL051C	YLL051C.S1	chrXII:37331-39470 (-) // 100.0 //	Putative ferric reductase with similarity to Fre2p; expression induced by low iron levels	FRE6	chr12	592.019	439.515	357.681	284.994	385.514	203.457	453.177	281.699	1.60874	0.0318432	0.202691
1776117_at	Saccharomyces cerevisiae	YNL145W	YNL145W.S1	chrXIV:352415-352532 (+) // 100.0 //	Mating pheromone a-factor, made by a cells; interacts with alpha cells to induce cell cycle arrest and other responses leading to mating; biogenesis involves C-terminal modification, N-terminal proteolysis, and export; also encoded by MFA1	MFA2	chr14	63.3978	53.4753	46.8602	36.7775	48.84	33.9964	54.1598	39.3789	1.37535	0.0319658	0.202691
1779012_at	Saccharomyces cerevisiae	YNL275W	YNL275W.S1	chrXIV:119267-120998 (+) // 100.0 //	Boron efflux transporter of the plasma membrane; binds HCO3-, I-, Br-, NO3- and Cl-; has similarity to the characterized boron efflux transporter A. thaliana BOR1	BOR1	chr14	246.814	181.059	173.515	113.746	182.812	100.016	197.929	127.645	1.55062	0.0320243	0.202691
1770364_at	Saccharomyces cerevisiae	YCR011C	YCR011C.S1	chrIII:133721-136871 (-) // 100.0 //	Putative ATP-dependent permease of the ABC transporter family of proteins	ADP1	chr3	486.758	514.187	497.634	586.184	657.647	584.5	499.399	608.515	-1.21849	0.0320243	0.202691
1776159_at	Saccharomyces cerevisiae	YLR097C	YLR097C.S1	chrXII:336231-337266 (-) // 100.0 //	Putative SCF-ubiquitin ligase F-box protein, based on both genetic and physical interactions and sequence similarity; identified in association with Cdc53p, Skp1p and Ubi4 in large and small-scale studies	HRT3	chr12	438.131	480.919	403.753	514.326	562.286	553.266	439.808	542.888	-1.23438	0.0321106	0.202691
1775388_at	Saccharomyces cerevisiae	YJL052W	YJL052W.S1	chrX:338265-339264 (+) // 100.0 //	Glyceraldehyde-3-phosphate dehydrogenase, isozyme 1, involved in glycolysis and gluconeogenesis; tetramer that catalyzes the reaction of glyceraldehyde-3-phosphate to 1,3 bis-phosphoglycerate; detected in the cytoplasm and cell wall	TDH1	chr10	8299.45	7446.26	7382.02	9315.39	9178.23	9603.2	7698.17	9363.94	-1.2164	0.0321753	0.202691
1780107_at	Saccharomyces cerevisiae	YML094W	YML094W.S1	chrXIII:82274-82849 (+) // 100.0 //	Subunit of the heterohexameric cochaperone prefoldin complex which binds specifically to cytosolic chaperonin and transfers target proteins to it	GIM5	chr13	718.114	691.382	847.406	538.26	672.164	542.162	749.321	581.03	1.28964	0.0322135	0.202691
1780001_at	Saccharomyces cerevisiae	YEL042W	YEL042W.S1	chrV:73770-75327 (+) // 100.0 //	Guanosine diphosphatase located in the Golgi, involved in the transport of GDP-mannose into the Golgi lumen by converting GDP to GMP after mannose is transferred its substrate	GDA1	chr5	1085.17	1220.03	1087.35	945.439	969.683	770.815	1129.13	890.715	1.26768	0.032221	0.202691
1776041_at	Saccharomyces cerevisiae	YGL180W	YGL180W.S1	chrVII:160070-162764 (+) // 100.0 //	Protein ser/thr kinase required for vesicle formation in autophagy and the cytoplasm-to-vacuole targeting (Cvt) pathway; structurally required for phagophore assembly site formation; during autophagy forms a complex with Atg13p and Atg17p	ATG1	chr7	78.2555	105.558	35.9216	121.284	137.68	117.716	66.6993	125.268	-1.8781	0.0323167	0.202691
1779485_at	Saccharomyces cerevisiae	YDR249C	YDR249C.S1	chrIV:958677-959799 (-) // 100.0 //	---	---	chr4	218.852	229.015	155.885	127.349	175.405	107.013	198.431	133.708	1.48405	0.0323563	0.202691
1769653_s_at	Saccharomyces cerevisiae	YCL068C	YCL068C.S1	chrIII:11502-12285 (-) // 100.0 // /// chrIII:198666-199443 (-) // 98.98 //	GTP/GDP exchange factor for Rsr1p (Bud1p) required for both axial and bipolar budding patterns; mutants exhibit random budding in all cell types	BUD5	chr3	25.1895	35.3444	20.8888	35.2602	40.3056	36.9576	26.4941	37.4499	-1.41351	0.0323794	0.202691
1771559_at	Saccharomyces cerevisiae	YHR122W	YHR122W.S1	chrVIII:353627-354323 (+) // 100.0 //	---	---	chr8	614.087	536.506	579.333	327.74	553.631	359.418	575.762	402.518	1.43041	0.0323833	0.202691
1771403_at	Saccharomyces cerevisiae	YKR104W	YKR104W.S1	chrXI:656473-657394 (+) // 100.0 //	---	---	chr11	20.7477	25.8668	18.1005	28.7612	25.2551	32.9613	21.3371	28.8218	-1.35078	0.032419	0.202691
1770899_at	Saccharomyces cerevisiae	YNL167C	YNL167C.S1	chrXIV:319417-321361 (-) // 100.0 //	Basic leucine zipper (bZIP) transcription factor of the ATF/CREB family, forms a complex with Tup1p and Ssn6p to both activate and repress transcription; cytosolic and nuclear protein involved in osmotic and oxidative stress responses	SKO1	chr14	226.54	241.221	305.941	331.017	312.911	345.607	255.7	329.572	-1.2889	0.0324447	0.202691
1771975_at	Saccharomyces cerevisiae	YMR055C	YMR055C.S1	chrXIII:386099-387020 (-) // 100.0 //	Mitotic exit network regulator, forms GTPase-activating Bfa1p-Bub2p complex that binds Tem1p and spindle pole bodies, blocks cell cycle progression before anaphase in response to spindle and kinetochore damage	BUB2	chr13	186.515	142.071	133.751	92.0522	140.516	84.8492	152.467	103.15	1.4781	0.0325893	0.203255
1777211_at	Saccharomyces cerevisiae	YLR176C	YLR176C.S1	chrXII:507798-510234 (-) // 100.0 //	Major transcriptional repressor of DNA-damage-regulated genes, recruits repressors Tup1p and Cyc8p to their promoters; involved in DNA damage and replication checkpoint pathway; similar to a family of mammalian DNA binding RFX1-4 proteins	RFX1	chr12	115.016	144.265	107.339	147.516	159.849	159.687	121.215	155.574	-1.28345	0.0327903	0.20363
1778045_at	Saccharomyces cerevisiae	YAL033W	YAL033W.S1	chrI:82706-83228 (+) // 100.0 //	Subunit of both RNase MRP, which cleaves pre-rRNA, and nuclear RNase P, which cleaves tRNA precursors to generate mature 5' ends	POP5	chr1	1743.66	1051.77	1141.73	653.059	1153.98	605.171	1279.35	769.731	1.66204	0.0329778	0.20363
1772733_at	Saccharomyces cerevisiae	YMR164C	YMR164C.S1	chrXIII:587272-589549 (-) // 100.0 //	Transcription factor involved in regulation of invasive growth and starch degradation; controls the activation of MUC1 and STA2 in response to nutritional signals	MSS11	chr13	59.8836	69.0644	76.2217	86.2797	82.9747	85.9556	68.0583	85.0571	-1.24977	0.0330068	0.20363
1780073_at	Saccharomyces cerevisiae	YPR127W	YPR127W.S1	chrXVI:790078-791116 (+) // 100.0 //	---	---	chr16	592.586	602.359	487.169	838.711	732.843	630.774	558.166	729.174	-1.30638	0.033031	0.20363
1770277_at	Saccharomyces cerevisiae	YHR204W	YHR204W.S1	chrVIII:506318-508709 (+) // 100.0 //	alpha-1,2-specific exomannosidase of the endoplasmic reticulum that generates a Man7GlcNac2 oligosaccharide signal on glycoproteins destined for ubiquitin-proteasome degradation	MNL1	chr8	282.802	305.627	345.016	225.415	278.6	227.683	310.102	242.715	1.27764	0.033126	0.20363
1770696_at	Saccharomyces cerevisiae	YHR011W	YHR011W.S1	chrVIII:127773-129114 (+) // 100.0 //	Probable mitochondrial seryl-tRNA synthetase, mutant displays increased invasive and pseudohyphal growth	DIA4	chr8	165.081	147.44	143.132	168.802	198.532	204.614	151.594	189.983	-1.25323	0.0331683	0.20363
1778804_at	Saccharomyces cerevisiae	YER011W	YER011W.S1	chrV:175246-176011 (+) // 100.0 //	Cell wall mannoprotein of the Srp1p/Tip1p family of serine-alanine-rich proteins; expression is downregulated at acidic pH and induced by cold shock and anaerobiosis; abundance is increased in cells cultured without shaking	TIR1	chr5	216.236	186.57	160.277	132.802	166.346	111.659	186.3	135.115	1.37883	0.0331889	0.20363
1775887_at	Saccharomyces cerevisiae	YPL098C	YPL098C.S1	chrXVI:364382-364724 (-) // 100.0 //	Protein required for growth of cells lacking the mitochondrial genome	MGR2	chr16	1915.63	1598.39	1500.68	1163.21	1479.71	1212.02	1662.57	1277.76	1.30111	0.0333055	0.20363
1771929_at	Saccharomyces cerevisiae	YKR022C	YKR022C.S1	chrXI:481813-482782 (-) // 100.0 //	Essential protein that forms a dimer with Ntr1p; also forms a trimer, with Ntr2p and the DExD/H-box RNA helicase Prp43p, that is involved in spliceosome disassembly	NTR2	chr11	78.3928	93.8926	127.795	133.603	124.489	160.755	97.981	138.794	-1.41654	0.0333289	0.20363
1776528_at	Saccharomyces cerevisiae	YDL021W	YDL021W.S1	chrIV:413950-414886 (+) // 100.0 //	Homolog of Gpm1p phosphoglycerate mutase, which converts 3-phosphoglycerate to 2-phosphoglycerate in glycolysis; may be non-functional derivative of a gene duplication event	GPM2	chr4	1597.5	933.988	599.074	1787.84	1717.51	1551.34	963.272	1682.63	-1.74675	0.0334645	0.20363
1776560_at	Saccharomyces cerevisiae	YBL093C	YBL093C.S1	chrII:44252-44915 (-) // 100.0 //	Subunit of the RNA polymerase II mediator complex; associates with core polymerase subunits to form the RNA polymerase II holoenzyme	ROX3	chr2	950.735	794.603	868.788	568.852	809.384	606.15	869.041	653.498	1.32983	0.0334816	0.20363
1776257_at	Saccharomyces cerevisiae	YGR250C	YGR250C.S1	chrVII:991180-993526 (-) // 100.0 //	---	---	chr7	919.656	909.198	953.256	1238.09	1024.43	1177.25	927.183	1142.91	-1.23272	0.0334825	0.20363
1773519_at	Saccharomyces cerevisiae	YOL002C	YOL002C.S1	chrXV:323411-324365 (-) // 100.0 //	Plasma membrane protein involved in zinc homeostasis and osmotin-induced apoptosis; transcription regulated by Zap1p, zinc and fatty acid levels; similar to mammalian adiponectins; deletion increases sensitivity to elevated zinc	IZH2	chr15	1310.04	908.07	1301.09	736.366	1030.77	624.293	1156.7	779.616	1.48373	0.0335247	0.20363
1771634_at	Saccharomyces cerevisiae	YJR046W	YJR046W.S1	chrX:522040-523855 (+) // 100.0 //	DNA replication licensing factor, required for pre-replication complex assembly	TAH11	chr10	196.106	238.208	218.025	171.616	189.492	157.353	216.762	172.323	1.25789	0.0335609	0.20363
1772035_at	Saccharomyces cerevisiae	YJR022W	YJR022W.S1	chrX:469776-470106 (+) // 100.0 //	Lsm (Like Sm) protein; forms heteroheptameric complex (with Lsm2p, Lsm3p, Lsm4p, Lsm5p, Lsm6p, and Lsm7p) that is part of spliceosomal U6 snRNP and is also implicated in processing of pre-tRNA, pre-snoRNA, and pre-rRNA	LSM8	chr10	361.146	264.329	226.224	144.566	254.957	144.831	278.478	174.77	1.5934	0.0335724	0.20363
1775859_at	Saccharomyces cerevisiae	YER043C	YER043C.S1	chrV:235768-237118 (-) // 100.0 //	S-adenosyl-L-homocysteine hydrolase, catabolizes S-adenosyl-L-homocysteine which is formed after donation of the activated methyl group of S-adenosyl-L-methionine (AdoMet) to an acceptor	SAH1	chr5	3262.81	3667.04	7054.85	7226.59	7060.23	6925.01	4386.64	7069.54	-1.61158	0.0335962	0.20363
1778409_at	Saccharomyces cerevisiae	YHR111W	YHR111W.S1	chrVIII:333074-334397 (+) // 100.0 //	Protein that activates Urm1p before its conjugation to proteins (urmylation); one target is the thioredoxin peroxidase Ahp1p, suggesting a role of urmylation in the oxidative stress response	UBA4	chr8	326.444	427.251	326.258	256.035	307.789	259.182	357.012	273.351	1.30606	0.0337061	0.203925
1769857_at	Saccharomyces cerevisiae	YKL085W	YKL085W.S1	chrXI:278766-279771 (+) // 100.0 //	Mitochondrial malate dehydrogenase, catalyzes interconversion of malate and oxaloacetate; involved in the tricarboxylic acid (TCA) cycle; phosphorylated	MDH1	chr11	1888.07	2609.21	2109.81	2604.52	2807.75	3309.74	2182.25	2892.7	-1.32549	0.0337586	0.203929
1769942_at	Saccharomyces cerevisiae	YOL005C	YOL005C.S1	chrXV:315813-316176 (-) // 100.0 //	RNA polymerase II subunit B12.5; part of central core; similar to Rpc19p and bacterial alpha subunit	RPB11	chr15	1306.6	1108.04	1229.03	809.131	1147.12	756.135	1211.77	888.668	1.36358	0.0337679	0.203929
1769617_at	Saccharomyces cerevisiae	YBR157C	YBR157C.S1	chrII:553536-554304 (-) // 100.0 //	Protein of unknown function; null mutation does not confer any obvious defects in growth, spore germination, viability, or carbohydrate utilization	ICS2	chr2	16.56	22.2048	9.38938	26.7801	28.7108	21.5233	15.1141	25.4833	-1.68607	0.0338278	0.204003
1771321_at	Saccharomyces cerevisiae	YCR052W	YCR052W.S1	chrIII:214989-216441 (+) // 100.0 //	Component of the RSC chromatin remodeling complex; essential for mitotic growth; homolog of SWI/SNF subunit Swp73p	RSC6	chr3	577.289	559.572	459.239	394.183	472.87	347.274	529.376	401.518	1.31844	0.0338414	0.204003
1774929_at	Saccharomyces cerevisiae	YLR330W	YLR330W.S1	chrXII:787663-789679 (+) // 100.0 //	Component of the exomer complex, which also contains Csh6p, Bch1p, Bch2p, and Bud7p and is involved in export of selected proteins, such as chitin synthase Chs3p, from the Golgi to the plasma membrane	CHS5	chr12	584.922	722.854	818.2	1063.28	789.464	1041.47	701.996	956.181	-1.36209	0.0338763	0.204029
1773002_at	Saccharomyces cerevisiae	YMR236W	YMR236W.S1	chrXIII:742969-743443 (+) // 100.0 //	Subunit (17 kDa) of TFIID and SAGA complexes, involved in RNA polymerase II transcription initiation and in chromatin modification, similar to histone H3	TAF9	chr13	1244.72	1060.04	927.588	735.54	967.367	693.316	1069.63	790.148	1.35374	0.0340113	0.20411
1779812_at	Saccharomyces cerevisiae	YLR438C-A	YLR438C-A.S1	chrXII:1013905-1014175 (-) // 100.0 //	Lsm (Like Sm) protein; part of heteroheptameric complexes (Lsm2p-7p and either Lsm1p or 8p): cytoplasmic Lsm1p complex involved in mRNA decay; nuclear Lsm8p complex part of U6 snRNP and possibly involved in processing tRNA, snoRNA, and rRNA	LSM3	chr12	1634.69	1141.01	1393.21	804.518	1250.68	876.98	1374.79	959.162	1.43334	0.0340492	0.20411
1773460_at	Saccharomyces cerevisiae	YER162C	YER162C.S1	chrV:500624-502889 (-) // 100.0 //	Protein that recognizes and binds damaged DNA (with Rad23p) during nucleotide excision repair; subunit of Nuclear Excision Repair Factor 2 (NEF2); homolog of human XPC protein	RAD4	chr5	69.5872	50.631	75.4312	80.0667	104.001	83.8152	64.2935	88.7023	-1.37966	0.0340785	0.20411
1771748_at	Saccharomyces cerevisiae	YNL240C	YNL240C.S1	chrXIV:198502-199978 (-) // 100.0 //	Component of the cytosolic iron-sulfur (FeS) protein assembly machinery, required for maturation of cytosolic and nuclear FeS proteins and for normal resistance to oxidative stress; homologous to human Narf	NAR1	chr14	1063.72	866.244	832.871	580.278	862.231	513.956	915.541	635.911	1.43973	0.034321	0.204302
1771388_at	Saccharomyces cerevisiae	YLR437C	YLR437C.S1	chrXII:1011618-1012020 (-) // 100.0 //	Protein that regulates the nuclear localization of ribonucleotide reductase Rnr2p and Rnr4p subunits; phosphorylated by Dun1p in response to DNA damage and degraded; N-terminal half has similarity to S. pombe Spd1 protein	DIF1	chr12	930.415	638.853	606.713	381.431	657.028	343.258	711.791	441.442	1.61242	0.0343506	0.204302
1770451_at	Saccharomyces cerevisiae	YER183C	YER183C.S1	chrV:553328-553964 (-) // 100.0 //	5,10-methenyltetrahydrofolate synthetase, involved in folic acid biosynthesis	FAU1	chr5	1331.56	1103.06	1074.24	704.063	1092.49	766.887	1164.18	838.67	1.38812	0.0344194	0.204394
1778160_at	Saccharomyces cerevisiae	YDR028C	YDR028C.S1	chrIV:497832-500877 (-) // 100.0 //	Regulatory subunit of type 1 protein phosphatase Glc7p, involved in negative regulation of glucose-repressible genes	REG1	chr4	145.061	162.929	176.515	224.425	174.35	250.329	160.982	213.96	-1.3291	0.0344849	0.204394
1776838_at	Saccharomyces cerevisiae	YJR102C	YJR102C.S1	chrX:619146-619755 (-) // 100.0 //	Component of the ESCRT-II complex, which is involved in ubiquitin-dependent sorting of proteins into the endosome	VPS25	chr10	417.763	329.963	299.909	221.925	317.194	199.577	345.775	241.294	1.43301	0.0346806	0.204781
1771632_at	Saccharomyces cerevisiae	YDR273W	YDR273W.S1	chrIV:1010172-1011270 (+) // 100.0 //	Meiosis-specific component of the spindle pole body, part of the leading edge protein (LEP) coat, forms a ring-like structure at the leading edge of the prospore membrane during meiosis II	DON1	chr4	50.0157	56.6628	76.7912	77.9561	89.8272	77.6826	60.1503	81.6318	-1.35713	0.0347076	0.204781
1774171_at	Saccharomyces cerevisiae	YLR459W	YLR459W.S1	chrXII:1057331-1058516 (+) // 100.0 //	GPI transamidase subunit, involved in attachment of glycosylphosphatidylinositol (GPI) anchors to proteins; may have a role in recognition of the attachment signal or of the lipid portion of GPI	GAB1	chr12	425.675	412.574	333.319	261.909	357.768	203.712	388.282	267.254	1.45286	0.0347781	0.204834
1771805_at	Saccharomyces cerevisiae	YKL174C	YKL174C.S1	chrXI:120384-122241 (-) // 100.0 //	Protein involved in excretion of putrescine and spermidine; putative polyamine transporter in the Golgi or post-Golgi vesicles	TPO5	chr11	500.789	507.558	486.232	330.35	476.469	257.461	498.113	343.484	1.45017	0.0349354	0.205089
1773212_at	Saccharomyces cerevisiae	YBR167C	YBR167C.S1	chrII:571462-571885 (-) // 100.0 //	Subunit of both RNase MRP, which cleaves pre-rRNA, and nuclear RNase P, which cleaves tRNA precursors to generate mature 5' ends	POP7	chr2	354.681	330.533	346.065	246.282	310.457	275.456	343.613	276.162	1.24425	0.0349394	0.205089
1775837_at	Saccharomyces cerevisiae	YNL025C	YNL025C.S1	chrXIV:584320-585292 (-) // 100.0 //	Cyclin-like component of the RNA polymerase II holoenzyme, involved in phosphorylation of the RNA polymerase II C-terminal domain; involved in glucose repression and telomere maintenance	SSN8	chr14	81.3505	109.491	82.8299	129.306	119.379	107.006	90.3599	118.209	-1.30821	0.0349656	0.205089
1777871_at	Saccharomyces cerevisiae	YCR046C	YCR046C.S1	chrIII:209909-210419 (-) // 100.0 //	Mitochondrial ribosomal protein of the large subunit, required for respiration and for maintenance of the mitochondrial genome	IMG1	chr3	1657.05	1262.35	1330.17	894.681	1303.07	900.286	1406.51	1016.26	1.384	0.0350981	0.205089
1772736_at	Saccharomyces cerevisiae	YLR245C	YLR245C.S1	chrXII:626503-626932 (-) // 100.0 //	Cytidine deaminase; catalyzes the modification of cytidine to uridine in vitro but native RNA substrates have not been identified, localizes to both the nucleus and cytoplasm	CDD1	chr12	323.915	307.472	237.386	221.696	239.952	151.537	287.009	200.509	1.4314	0.0351336	0.205116
1774689_at	Saccharomyces cerevisiae	YER161C	YER161C.S1	chrV:499341-500343 (-) // 100.0 //	Protein involved in negative regulation of transcription; required for RNA polyadenylation; exhibits regulated interactions with both histones and SWI-SNF components, has similarity to mammalian HMG1 proteins	SPT2	chr5	88.2295	133.498	107.218	160.739	125.073	166.409	108.09	149.562	-1.38368	0.0352192	0.205436
1769474_at	Saccharomyces cerevisiae	YPL264C	YPL264C.S1	chrXVI:43282-44344 (-) // 100.0 //	---	---	chr16	637.172	426.701	304.619	250.563	351.315	178.613	435.893	250.52	1.73995	0.0354877	0.206048
1769487_at	Saccharomyces cerevisiae	YKL063C	YKL063C.S1	chrXI:320658-321162 (-) // 100.0 //	---	---	chr11	456.183	504.129	503.682	609.17	553.861	620.69	487.467	593.844	-1.21822	0.0355299	0.206048
1771364_at	Saccharomyces cerevisiae	YHR140W	YHR140W.S1	chrVIII:380574-381294 (+) // 100.0 //	---	---	chr8	343.275	236.104	247.832	140.928	256.11	144.883	271.832	173.572	1.56611	0.0356339	0.206048
1778877_at	Saccharomyces cerevisiae	YNL097C	YNL097C.S1	chrXIV:441367-442360 (-) // 100.0 //	Probable component of the Rpd3 histone deacetylase complex, involved in transcriptional regulation of PHO5; C-terminus has similarity to human candidate tumor suppressor p33(ING1) and its isoform ING3	PHO23	chr14	262.689	332.779	353.751	367.444	453.648	411.181	313.882	409.242	-1.30381	0.0356953	0.206048
1776174_at	Saccharomyces cerevisiae	YIL050W	YIL050W.S1	chrIX:258911-259769 (+) // 100.0 //	Pho85p cyclin of the Pho80p subfamily, forms a functional kinase complex with Pho85p which phosphorylates Mmr1p and is regulated by Pho81p; involved in glycogen metabolism, expression is cell-cycle regulated	PCL7	chr9	512.785	497.189	451.515	547.434	621.125	627.647	486.454	597.597	-1.22848	0.0356977	0.206048
1778153_at	Saccharomyces cerevisiae	YHR022C	YHR022C.S1	chrVIII:149567-150338 (-) // 100.0 //	---	---	chr8	13.8335	17.0609	16.5973	21.5017	18.9221	18.9781	15.7637	19.7651	-1.25383	0.0357391	0.206048
1779536_at	Saccharomyces cerevisiae	YPR051W	YPR051W.S1	chrXVI:664956-665487 (+) // 100.0 //	Catalytic subunit of N-terminal acetyltransferase of the NatC type; required for replication of dsRNA virus	MAK3	chr16	1065.05	814.121	950.103	597.647	880.018	573.878	937.432	670.791	1.39751	0.0357439	0.206048
1775303_at	Saccharomyces cerevisiae	YBL064C	YBL064C.S1	chrII:100372-101158 (-) // 100.0 //	Mitochondrial peroxiredoxin (1-Cys Prx) with thioredoxin peroxidase activity, has a role in reduction of hydroperoxides; reactivation requires Trr2p and glutathione; induced during respiratory growth and oxidative stress; phosphorylated	PRX1	chr2	1240.06	915.198	657.52	1178.31	1618.12	1343.52	907.032	1368.33	-1.50855	0.035763	0.206048
1770294_at	Saccharomyces cerevisiae	YCR059C	YCR059C.S1	chrIII:223449-224226 (-) // 100.0 //	Protein that inhibits activation of Gcn2p, an eIF2 alpha subunit protein kinase, by competing for Gcn1p binding, thus impacting gene expression in response to starvation; has sequence and functional similarity to the mouse IMPACT gene	YIH1	chr3	595.456	520.625	536.681	361.785	528.453	325.908	550.001	396.446	1.38733	0.0358467	0.206048
1770806_at	Saccharomyces cerevisiae	YPL245W	YPL245W.S1	chrXVI:85585-86950 (+) // 100.0 //	---	---	chr16	1129.92	993.351	962.191	649.349	988.851	607.799	1025.99	730.783	1.40392	0.0358499	0.206048
1771546_at	Saccharomyces cerevisiae	YMR004W	YMR004W.S1	chrXIII:274016-275552 (+) // 100.0 //	Protein required for sorting proteins to the vacuole; overproduction of Mvp1p suppresses several dominant VPS1 mutations; Mvp1p and Vps1p act in concert to promote membrane traffic to the vacuole	MVP1	chr13	172.883	185.516	208.16	290.87	197.233	304.235	188.297	259.396	-1.37758	0.0359409	0.206048
1772930_at	Saccharomyces cerevisiae	YDR372C	YDR372C.S1	chrIV:1221104-1222142 (-) // 100.0 //	Protein required for Golgi localization of glycosyltransferases; binds the cytosolic domains of Golgi glycosyltransferases; binding to PtdIns4P required for Golgi targeting and function; tetramer formation required for function	VPS74	chr4	284.671	312.935	547.798	562.785	587.339	513.567	365.43	553.704	-1.5152	0.0359422	0.206048
1773044_at	Saccharomyces cerevisiae	YLR055C	YLR055C.S1	chrXII:251272-253081 (-) // 100.0 //	Subunit of the SAGA transcriptional regulatory complex but not present in SAGA-like complex SLIK/SALSA, required for SAGA-mediated inhibition at some promoters	SPT8	chr12	407.877	379.714	324.13	243.062	346.935	231.439	368.893	269.236	1.37015	0.0360428	0.206157
1773962_at	Saccharomyces cerevisiae	YCR066W	YCR066W.S1	chrIII:231495-232959 (+) // 100.0 //	E3 ubiqutin ligase, forms heterodimer with Rad6p to monoubiquitinate PCNA-K164; heterodimer binds single-stranded DNA and has single-stranded DNA dependent ATPase activity; required for postreplication repair	RAD18	chr3	56.8855	68.8488	104.536	102.516	124.016	102.682	74.2547	109.292	-1.47186	0.0361205	0.206157
1778568_at	Saccharomyces cerevisiae	YNL192W	YNL192W.S1	chrXIV:276502-279898 (+) // 100.0 //	Chitin synthase I, requires activation from zymogenic form in order to catalyze the transfer of N-acetylglucosamine (GlcNAc) to chitin; required for repairing the chitin septum during cytokinesis; transcription activated by mating factor	CHS1	chr14	297.829	315.61	366.711	278.507	261.72	245.298	325.447	261.49	1.24459	0.0361592	0.206157
1776501_at	Saccharomyces cerevisiae	YMR138W	YMR138W.S1	chrXIII:545153-545729 (+) // 100.0 //	GTP-binding protein involved in beta-tubulin (Tub2p) folding; isolated as mutant with increased chromosome loss and sensitivity to benomyl; regulated by the GTPase-activating protein, Cin2p, the human retinitis pigmentosa 2 (RP2) homolog	CIN4	chr13	304.614	248.011	290.707	163.659	264.921	186.34	280.044	200.657	1.39563	0.0361902	0.206157
1774513_at	Saccharomyces cerevisiae	YJL183W	YJL183W.S1	chrX:84065-85334 (+) // 100.0 //	Subunit of a Golgi mannosyltransferase complex that also contains Anp1p, Mnn9p, Mnn10p, and Hoc1p, and mediates elongation of the polysaccharide mannan backbone; has homology to Mnn10p	MNN11	chr10	1821.74	1826.67	1729.21	1339.8	1673.21	1099.17	1791.93	1350.71	1.32674	0.0362759	0.206157
1778331_at	Saccharomyces cerevisiae	YDL211C	YDL211C.S1	chrIV:79294-80413 (-) // 100.0 //	---	---	chr4	167.934	120.165	135.681	79.9114	132.052	80.7556	139.898	94.8075	1.4756	0.0363337	0.206165
1770925_at	Saccharomyces cerevisiae	YHR049W	YHR049W.S1	chrVIII:206454-207186 (+) // 100.0 //	Putative serine hydrolase that localizes to both the nucleus and cytoplasm; sequence is similar to S. cerevisiae Fsh2p and Fsh3p and the human candidate tumor suppressor OVCA2	FSH1	chr8	2440.4	2067.97	2257.64	1561.81	2123.9	1445.85	2250.3	1686.36	1.33434	0.0363693	0.206191
1771836_at	Saccharomyces cerevisiae	YER146W	YER146W.S1	chrV:462579-462861 (+) // 100.0 //	Lsm (Like Sm) protein; part of heteroheptameric complexes (Lsm2p-7p and either Lsm1p or 8p): cytoplasmic Lsm1p complex involved in mRNA decay; nuclear Lsm8p complex part of U6 snRNP and possibly involved in processing tRNA, snoRNA, and rRNA	LSM5	chr5	2213.79	1583.06	1528.71	1035.85	1612.63	977.261	1749.83	1177.49	1.4861	0.0366829	0.206512
1778167_at	Saccharomyces cerevisiae	YPL094C	YPL094C.S1	chrXVI:369835-370660 (-) // 100.0 //	Essential subunit of Sec63 complex (Sec63p, Sec62p, Sec66p and Sec72p); with Sec61 complex, Kar2p/BiP and Lhs1p forms a channel competent for SRP-dependent and post-translational SRP-independent protein targeting and import into the ER	SEC62	chr16	1673.32	1595.29	1391.67	1241.18	615.694	1218.51	1548.76	976.509	1.58601	0.0367485	0.206512
1776724_at	Saccharomyces cerevisiae	YLR238W	YLR238W.S1	chrXII:614756-616193 (+) // 100.0 //	Protein involved in recovery from cell cycle arrest in response to pheromone, in a Far1p-independent pathway; interacts with Far3p, Far7p, Far8p, Far9p, and Far11p; potential Cdc28p substrate	FAR10	chr12	109.608	115.389	126.92	146.48	134.095	149.02	117.088	143.046	-1.2217	0.0368212	0.206512
1774759_at	Saccharomyces cerevisiae	YDR286C	YDR286C.S1	chrIV:1035227-1035572 (-) // 100.0 //	---	---	chr4	720.193	560.504	474.755	354.59	517.38	356.79	576.541	403.012	1.43059	0.0369573	0.20658
1771980_at	Saccharomyces cerevisiae	YKL084W	YKL084W.S1	chrXI:280152-280503 (+) // 100.0 //	Mitochondrial intermembrane space protein, first component of a pathway mediating assembly of small TIM (Translocase of the Inner Membrane) complexes which escort hydrophobic inner membrane proteins en route to the TIM22 complex	HOT13	chr11	1345.29	1097.19	1100.24	737.173	1115.06	749.705	1175.37	850.973	1.38125	0.0369583	0.20658
1778325_at	Saccharomyces cerevisiae	YPL061W	YPL061W.S1	chrXVI:432584-434087 (+) // 100.0 //	Cytosolic aldehyde dehydrogenase, activated by Mg2+ and utilizes NADP+ as the preferred coenzyme; required for conversion of acetaldehyde to acetate; constitutively expressed; locates to the mitochondrial outer surface upon oxidative stress	ALD6	chr16	927.851	1422.59	1212.69	1030.48	581.115	778.741	1169.76	775.461	1.50847	0.036967	0.20658
1773936_at	Saccharomyces cerevisiae	YIL055C	YIL055C.S1	chrIX:252039-253923 (-) // 100.0 //	---	---	chr9	21.1256	30.985	21.0207	29.444	31.7442	40.3403	23.9627	33.5325	-1.39936	0.0369955	0.20658
1772625_at	Saccharomyces cerevisiae	YEL046C	YEL046C.S1	chrV:67628-68792 (-) // 100.0 //	Threonine aldolase, catalyzes the cleavage of L-allo-threonine and L-threonine to glycine; involved in glycine biosynthesis	GLY1	chr5	1394.28	1406.8	1332.02	1137.78	1230.73	932.364	1377.37	1092.94	1.26019	0.0370431	0.206673
1770637_at	Saccharomyces cerevisiae	YKR044W	YKR044W.S1	chrXI:521656-522988 (+) // 100.0 //	Protein of unknown function that interacts with Ulp1p, a Ubl (ubiquitin-like protein)-specific protease for Smt3p protein conjugates	UIP5	chr11	438.764	359.987	333.569	209.392	362.091	211.583	374.886	252.204	1.48644	0.037198	0.206836
1773949_at	Saccharomyces cerevisiae	YDL101C	YDL101C.S1	chrIV:280306-281848 (-) // 100.0 //	Cell-cycle checkpoint serine-threonine kinase required for DNA damage-induced transcription of certain target genes, phosphorylation of Rad55p and Sml1p, and transient G2/M arrest after DNA damage; also regulates postreplicative DNA repair	DUN1	chr4	216.183	201.584	192.47	149.912	177.528	169.904	203.179	165.362	1.2287	0.0372046	0.206836
1772766_at	Saccharomyces cerevisiae	YJL136W-A	YJL136W-A.S1	chrX:156165-156249 (+) // 100.0 //	---	---	chr10	15.3162	13.8001	19.6769	12.2429	10.4578	13.5757	16.0816	12.0235	1.33753	0.0372579	0.206836
1770990_at	Saccharomyces cerevisiae	YER064C	YER064C.S1	chrV:282702-284220 (-) // 100.0 //	---	---	chr5	93.3883	132.705	104.719	69.0156	97.8832	73.8047	109.078	79.2951	1.37559	0.0372657	0.206836
1774219_at	Saccharomyces cerevisiae	YIR035C	YIR035C.S1	chrIX:421022-421787 (-) // 100.0 //	---	---	chr9	3783.22	2705.73	3119.29	2209.34	2827.67	2102.95	3172.49	2359.56	1.34448	0.0373719	0.206836
1772802_at	Saccharomyces cerevisiae	YLL004W	YLL004W.S1	chrXII:141071-142922 (+) // 100.0 //	Subunit of the origin recognition complex, which directs DNA replication by binding to replication origins and is also involved in transcriptional silencing	ORC3	chr12	223.582	165.54	200.303	132.111	174.346	139.036	194.988	147.399	1.32287	0.03753	0.206836
1775213_at	Saccharomyces cerevisiae	YJR131W	YJR131W.S1	chrX:667634-669284 (+) // 100.0 //	Alpha-1,2-mannosidase involved in ER quality control; catalyzes the removal of one mannose residue from Man9GlcNAc to produce a single isomer of Man8GlcNAc in N-linked oligosaccharide biosynthesis; integral to ER membrane	MNS1	chr10	199.663	230.947	209.668	152.716	200.365	140.595	213.033	162.639	1.30985	0.037578	0.206836
1770315_at	Saccharomyces cerevisiae	YNR030W	YNR030W.S1	chrXIV:678800-680456 (+) // 100.0 //	Alpha-1,6-mannosyltransferase localized to the ER; responsible for the addition of the alpha-1,6 mannose to dolichol-linked Man7GlcNAc2, acts in the dolichol pathway for N-glycosylation	ALG12	chr14	514.604	545.351	478.508	396.46	469.015	325.12	512.089	392.473	1.30477	0.0376009	0.206836
1773302_at	Saccharomyces cerevisiae	YJR017C	YJR017C.S1	chrX:466513-467026 (-) // 100.0 //	Peptidylprolyl-cis/trans-isomerase (PPIase) specific for phosphorylated serine and threonine residues N-terminal to proline; regulates phosphorylation of the RNA polymerase II large subunit (Rpo21p) C-terminal domain	ESS1	chr10	881.514	914.057	901.579	711.347	825.223	646.582	898.952	724.032	1.24159	0.0376191	0.206836
1771955_at	Saccharomyces cerevisiae	YBR111C	YBR111C.S1	chrII:461171-461867 (-) // 100.0 //	Nudix hydrolase family member with ADP-ribose pyrophosphatase activity; shown to metabolize O-acetyl-ADP-ribose to AMP and acetylated ribose 5'-phosphate	YSA1	chr2	4490.62	3282.55	3283.23	4387.85	5040.32	4857.17	3644.23	4753.58	-1.30443	0.0376745	0.206836
1777667_s_at	Saccharomyces cerevisiae	YEL070W	YEL070W.S1	chrV:19588-21097 (+) // 100.0 // /// chrXIV:774791-776300 (-) // 98.94 //	Deletion suppressor of mpt5 mutation	DSF1	chr14 /// chr5	20.4373	19.2147	15.5715	12.6378	16.6908	12.2014	18.2864	13.7042	1.33437	0.0377358	0.206836
1769675_at	Saccharomyces cerevisiae	YDL177C	YDL177C.S1	chrIV:141209-141722 (-) // 100.0 //	---	---	chr4	371.156	256.951	288.729	165.849	288.516	154.75	301.972	194.912	1.54927	0.0378089	0.206836
1773171_at	Saccharomyces cerevisiae	YPL173W	YPL173W.S1	chrXVI:223141-224035 (+) // 100.0 //	Mitochondrial ribosomal protein of the large subunit	MRPL40	chr16	194.863	211.975	322.803	308.08	395.096	319.214	237.128	338.701	-1.42834	0.0378636	0.206836
1772375_at	Saccharomyces cerevisiae	YOL140W	YOL140W.S1	chrXV:58758-60030 (+) // 100.0 //	Acetylornithine aminotransferase, catalyzes the fourth step in the biosynthesis of the arginine precursor ornithine	ARG8	chr15	2896.11	2738.18	2753.59	2314.2	2488.91	1813.67	2795.13	2186.03	1.27859	0.0378811	0.206836
1769579_at	Saccharomyces cerevisiae	YGL121C	YGL121C.S1	chrVII:280782-281163 (-) // 100.0 //	Proposed gamma subunit of the heterotrimeric G protein that interacts with the receptor Gpr1p; involved in regulation of pseudohyphal growth; requires Gpb1p or Gpb2p to interact with Gpa2p; overproduction causes prion curing	GPG1	chr7	512.192	213.466	231.658	450.596	604.283	485.117	293.676	509.282	-1.73416	0.0378856	0.206836
1769317_at	Saccharomyces cerevisiae	YML113W	YML113W.S1	chrXIII:44044-44791 (+) // 100.0 //	DNA binding protein that recognizes oligo(dA).oligo(dT) tracts; Arg side chain in its N-terminal pentad Gly-Arg-Lys-Pro-Gly repeat is required for DNA-binding; not essential for viability	DAT1	chr13	185.182	201.573	245.911	102.516	181.566	156.735	209.38	142.888	1.46535	0.0380033	0.206836
1770009_at	Saccharomyces cerevisiae	YMR115W	YMR115W.S1	chrXIII:497702-499208 (+) // 100.0 //	Subunit of the mitochondrial (mt) i-AAA protease supercomplex, which degrades misfolded mitochondrial proteins; forms a subcomplex with Mgr1p that binds to substrates to facilitate proteolysis; required for growth of cells lacking mtDNA	MGR3	chr13	154.849	170.44	165.411	194.363	223.314	186.315	163.436	200.721	-1.22813	0.0380573	0.206836
1776490_s_at	Saccharomyces cerevisiae	YER138W-A	YER138W-A.S1	chrIII:90612-90715 (+) // 98.1 // /// chrIII:84985-85088 (+) // 98.1 // /// chrIV:1352811-1352915 (+) // 99.05 // /// chrV:449469-449574 (+) // 100.0 // /// chrVI:143709-143812 (+) // 98.1 // /// chrVI:138082-138185 (+) // 98.1 // /// chrVII:811626-811729 (+) // 98.1 // /// chrVII:817253-817356 (+) // 98.1 // /// chrX:538270-538373 (+) // 98.1 // /// chrXIII:768721-768825 (+) // 99.05 // /// chrX…	---	---	chr15 /// chr2 /// chr5	1396.89	1213.62	1397.27	1878.55	1424.76	1913.1	1333.04	1723.59	-1.29298	0.0380926	0.206836
1772070_at	Saccharomyces cerevisiae	YCL063W	YCL063W.S1	chrIII:17289-18561 (+) // 100.0 //	Phosphoprotein involved in vacuole inheritance; degraded in late M phase of the cell cycle; acts as a vacuole-specific receptor for myosin Myo2p	VAC17	chr3	281.89	302.63	310.522	233.162	273.622	210.499	298.099	237.694	1.25413	0.0381116	0.206836
1770399_at	Saccharomyces cerevisiae	YOL109W	YOL109W.S1	chrXV:110296-110638 (+) // 100.0 //	Peripheral membrane protein of the plasma membrane that interacts with Mid2p; regulates the cell integrity pathway mediated by Pkc1p and Slt2p; the authentic protein is detected in a phosphorylated state in highly purified mitochondria	ZEO1	chr15	5626.02	5393.85	5447.58	6370.54	6806.51	6508.91	5488.13	6559.64	-1.19519	0.038141	0.206836
1773073_at	Saccharomyces cerevisiae	YOR306C	YOR306C.S1	chrXV:889864-891430 (-) // 100.0 //	Plasma membrane riboflavin transporter; facilitates the uptake of vitamin B2; required for FAD-dependent processes; sequence similarity to mammalian monocarboxylate permeases, however mutants are not deficient in monocarboxylate transport	MCH5	chr15	295.354	236.33	224.127	190.343	220.475	150.212	250.102	184.728	1.35389	0.038544	0.207936
1776835_at	Saccharomyces cerevisiae	YGL079W	YGL079W.S1	chrVII:359446-360103 (+) // 100.0 //	---	---	chr7	593.042	483.798	354.878	294.579	399.516	286.198	466.955	322.948	1.44591	0.0386873	0.208344
1775186_at	Saccharomyces cerevisiae	YJL191W	YJL191W.S1	chrX:73785-74610 (+) // 100.0 // /// chrIII:177495-177899 (-) // 90.17 //	Ribosomal protein 59 of the small subunit, required for ribosome assembly and 20S pre-rRNA processing; mutations confer cryptopleurine resistance; nearly identical to Rps14Ap and similar to E. coli S11 and rat S14 ribosomal proteins	RPS14B	chr10	4339.16	3622.58	3697.67	2733.63	3600.05	2708.73	3873.71	2987.25	1.2967	0.038761	0.208344
1779176_at	Saccharomyces cerevisiae	YDR373W	YDR373W.S1	chrIV:1222751-1223324 (+) // 100.0 //	N-myristoylated calcium-binding protein that may have a role in intracellular signaling through its regulation of the phosphatidylinositol 4-kinase Pik1p; member of the recoverin/frequenin branch of the EF-hand superfamily	FRQ1	chr4	1573.21	1446.05	1089.61	1070.97	507.108	1015.03	1353.33	819.949	1.65055	0.0387803	0.208344
1773696_at	Saccharomyces cerevisiae	YLR008C	YLR008C.S1	chrXII:165575-166082 (-) // 100.0 //	Constituent of the import motor (PAM complex) component of the Translocase of the Inner Mitochondrial membrane (TIM23 complex); essential J-protein cochaperone that stimulates Ssc1p ATPase activity to drive import; inhibited by Pam16p	PAM18	chr12	1539.98	1278.02	1186.75	926.155	1225.71	843.731	1326.77	985.731	1.346	0.0388458	0.208432
1773671_at	Saccharomyces cerevisiae	YLR407W	YLR407W.S1	chrXII:932965-933655 (+) // 100.0 //	---	---	chr12	556.779	461.767	456.595	304.481	471.054	301.347	489.641	350.94	1.39523	0.0388703	0.208432
1774403_at	Saccharomyces cerevisiae	YLR177W	YLR177W.S1	chrXII:511055-512942 (+) // 100.0 //	---	---	chr12	2335.47	1959.54	1208	2841.03	3004.48	2270.67	1768.24	2686.11	-1.51911	0.0389217	0.208432
1776699_at	Saccharomyces cerevisiae	YHR205W	YHR205W.S1	chrVIII:509362-511837 (+) // 100.0 //	Protein kinase involved in transcriptional activation of osmostress-responsive genes; regulates G1 progression, cAPK activity, nitrogen activation of the FGM pathway; involved in life span regulation; homologous to mammalian Akt/PKB	SCH9	chr8	502.305	627.665	521.166	452.417	460.271	403.521	547.718	437.998	1.2505	0.0390816	0.208619
1778486_at	Saccharomyces cerevisiae	YIL123W	YIL123W.S1	chrIX:128150-129578 (+) // 100.0 //	Protein of the SUN family (Sim1p, Uth1p, Nca3p, Sun4p) that may participate in DNA replication, promoter contains SCB regulation box at -300 bp indicating that expression may be cell cycle-regulated	SIM1	chr9	2009.19	2279.81	1734.86	1694.68	1614.08	1392.63	1995.59	1561.81	1.27773	0.0391495	0.208814
1779079_at	Saccharomyces cerevisiae	YJL059W	YJL059W.S1	chrX:324958-326185 (+) // 100.0 //	Vacuolar membrane protein involved in the ATP-dependent transport of arginine into the vacuole and possibly in balancing ion homeostasis; homolog of human CLN3 involved in Batten disease (juvenile onset neuronal ceroid lipofuscinosis)	YHC3	chr10	275.084	262.281	188.616	147.516	219.555	134.413	238.747	163.283	1.46216	0.039318	0.209079
1779854_at	Saccharomyces cerevisiae	YKL057C	YKL057C.S1	chrXI:330499-333613 (-) // 100.0 //	Subunit of the Nup84p subcomplex of the nuclear pore complex (NPC), required for even distribution of NPCs around the nuclear envelope, involved in establishment of a normal nucleocytoplasmic concentration gradient of the GTPase Gsp1p	NUP120	chr11	384.884	393.015	412.183	299.441	363.827	308.811	396.531	322.825	1.22831	0.0394497	0.209079
1775295_at	Saccharomyces cerevisiae	YDR321W	YDR321W.S1	chrIV:1108699-1109845 (+) // 100.0 //	Cytosolic L-asparaginase, involved in asparagine catabolism	ASP1	chr4	2935.52	2706.1	2664.41	1902.79	2658.87	1816.06	2766.03	2094.51	1.32067	0.0394608	0.209079
1775517_at	Saccharomyces cerevisiae	YOR202W	YOR202W.S1	chrXV:721946-722609 (+) // 100.0 //	Imidazoleglycerol-phosphate dehydratase, catalyzes the sixth step in histidine biosynthesis; mutations cause histidine auxotrophy and sensitivity to Cu, Co, and Ni salts; transcription is regulated by general amino acid control via Gcn4p	HIS3	chr15	2828.65	2563.5	2878.3	2133.05	2519.29	2023.31	2753.4	2215.32	1.24284	0.0394916	0.209079
1772412_at	Saccharomyces cerevisiae	YAL023C	YAL023C.S1	chrI:106272-108552 (-) // 100.0 //	Protein O-mannosyltransferase, transfers mannose residues from dolichyl phosphate-D-mannose to protein serine/threonine residues; acts in a complex with Pmt1p, can instead interact with Pmt5p in some conditions; target for new antifungals	PMT2	chr1	2207.96	1953.71	1863.37	1568.97	1814.18	1382.06	2003.21	1578.57	1.26895	0.0395647	0.20909
1770001_at	Saccharomyces cerevisiae	YDR516C	YDR516C.S1	chrIV:1474966-1476469 (-) // 100.0 //	Non-essential protein of unknown function required for transcriptional induction of the early meiotic-specific transcription factor IME1; required for sporulation; expression is regulated by glucose-repression transcription factors Mig1/2p	EMI2	chr4	4038.21	2847.93	1157.98	4559.31	4772.07	4693.02	2370.38	4673.86	-1.97189	0.0395775	0.20909
1778381_at	Saccharomyces cerevisiae	YLR405W	YLR405W.S1	chrXII:929787-930891 (+) // 100.0 //	Dihydrouridine synthase, member of a widespread family of conserved proteins including Smm1p, Dus1p, and Dus3p	DUS4	chr12	396.858	400.945	381.598	286.532	365.346	302.527	393.045	316.383	1.2423	0.0396832	0.209482
1780147_at	Saccharomyces cerevisiae	YGL144C	YGL144C.S1	chrVII:232454-234512 (-) // 100.0 //	Protein with putative serine active lipase domain	ROG1	chr7	262.747	199.772	204.211	157.832	200.459	130.96	220.487	160.615	1.37277	0.0400233	0.21064
1773176_at	Saccharomyces cerevisiae	YGR227W	YGR227W.S1	chrVII:947422-949000 (+) // 100.0 //	Dolichyl-phosphoglucose-dependent alpha-1,2 glucosyltransferase of the ER, functions in the pathway that synthesizes the dolichol-linked oligosaccharide precursor for N-linked protein glycosylation, has a role in regulation of ITR1 and INO1	DIE2	chr7	219.336	249.345	186.544	160.419	194.962	138.578	216.886	163.042	1.33024	0.0400289	0.21064
1775409_at	Saccharomyces cerevisiae	YDR524W-A	YDR524W-A.S1	chrIV:1489395-1489485 (+) // 100.0 //	---	---	chr4	51.6824	75.516	82.9937	50.9556	54.0911	44.6826	68.6768	49.7529	1.38035	0.0401497	0.21109
1775576_at	Saccharomyces cerevisiae	YDR151C	YDR151C.S1	chrIV:764175-765153 (-) // 100.0 //	Member of the CCCH zinc finger family; has similarity to mammalian Tis11 protein, which activates transcription and also has a role in mRNA degradation; may function with Tis11p in iron homeostasis	CTH1	chr4	374.448	525.712	494.889	571.912	642.445	577.165	460.134	596.331	-1.296	0.0402728	0.21109
1773120_at	Saccharomyces cerevisiae	YER095W	YER095W.S1	chrV:349975-351178 (+) // 100.0 //	Strand exchange protein, forms a helical filament with DNA that searches for homology; involved in the recombinational repair of double-strand breaks in DNA during vegetative growth and meiosis; homolog of Dmc1p and bacterial RecA protein	RAD51	chr5	796.235	786.013	528.808	465.049	606.751	372.31	691.708	471.849	1.46595	0.0403199	0.211171
1772330_at	Saccharomyces cerevisiae	YDR414C	YDR414C.S1	chrIV:1295590-1296679 (-) // 100.0 //	Predicted membrane protein required for the retention of lumenal endoplasmic reticulum proteins; mutants secrete the endogenous ER protein, BiP (Kar2p)	ERD1	chr4	240.046	283.566	212.714	202.087	197.033	181.248	243.733	193.248	1.26124	0.0404526	0.211505
1777034_at	Saccharomyces cerevisiae	YOR143C	YOR143C.S1	chrXV:601383-602343 (-) // 100.0 //	Thiamine pyrophosphokinase, phosphorylates thiamine to produce the coenzyme thiamine pyrophosphate (thiamine diphosphate)	THI80	chr15	605.893	626.031	602.004	490.966	535.224	510.048	611.221	511.759	1.19435	0.0404789	0.211505
1780095_at	Saccharomyces cerevisiae	YDL013W	YDL013W.S1	chrIV:429064-430924 (+) // 100.0 //	Subunit of the Slx5-Slx8 SUMO-targeted ubiquitin ligase (STUbL) complex, stimulated by SUMO-modified substrates; contains a RING domain and two SIMs (SUMO-interacting motifs); forms SUMO-dependent nuclear foci, including DNA repair centers	SLX5	chr4	349.951	322.208	315.851	262.523	288.647	268.783	329.011	273.093	1.20475	0.0405566	0.211745
1772915_at	Saccharomyces cerevisiae	YAL054C	YAL054C.S1	chrI:42881-45023 (-) // 100.0 //	Acetyl-coA synthetase isoform which, along with Acs2p, is the nuclear source of acetyl-coA for histone acetlyation; expressed during growth on nonfermentable carbon sources and under aerobic conditions	ACS1	chr1	482.729	339.552	255.789	180.037	312.196	161.287	347.399	208.511	1.6661	0.040684	0.212244
1775717_at	Saccharomyces cerevisiae	YLR413W	YLR413W.S1	chrXII:951152-953180 (+) // 100.0 //	---	---	chr12	842.516	545.086	671.848	514.063	552.201	437.707	675.729	498.998	1.35417	0.0408384	0.212492
1775851_at	Saccharomyces cerevisiae	YKL026C	YKL026C.S1	chrXI:389022-389526 (-) // 100.0 //	Phospholipid hydroperoxide glutathione peroxidase induced by glucose starvation that protects cells from phospholipid hydroperoxides and nonphospholipid peroxides during oxidative stress	GPX1	chr11	656.377	359.423	239.654	529.663	903.468	722.183	383.81	701.758	-1.8284	0.0409754	0.2126
1777448_at	Saccharomyces cerevisiae	YDL224C	YDL224C.S1	chrIV:54397-56347 (-) // 100.0 //	Putative RNA binding protein and partially redundant Whi3p homolog that regulates the cell size requirement for passage through Start and commitment to cell division	WHI4	chr4	502.427	506.069	427.141	358.955	441.054	306.773	477.111	364.853	1.30768	0.0411668	0.213048
1772350_at	Saccharomyces cerevisiae	YGR175C	YGR175C.S1	chrVII:846937-848428 (-) // 100.0 //	Squalene epoxidase, catalyzes the epoxidation of squalene to 2,3-oxidosqualene; plays an essential role in the ergosterol-biosynthesis pathway and is the specific target of the antifungal drug terbinafine	ERG1	chr7	4798.94	4285.06	3892.55	3449.81	3783.75	3189.47	4309.78	3465.87	1.24349	0.0411847	0.213048
1780210_at	Saccharomyces cerevisiae	YOR052C	YOR052C.S1	chrXV:426773-427226 (-) // 100.0 //	---	---	chr15	1956.56	1904.77	1331.65	2080.48	2705.16	2219.62	1705.76	2320.31	-1.36032	0.0413007	0.213048
1770456_at	Saccharomyces cerevisiae	YDR001C	YDR001C.S1	chrIV:450217-452473 (-) // 100.0 //	Neutral trehalase, degrades trehalose; required for thermotolerance and may mediate resistance to other cellular stresses; may be phosphorylated by Cdc28p	NTH1	chr4	719.569	677.647	533.469	850.054	796.505	782.475	638.353	809.159	-1.26757	0.0413046	0.213048
1774110_at	Saccharomyces cerevisiae	YPL228W	YPL228W.S1	chrXVI:118381-120031 (+) // 100.0 //	Beta (RNA 5'-triphosphatase) subunit of the mRNA capping enzyme, a heterodimer (the other subunit is CEG1, a guanylyltransferase) involved in adding the 5' cap to mRNA; the mammalian enzyme is a single bifunctional polypeptide	CET1	chr16	229.182	275.521	254.172	336.964	310.558	287.528	252.245	311.03	-1.23305	0.0413406	0.213048
1774805_at	Saccharomyces cerevisiae	YCR020C	YCR020C.S1	chrIII:154009-154657 (-) // 100.0 //	Protein of unknown function, has weak similarity to proteins involved in thiamin metabolism; expression is induced in the absence of thiamin	PET18	chr3	368.341	312.289	342.028	223.22	328.81	218.371	340.113	252.129	1.34896	0.0413637	0.213048
1772278_at	Saccharomyces cerevisiae	YDR285W	YDR285W.S1	chrIV:1032432-1035060 (+) // 100.0 //	Transverse filament protein of the synaptonemal complex; required for normal levels of meiotic recombination and pairing between homologous chromosome during meiosis; potential Cdc28p substrate	ZIP1	chr4	23.7796	22.9396	39.7618	40.8901	35.3136	47.4169	27.8881	40.9102	-1.46694	0.0413813	0.213048
1780032_at	Saccharomyces cerevisiae	YDR320C	YDR320C.S1	chrIV:1106092-1108099 (-) // 100.0 //	Auxilin-like protein involved in vesicular transport; clathrin-binding protein required for uncoating of clathrin-coated vesicles	SWA2	chr4	152.636	168.344	136.833	116.489	135.148	116.369	152.06	122.361	1.24271	0.0414382	0.213176
1776509_at	Saccharomyces cerevisiae	YKL189W	YKL189W.S1	chrXI:84708-85908 (+) // 100.0 //	Component of the RAM signaling network that is involved in regulation of Ace2p activity and cellular morphogenesis, interacts with Kic1p and Sog2p, localizes to sites of polarized growth during budding and during the mating response	HYM1	chr11	221.355	254.561	202.074	278.453	288.849	265.957	224.973	277.595	-1.23391	0.0415824	0.213753
1777258_at	Saccharomyces cerevisiae	YDL070W	YDL070W.S1	chrIV:331024-332941 (+) // 100.0 //	Protein involved in transcription initiation at TATA-containing promoters; associates with the basal transcription factor TFIID; contains two bromodomains; corresponds to the C-terminal region of mammalian TAF1; redundant with Bdf1p	BDF2	chr4	637.482	865.242	1134.94	1334.33	1073.2	1267.61	855.444	1219.86	-1.42597	0.0416619	0.213997
1777343_at	Saccharomyces cerevisiae	YNL202W	YNL202W.S1	chrXIV:259569-260457 (+) // 100.0 //	Peroxisomal 2,4-dienoyl-CoA reductase, auxiliary enzyme of fatty acid beta-oxidation; homodimeric enzyme required for growth and sporulation on petroselineate medium; expression induced during late sporulation and in the presence of oleate	SPS19	chr14	72.6142	50.9496	41.9887	26.6623	49.9015	27.4532	53.7566	33.1793	1.62018	0.041732	0.214192
1770302_at	Saccharomyces cerevisiae	YHR087W	YHR087W.S1	chrVIII:280821-281157 (+) // 100.0 //	Protein of unknown function involved in RNA metabolism; has structural similarity to SBDS, the human protein mutated in Shwachman-Diamond Syndrome (the yeast SBDS ortholog = SDO1); null mutation suppresses cdc13-1 temperature sensitivity	RTC3	chr8	2935.52	1908.87	1244.11	2689.09	3555.66	3113.45	1910.32	3099.24	-1.62239	0.0417851	0.214299
1776132_at	Saccharomyces cerevisiae	YPR188C	YPR188C.S1	chrXVI:911983-912475 (-) // 100.0 //	Regulatory light chain for the type II myosin, Myo1p; binds to an IQ motif of Myo1p, localization to the bud neck depends on Myo1p; involved in the disassembly of the Myo1p ring	MLC2	chr16	432.288	348.982	405.79	269.827	369.82	272.273	394.12	300.627	1.31099	0.041832	0.214343
1777749_at	Saccharomyces cerevisiae	YLL031C	YLL031C.S1	chrXII:77150-80204 (-) // 100.0 //	ER membrane localized phosphoryltransferase that adds phosphoethanolamine onto the third mannose residue of the glycosylphosphatidylinositol (GPI) anchor precursor; similar to human PIG-O protein	GPI13	chr12	512.568	549.902	457.431	406.849	451.581	348.656	505.189	400.118	1.2626	0.0418624	0.214343
1771863_at	Saccharomyces cerevisiae	YFL017C	YFL017C.S1	chrVI:103976-104456 (-) // 100.0 //	Evolutionarily conserved glucosamine-6-phosphate acetyltransferase required for multiple cell cycle events including passage through START, DNA synthesis, and mitosis; involved in UDP-N-acetylglucosamine synthesis, forms GlcNAc6P from AcCoA	GNA1	chr6	522.175	499.372	429.57	310.414	467.681	291.308	482.05	348.402	1.3836	0.042086	0.214635
1776058_at	Saccharomyces cerevisiae	YJR024C	YJR024C.S1	chrX:470222-470957 (-) // 100.0 //	5'-methylthioribulose-1-phosphate dehydratase; acts in the methionine salvage pathway; potential Smt3p sumoylation substrate; expression downregulated by caspofungin and deletion mutant is caspofungin resistant	MDE1	chr10	2460.78	1642.87	1701.86	1142.6	1751.53	1078.87	1902	1292.46	1.47157	0.0421101	0.214635
1779263_at	Saccharomyces cerevisiae	YDR107C	YDR107C.S1	chrIV:669013-671032 (-) // 100.0 //	Protein with a role in cellular adhesion and filamentous growth; similar to Emp70p and Tmn3p; member of the evolutionarily conserved Transmembrane Nine family of proteins with nine membrane-spanning segments	TMN2	chr4	395.422	318.315	238.101	211.843	263.256	131.128	310.619	194.102	1.60028	0.0421997	0.214774
1779754_at	Saccharomyces cerevisiae	YFL014W	YFL014W.S1	chrVI:107249-107579 (+) // 100.0 //	Plasma membrane localized protein that protects membranes from desiccation; induced by heat shock, oxidative stress, osmostress, stationary phase entry, glucose depletion, oleate and alcohol; regulated by the HOG and Ras-Pka pathways	HSP12	chr6	3339	2076.88	1605.6	2526.28	4648.66	5007.24	2233.05	3888.77	-1.74148	0.0423442	0.214901
1772496_at	Saccharomyces cerevisiae	YPR128C	YPR128C.S1	chrXVI:791213-792200 (-) // 100.0 //	Peroxisomal adenine nucleotide transporter; involved in beta-oxidation of medium-chain fatty acid; required for peroxisome proliferation	ANT1	chr16	636.056	604.065	551.432	397.056	578.848	314.686	596.153	416.644	1.43084	0.0424033	0.214901
1777171_at	Saccharomyces cerevisiae	YAL044W-A	YAL044W-A.S1	chrI:57518-57851 (+) // 100.0 //	---	---	chr1	1164.99	814.923	650.182	553.834	689.019	542.839	851.445	591.691	1.43901	0.0424484	0.214901
1771948_at	Saccharomyces cerevisiae	YOR308C	YOR308C.S1	chrXV:894620-896384 (-) // 100.0 //	Component of the U4/U6.U5 snRNP complex involved in pre-mRNA splicing via spliceosome; also required for pre-5S rRNA processing and may act in concert with Rnh70p; has homology to human SART-1	SNU66	chr15	24.4676	36.4862	40.992	64.8835	35.0536	86.1148	33.2002	58.074	-1.74921	0.0424994	0.214901
1771549_at	Saccharomyces cerevisiae	YNR031C	YNR031C.S1	chrXIV:680695-685435 (-) // 100.0 //	MAP kinase kinase kinase of the HOG1 mitogen-activated signaling pathway; interacts with Ssk1p, leading to autophosphorylation and activation of Ssk2p which phosphorylates Pbs2p; also mediates actin cytoskeleton recovery from osmotic stress	SSK2	chr14	398.443	363.275	343.82	265.535	333.93	292.84	367.829	296.12	1.24216	0.0427501	0.215763
1778243_at	Saccharomyces cerevisiae	YLR414C	YLR414C.S1	chrXII:953349-954141 (-) // 100.0 //	Putative protein of unknown function; localizes to bud and cytoplasm; co-localizes with Sur7p in punctate patches in the plasma membrane; null mutant displays decreased thermotolerance; transcription induced on cell wall damage	PUN1	chr12	1548.44	1439.65	1064.53	1085.69	420.464	935.614	1333.87	753.08	1.77118	0.042789	0.215796
1773980_at	Saccharomyces cerevisiae	YMR066W	YMR066W.S1	chrXIII:401539-404236 (+) // 100.0 //	Mitochondrial protein of unknown function	SOV1	chr13	29.8896	31.4152	48.2551	44.3961	50.8244	53.4282	35.6507	49.4004	-1.38568	0.0428866	0.216125
1773053_at	Saccharomyces cerevisiae	YER154W	YER154W.S1	chrV:475014-476223 (+) // 100.0 //	Mitochondrial inner membrane insertase, mediates the insertion of both mitochondrial- and nuclear-encoded proteins from the matrix into the inner membrane, interacts with mitochondrial ribosomes; conserved from bacteria to animals	OXA1	chr5	676.164	753.853	524.671	486.063	535.829	472.516	644.283	497.406	1.29528	0.0429585	0.216257
1776729_at	Saccharomyces cerevisiae	YMR052W	YMR052W.S1	chrXIII:379584-380199 (+) // 100.0 //	Protein involved in recovery from cell cycle arrest in response to pheromone, in a Far1p-independent pathway; interacts with Far7p, Far8p, Far9p, Far10p, and Far11p; localizes to the endoplasmic reticulum	FAR3	chr13	69.0797	106.244	148.209	146.037	173.334	154.154	102.844	157.435	-1.53082	0.04301	0.216257
1777779_at	Saccharomyces cerevisiae	YPL200W	YPL200W.S1	chrXVI:171482-171953 (+) // 100.0 //	Protein required for accurate chromosome segregation during meiosis; involved in meiotic telomere clustering (bouquet formation) and telomere-led rapid prophase movements	CSM4	chr16	5.38013	5.39331	5.34252	6.0757	7.29375	6.26429	5.37193	6.52338	-1.21434	0.0431763	0.216558
1779594_at	Saccharomyces cerevisiae	YPL120W	YPL120W.S1	chrXVI:322069-323743 (+) // 100.0 //	Subunit of phosphatidylinositol (PtdIns) 3-kinase complexes I and II; Complex I is essential in autophagy and Complex II is required for vacuolar protein sorting; ortholog of the higher eukaryotic gene Beclin 1	VPS30	chr16	133.14	99.6902	146.276	162.642	154.837	170.776	124.751	162.622	-1.30357	0.0431894	0.216558
1777559_at	Saccharomyces cerevisiae	YKL128C	YKL128C.S1	chrXI:200527-201415 (-) // 100.0 //	Putative phosphomutase, contains a region homologous to the active site of phosphomutases; overexpression suppresses the histidine auxotrophy of an ade3 ade16 ade17 triple mutant and the temperature sensitivity of a tps2 mutant	PMU1	chr11	1183.38	1061.36	975.582	678.183	1049.29	620.794	1070.08	761.611	1.40502	0.043277	0.216558
1775522_at	Saccharomyces cerevisiae	YDR260C	YDR260C.S1	chrIV:976713-977226 (-) // 100.0 //	Subunit of the anaphase-promoting complex, which is an E3 ubiquitin ligase that regulates the metaphase-anaphase transition and exit from mitosis; required for activation of the daughter-specific gene expression and spore wall maturation	SWM1	chr4	394.183	366.795	330.771	241.688	351.283	231.55	362.981	269.889	1.34493	0.0433296	0.216558
1776079_at	Saccharomyces cerevisiae	YGR241C	YGR241C.S1	chrVII:974879-976586 (-) // 100.0 //	Protein involved in clathrin cage assembly; binds Pan1p and clathrin; homologous to Yap1801p, member of the AP180 protein family	YAP1802	chr7	318.911	353.398	384.503	445.972	460.338	394.254	351.246	432.567	-1.23152	0.0434184	0.216558
1775112_at	Saccharomyces cerevisiae	YDR293C	YDR293C.S1	chrIV:1045636-1049389 (-) // 100.0 //	Protein with a role in maintenance of cellular integrity, interacts with components of the TOR pathway; ssd1 mutant of a clinical S. cerevisiae strain displays elevated virulence	SSD1	chr4	563.722	611.56	579.181	708.866	653.571	756.198	584.484	704.961	-1.20612	0.0434303	0.216558
1775087_at	Saccharomyces cerevisiae	YCL051W	YCL051W.S1	chrIII:35864-37616 (+) // 100.0 //	Protein involved in control of cell wall structure and stress response; inhibits Cbk1p protein kinase activity; overproduction confers resistance to cell-wall degrading enzymes	LRE1	chr3	198.233	220.06	225.154	258.403	273.021	245.048	214.158	258.573	-1.2074	0.0434545	0.216558
1770488_at	Saccharomyces cerevisiae	YHR158C	YHR158C.S1	chrVIII:413687-417182 (-) // 100.0 //	Protein required for proper cell fusion and cell morphology; functions in a complex with Kel2p to negatively regulate mitotic exit, interacts with Tem1p and Lte1p; localizes to regions of polarized growth; potential Cdc28p substrate	KEL1	chr8	155.921	151.26	181.959	196.147	193.291	203.851	162.505	197.712	-1.21665	0.0436439	0.216558
1771046_at	Saccharomyces cerevisiae	YNL295W	YNL295W.S1	chrXIV:76945-78520 (+) // 100.0 //	---	---	chr14	109.285	151.532	216.907	218.705	244.016	213.892	153.149	225.159	-1.4702	0.0437613	0.216558
1779302_at	Saccharomyces cerevisiae	YIR001C	YIR001C.S1	chrIX:356139-356892 (-) // 100.0 //	Cytoplasmic RNA-binding protein, contains an RNA recognition motif (RRM); may have a role in mRNA translation, as suggested by genetic interactions with genes encoding proteins involved in translational initiation	SGN1	chr9	177.201	192.435	216.555	268.53	214.189	253.878	194.733	244.42	-1.25516	0.0438571	0.216558
1773278_at	Saccharomyces cerevisiae	YHL040C	YHL040C.S1	chrVIII:19084-20968 (-) // 100.0 //	Transporter, member of the ARN family of transporters that specifically recognize siderophore-iron chelates; responsible for uptake of iron bound to ferrirubin, ferrirhodin, and related siderophores	ARN1	chr8	428.491	282.894	315.928	269.945	269.543	209.809	337.069	248.071	1.35876	0.0439471	0.216558
1774289_at	Saccharomyces cerevisiae	YAL022C	YAL022C.S1	chrI:108877-110431 (-) // 100.0 //	Nucleoside transporter with broad nucleoside selectivity; localized to intracellular membranes	FUN26	chr1	771.221	728.205	570.693	436.664	653.073	381.091	684.35	477.213	1.43405	0.0439799	0.216558
1771816_at	Saccharomyces cerevisiae	YPR118W	YPR118W.S1	chrXVI:767749-768985 (+) // 100.0 //	5'-methylthioribose-1-phosphate isomerase; catalyzes the isomerization of 5-methylthioribose-1-phosphate to 5-methylthioribulose-1-phosphate in the methionine salvage pathway	MRI1	chr16	1163.37	1220.28	1119.24	936.536	1071.34	851.611	1166.93	948.931	1.22968	0.0440812	0.216558
1774765_at	Saccharomyces cerevisiae	YGL100W	YGL100W.S1	chrVII:313236-314286 (+) // 100.0 //	Nuclear pore protein that is part of the evolutionarily conserved Nup84p complex (Nup84p, Nup85p, Nup120p, Nup145p, and Seh1p); homologous to Sec13p	SEH1	chr7	795.848	876.567	722.668	602.184	728.603	582.506	795.887	634.612	1.25414	0.0440939	0.216558
1779093_at	Saccharomyces cerevisiae	YKL175W	YKL175W.S1	chrXI:118797-120309 (+) // 100.0 //	Vacuolar membrane zinc transporter, transports zinc from storage in the vacuole to the cytoplasm when needed; transcription is induced under conditions of zinc deficiency	ZRT3	chr11	1578.9	1590.1	1448.05	1283.53	1378.04	1031.12	1537.64	1221.81	1.25854	0.0442083	0.216558
1773197_at	Saccharomyces cerevisiae	YDR034C-A	YDR034C-A.S1	chrI:165941-166217 (+) // 97.18 // /// chrI:160353-160587 (+) // 97.18 // /// chrV:443507-443741 (+) // 97.18 // /// chrXII:476089-476323 (+) // 97.18 // /// chrXII:220783-731963 (+) // 96.61 // /// chrXIV:102306-562326 (+) // 96.61 // /// chrXIV:96724-567954 (+) // 96.61 // /// chrII:35306-226840 (-) // 97.18 // /// chrII:29679-265377 (-) // 97.18 // /// chrII:9131-259792 (-) // 96.05 // /// chr…	---	---	chr4	222.016	204.138	137.682	112.118	167.033	97.5662	184.103	122.253	1.50592	0.0442528	0.216558
1778706_at	Saccharomyces cerevisiae	YNR002C	YNR002C.S1	chrXIV:633009-633858 (-) // 100.0 //	Putative transmembrane protein involved in export of ammonia, a starvation signal that promotes cell death in aging colonies; phosphorylated in mitochondria; member of the TC 9.B.33 YaaH family; homolog of Ady2p and Y. lipolytica Gpr1p	ATO2	chr14	91.4867	77.5164	52.6011	88.85	159.008	100.467	71.9858	112.383	-1.56118	0.0443844	0.216558
1772336_at	Saccharomyces cerevisiae	YLR056W	YLR056W.S1	chrXII:253861-254959 (+) // 100.0 //	C-5 sterol desaturase, catalyzes the introduction of a C-5(6) double bond into episterol, a precursor in ergosterol biosynthesis; mutants are viable, but cannot grow on non-fermentable carbon sources	ERG3	chr12	3065.27	2629.91	2331.11	1854.74	2480.99	1736.18	2658.69	1999.05	1.32995	0.0444671	0.216558
1770245_at	Saccharomyces cerevisiae	YNR027W	YNR027W.S1	chrXIV:674924-675878 (+) // 100.0 //	Putative pyridoxal kinase, a key enzyme in vitamin B6 metabolism; involved in bud-site selection; diploid mutants display a random rather than a bipolar budding pattern; similarity to yeast BUD16 and human pyridoxal kinase (PDXK)	BUD17	chr14	451.531	489.933	404.796	305.682	427.497	301.997	447.39	340.462	1.31407	0.0444914	0.216558
1777888_at	Saccharomyces cerevisiae	YHR151C	YHR151C.S1	chrVIII:399270-400851 (-) // 100.0 //	Protein of unknown function; mtc6 is synthetically sick with cdc13-1	MTC6	chr8	267.555	249.352	252.231	181.252	246.963	138.478	256.256	183.695	1.39501	0.0445162	0.216558
1777601_at	Saccharomyces cerevisiae	YPL249C	YPL249C.S1	chrXVI:76668-79353 (-) // 100.0 //	GTPase-activating protein (GAP) for yeast Rab family members, involved in ER to Golgi trafficking; exhibits GAP activity toward Ypt1p that is stimulated by Gyl1p, also acts on Sec4p; interacts with Gyl1p, Rvs161p and Rvs167p	GYP5	chr16	79.6847	138.128	170.516	192.462	169.35	213.996	123.351	191.064	-1.54895	0.0445239	0.216558
1773666_at	Saccharomyces cerevisiae	YHR034C	YHR034C.S1	chrVIII:176957-177992 (-) // 100.0 //	Protein of unresolved function; may function in protein folding and/or rRNA processing, interacts with a chaperone (Hsp82p), two chromatin remodeling factors (Rvb1p, Rvb2p) and two rRNA processing factors (Rrp43p, Nop58p)	PIH1	chr8	231.706	267.001	237.093	157.28	233.986	176.016	244.788	186.411	1.31316	0.0445433	0.216558
1773966_at	Saccharomyces cerevisiae	YNL093W	YNL093W.S1	chrXIV:449869-450532 (+) // 100.0 //	Rab family GTPase, similar to Ypt51p and Ypt52p and to mammalian rab5; required for vacuolar protein sorting and endocytosis	YPT53	chr14	43.7139	42.569	36.0366	45.6335	73.6299	51.2802	40.6274	55.6454	-1.36965	0.0446163	0.216558
1773109_at	Saccharomyces cerevisiae	YKR034W	YKR034W.S1	chrXI:506539-507349 (+) // 100.0 //	Negative regulator of genes in multiple nitrogen degradation pathways; expression is regulated by nitrogen levels and by Gln3p; member of the GATA-binding family, forms homodimers and heterodimers with Deh1p	DAL80	chr11	1248.78	1107.35	800.135	727.357	861.508	721.612	1034.27	767.546	1.34754	0.0447132	0.216558
1775307_at	Saccharomyces cerevisiae	YGR277C	YGR277C.S1	chrVII:1045650-1046568 (-) // 100.0 //	Probable pantetheine-phosphate adenylyltransferase (PPAT), which catalyzes the fourth step in the biosynthesis of coenzyme A from pantothenate; null mutant lethality is complemented by E. coli coaD (encoding PPAT); widely conserved	CAB4	chr7	596.244	581.591	447.192	329.504	517.204	313.445	537.254	376.611	1.42654	0.0448164	0.216558
1774227_at	Saccharomyces cerevisiae	YFR042W	YFR042W.S1	chrVI:238444-239047 (+) // 100.0 //	Integral membrane protein of the ER; physically interacts with Kre6p; has a role in the synthesis of beta-1,6-glucan in the cell wall; required for cell viability	KEG1	chr6	785.071	536.934	310.494	326.215	261.653	335.412	507.724	305.916	1.65969	0.0448408	0.216558
1773639_at	Saccharomyces cerevisiae	YDL099W	YDL099W.S1	chrIV:283418-284444 (+) // 100.0 //	Cis-golgi localized protein involved in ER to Golgi transport; forms a complex with the mammalian GRASP65 homolog, Grh1p; mutants are compromised for the fusion of ER-derived vesicles with Golgi membranes	BUG1	chr4	217.427	177.966	277.682	292.879	262.161	386.234	220.666	309.531	-1.40271	0.0448472	0.216558
1779968_at	Saccharomyces cerevisiae	YMR253C	YMR253C.S1	chrXIII:775944-777189 (-) // 100.0 //	---	---	chr13	192.305	176.436	170.869	257.183	286.133	185.187	179.644	238.858	-1.32961	0.0448565	0.216558
1776282_at	Saccharomyces cerevisiae	YIL095W	YIL095W.S1	chrIX:183933-186366 (+) // 100.0 //	Protein serine/threonine kinase; regulates the organization and function of the actin cytoskeleton through the phosphorylation of the Pan1p-Sla1p-End3p protein complex	PRK1	chr9	43.1584	67.7956	81.951	90.0641	92.4961	86.3354	62.1262	89.5958	-1.44216	0.0448924	0.216575
1774822_at	Saccharomyces cerevisiae	YLR381W	YLR381W.S1	chrXII:879722-881924 (+) // 100.0 //	Outer kinetochore protein that forms a complex with Mcm16p and Mcm22p; may bind the kinetochore to spindle microtubules	CTF3	chr12	123.057	147.193	138.441	109.762	122.373	90.4814	135.858	106.717	1.27308	0.0449565	0.216727
1773295_at	Saccharomyces cerevisiae	YNL106C	YNL106C.S1	chrXIV:420945-424497 (-) // 100.0 //	Polyphosphatidylinositol phosphatase, dephosphorylates a number of phosphatidylinositols (PIs) to PI; involved in endocytosis; hyperosmotic stress causes translocation to actin patches; synaptojanin-like protein with a Sac1 domain	INP52	chr14	99.9795	112.094	69.2417	62.7477	69.3849	71.3138	91.8941	67.7139	1.3571	0.0451183	0.217109
1769741_at	Saccharomyces cerevisiae	YDR119W	YDR119W.S1	chrIV:688224-690531 (+) // 100.0 //	Protein of unknown function with proposed role as a basic amino acid permease based on phylogeny; GFP-fusion protein localizes to vacuolar membrane; physical interaction with Atg27p suggests a possible role in autophagy; non-essential gene	VBA4	chr4	906.159	1181.33	942.945	738.6	914.703	665.382	1003.12	766.042	1.30948	0.0452264	0.2174
1770913_at	Saccharomyces cerevisiae	YGR240C-A	YGR240C-A.S1	chrVII:974581-974782 (-) // 100.0 //	---	---	chr7	41.0896	36.1504	34.6826	24.5139	35.7624	25.8045	37.2095	28.2822	1.31565	0.0455968	0.217933
1772919_at	Saccharomyces cerevisiae	YHR156C	YHR156C.S1	chrVIII:411386-412409 (-) // 100.0 //	Non-essential component of U5 snRNP; nuclear protein; physically interacts with Irr1p of cohesin complex; may link together proteins involved in chromosome segregation, mRNA splicing and DNA replication	LIN1	chr8	65.5167	49.6104	82.8632	91.7541	75.6968	119.497	64.5798	93.9766	-1.45521	0.0459709	0.218535
1772373_at	Saccharomyces cerevisiae	YLL039C	YLL039C.S1	chrXII:64060-65206 (-) // 100.0 //	Ubiquitin, becomes conjugated to proteins, marking them for selective degradation via the ubiquitin-26S proteasome system; essential for the cellular stress response; encoded as a polyubiquitin precursor comprised of 5 head-to-tail repeats	UBI4	chr12	3018.88	2895.91	2099.02	3258.52	3846.69	3297.83	2637.58	3457.71	-1.31087	0.0460403	0.218535
1779799_at	Saccharomyces cerevisiae	YOR011W	YOR011W.S1	chrXV:349678-353863 (+) // 100.0 //	Transporter of the ATP-binding cassette family, involved in uptake of sterols and anaerobic growth	AUS1	chr15	247.254	252.985	198.341	156.692	220.791	140.201	231.5	169.276	1.3676	0.0461408	0.218535
1769406_at	Saccharomyces cerevisiae	YDR144C	YDR144C.S1	chrIV:744308-746099 (-) // 100.0 //	GPI-anchored aspartyl protease (yapsin) involved in protein processing; shares functions with Yap3p and Kex2p	MKC7	chr4	232.132	306.538	259.419	172.188	250.386	175.35	264.285	196.264	1.34658	0.0461606	0.218535
1776290_at	Saccharomyces cerevisiae	YIL158W	YIL158W.S1	chrIX:46200-46815 (+) // 100.0 //	Putative protein of unknown function; overexpression causes a cell cycle delay or arrest; green fluorescent protein (GFP)-fusion protein localizes to the vacuole; null mutant displays elevated frequency of mitochondrial genome loss	AIM20	chr9	935.562	680.367	807.187	549.288	738.262	538.671	800.934	602.251	1.3299	0.0461764	0.218535
1774772_at	Saccharomyces cerevisiae	YGR270W	YGR270W.S1	chrVII:1027375-1031515 (+) // 100.0 //	Protein that localizes to chromatin and has a role in regulation of histone gene expression; has a bromodomain-like region that interacts with the N-terminal tail of histone H3, and an ATPase domain; potentially phosphorylated by Cdc28p	YTA7	chr7	171.66	221.297	328.954	392.37	269.933	438.514	232.056	359.456	-1.549	0.0461838	0.218535
1776757_at	Saccharomyces cerevisiae	YPL241C	YPL241C.S1	chrXVI:95371-96258 (-) // 100.0 //	GTPase-activating protein (GAP) for Cin4p; tubulin folding factor C involved in beta-tubulin (Tub2p) folding; mutants display increased chromosome loss and benomyl sensitivity; deletion complemented by human GAP, retinitis pigmentosa 2	CIN2	chr16	391.08	302.38	289.821	180.043	323.257	165.284	324.825	212.675	1.52733	0.0463159	0.218822
1772894_at	Saccharomyces cerevisiae	YBL097W	YBL097W.S1	chrII:40827-43092 (+) // 100.0 //	Subunit of the condensin complex; required for chromosome condensation and for clustering of tRNA genes at the nucleolus; may influence multiple aspects of chromosome transmission	BRN1	chr2	16.4015	19.2452	17.6234	22.5346	19.4429	23.6978	17.7187	21.8159	-1.23123	0.0464804	0.218822
1776156_at	Saccharomyces cerevisiae	YAL061W	YAL061W.S1	chrI:33448-34702 (+) // 100.0 //	Putative medium-chain alcohol dehydrogenase with similarity to BDH1; transcription induced by constitutively active PDR1 and PDR3	BDH2	chr1	627.847	432.384	177.163	561.659	936.328	749.243	363.663	733.117	-2.01593	0.0465519	0.218822
1771702_at	Saccharomyces cerevisiae	YJR152W	YJR152W.S1	chrX:719656-721288 (+) // 100.0 //	Allantoate permease; ureidosuccinate permease; also transports dipeptides, though with lower affinity than for allantoate and ureidosuccinate; expression is constitutive but sensitive to nitrogen catabolite repression	DAL5	chr10	2374.32	2547.91	1747.53	1704.46	1749.59	1637.18	2194.69	1696.45	1.29371	0.0466455	0.218822
1772780_at	Saccharomyces cerevisiae	YNL306W	YNL306W.S1	chrXIV:58154-58808 (+) // 100.0 //	Mitochondrial ribosomal protein of the small subunit; essential for viability, unlike most other mitoribosomal proteins	MRPS18	chr14	1670.66	1414.92	1227.15	1019.49	1309.5	939.924	1426.14	1078.64	1.32224	0.0466633	0.218822
1779927_at	Saccharomyces cerevisiae	YDR049W	YDR049W.S1	chrIV:553252-555151 (+) // 100.0 //	---	---	chr4	44.5842	67.6792	86.5403	88.4512	89.7724	100.371	63.9171	92.7156	-1.45056	0.046676	0.218822
1777827_at	Saccharomyces cerevisiae	YHR072W-A	YHR072W-A.S1	chrVIII:241665-241842 (+) // 100.0 //	Constituent of small nucleolar ribonucleoprotein particles containing H/ACA-type snoRNAs, which are required for pseudouridylation and processing of pre-18S rRNA	NOP10	chr8	4887.23	4207.94	4399.12	3197.66	4092.31	3606.04	4489.07	3613.8	1.24226	0.0466926	0.218822
1774550_at	Saccharomyces cerevisiae	YER019W	YER019W.S1	chrV:192795-194229 (+) // 100.0 //	Mitochondrial membrane localized inositol phosphosphingolipid phospholipase C, hydrolyzes complex sphingolipids to produce ceramide; activated by phosphatidylserine, cardiolipin, and phosphatidylglycerol; mediates Na+ and Li+ halotolerance	ISC1	chr5	646.443	525.793	446.015	355.368	497.289	299.998	533.21	375.667	1.41937	0.0467372	0.218822
1772959_at	Saccharomyces cerevisiae	YBR213W	YBR213W.S1	chrII:650362-651187 (+) // 100.0 //	Bifunctional dehydrogenase and ferrochelatase, involved in the biosynthesis of siroheme, a prosthetic group used by sulfite reductase; required for sulfate assimilation and methionine biosynthesis	MET8	chr2	616.185	705.264	497.847	296.174	521.296	457.447	600.325	413.356	1.45232	0.0468492	0.218822
1774926_at	Saccharomyces cerevisiae	YBR214W	YBR214W.S1	chrII:651409-652993 (+) // 100.0 //	One of two S. cerevisiae homologs (Sds23p and Sds24p) of the S. pombe Sds23 protein, which is implicated in APC/cyclosome regulation; involved in cell separation during budding; may play an indirect role in fluid-phase endocytosis	SDS24	chr2	816.353	638.614	344.194	811.164	1013.68	909.311	564.035	907.63	-1.60917	0.0469102	0.218822
1776214_at	Saccharomyces cerevisiae	YBR058C-A	YBR058C-A.S1	chrII:356321-356564 (-) // 100.0 //	Protein that stimulates the activity of serine palmitoyltransferase (Lcb1p, Lcb2p) several-fold; involved in sphingolipid biosynthesis	TSC3	chr2	2285.35	1592.97	1614.31	1133.76	1644.8	1189.71	1804.65	1304.25	1.38363	0.0469117	0.218822
1772694_at	Saccharomyces cerevisiae	YKR067W	YKR067W.S1	chrXI:567559-569791 (+) // 100.0 //	Glycerol-3-phosphate/dihydroxyacetone phosphate dual substrate-specific sn-1 acyltransferase located in lipid particles and the ER; involved in the stepwise acylation of glycerol-3-phosphate and dihydroxyacetone in lipid biosynthesis	GPT2	chr11	284.06	328.32	268.642	405.138	355.654	332.426	292.613	363.17	-1.24112	0.0469597	0.218822
1773307_at	Saccharomyces cerevisiae	YKL024C	YKL024C.S1	chrXI:392168-392783 (-) // 100.0 //	Uridylate kinase, catalyzes the seventh enzymatic step in the de novo biosynthesis of pyrimidines, converting uridine monophosphate (UMP) into uridine-5'-diphosphate (UDP)	URA6	chr11	2353.35	2181.19	2264.85	1711.8	2129.35	1704.58	2265.32	1838.36	1.23228	0.0469992	0.218822
1770417_at	Saccharomyces cerevisiae	YNL329C	YNL329C.S1	chrXIV:19540-22633 (-) // 100.0 //	AAA-peroxin that heterodimerizes with AAA-peroxin Pex1p and participates in the recycling of peroxisomal signal receptor Pex5p from the peroxisomal membrane to the cystosol	PEX6	chr14	132.516	154.849	157.67	114.015	136.515	103.357	147.902	117.173	1.26225	0.0471841	0.218883
1771443_at	Saccharomyces cerevisiae	YML099C	YML099C.S1	chrXIII:74397-77040 (-) // 100.0 //	Zinc-finger transcription factor of the Zn(2)-Cys(6) binuclear cluster domain type, involved in the regulation of arginine-responsive genes; acts with Arg80p and Arg82p	ARG81	chr13	54.5501	104.807	72.9381	106.28	110.814	103.921	74.71	106.968	-1.43176	0.0472419	0.218883
1775150_at	Saccharomyces cerevisiae	YPL211W	YPL211W.S1	chrXVI:153493-154039 (+) // 100.0 //	Nucleolar protein required for 60S ribosome subunit biogenesis, constituent of 66S pre-ribosomal particles; physically interacts with Nop8p and the exosome subunit Rrp43p	NIP7	chr16	2953.48	2821.41	3184.61	2082.5	2767.18	2362.83	2982.9	2387.86	1.24915	0.0472524	0.218883
1773645_at	Saccharomyces cerevisiae	YDL217C	YDL217C.S1	chrIV:67983-68607 (-) // 100.0 //	Essential core component of the mitochondrial TIM22 complex involved in insertion of polytopic proteins into the inner membrane; forms the channel through which proteins are imported	TIM22	chr4	432.106	426.695	364.572	293.849	387.849	251.538	406.595	306.053	1.32852	0.0472556	0.218883
1776204_at	Saccharomyces cerevisiae	YKL151C	YKL151C.S1	chrXI:164921-165935 (-) // 100.0 //	---	---	chr11	1678.32	1313.32	893.015	1752.87	1985.52	1667.19	1253.2	1796.91	-1.43385	0.047275	0.218883
1776678_at	Saccharomyces cerevisiae	YOR276W	YOR276W.S1	chrXV:841331-841817 (+) // 100.0 //	Phosphoprotein of the mRNA cap-binding complex involved in translational control, repressor of cap-dependent translation initiation, competes with eIF4G for binding to eIF4E	CAF20	chr15	5014.19	4298.45	4999.96	3524.49	4444.48	3456.99	4758.86	3783.22	1.25782	0.0473079	0.218883
1770335_at	Saccharomyces cerevisiae	YMR087W	YMR087W.S1	chrXIII:442525-443380 (+) // 100.0 //	---	---	chr13	271.515	197.751	234.987	281.046	455.978	282.182	232.802	330.686	-1.42046	0.0475735	0.219314
1771075_at	Saccharomyces cerevisiae	YKR085C	YKR085C.S1	chrXI:598735-599323 (-) // 100.0 //	Mitochondrial ribosomal protein of the large subunit	MRPL20	chr11	1265.68	827.325	794.955	491.93	890.258	507.316	940.699	605.667	1.55317	0.0476328	0.219321
1778835_at	Saccharomyces cerevisiae	YJL087C	YJL087C.S1	chrX:269996-272480 (-) // 100.0 //	tRNA ligase, required for tRNA splicing; composed of three essential domains containing the phosphodiesterase, polynucleotide kinase, and ligase activities required for ligation; localized at the inner membrane of the nuclear envelope	TRL1	chr10	88.0658	114.441	93.5055	125.31	118.584	119.891	98.0415	121.227	-1.23649	0.0479534	0.219692
1777691_at	Saccharomyces cerevisiae	YOR265W	YOR265W.S1	chrXV:820452-820773 (+) // 100.0 //	Protein involved in microtubule morphogenesis, required for protection from excess free beta-tubulin; proposed to be involved the folding of beta-tubulin; similar to mouse beta-tubulin cofactor A	RBL2	chr15	746.304	585.019	663.733	504.85	605.18	454.684	661.749	517.907	1.27774	0.0479795	0.219692
1770249_at	Saccharomyces cerevisiae	YLL049W	YLL049W.S1	chrXII:40664-41204 (+) // 100.0 //	Component of the dynactin complex, which is required for dynein activity; null mutant exhibits defects in nuclear migration and spindle orientation and has reduced affinity for alcian blue dye; has homology to mammalian dynactin subunit p24	LDB18	chr12	642.802	439.205	341.123	246.913	418.389	220.058	458.374	283.283	1.61807	0.0480131	0.219692
1774070_at	Saccharomyces cerevisiae	YMR303C	YMR303C.S1	chrXIII:873289-874336 (-) // 100.0 //	Glucose-repressible alcohol dehydrogenase II, catalyzes the conversion of ethanol to acetaldehyde; involved in the production of certain carboxylate esters; regulated by ADR1	ADH2	chr13	71.0597	47.0157	46.0724	31.5166	49.9499	29.5394	53.5922	35.9605	1.49031	0.0480428	0.219692
1773494_at	Saccharomyces cerevisiae	YOR376W-A	YOR376W-A.S1	chrXV:1045193-1045349 (+) // 100.0 //	---	---	chr15	21.6286	24.9995	13.4662	27.441	26.5055	29.0831	19.3822	27.6562	-1.42689	0.0481582	0.219866
1778091_at	Saccharomyces cerevisiae	YDR302W	YDR302W.S1	chrIV:1067727-1068387 (+) // 100.0 //	ER membrane protein involved in a late step of glycosylphosphatidylinositol (GPI) anchor assembly; involved in the addition of phosphoethanolamine to the multiply mannosylated GPI intermediate; human PIG-Fp is a functional homolog	GPI11	chr4	1097.72	769.107	700.728	511.184	784.256	439.117	839.479	560.449	1.49786	0.0482784	0.220015
1773668_at	Saccharomyces cerevisiae	YOR115C	YOR115C.S1	chrXV:538659-539466 (-) // 100.0 //	One of 10 subunits of the transport protein particle (TRAPP) complex of the cis-Golgi which mediates vesicle docking and fusion; involved in endoplasmic reticulum (ER) to Golgi membrane traffic	TRS33	chr15	946.075	775.079	750.917	511.351	798.445	522.273	819.636	597.432	1.37194	0.0484616	0.220156
1772597_at	Saccharomyces cerevisiae	YCR101C	YCR101C.S1	chrIII:302478-303027 (-) // 100.0 //	---	---	chr3	8.04487	14.1216	12.1829	16.119	17.5377	13.7999	11.1443	15.742	-1.41258	0.0485322	0.220156
1773658_at	Saccharomyces cerevisiae	YKR065C	YKR065C.S1	chrXI:564940-565534 (-) // 100.0 //	Constituent of the Translocase of the Inner Mitochondrial membrane (TIM23 complex); proposed alternatively to be a component of the import motor (PAM complex) or to interact with and modulate the core TIM23 complex	PAM17	chr11	1574.52	1411.68	1393.5	1138.09	1363.31	993.034	1457.72	1155.02	1.26208	0.0485406	0.220156
1772983_at	Saccharomyces cerevisiae	YCR099C	YCR099C.S1	chrIII:300828-301296 (-) // 100.0 //	---	---	chr3	42.1886	62.3207	35.9799	68.1901	79.8489	53.24	45.5649	66.1826	-1.45249	0.0486485	0.220496
1771052_at	Saccharomyces cerevisiae	YDL222C	YDL222C.S1	chrIV:60872-61802 (-) // 100.0 //	Integral membrane protein localized to mitochondria (untagged protein); required for sporulation and maintaining sphingolipid content; has sequence similarity to SUR7 and YNL194C	FMP45	chr4	72.0397	58.0084	33.9703	32.691	38.4659	32.3033	52.1657	34.3758	1.51752	0.0488013	0.220857
1769585_at	Saccharomyces cerevisiae	YBR285W	YBR285W.S1	chrII:773917-774352 (+) // 100.0 //	---	---	chr2	147.063	88.3611	46.3523	107.339	236.763	195.296	84.452	170.577	-2.0198	0.0488305	0.220857
1778783_at	Saccharomyces cerevisiae	YPL038W	YPL038W.S1	chrXVI:480531-481065 (+) // 100.0 //	Zinc-finger DNA-binding protein, involved in transcriptional regulation of the methionine biosynthetic genes, similar to Met32p	MET31	chr16	203.955	131.179	136.44	80.2005	144.926	90.4965	153.974	101.7	1.51401	0.0489143	0.220921
1777022_at	Saccharomyces cerevisiae	YOR212W	YOR212W.S1	chrXV:742910-744182 (+) // 100.0 //	G protein beta subunit, forms a dimer with Ste18p to activate the mating signaling pathway, forms a heterotrimer with Gpa1p and Ste18p to dampen signaling; may recruit Rho1p to the polarized growth site during mating; contains WD40 repeats	STE4	chr15	135.818	128.215	112.345	76.1087	124.617	76.5425	125.069	89.8751	1.39159	0.0490061	0.220936
1777018_at	Saccharomyces cerevisiae	YJR133W	YJR133W.S1	chrX:672981-673611 (+) // 100.0 //	Xanthine-guanine phosphoribosyl transferase, required for xanthine utilization and for optimal utilization of guanine	XPT1	chr10	2361.52	2378.61	2485.98	1704.46	2329.33	1735.58	2408.13	1902.92	1.26544	0.049045	0.220936
1771884_at	Saccharomyces cerevisiae	YGL063W	YGL063W.S1	chrVII:383656-384769 (+) // 100.0 //	Mitochondrial tRNA:pseudouridine synthase; acts at positions 27 and 28, but not at position 72; efficiently and rapidly targeted to mitochondria, specifically dedicated to mitochondrial tRNA modification	PUS2	chr7	165.388	143.373	109.681	83.3165	130.234	79.8489	137.52	95.3327	1.44253	0.0491151	0.220936
1771956_at	Saccharomyces cerevisiae	YML022W	YML022W.S1	chrXIII:228936-229500 (+) // 100.0 //	Adenine phosphoribosyltransferase, catalyzes the formation of AMP from adenine and 5-phosphoribosylpyrophosphate; involved in the salvage pathway of purine nucleotide biosynthesis	APT1	chr13	3831.25	2990.97	2955.53	2149.22	3089.16	2046.58	3235.34	2386.2	1.35586	0.0492413	0.220936
1777364_s_at	Saccharomyces cerevisiae	YIL082W-A	YIL082W-A.S1	chrIX:205631-210129 (+) // 100.0 // /// chrVII:707613-712034 (+) // 97.44 //	---	---	chr7 /// chr9	23.8532	37.1536	30.025	36.0988	39.2464	44.0286	29.8544	39.6591	-1.32842	0.0493036	0.220936
1771812_at	Saccharomyces cerevisiae	YMR263W	YMR263W.S1	chrXIII:794917-795523 (+) // 100.0 //	Subunit of a histone deacetylase complex, along with Rpd3p and Sin3p, that is involved in silencing at telomeres, rDNA, and silent mating-type loci; involved in telomere maintenance	SAP30	chr13	676.183	479.661	459.019	333.435	486.505	340.75	530.001	380.929	1.39134	0.0493555	0.220936
1777138_at	Saccharomyces cerevisiae	YKL052C	YKL052C.S1	chrXI:339311-340190 (-) // 99.89 //	Essential subunit of the Dam1 complex (aka DASH complex), couples kinetochores to the force produced by MT depolymerization thereby aiding in chromosome segregation; phosphorylated during the cell cycle by cyclin-dependent kinases	ASK1	chr11	866.034	782.795	838.368	585.745	807.91	548.923	828.335	638.061	1.29821	0.0493647	0.220936
1777593_at	Saccharomyces cerevisiae	YEL020W-A	YEL020W-A.S1	chrV:117210-117474 (+) // 100.0 //	Essential protein of the mitochondrial intermembrane space, forms a complex with Tim10p (TIM10 complex) that delivers hydrophobic proteins to the TIM22 complex for insertion into the inner membrane	TIM9	chr5	1266.47	1082.16	1129.6	702.42	1135.49	788.671	1156.86	856.821	1.35015	0.0493798	0.220936
1772001_at	Saccharomyces cerevisiae	YOR336W	YOR336W.S1	chrXV:949769-953867 (+) // 100.0 //	Protein required for beta-1,6 glucan biosynthesis; mutations result in aberrant morphology and severe growth defects	KRE5	chr15	39.1671	54.1414	239.18	202.349	203.684	206.183	79.7487	204.066	-2.55885	0.0494266	0.220936
1769904_at	Saccharomyces cerevisiae	YDL108W	YDL108W.S1	chrIV:267697-268699 (+) // 100.0 //	Serine/threonine protein kinase, subunit of the transcription factor TFIIH; involved in transcription initiation at RNA polymerase II promoters	KIN28	chr4	256.385	244.339	225.875	173.548	233.693	164.394	241.872	188.213	1.28509	0.0495251	0.220936
1770243_at	Saccharomyces cerevisiae	YLR052W	YLR052W.S1	chrXII:247201-247954 (+) // 100.0 //	Subunit of the INO80 chromatin remodeling complex	IES3	chr12	114.199	112.008	369.843	312.76	323.912	357.557	167.871	330.872	-1.97099	0.0496	0.220936
1776173_at	Saccharomyces cerevisiae	YPR030W	YPR030W.S1	chrXVI:627876-631242 (+) // 100.0 //	Nuclear protein proposed to regulate utilization of nonfermentable carbon sources and endocytosis of plasma membrane proteins; overproduction suppresses chs5 spa2 lethality at high temp; ubiquitinated by Rsp5p, deubiquitinated by Ubp2p	CSR2	chr16	69.8191	78.6023	31.1232	73.0155	111.313	113.786	55.4836	97.4284	-1.75598	0.0496037	0.220936
1779542_at	Saccharomyces cerevisiae	YML069W	YML069W.S1	chrXIII:135499-137158 (+) // 100.0 //	Subunit of the heterodimeric FACT complex (Spt16p-Pob3p), which associates with chromatin via interaction with Nhp6Ap and Nhp6Bp, and reorganizes nucleosomes to facilitate access to DNA by RNA and DNA polymerases	POB3	chr13	542.421	618.187	691.167	739.892	712.058	839.63	614.249	761.949	-1.24045	0.0496355	0.220936
1779201_at	Saccharomyces cerevisiae	YER044C	YER044C.S1	chrV:237568-238015 (-) // 100.0 //	Endoplasmic reticulum membrane protein, may facilitate protein-protein interactions between the Erg26p dehydrogenase and the Erg27p 3-ketoreductase and/or tether these enzymes to the ER, also interacts with Erg6p	ERG28	chr5	2384.88	1917.09	3131.63	3036.72	3557.87	3217.89	2428.25	3263.72	-1.34411	0.0496517	0.220936
1776127_at	Saccharomyces cerevisiae	YMR102C	YMR102C.S1	chrXIII:469846-472351 (-) // 100.0 //	---	---	chr13	328.181	355.937	392.683	433.915	417.644	440.849	357.969	430.691	-1.20316	0.049747	0.221115
1771328_at	Saccharomyces cerevisiae	YHR200W	YHR200W.S1	chrVIII:499078-499885 (+) // 100.0 //	Non-ATPase base subunit of the 19S regulatory particle (RP) of the 26S proteasome; N-terminus plays a role in maintaining the structural integrity of the RP; binds selectively to polyubiquitin chains; homolog of the mammalian S5a protein	RPN10	chr8	1263.14	1607.39	1431.19	1054.76	1253.29	1155.02	1427.03	1151.5	1.23923	0.0501638	0.222819
1775937_at	Saccharomyces cerevisiae	YMR030W-A	YMR030W-A.S1	chrXIII:337311-337602 (+) // 100.0 //	---	---	chr13	234.67	225.678	288.945	203.616	187.491	211.417	248.269	200.591	1.23769	0.0502041	0.22285
1774856_at	Saccharomyces cerevisiae	YDL120W	YDL120W.S1	chrIV:245922-246447 (+) // 100.0 //	Mitochondrial matrix iron chaperone; oxidizes and stores iron; interacts with Isu1p to promote Fe-S cluster assembly; mutation results in multiple Fe/S-dependent enzyme deficiencies; human frataxin homolog is mutated in Friedrich's ataxia	YFH1	chr4	999.166	860.893	732.614	605.146	794.355	576.869	857.344	652.105	1.31474	0.050406	0.223372
1774296_at	Saccharomyces cerevisiae	YER116C	YER116C.S1	chrV:395343-396168 (-) // 100.0 //	Subunit of the Slx5-Slx8 SUMO-targeted ubiquitin ligase (STUbL) complex; stimulated by prior attachment of SUMO to the substrate; contains a C-terminal RING domain	SLX8	chr5	88.3752	138.429	119.079	159.754	141.832	147.483	113.361	149.505	-1.31884	0.050569	0.223372
1775481_at	Saccharomyces cerevisiae	YNL164C	YNL164C.S1	chrXIV:325266-326322 (-) // 100.0 //	Component of the BUB2-dependent spindle checkpoint pathway, interacts with Bfa1p and functions upstream of Bub2p and Bfa1p	IBD2	chr14	191.908	158.996	166.388	109.765	145.463	150.683	171.87	133.996	1.28265	0.0505999	0.223372
1769921_at	Saccharomyces cerevisiae	YMR221C	YMR221C.S1	chrXIII:713929-715444 (-) // 100.0 //	---	---	chr13	1618.34	1572.67	1087.58	1023.34	1226.56	849.688	1404.07	1021.7	1.37423	0.0506014	0.223372
1776379_at	Saccharomyces cerevisiae	YFL010C	YFL010C.S1	chrVI:115101-115737 (-) // 100.0 //	WW domain containing protein of unknown function; binds to Mca1p, a caspase-related protease that regulates H2O2-induced apoptosis; overexpression causes G1 phase growth arrest and clonal death that is suppressed by overexpression of MCA1	WWM1	chr6	1207.83	1139.51	1259.03	1015.17	1076.7	899.014	1201.15	994.192	1.20814	0.0507434	0.223372
1776933_at	Saccharomyces cerevisiae	YPL202C	YPL202C.S1	chrXVI:168086-169337 (-) // 100.0 //	Iron-regulated transcriptional activator; activates genes involved in intracellular iron use and required for iron homeostasis and resistance to oxidative stress; similar to Aft1p	AFT2	chr16	54.0158	81.0152	75.1239	88.6827	86.6802	94.3696	69.0165	89.8527	-1.30189	0.0508735	0.223372
1769850_at	Saccharomyces cerevisiae	YPL127C	YPL127C.S1	chrXVI:308826-309603 (-) // 100.0 //	Histone H1, a linker histone required for nucleosome packaging at restricted sites; suppresses DNA repair involving homologous recombination; not required for telomeric silencing, basal transcriptional repression, or efficient sporulation	HHO1	chr16	1867.25	1886.5	1848.96	1535.72	1730.05	1337.39	1867.51	1525.96	1.22385	0.0511088	0.223372
1776165_at	Saccharomyces cerevisiae	YLR426W	YLR426W.S1	chrXII:987058-988110 (+) // 100.0 //	---	---	chr12	302.506	327.28	279.507	212.966	295.032	191.27	302.47	229.057	1.3205	0.051154	0.223372
1773910_at	Saccharomyces cerevisiae	YBR091C	YBR091C.S1	chrII:427148-427478 (-) // 100.0 //	Essential protein of the inner mitochondrial membrane, peripherally localized; component of the TIM22 complex, which is a twin-pore translocase that mediates insertion of numerous multispanning inner membrane proteins	TIM12	chr2	939.09	597.163	551.046	403.68	599.427	403.974	676.075	460.654	1.46764	0.0511642	0.223372
1775844_at	Saccharomyces cerevisiae	YLR195C	YLR195C.S1	chrXII:541938-543306 (-) // 100.0 //	N-myristoyl transferase, catalyzes the cotranslational, covalent attachment of myristic acid to the N-terminal glycine residue of several proteins involved in cellular growth and signal transduction	NMT1	chr12	981.347	943.35	848.135	639.575	887.812	663.182	922.541	722.128	1.27753	0.0511982	0.223372
1774995_at	Saccharomyces cerevisiae	YML011C	YML011C.S1	chrXIII:246894-247428 (-) // 100.0 //	Protein involved in nucleotide excision repair; green fluorescent protein (GFP)-fusion protein localizes to the nucleus	RAD33	chr13	368.336	298.044	285.293	205.863	304.646	202.349	315.214	233.253	1.35139	0.0512549	0.223372
1770634_at	Saccharomyces cerevisiae	YJR074W	YJR074W.S1	chrX:573087-573744 (+) // 100.0 //	Conserved nuclear protein that interacts with GTP-Gsp1p, which is a Ran homolog of the Ras GTPase family, and stimulates nucleotide release, involved in nuclear protein import, nucleotide release is inhibited by Yrb1p	MOG1	chr10	1555.54	1229.11	1401.54	905.336	1344.92	932.041	1388.97	1043.06	1.33161	0.0513562	0.223372
1773052_at	Saccharomyces cerevisiae	YEL029C	YEL029C.S1	chrV:96857-97796 (-) // 100.0 //	Putative pyridoxal kinase, a key enzyme involved in pyridoxal 5'-phosphate synthesis, the active form of vitamin B6; required for genome integrity; involved in bud-site selection; similarity to yeast BUD17 and human pyridoxal kinase (PDXK)	BUD16	chr5	663.678	602.58	576.174	389.206	617.224	359.658	613.067	442.082	1.38677	0.0513846	0.223372
1779389_at	Saccharomyces cerevisiae	YPL018W	YPL018W.S1	chrXVI:517648-518758 (+) // 100.0 //	Outer kinetochore protein, required for accurate mitotic chromosome segregation; component of the kinetochore sub-complex COMA (Ctf19p, Okp1p, Mcm21p, Ame1p) that functions as a platform for kinetochore assembly	CTF19	chr16	17.2258	35.433	25.0212	44.8498	45.8491	28.8314	24.8102	38.9929	-1.57165	0.0513922	0.223372
1779077_at	Saccharomyces cerevisiae	YER113C	YER113C.S1	chrV:387927-390048 (-) // 100.0 //	Protein with a role in cellular adhesion and filamentous growth; similar to Emp70p and Tmn2p; member of Transmembrane Nine family with 9 transmembrane segments; localizes to Golgi; induced by 8-methoxypsoralen plus UVA irradiation	TMN3	chr5	307.606	381.841	234.572	245.349	145.751	236.193	302.03	203.652	1.48308	0.051515	0.223372
1774028_at	Saccharomyces cerevisiae	YLR362W	YLR362W.S1	chrXII:849864-852018 (+) // 100.0 //	Signal transducing MEK kinase involved in pheromone response and pseudohyphal/invasive growth pathways where it phosphorylates Ste7p, and the high osmolarity response pathway, via phosphorylation of Pbs2p; regulated by Ste20p and Ste50p	STE11	chr12	160.016	128.539	134.269	114.6	122.682	105.764	140.3	114.139	1.2292	0.0516241	0.223372
1779350_at	Saccharomyces cerevisiae	YER018C	YER018C.S1	chrV:191957-192623 (-) // 100.0 //	Component of the evolutionarily conserved kinetochore-associated Ndc80 complex (Ndc80p-Nuf2p-Spc24p-Spc25p); involved in chromosome segregation, spindle checkpoint activity and kinetochore clustering	SPC25	chr5	906.573	543.339	401.899	339.625	472.428	290.753	582.813	359.987	1.61899	0.0517849	0.223372
1775789_at	Saccharomyces cerevisiae	YDL144C	YDL144C.S1	chrIV:198662-199733 (-) // 100.0 //	---	---	chr4	813.456	714.639	584.184	454.063	671.517	407.092	697.679	498.832	1.39862	0.0517901	0.223372
1772830_at	Saccharomyces cerevisiae	YGR199W	YGR199W.S1	chrVII:897506-899786 (+) // 100.0 //	Protein O-mannosyltransferase, transfers mannose from dolichyl phosphate-D-mannose to protein serine/threonine residues of secretory proteins; reaction is essential for cell wall rigidity; member of a family of mannosyltransferases	PMT6	chr7	429.618	461.69	435.878	343.146	417.467	326.426	442.18	360.269	1.22736	0.0517961	0.223372
1774846_at	Saccharomyces cerevisiae	YIL076W	YIL076W.S1	chrIX:216465-217545 (+) // 100.0 //	Epsilon-COP subunit of the coatomer; regulates retrograde Golgi-to-ER protein traffic; stabilizes Cop1p, the alpha-COP and the coatomer complex; non-essential for cell growth	SEC28	chr9	1222.4	1339.52	1563.65	1639.57	1629.71	1759.32	1368.05	1675.18	-1.22451	0.0518169	0.223372
1776335_at	Saccharomyces cerevisiae	YLR100W	YLR100W.S1	chrXII:341810-342854 (+) // 100.0 //	3-keto sterol reductase, catalyzes the last of three steps required to remove two C-4 methyl groups from an intermediate in ergosterol biosynthesis; mutants are sterol auxotrophs	ERG27	chr12	2020.36	1935.11	1650.51	1421.5	1725.14	1323.37	1861.69	1480.53	1.2575	0.0518485	0.223372
1771566_at	Saccharomyces cerevisiae	YAR002C-A	YAR002C-A.S1	chrI:154066-154726 (-) // 100.0 //	Protein that forms a heterotrimeric complex with Erp2p, Emp24p, and Erv25p; member, along with Emp24p and Erv25p, of the p24 family involved in ER to Golgi transport and localized to COPII-coated vesicles	ERP1	chr1	2821.6	2392.83	2278.23	1815.31	2291.7	1880.24	2487.02	1984.97	1.25286	0.0519464	0.223372
1779462_at	Saccharomyces cerevisiae	YGL151W	YGL151W.S1	chrVII:217528-220927 (+) // 100.0 //	Component of the RNA polymerase II mediator complex, which is required for transcriptional activation and also has a role in basal transcription	NUT1	chr7	105.112	136.446	165.193	194.691	148.353	218.63	133.312	184.834	-1.38648	0.0521544	0.223372
1775996_at	Saccharomyces cerevisiae	YGL146C	YGL146C.S1	chrVII:228755-229691 (-) // 100.0 //	Putative protein of unknown function; non-essential gene identified in a screen for mutants with increased levels of rDNA transcription; contains two putative transmembrane spans, but no significant homology to other known proteins	RRT6	chr7	29.6716	38.4596	20.0583	38.8852	37.8492	46.2	28.3931	40.8156	-1.43752	0.0521799	0.223372
1773989_at	Saccharomyces cerevisiae	YJL091C	YJL091C.S1	chrX:261074-262547 (-) // 100.0 //	Protein involved in the inositol acylation of glucosaminyl phosphatidylinositol (GlcN-PI) to form glucosaminyl(acyl)phosphatidylinositol (GlcN(acyl)PI), an intermediate in the biosynthesis of glycosylphosphatidylinositol (GPI) anchors	GWT1	chr10	556.52	545.298	520.282	381.389	532.508	297.775	540.485	392.519	1.37697	0.0522483	0.223372
1769958_at	Saccharomyces cerevisiae	YMR135C	YMR135C.S1	chrXIII:538687-540055 (-) // 100.0 //	Protein of unknown function, involved in proteasome-dependent catabolite inactivation of fructose-1,6-bisphosphatase; contains LisH and CTLH domains, like Vid30p; dosage-dependent regulator of START	GID8	chr13	440.925	755.564	661.217	784.81	811.395	890.493	603.939	827.703	-1.37051	0.0522924	0.223372
1779454_at	Saccharomyces cerevisiae	YJL094C	YJL094C.S1	chrX:251815-254437 (-) // 100.0 //	Putative K+/H+ antiporter with a probable role in intracellular cation homeostasis, localized to Golgi vesicles and detected in highly purified mitochondria in high-throughput studies	KHA1	chr10	362.33	346.641	295.684	240.509	320.515	197.843	333.633	247.99	1.34536	0.0523594	0.223372
1775415_at	Saccharomyces cerevisiae	YML002W	YML002W.S1	chrXIII:264540-266754 (+) // 100.0 //	---	---	chr13	59.6822	66.7386	81.8993	84.238	89.8751	84.0159	68.8393	86.0009	-1.2493	0.0524543	0.223372
1770321_at	Saccharomyces cerevisiae	YHR005C-A	YHR005C-A.S1	chrVIII:115614-115896 (-) // 100.0 //	Essential protein of the mitochondrial intermembrane space, forms a complex with Tim9p (TIM10 complex) that delivers hydrophobic proteins to the TIM22 complex for insertion into the inner membrane	TIM10	chr8	4489.69	3977.1	4021.45	3150.36	3893.36	3153.2	4156.35	3381.86	1.22906	0.0525609	0.223372
1777986_at	Saccharomyces cerevisiae	YMR130W	YMR130W.S1	chrXIII:532117-533026 (+) // 100.0 //	---	---	chr13	618.333	616.373	596.906	490.534	568.348	464.125	610.459	505.792	1.20694	0.0525763	0.223372
1775151_at	Saccharomyces cerevisiae	YNL081C	YNL081C.S1	chrXIV:476188-476620 (-) // 100.0 //	Putative mitochondrial ribosomal protein of the small subunit, has similarity to E. coli S13 ribosomal protein; participates in controlling sporulation efficiency	SWS2	chr14	1281.4	1076.62	960.006	823.708	993.09	789.338	1098.18	864.319	1.27057	0.0525897	0.223372
1773804_at	Saccharomyces cerevisiae	YBR114W	YBR114W.S1	chrII:467241-469614 (+) // 100.0 //	Protein that recognizes and binds damaged DNA in an ATP-dependent manner (with Rad7p) during nucleotide excision repair; subunit of Nucleotide Excision Repair Factor 4 (NEF4) and the Elongin-Cullin-Socs (ECS) ligase complex	RAD16	chr2	121.667	123.105	124.134	137.505	172.135	141.64	122.965	149.667	-1.21715	0.0525921	0.223372
1770878_at	Saccharomyces cerevisiae	YOR144C	YOR144C.S1	chrXV:602717-605093 (-) // 100.0 //	Protein required for S phase progression and telomere homeostasis, forms an alternative replication factor C complex important for DNA replication and genome integrity; involved in homologous recombination-mediated DNA repair	ELG1	chr15	153.266	144.182	165.632	109.349	130.091	138.353	154.111	125.319	1.22975	0.0526852	0.223372
1770979_at	Saccharomyces cerevisiae	YIL134W	YIL134W.S1	chrIX:97394-98330 (+) // 100.0 //	Protein required for transport of flavin adenine dinucleotide (FAD), a synthesis product of riboflavin, across the mitochondrial membrane	FLX1	chr9	416.589	302.663	241.693	177.695	296.657	146.838	312.352	197.813	1.57902	0.052894	0.223808
1779074_at	Saccharomyces cerevisiae	YLR264C-A	YLR264C-A.S1	chrXII:673829-673946 (-) // 100.0 //	---	---	chr12	813.287	1008.35	1070.52	781.12	838.112	560.108	957.521	715.754	1.33778	0.0529518	0.223808
1769628_at	Saccharomyces cerevisiae	YOR165W	YOR165W.S1	chrXV:644566-646897 (+) // 100.0 //	GTPase with a role in ER morphology; interacts physically and genetically with Yop1p and Rtn1p; possible functional ortholog of mammalian atlastins, defects in which cause a form of hereditary spastic paraplegia; homolog of Arabidopsis RHD3	SEY1	chr15	749.446	742.064	604.161	627.347	290.213	516.144	695.203	454.637	1.52914	0.0529963	0.223808
1776541_at	Saccharomyces cerevisiae	YML127W	YML127W.S1	chrXIII:17064-18810 (+) // 100.0 //	Component of the RSC chromatin remodeling complex; DNA-binding protein involved in the synthesis of rRNA and in transcriptional repression and activation of genes regulated by the Target of Rapamycin (TOR) pathway	RSC9	chr13	1208.92	1030.55	691.684	696.549	776.085	550.626	951.612	667.688	1.42524	0.0530069	0.223808
1779448_at	Saccharomyces cerevisiae	YMR036C	YMR036C.S1	chrXIII:341854-343519 (-) // 100.0 //	Protein tyrosine phosphatase involved in cell cycle control; regulates the phosphorylation state of Cdc28p; homolog of S. pombe cdc25	MIH1	chr13	165.951	169.904	207.781	145.666	157.222	137.658	180.273	146.63	1.22944	0.0530558	0.223808
1772646_at	Saccharomyces cerevisiae	YEL017W	YEL017W.S1	chrV:123656-124670 (+) // 100.0 //	Protein of unknown function with a possible role in glutathione metabolism, as suggested by computational analysis of large-scale protein-protein interaction data; GFP-fusion protein localizes to the nuclear periphery	GTT3	chr5	1137.78	1022.35	875.99	872.052	822.476	747.516	1006.29	812.385	1.23868	0.0530775	0.223808
1778398_at	Saccharomyces cerevisiae	YNR040W	YNR040W.S1	chrXIV:699691-700462 (+) // 100.0 //	---	---	chr14	432.103	324.058	265.344	205.873	308.665	195.581	333.687	231.635	1.44057	0.0533101	0.223871
1779534_at	Saccharomyces cerevisiae	YDR287W	YDR287W.S1	chrIV:1035991-1036870 (+) // 100.0 //	Inositol monophosphatase, involved in biosynthesis of inositol; enzymatic activity requires magnesium ions and is inhibited by lithium and sodium ions; inm1 inm2 double mutant lacks inositol auxotrophy	INM2	chr4	143.642	160.841	231.561	216.74	306.525	221.182	174.897	244.936	-1.40046	0.0533137	0.223871
1770034_at	Saccharomyces cerevisiae	YBR268W	YBR268W.S1	chrII:741293-741611 (+) // 100.0 //	Mitochondrial ribosomal protein of the large subunit	MRPL37	chr2	1591.53	1046.17	1198.74	751.532	1204.23	736.239	1259.03	873.419	1.44152	0.0533695	0.223871
1773020_at	Saccharomyces cerevisiae	YIL108W	YIL108W.S1	chrIX:160883-162974 (+) // 100.0 //	---	---	chr9	506.666	443.903	378.487	285.716	429.811	260.645	439.899	317.508	1.38548	0.0534225	0.223871
1769515_at	Saccharomyces cerevisiae	YFL012W	YFL012W.S1	chrVI:110640-111087 (+) // 100.0 //	---	---	chr6	8.29769	8.73653	8.24666	7.09499	7.39843	6.97469	8.42409	7.15385	1.17756	0.0535933	0.223886
1773653_at	Saccharomyces cerevisiae	YDR463W	YDR463W.S1	chrIV:1386808-1388368 (+) // 100.0 //	Transcription factor, undergoes proteolytic processing by SPS (Ssy1p-Ptr3p-Ssy5p)-sensor component Ssy5p in response to extracellular amino acids; activates transcription of amino acid permease genes and may have a role in tRNA processing	STP1	chr4	195.59	245.568	305.748	361.8	274.14	370.652	244.885	332.509	-1.35782	0.0536165	0.223886
1773840_at	Saccharomyces cerevisiae	YOL076W	YOL076W.S1	chrXV:187023-189414 (+) // 100.0 //	Non-catalytic subunit of the NatB N-terminal acetyltransferase, which catalyzes N-acetylation of proteins with specific N-terminal sequences; involved in mitochondrial inheritance and actin assembly	MDM20	chr15	132.141	150.719	188.602	193.602	193.607	201.015	155.447	196.045	-1.26116	0.0536527	0.223886
1776946_at	Saccharomyces cerevisiae	YOR130C	YOR130C.S1	chrXV:569929-570808 (-) // 100.0 //	Ornithine transporter of the mitochondrial inner membrane, exports ornithine from mitochondria as part of arginine biosynthesis; human ortholog is associated with hyperammonaemia-hyperornithinaemia-homocitrullinuria (HHH) syndrome	ORT1	chr15	1745.35	1264.89	1086.82	869.511	1238.69	687.683	1338.78	904.778	1.47964	0.0537014	0.223886
1778348_at	Saccharomyces cerevisiae	YLR021W	YLR021W.S1	chrXII:183621-184161 (+) // 100.0 //	Component of a heterodimeric Poc4p-Irc25p chaperone involved in assembly of alpha subunits into the 20S proteasome; may regulate formation of proteasome isoforms with alternative subunits under different conditions	IRC25	chr12	560.488	466.473	430.778	324.454	448.769	359.942	482.927	374.227	1.29046	0.0537665	0.223886
1778925_at	Saccharomyces cerevisiae	YMR231W	YMR231W.S1	chrXIII:733543-736633 (+) // 100.0 //	Component of CORVET tethering complex; peripheral vacuolar membrane protein required for protein trafficking and vacuole biogenesis; interacts with Pep7p	PEP5	chr13	90.7591	112.016	117.574	131.922	127.589	131.141	106.127	130.204	-1.22687	0.0538867	0.223886
1774042_at	Saccharomyces cerevisiae	YPL124W	YPL124W.S1	chrXVI:316753-317515 (+) // 100.0 //	Inner plaque spindle pole body (SPB) component, links the central plaque component Spc42p to the inner plaque component Spc110p; required for SPB duplication	SPC29	chr16	95.1116	89.9643	94.9713	75.3293	64.911	87.6213	93.3178	75.3873	1.23785	0.053924	0.223886
1775670_at	Saccharomyces cerevisiae	YMR073C	YMR073C.S1	chrXIII:412266-412872 (-) // 100.0 //	Putative protein of unknown function; proposed to be involved in resistance to carboplatin and cisplatin; shares similarity to a human cytochrome oxidoreductase; null mutant displays increased levels of spontaneous Rad52p foci	IRC21	chr13	486.404	447.341	362.174	282.115	417.925	242.127	428.731	305.625	1.4028	0.053976	0.223886
1779483_at	Saccharomyces cerevisiae	YGR007W	YGR007W.S1	chrVII:506972-507944 (+) // 100.0 //	Choline phosphate cytidylyltransferase, catalyzes the second step of phosphatidylethanolamine biosynthesis; involved in the maintenance of plasma membrane; similar to mammalian CTP: phosphocholine cytidylyl-transferases	MUQ1	chr7	1001.52	1018.42	1011.64	859.259	892.934	826.855	1010.5	859.259	1.17601	0.0540001	0.223886
1770288_at	Saccharomyces cerevisiae	YBR240C	YBR240C.S1	chrII:700484-701837 (-) // 100.0 //	Zinc finger protein of the Zn(II)2Cys6 type, probable transcriptional activator of thiamine biosynthetic genes	THI2	chr2	214.444	109.668	104.441	83.6649	107.542	69.3205	134.924	85.44	1.57917	0.0540577	0.223886
1779792_at	Saccharomyces cerevisiae	YIR013C	YIR013C.S1	chrIX:380015-380381 (-) // 100.0 //	Protein containing GATA family zinc finger motifs	GAT4	chr9	23.5313	19.3324	15.5715	13.9084	16.5984	13.7096	19.2053	14.6821	1.30808	0.0540744	0.223886
1771999_at	Saccharomyces cerevisiae	YOL053W	YOL053W.S1	chrXV:230083-231271 (+) // 100.0 //	Putative protein of unknown function; null mutant displays elevated frequency of mitochondrial genome loss	AIM39	chr15	246.083	225.217	163.809	252.129	353.935	258.204	208.612	284.558	-1.36405	0.0540978	0.223886
1774095_at	Saccharomyces cerevisiae	YOL025W	YOL025W.S1	chrXV:274957-276940 (+) // 100.0 //	Protein that negatively regulates the SCF E3-ubiquitin ligase by interacting with and preventing neddyation of the cullin subunit, Cdc53p; longevity determinant that is preferentially expressed in young cells; similar to mammalian Cand1	LAG2	chr15	106.739	190.384	209.071	234.295	265.62	217.687	161.963	238.388	-1.47187	0.0541974	0.224069
1773140_s_at	Saccharomyces cerevisiae	YDR038C	YDR038C.S1	chrIV:527419-530695 (-) // 100.0 // /// chrIV:531388-534580 (-) // 97.16 // /// chrIV:535273-538444 (-) // 95.39 //	P-type ATPase sodium pump, involved in Na+ and Li+ efflux to allow salt tolerance /// P-type ATPase sodium pump, involved in Na+ efflux to allow salt tolerance; likely not involved in Li+ efflux /// Protein with similarity to P-type ATPase sodium pumps, member of the Na+ efflux ATPase family	ENA1 /// ENA2 /// ENA5	chr4	440.742	464.218	426.919	316.528	437.794	284.357	443.694	340.29	1.30387	0.0543268	0.224416
1770032_at	Saccharomyces cerevisiae	YPL095C	YPL095C.S1	chrXVI:368067-369438 (-) // 100.0 //	Acyl-coenzymeA:ethanol O-acyltransferase responsible for the major part of medium-chain fatty acid ethyl ester biosynthesis during fermentation; possesses short-chain esterase activity; may be involved in lipid metabolism and detoxification	EEB1	chr16	1735.94	1846.53	2976.7	1563.76	1673.21	1334.52	2120.96	1517.1	1.39809	0.0545608	0.224894
1770856_at	Saccharomyces cerevisiae	YDR090C	YDR090C.S1	chrIV:625063-625996 (-) // 100.0 //	---	---	chr4	1271.84	1073.72	856.851	720.488	986.141	584.338	1053.74	746.009	1.4125	0.054588	0.224894
1775189_at	Saccharomyces cerevisiae	YER153C	YER153C.S1	chrV:474035-474800 (-) // 100.0 //	Mitochondrial translational activator specific for the COX3 mRNA, acts together with Pet54p and Pet494p; located in the mitochondrial inner membrane	PET122	chr5	76.4551	50.4817	42.1222	31.2103	50.3758	27.5962	54.5777	35.1392	1.55319	0.0546384	0.224894
1770575_at	Saccharomyces cerevisiae	YDR400W	YDR400W.S1	chrIV:1271055-1272078 (+) // 100.0 //	Uridine nucleosidase (uridine-cytidine N-ribohydrolase), cleaves N-glycosidic bonds in nucleosides; involved in the pyrimidine salvage and nicotinamide riboside salvage pathways	URH1	chr4	437.079	396.811	323.444	290.751	350.967	221.073	382.809	282.557	1.3548	0.0546946	0.224894
1771778_at	Saccharomyces cerevisiae	YJR143C	YJR143C.S1	chrX:698316-700605 (-) // 100.0 //	Protein O-mannosyltransferase, transfers mannose residues from dolichyl phosphate-D-mannose to protein serine/threonine residues; appears to form homodimers in vivo and does not complex with other Pmt proteins; target for new antifungals	PMT4	chr10	1142.2	1314.32	1184.28	923.962	1155.34	714.936	1211.43	913.854	1.32563	0.0547434	0.224894
1776857_at	Saccharomyces cerevisiae	YMR296C	YMR296C.S1	chrXIII:859213-860890 (-) // 100.0 //	Component of serine palmitoyltransferase, responsible along with Lcb2p for the first committed step in sphingolipid synthesis, which is the condensation of serine with palmitoyl-CoA to form 3-ketosphinganine	LCB1	chr13	1114.13	1079.61	962.205	880.012	946.35	752.788	1049.95	855.865	1.22673	0.0547517	0.224894
1777795_at	Saccharomyces cerevisiae	YAL043C	YAL043C.S1	chrI:58695-61053 (-) // 100.0 //	Subunit of holo-CPF, a multiprotein complex and functional homolog of mammalian CPSF, required for the cleavage and polyadenylation of mRNA and snoRNA 3' ends; involved in pre-tRNA processing; binds to the phosphorylated CTD of RNAPII	PTA1	chr1	330.849	337.551	264.85	213.033	298.283	195.17	309.259	231.471	1.33606	0.0548408	0.224894
1771051_at	Saccharomyces cerevisiae	YDR234W	YDR234W.S1	chrIV:931125-933207 (+) // 100.0 //	Homoaconitase, catalyzes the conversion of homocitrate to homoisocitrate, which is a step in the lysine biosynthesis pathway	LYS4	chr4	2000.99	2290.11	2020.36	1681.93	1933.9	1567.99	2099.75	1721.32	1.21987	0.0548911	0.224894
1775390_at	Saccharomyces cerevisiae	YMR104C	YMR104C.S1	chrXIII:473418-475452 (-) // 100.0 //	Protein kinase with similarity to serine/threonine protein kinase Ypk1p; functionally redundant with YPK1 at the genetic level; participates in a signaling pathway required for optimal cell wall integrity; homolog of mammalian kinase SGK	YPK2	chr13	169.297	218.403	150.923	214.818	283.485	212.625	177.374	234.821	-1.32388	0.0549561	0.224894
1778364_at	Saccharomyces cerevisiae	YOL141W	YOL141W.S1	chrXV:56450-58538 (+) // 100.0 //	AdoMet-dependent tRNA methyltransferase also involved in methoxycarbonylation; required for the synthesis of wybutosine (yW), a modified guanosine found at the 3'-position adjacent to the anticodon of phe-tRNA; similarity to Ppm1p	PPM2	chr15	9.92186	12.1474	12.8529	9.86193	9.79496	8.16968	11.5707	9.24113	1.25209	0.0550669	0.224904
1772672_at	Saccharomyces cerevisiae	YBR106W	YBR106W.S1	chrII:452651-453218 (+) // 100.0 //	Probable membrane protein, involved in phosphate transport; pho88 pho86 double null mutant exhibits enhanced synthesis of repressible acid phosphatase at high inorganic phosphate concentrations	PHO88	chr2	5768.98	5304.13	5554.34	4467.96	5081.72	4392.72	5539.35	4637.4	1.19443	0.0553072	0.225426
1776843_at	Saccharomyces cerevisiae	YBL023C	YBL023C.S1	chrII:174922-177529 (-) // 100.0 //	Protein involved in DNA replication; component of the Mcm2-7 hexameric complex that binds chromatin as a part of the pre-replicative complex	MCM2	chr2	273.286	309.016	278.241	223.305	269.19	210.307	286.422	232.954	1.22953	0.0553756	0.22551
1770709_at	Saccharomyces cerevisiae	YER007C-A	YER007C-A.S1	chrV:166235-166884 (-) // 100.0 //	Protein of unknown function that associates with ribosomes and has a putative RNA binding domain; interacts with Tma22p; null mutant exhibits translation defects; has homology to human oncogene MCT-1	TMA20	chr5	3239.82	2996.79	3117.34	2442.26	2910.8	2428.75	3116.26	2584.55	1.20574	0.0554533	0.225575
1777374_at	Saccharomyces cerevisiae	YGL009C	YGL009C.S1	chrVII:476317-478657 (-) // 100.0 //	Isopropylmalate isomerase, catalyzes the second step in the leucine biosynthesis pathway	LEU1	chr7	3142.72	3747.73	3140.55	4236.04	3968.56	3868.61	3332.06	4021.45	-1.20692	0.0555236	0.225683
1774139_at	Saccharomyces cerevisiae	YOL044W	YOL044W.S1	chrXV:247148-248300 (+) // 100.0 //	Phosphorylated tail-anchored type II integral peroxisomal membrane protein required for peroxisome biogenesis, cells lacking Pex15p mislocalize peroxisomal matrix proteins to cytosol, overexpression results in impaired peroxisome assembly	PEX15	chr15	472.519	409.001	359.082	275.838	402.493	232.642	410.942	295.597	1.3902	0.0555656	0.225683
1778121_s_at	Saccharomyces cerevisiae	YCR104W	YCR104W.S1	chrIII:307797-308172 (+) // 100.0 // /// chrIX:433924-434299 (+) // 96.0 // /// chrXIII:922638-923013 (+) // 98.13 // /// chrXV:1082835-1083210 (+) // 97.33 // /// chrXI:1822-2182 (-) // 92.27 // /// chrXVI:7932-8307 (-) // 97.33 //	Protein of unknown function, member of the seripauperin multigene family encoded mainly in subtelomeric regions /// Protein of unknown function, member of the seripauperin multigene family encoded mainly in subtelomeric regions /// Protein of unknown function, member of the seripauperin multigene family encoded mainly in subtelomeric regions /// Protein of unknown function, member of the seripaup…	PAU15 /// PAU16 /// PAU19 /// PAU21 /// PAU22 /// PAU3	chr11 /// chr13 /// chr15 /// chr16 /// chr3 /// chr9	6.03653	9.66192	6.05103	9.99315	8.46923	10.8226	7.06686	9.71161	-1.37425	0.0556667	0.225683
1772910_at	Saccharomyces cerevisiae	YLL052C	YLL052C.S1	chrXII:35910-36360 (-) // 100.0 //	Water channel that mediates the transport of water across cell membranes, only expressed in proliferating cells, controlled by osmotic signals, may be involved in freeze tolerance; disrupted by a stop codon in many S. cerevisiae strains	AQY2	chr12	1165.88	629.691	1072.83	696.515	709.176	384.09	923.501	574.61	1.60718	0.0557385	0.225683
1773449_at	Saccharomyces cerevisiae	YEL064C	YEL064C.S1	chrV:29796-31239 (-) // 100.0 //	Putative transporter, member of a family of seven S. cerevisiae genes (AVT1-7) related to vesicular GABA-glycine transporters	AVT2	chr5	200.007	156.675	134.749	102.084	156.69	83.1717	161.631	109.983	1.4696	0.0558618	0.225683
1771896_at	Saccharomyces cerevisiae	YPL092W	YPL092W.S1	chrXVI:373789-375166 (+) // 100.0 //	Plasma membrane sulfite pump involved in sulfite metabolism and required for efficient sulfite efflux; major facilitator superfamily protein	SSU1	chr16	511.266	469.757	383.348	333.552	420.231	296.689	451.549	346.459	1.30332	0.0558873	0.225683
1770084_at	Saccharomyces cerevisiae	YIL009W	YIL009W.S1	chrIX:339340-341425 (+) // 100.0 //	Long chain fatty acyl-CoA synthetase, activates imported fatty acids; green fluorescent protein (GFP)-fusion protein localizes to the cell periphery	FAA3	chr9	437.285	391.913	412.183	343.849	374.647	235.116	413.379	311.716	1.32614	0.0560213	0.225683
1776672_at	Saccharomyces cerevisiae	YOL016C	YOL016C.S1	chrXV:294777-296121 (-) // 100.0 //	Calmodulin-dependent protein kinase; may play a role in stress response, many CA++/calmodulan dependent phosphorylation substrates demonstrated in vitro, amino acid sequence similar to Cmk1p and mammalian Cam Kinase II	CMK2	chr15	767.557	1068.37	882.015	1181.33	1032.27	1183.79	897.65	1130.15	-1.25903	0.0564999	0.225802
1769365_at	Saccharomyces cerevisiae	YPL154C	YPL154C.S1	chrXVI:259712-260930 (-) // 100.0 //	Vacuolar aspartyl protease (proteinase A), required for the posttranslational precursor maturation of vacuolar proteinases; important for protein turnover after oxidative damage; synthesized as a zymogen, self-activates	PEP4	chr16	3042.62	3149.27	2774.09	3543.35	3944.97	3318.23	2984.35	3593.07	-1.20394	0.0565378	0.225802
1771910_at	Saccharomyces cerevisiae	YDR052C	YDR052C.S1	chrIV:558509-560624 (-) // 100.0 //	Regulatory subunit of Cdc7p-Dbf4p kinase complex, required for Cdc7p kinase activity and initiation of DNA replication; phosphorylates the Mcm2-7 family of proteins; cell cycle regulated	DBF4	chr4	53.3594	49.9984	64.1079	66.765	63.0157	82.0789	55.5086	70.1582	-1.26391	0.0565707	0.225802
1777394_at	Saccharomyces cerevisiae	YLL042C	YLL042C.S1	chrXII:52085-52589 (-) // 100.0 //	Conserved E2-like conjugating enzyme that mediates formation of the Atg12p-Atg5p conjugate, which is a critical step in autophagy	ATG10	chr12	221.532	173.353	179.259	115.737	190.08	116.8	190.233	136.968	1.38888	0.056643	0.225802
1773710_at	Saccharomyces cerevisiae	YJR116W	YJR116W.S1	chrX:640815-641655 (+) // 100.0 //	---	---	chr10	340.304	315.921	234.812	190.07	272.985	196.794	293.352	216.949	1.35217	0.0566439	0.225802
1771886_at	Saccharomyces cerevisiae	YBR016W	YBR016W.S1	chrII:270246-270633 (+) // 100.0 //	---	---	chr2	865.566	916.493	879.293	613.994	829.754	727.745	886.858	718.398	1.2345	0.0566775	0.225802
1773376_at	Saccharomyces cerevisiae	YMR133W	YMR133W.S1	chrXIII:536205-537608 (+) // 100.0 //	Protein involved in early stages of meiotic recombination; possibly involved in the coordination of recombination and meiotic division; mutations lead to premature initiation of the first meiotic division	REC114	chr13	16.3961	13.4603	13.131	9.88047	13.5429	10.2587	14.2571	11.1137	1.28284	0.0567669	0.225802
1771976_at	Saccharomyces cerevisiae	YNL309W	YNL309W.S1	chrXIV:52660-53923 (+) // 100.0 //	Protein with a role in regulation of MBF-specific transcription at Start, phosphorylated by Cln-Cdc28p kinases in vitro; unphosphorylated form binds Swi6p and binding is required for Stb1p function; expression is cell-cycle regulated	STB1	chr14	83.5206	103.359	82.8408	62.2749	84.2894	65.323	89.4258	69.9926	1.27765	0.056915	0.225802
1779003_at	Saccharomyces cerevisiae	YFR028C	YFR028C.S1	chrVI:208400-210056 (-) // 100.0 //	Protein phosphatase required for mitotic exit; located in the nucleolus until liberated by the FEAR and Mitotic Exit Network in anaphase, enabling it to act on key substrates to effect a decrease in CDK/B-cyclin activity and mitotic exit	CDC14	chr6	436.023	505.487	502.35	375.891	451.24	337.431	480.186	385.375	1.24602	0.0569556	0.225802
1770777_at	Saccharomyces cerevisiae	YPR187W	YPR187W.S1	chrXVI:911252-911796 (+) // 100.0 //	RNA polymerase subunit ABC23, common to RNA polymerases I, II, and III; part of central core; similar to bacterial omega subunit	RPO26	chr16	3327.91	3221.69	3327.45	2640.33	3052.97	2611.75	3291.89	2761.24	1.19219	0.0569813	0.225802
1769793_at	Saccharomyces cerevisiae	YFR036W	YFR036W.S1	chrVI:226949-227324 (+) // 100.0 //	Subunit of the Anaphase-Promoting Complex/Cyclosome (APC/C), which is a ubiquitin-protein ligase required for degradation of anaphase inhibitors, including mitotic cyclins, during the metaphase/anaphase transition	CDC26	chr6	120.799	124.21	146.167	91.5286	117.615	106.516	129.924	104.668	1.2413	0.0570037	0.225802
1780082_at	Saccharomyces cerevisiae	YMR098C	YMR098C.S1	chrXIII:460769-462608 (-) // 100.0 //	Mitochondrial protein required for the stability of Oli1p (Atp9p) mRNA and for the Oli1p ring formation; YMR098C is not an essential gene	ATP25	chr13	289.683	336.537	343.718	390.111	439.275	357.565	322.392	394.24	-1.22285	0.0571572	0.225802
1776744_at	Saccharomyces cerevisiae	YDR335W	YDR335W.S1	chrIV:1141162-1144837 (+) // 100.0 //	Karyopherin involved in nuclear import and export of proteins, including import of replication protein A and export of Swi6p, Far1p, and Pho4p; required for re-export of mature tRNAs after their retrograde import from the cytoplasm	MSN5	chr4	442.06	485.848	425.608	588.803	482.221	580.045	450.468	548.144	-1.21683	0.0571989	0.225802
1771569_at	Saccharomyces cerevisiae	YDR428C	YDR428C.S1	chrIV:1323446-1324232 (-) // 100.0 //	Formylkynurenine formamidase, involved in the de novo biosynthesis of NAD from tryptophan via kynurenine	BNA7	chr4	389.047	308.372	316.269	215.773	335.182	199.295	336.029	243.365	1.38076	0.0574124	0.225802
1773483_at	Saccharomyces cerevisiae	YBR004C	YBR004C.S1	chrII:244367-245669 (-) // 100.0 //	Functional ortholog of human PIG-V, which is a mannosyltransferase that transfers the second mannose in glycosylphosphatidylinositol biosynthesis; the authentic, non-tagged protein was localized to mitochondria	GPI18	chr2	781.483	735.759	583.452	503.504	656.836	397.12	694.841	508.308	1.36697	0.0574187	0.225802
1770949_at	Saccharomyces cerevisiae	YMR043W	YMR043W.S1	chrXIII:353869-354730 (+) // 100.0 //	Transcription factor involved in cell-type-specific transcription and pheromone response; plays a central role in the formation of both repressor and activator complexes	MCM1	chr13	454.41	652.937	772.848	1009.95	702.035	895.531	612.073	859.504	-1.40424	0.0574469	0.225802
1772884_at	Saccharomyces cerevisiae	YPR013C	YPR013C.S1	chrXVI:584628-585582 (-) // 100.0 //	---	---	chr16	559.041	859.176	766.648	963.673	905.518	916.601	716.762	928.257	-1.29507	0.0574507	0.225802
1778833_at	Saccharomyces cerevisiae	YJR089W	YJR089W.S1	chrX:587710-590575 (+) // 100.0 //	Subunit of chromosomal passenger complex (CPC; Ipl1p-Sli15p-Bir1p-Nbl1p), which regulates chromosome segregation; required for chromosome bi-orientation and for spindle assembly checkpoint activation upon reduced sister kinetochore tension	BIR1	chr10	81.2412	66.0611	98.5962	101.435	96.1204	118.687	80.8839	104.987	-1.298	0.0574983	0.225802
1776811_at	Saccharomyces cerevisiae	YKL029C	YKL029C.S1	chrXI:382358-384368 (-) // 100.0 //	Mitochondrial malic enzyme, catalyzes the oxidative decarboxylation of malate to pyruvate, which is a key intermediate in sugar metabolism and a precursor for synthesis of several amino acids	MAE1	chr11	3268.24	3016.58	3125.35	2476.01	2963.53	2328.36	3135.11	2575.61	1.21725	0.0575063	0.225802
1778216_at	Saccharomyces cerevisiae	YDL058W	YDL058W.S1	chrIV:345664-351037 (+) // 100.0 //	Essential protein involved in the vesicle-mediated ER to Golgi transport step of secretion; binds membranes and functions during vesicle docking to the Golgi; required for assembly of the ER-to-Golgi SNARE complex	USO1	chr4	154.884	100.94	148.519	213.182	138.071	285.695	132.419	203.354	-1.53568	0.0575291	0.225802
1772232_at	Saccharomyces cerevisiae	YLR179C	YLR179C.S1	chrXII:514109-514715 (-) // 100.0 //	---	---	chr12	3633.39	3635.15	3602.04	2813.6	3379.05	2930.03	3623.58	3031.26	1.19537	0.057575	0.225802
1769730_at	Saccharomyces cerevisiae	YHR128W	YHR128W.S1	chrVIII:362117-362768 (+) // 100.0 //	Uracil phosphoribosyltransferase, synthesizes UMP from uracil; involved in the pyrimidine salvage pathway	FUR1	chr8	1407.58	1604.16	1638.09	1268.05	552.829	1273.87	1546.51	962.992	1.60594	0.0576747	0.225928
1778838_at	Saccharomyces cerevisiae	YKR021W	YKR021W.S1	chrXI:478876-481624 (+) // 100.0 //	Protein proposed to regulate the endocytosis of plasma membrane proteins by recruiting the ubiquitin ligase Rsp5p to its target in the plasma membrane; green fluorescent protein (GFP)-fusion protein localizes to the cytoplasm	ALY1	chr11	266.716	255.226	260.556	341.623	286.349	307.542	260.791	311.015	-1.19259	0.05772	0.225972
1777130_at	Saccharomyces cerevisiae	YIL131C	YIL131C.S1	chrIX:100780-102235 (-) // 100.0 //	Forkhead family transcription factor with a minor role in the expression of G2/M phase genes; negatively regulates transcriptional elongation; positive role in chromatin silencing at HML and HMR; regulates donor preference during switching	FKH1	chr9	186.072	219.166	197.976	132.755	199.129	135.11	200.611	152.859	1.31239	0.0578181	0.226217
1779268_at	Saccharomyces cerevisiae	YHR041C	YHR041C.S1	chrVIII:189123-189857 (-) // 100.0 //	Subunit of the RNA polymerase II mediator complex; associates with core polymerase subunits to form the RNA polymerase II holoenzyme; general transcription factor involved in telomere maintenance	SRB2	chr8	2376.96	1472.75	1325.48	1047.4	1458.23	968.77	1667.88	1139.51	1.46368	0.0578804	0.226217
1775211_at	Saccharomyces cerevisiae	YMR240C	YMR240C.S1	chrXIII:749928-751239 (-) // 100.0 //	Protein required for assembly of U2 snRNP into the spliceosome, forms a complex with Hsh49p and Hsh155p	CUS1	chr13	133.492	153.996	166.878	183.693	169.148	204.849	150.819	185.323	-1.22879	0.0578842	0.226217
1771966_at	Saccharomyces cerevisiae	YAL058W	YAL058W.S1	chrI:37464-38973 (+) // 100.0 //	Calnexin; integral membrane ER chaperone involved in folding and quality control of glycoproteins; chaperone activity is inhibited by Mpd1p, with which Cne1p interacts; 24% identical to mammalian calnexin; Ca+ binding not yet shown in yeast	CNE1	chr1	299.302	284.444	269.765	177.778	292.149	167.987	284.249	205.867	1.38074	0.0579658	0.226361
1773194_at	Saccharomyces cerevisiae	YOR297C	YOR297C.S1	chrXV:874741-875320 (-) // 100.0 //	Component of the mitochondrial TIM22 complex involved in insertion of polytopic proteins into the inner membrane; may mediate assembly or stability of the complex	TIM18	chr15	1407.97	1144.42	1100.47	768.233	1205.57	737.761	1210.43	880.787	1.37423	0.0580023	0.226361
1776671_at	Saccharomyces cerevisiae	YOL125W	YOL125W.S1	chrXV:83833-85264 (+) // 100.0 //	2'-O-methyltransferase responsible for modification of tRNA at position 4; C-terminal domain has similarity to Rossmann-fold (RFM) superfamily of RNA methyltransferases	TRM13	chr15	273.952	319.644	333.113	202.451	297.68	223.169	307.83	237.812	1.29443	0.0580316	0.226361
1776330_at	Saccharomyces cerevisiae	YCL042W	YCL042W.S1	chrIII:50583-50943 (+) // 100.0 //	---	---	chr3	25.7939	24.6499	22.2526	21.7521	20.2737	18.2938	24.1865	20.0561	1.20594	0.0580569	0.226361
1776647_at	Saccharomyces cerevisiae	YKR095W-A	YKR095W-A.S1	chrXI:625505-625847 (+) // 100.0 //	Proposed transcription factor involved in the expression of genes regulated by alpha-factor and galactose; component of the EKC/KEOPS protein complex with Kae1p, Gon7p, Bud32p, and Cgi121p; related to human cancer-testis antigens	PCC1	chr11	442.744	397.409	476.516	300.835	423.084	318.359	437.679	343.472	1.27428	0.0583174	0.22644
1776774_at	Saccharomyces cerevisiae	YPR119W	YPR119W.S1	chrXVI:771650-773126 (+) // 100.0 //	B-type cyclin involved in cell cycle progression; activates Cdc28p to promote the transition from G2 to M phase; accumulates during G2 and M, then targeted via a destruction box motif for ubiquitin-mediated degradation by the proteasome	CLB2	chr16	229.118	255.458	262.217	216.117	216.737	141.641	248.512	187.904	1.32254	0.0584988	0.22647
1778825_s_at	Saccharomyces cerevisiae	YDR316W-B	YDR316W-B.S1	chrIV:1096061-1101330 (+) // 100.0 // /// chrIV:1206989-1212258 (+) // 97.57 // /// chrX:472752-478021 (+) // 98.14 // /// chrXII:651118-656389 (+) // 97.68 // /// chrXII:593439-598708 (+) // 97.57 // /// chrXIII:184460-189729 (+) // 99.79 // /// chrXIII:196627-201896 (+) // 98.31 // /// chrXV:117999-123268 (+) // 98.42 // /// chrXV:595112-600381 (+) // 98.12 // /// chrXVI:844704-849976 (+) // 99…	---	---	chr10 /// chr12 /// chr13 /// chr14 /// chr15 /// chr16 /// chr2 /// chr4 /// chr5 /// chr7 /// chr8	140.817	155.951	244.408	328.985	180.774	360.316	175.087	277.757	-1.5864	0.0585598	0.22647
1773166_at	Saccharomyces cerevisiae	YDR307W	YDR307W.S1	chrIV:1075861-1077850 (+) // 100.0 //	---	---	chr4	295.35	315.304	212.48	179.235	253.198	166.529	270.477	196.241	1.37828	0.0585925	0.22647
1775835_at	Saccharomyces cerevisiae	YPL267W	YPL267W.S1	chrXVI:38168-38798 (+) // 100.0 //	Pseudosubstrate inhibitor of the anaphase-promoting complex/cyclosome (APC/C), that suppresses APC/C [Cdh1]-mediated proteolysis of mitotic cyclins; associates with Cdh1p, Bmh1p and Bmh2p; cell cycle regulated protein	ACM1	chr16	429.505	286.103	328.922	188.001	325.906	229.387	343.184	241.328	1.42207	0.0587854	0.22647
1769887_at	Saccharomyces cerevisiae	YHR133C	YHR133C.S1	chrVIII:370724-371600 (-) // 100.0 //	Protein involved in regulation of sterol biosynthesis; specifically stabilizes Hmg2p, one of two HMG-CoA isoenzymes that catalyze the rate-limiting step in sterol biosynthesis; homolog of mammalian INSIG proteins	NSG1	chr8	2772.36	2230.88	1903.45	1491.97	2164.92	1438.95	2274.92	1668.81	1.36315	0.0588413	0.22647
1776777_at	Saccharomyces cerevisiae	YMR276W	YMR276W.S1	chrXIII:818825-819947 (+) // 100.0 //	Nuclear-enriched ubiquitin-like polyubiquitin-binding protein, required for spindle pole body (SPB) duplication and for transit through the G2/M phase of the cell cycle, involved in proteolysis, interacts with the proteasome	DSK2	chr13	1451.07	1412.96	1158.23	861.526	1263.4	1002.98	1334.15	1029.69	1.29572	0.0590775	0.22647
1774775_at	Saccharomyces cerevisiae	YHR184W	YHR184W.S1	chrVIII:472743-474459 (+) // 100.0 //	Protein involved in the control of meiotic nuclear division and coordination of meiosis with spore formation; transcription is induced midway through meiosis	SSP1	chr8	119.655	106.516	98.8494	69.882	106.763	74.2737	108.004	82.1375	1.31492	0.0591184	0.22647
1778125_at	Saccharomyces cerevisiae	YEL025C	YEL025C.S1	chrV:102580-106147 (-) // 100.0 //	---	---	chr5	118.464	93.6827	181.162	179.516	198.946	162.516	126.213	179.712	-1.42388	0.0591327	0.22647
1774116_at	Saccharomyces cerevisiae	YIL003W	YIL003W.S1	chrIX:349118-350000 (+) // 100.0 //	Highly conserved, iron-sulfur cluster binding protein localized in the cytoplasm; forms a complex with Nbp35p that is involved in iron-sulfur protein assembly in the cytosol	CFD1	chr9	656.791	515.74	499.489	342.016	545.49	354.227	553.09	404.302	1.36801	0.0593344	0.22647
1770506_at	Saccharomyces cerevisiae	YIL162W	YIL162W.S1	chrIX:37384-38983 (+) // 100.0 //	Invertase, sucrose hydrolyzing enzyme; a secreted, glycosylated form is regulated by glucose repression, and an intracellular, nonglycosylated enzyme is produced constitutively	SUC2	chr9	561.122	543.89	322.787	579.594	810.214	618.093	461.843	662.102	-1.43361	0.0593393	0.22647
1769809_at	Saccharomyces cerevisiae	YDL012C	YDL012C.S1	chrIV:431105-431515 (-) // 100.0 //	---	---	chr4	1070	929.19	1138.33	826.116	952.127	784.837	1042.12	851.475	1.2239	0.0594764	0.22647
1775416_at	Saccharomyces cerevisiae	YJL117W	YJL117W.S1	chrX:192529-193465 (+) // 100.0 //	Endoplasmic reticulum (ER) resident protein required for ER exit of the high-affinity phosphate transporter Pho84p, specifically required for packaging of Pho84p into COPII vesicles	PHO86	chr10	318.37	377.918	891.839	795.744	792.705	822.567	475.196	803.559	-1.69101	0.0595083	0.22647
1771065_at	Saccharomyces cerevisiae	YER093C-A	YER093C-A.S1	chrV:347907-348396 (-) // 100.0 //	Protein of unknown function; null mutant is viable but shows increased loss of mitochondrial genome and synthetic interaction with prohibitin (phb1); contains an intron	AIM11	chr5	490.402	391.441	296.683	217.165	365.967	229.64	384.743	263.285	1.46131	0.059532	0.22647
1779552_at	Saccharomyces cerevisiae	YOR251C	YOR251C.S1	chrXV:802550-803465 (-) // 100.0 //	Mitochondrial protein, required for formation of the 2-thio group of the 5-methoxycarbonylmethyl-2-thiouridine modified base in some tRNAs; has similarity to mammalian thiosulfate sulfurtransferase (rhodanese)	TUM1	chr15	893.386	991.92	752.225	575.778	838.734	612.599	873.552	666.324	1.311	0.0595509	0.22647
1771800_at	Saccharomyces cerevisiae	YPL260W	YPL260W.S1	chrXVI:49302-50958 (+) // 100.0 //	---	---	chr16	1262.79	1039.66	1211.85	1496.21	1261.65	1573.21	1167.41	1437.35	-1.23125	0.0596367	0.22647
1779737_at	Saccharomyces cerevisiae	YDL165W	YDL165W.S1	chrIV:164290-164866 (+) // 100.0 //	Component of the CCR4-NOT complex, which has multiple roles in regulating mRNA levels including regulation of transcription and destabilizing mRNAs by deadenylation; basal transcription factor	CDC36	chr4	1519.94	1241.18	1417.17	866.178	1398.73	884.299	1387.91	1023.25	1.35638	0.0596515	0.22647
1773974_at	Saccharomyces cerevisiae	YLR273C	YLR273C.S1	chrXII:689084-691031 (-) // 100.0 //	Putative targeting subunit for the type-1 protein phosphatase Glc7p that tethers it to the Gsy2p glycogen synthase	PIG1	chr12	15.7522	17.2289	15.6478	18.8356	18.6245	19.7666	16.1938	19.0692	-1.17755	0.059728	0.22647
1771602_at	Saccharomyces cerevisiae	YGL172W	YGL172W.S1	chrVII:180705-182124 (+) // 100.0 //	Subunit of the Nsp1p-Nup57p-Nup49p-Nic96p subcomplex of the nuclear pore complex (NPC), required for nuclear export of ribosomes	NUP49	chr7	328.612	503.623	756.245	781.634	734.643	744.625	500.207	753.362	-1.5061	0.0597474	0.22647
1779066_at	Saccharomyces cerevisiae	YKR103W	YKR103W.S1	chrXI:652717-656374 (+) // 100.0 //	Putative transporter of the multidrug resistance-associated protein (MRP) subfamily; adjacent ORFs YKR103W and YKR104W are merged in different strain backgrounds.	NFT1	chr11	5.82703	8.85867	8.50429	14.998	7.73397	12.8952	7.60011	11.4364	-1.50477	0.0597529	0.22647
1772586_at	Saccharomyces cerevisiae	YDR030C	YDR030C.S1	chrIV:501750-503271 (-) // 100.0 //	Protein involved in DNA repair, related to the human CSA protein that is involved in transcription-coupled repair nucleotide excision repair	RAD28	chr4	63.9583	54.628	57.5949	65.513	73.4647	71.3356	58.6001	70.0227	-1.19492	0.0598224	0.22647
1780130_at	Saccharomyces cerevisiae	YDR435C	YDR435C.S1	chrIV:1332975-1333962 (-) // 100.0 //	Carboxyl methyltransferase, methylates the C terminus of the protein phosphatase 2A catalytic subunit (Pph21p or Pph22p), which is important for complex formation with regulatory subunits	PPM1	chr4	816.919	836.511	485.639	882.015	1092.49	937.516	692.341	966.69	-1.39626	0.0598288	0.22647
1770768_at	Saccharomyces cerevisiae	YER139C	YER139C.S1	chrV:450557-451238 (-) // 100.0 //	CTD phosphatase; dephosphorylates S5-P in the C-terminal domain of Rpo21p; has a cysteine-rich motif required for function and conserved in eukaryotes; shuttles between the nucleus and cytoplasm	RTR1	chr5	128.904	154.548	138.019	159.638	180.849	165.349	140.095	168.378	-1.20188	0.0598382	0.22647
1771015_at	Saccharomyces cerevisiae	YPR179C	YPR179C.S1	chrXVI:893792-895760 (-) // 100.0 //	Subunit of a possibly tetrameric trichostatin A-sensitive class II histone deacetylase complex that contains an Hda1p homodimer and an Hda2p-Hda3p heterodimer; required for the activity of the complex; has similarity to Hda2p	HDA3	chr16	55.7133	48.1826	53.3224	73.3492	53.2792	76.5834	52.3102	66.8901	-1.27872	0.0598461	0.22647
1779923_at	Saccharomyces cerevisiae	YKL005C	YKL005C.S1	chrXI:432735-434520 (-) // 100.0 //	Negative regulator of transcription elongation, contains a TFIIS-like domain and a PHD finger, multicopy suppressor of temperature-sensitive ess1 mutations, probably binds RNA polymerase II large subunit	BYE1	chr11	221.484	256.846	265.616	303.758	277.046	313.691	247.223	297.757	-1.2044	0.059944	0.226564
1778485_at	Saccharomyces cerevisiae	YLR326W	YLR326W.S1	chrXII:782173-782896 (+) // 100.0 //	---	---	chr12	419.632	333.153	339.715	229.548	366.48	197.612	362.139	255.219	1.41894	0.0599874	0.226599
1779764_at	Saccharomyces cerevisiae	YGL249W	YGL249W.S1	chrVII:33097-35212 (+) // 100.0 //	Meiosis-specific protein involved in normal synaptonemal complex formation and pairing between homologous chromosomes during meiosis	ZIP2	chr7	10.7238	14.0179	8.81549	18.3465	13.118	13.8526	10.984	14.9389	-1.36006	0.0602122	0.226672
1769338_at	Saccharomyces cerevisiae	YKL055C	YKL055C.S1	chrXI:334964-335801 (-) // 100.0 //	Mitochondrial 3-oxoacyl-[acyl-carrier-protein] reductase, may comprise a type II mitochondrial fatty acid synthase along with Mct1p	OAR1	chr11	71.3222	74.5052	28.7167	42.343	21.2238	28.0147	53.4378	29.3088	1.82327	0.0602174	0.226672
1769556_at	Saccharomyces cerevisiae	YDR140W	YDR140W.S1	chrIV:734135-734801 (+) // 100.0 //	S-adenosylmethionine-dependent methyltransferase of the seven beta-strand family; subunit of complex with Trm112p that methylates translation release factor Sup45p (eRF1) in the ternary complex eRF1-eRF3-GTP; similar to E.coli PrmC	MTQ2	chr4	493.351	540.882	545.683	403.49	475.114	445.793	526.099	440.476	1.19438	0.060228	0.226672
1780038_at	Saccharomyces cerevisiae	YKL065C	YKL065C.S1	chrXI:316080-316701 (-) // 100.0 //	Endoplasmic reticulum transmembrane protein; may interact with ribosomes, based on co-purification experiments; homolog of human BAP31 protein	YET1	chr11	1963.89	1561.05	1410.31	1859.89	2245.78	2084.38	1629.15	2057.25	-1.26278	0.0602314	0.226672
1772719_at	Saccharomyces cerevisiae	YLR397C	YLR397C.S1	chrXII:912549-914892 (-) // 100.0 //	ATPase of the CDC48/PAS1/SEC18 (AAA) family, forms a hexameric complex; is essential for pre-60S maturation and release of several preribosome maturation factors; may be involved in degradation of aberrant mRNAs	AFG2	chr12	510.912	487.69	568.683	345.466	525.738	327.79	521.34	390.471	1.33515	0.0603374	0.226672
1773382_at	Saccharomyces cerevisiae	YFR018C	YFR018C.S1	chrVI:183118-184210 (-) // 100.0 //	---	---	chr6	880.281	644.184	461.399	391.224	576.557	327.886	639.588	419.757	1.52372	0.0603783	0.226672
1779675_at	Saccharomyces cerevisiae	YIL020C	YIL020C.S1	chrIX:314032-314818 (-) // 100.0 //	Phosphoribosyl-5-amino-1-phosphoribosyl-4-imidazolecarboxiamide isomerase, catalyzes the fourth step in histidine biosynthesis; mutations cause histidine auxotrophy and sensitivity to Cu, Co, and Ni salts	HIS6	chr9	825.858	833.663	740.985	561.281	773.319	599.801	799.038	638.53	1.25137	0.0604321	0.226738
1775018_at	Saccharomyces cerevisiae	YLL018C-A	YLL018C-A.S1	chrXII:108674-108971 (-) // 100.0 //	Protein required for cytochrome c oxidase assembly, located in the cytosol and mitochondrial intermembrane space; putative copper metallochaperone that delivers copper to cytochrome c oxidase; contains twin cysteine-x9-cysteine motifs	COX19	chr12	518.823	516.115	492.968	539.575	729.063	623.014	509.169	625.805	-1.22907	0.0604988	0.22686
1772865_at	Saccharomyces cerevisiae	YOL128C	YOL128C.S1	chrXV:78351-79479 (-) // 100.0 //	Protein kinase related to mammalian glycogen synthase kinases of the GSK-3 family; GSK-3 homologs (Mck1p, Rim11p, Mrk1p, Ygk3p) are involved in control of Msn2p-dependent transcription of stress responsive genes and in protein degradation	YGK3	chr15	277.257	200.285	186.544	124.445	213.516	130.682	217.99	151.429	1.43956	0.0606708	0.227377
1771317_at	Saccharomyces cerevisiae	YMR071C	YMR071C.S1	chrXIII:410760-411264 (-) // 100.0 //	Integral membrane protein localized to late Golgi vesicles along with the v-SNARE Tlg2p; may interact with ribosomes, based on co-purification experiments	TVP18	chr13	1147.12	903.061	1519.84	1441.25	1902	1470.71	1163.37	1591.53	-1.36811	0.0608415	0.227761
1769695_at	Saccharomyces cerevisiae	YDR363W	YDR363W.S1	chrIV:1199175-1200546 (+) // 100.0 //	Protein involved in silencing; may recruit or stabilize Sir proteins; role in Rad51-dependent homologous recombination repair and intra S-phase DNA damage checkpoint; member of the RENi (Rad60-Esc2-Nip45) family of SUMO-like domain proteins	ESC2	chr4	34.109	48.675	63.6126	74.2866	53.5903	83.4841	47.2686	69.2681	-1.46542	0.0609595	0.227921
1772249_at	Saccharomyces cerevisiae	YJR118C	YJR118C.S1	chrX:643480-644092 (-) // 100.0 //	Protein of unknown function; may be involved in mitochondrial DNA maintenance; required for slowed DNA synthesis-induced filamentous growth	ILM1	chr10	1072.31	874.897	725.59	735.331	495.682	735.28	879.683	644.734	1.36441	0.0610552	0.227921
1774469_at	Saccharomyces cerevisiae	YDR089W	YDR089W.S1	chrIV:622109-624719 (+) // 100.0 //	---	---	chr4	985.014	913.987	731.351	675.555	748.843	687.755	869.969	703.336	1.23692	0.0611007	0.227963
1778487_at	Saccharomyces cerevisiae	YJR063W	YJR063W.S1	chrX:555187-555565 (+) // 100.0 //	RNA polymerase I subunit A12.2; contains two zinc binding domains, and the N terminal domain is responsible for anchoring to the RNA pol I complex	RPA12	chr10	942.259	783.131	1158.79	578.407	883.576	673.643	949.162	700.869	1.35426	0.0611646	0.227967
1770217_at	Saccharomyces cerevisiae	YDR145W	YDR145W.S1	chrIV:746735-748355 (+) // 100.0 //	Subunit (61/68 kDa) of TFIID and SAGA complexes, involved in RNA polymerase II transcription initiation and in chromatin modification, similar to histone H2A	TAF12	chr4	185.068	284.014	356.785	398.927	324.909	426.757	265.681	381.019	-1.43412	0.0611974	0.227967
1779843_at	Saccharomyces cerevisiae	YER147C	YER147C.S1	chrV:462962-464837 (-) // 100.0 //	Subunit of cohesin loading factor (Scc2p-Scc4p), a complex required for the loading of cohesin complexes onto chromosomes; involved in establishing sister chromatid cohesion during double-strand break repair via phosphorylated histone H2AX	SCC4	chr5	249.577	209.662	186.182	146.579	204.305	146.549	213.577	163.724	1.3045	0.0613805	0.227967
1774488_at	Saccharomyces cerevisiae	YOL107W	YOL107W.S1	chrXV:112101-113130 (+) // 100.0 //	---	---	chr15	355.348	313.826	254.722	190.015	306.954	147.945	305.119	205.111	1.48758	0.0614956	0.227967
1775765_at	Saccharomyces cerevisiae	YMR101C	YMR101C.S1	chrXIII:468443-469475 (-) // 100.0 //	Cis-prenyltransferase involved in synthesis of long-chain dolichols (19-22 isoprene units; as opposed to Rer2p which synthesizes shorter-chain dolichols); localizes to lipid bodies; transcription is induced during stationary phase	SRT1	chr13	13.9378	16.0834	13.9478	11.6528	13.0112	12.1463	14.6227	12.2574	1.19297	0.061507	0.227967
1780031_at	Saccharomyces cerevisiae	YMR238W	YMR238W.S1	chrXIII:746351-747728 (+) // 100.0 //	Putative mannosidase, essential glycosylphosphatidylinositol (GPI)-anchored membrane protein required for cell wall biogenesis in bud formation, involved in filamentous growth, homologous to Dcw1p	DFG5	chr13	890.629	892.934	797.754	714.673	792.32	621.043	859.265	705.846	1.21736	0.0615471	0.227967
1770139_at	Saccharomyces cerevisiae	YML072C	YML072C.S1	chrXIII:124729-129367 (-) // 100.0 //	Lipid-binding protein, localized to the bud via specific mRNA transport; non-tagged protein detected in a phosphorylated state in mitochondria; GFP-fusion protein localizes to the cell periphery; C-termini of Tcb1p, Tcb2p and Tcb3p interact	TCB3	chr13	879.866	918.178	939.891	1220.96	948.018	1194.67	912.303	1114.13	-1.22119	0.0615885	0.227967
1772863_at	Saccharomyces cerevisiae	YMR053C	YMR053C.S1	chrXIII:380344-382897 (-) // 100.0 //	Protein that interacts with Sin3p in a two-hybrid assay and is part of a large protein complex with Sin3p and Stb1p	STB2	chr13	39.8081	37.3555	32.8561	41.8913	69.8603	42.825	36.5579	50.0438	-1.3689	0.0616022	0.227967
1776385_at	Saccharomyces cerevisiae	YNL039W	YNL039W.S1	chrXIV:555048-556833 (+) // 100.0 //	Essential subunit of RNA polymerase III transcription factor (TFIIIB), which is involved in transcription of genes encoding tRNAs, 5S rRNA, U6 snRNA, and other small RNAs	BDP1	chr14	81.2756	109.763	78.3179	138.112	91.1778	146.95	88.7343	122.771	-1.38358	0.0616528	0.227982
1772549_at	Saccharomyces cerevisiae	YAL062W	YAL062W.S1	chrI:31567-32941 (+) // 100.0 //	NADP(+)-dependent glutamate dehydrogenase, synthesizes glutamate from ammonia and alpha-ketoglutarate; rate of alpha-ketoglutarate utilization differs from Gdh1p; expression regulated by nitrogen and carbon sources	GDH3	chr1	218.925	127.749	105.099	74.6629	129.98	72.3745	143.246	88.8907	1.61148	0.0618222	0.22826
1780080_at	Saccharomyces cerevisiae	YBR133C	YBR133C.S1	chrII:501797-504281 (-) // 100.0 //	Protein arginine N-methyltransferase that exhibits septin and Hsl1p-dependent bud neck localization and periodic Hsl1p-dependent phosphorylation; required along with Hsl1p for bud neck recruitment, phosphorylation, and degradation of Swe1p	HSL7	chr2	127.609	142.83	156.598	110.219	129.39	111.521	141.85	116.727	1.21523	0.0618307	0.22826
1773034_at	Saccharomyces cerevisiae	YCR048W	YCR048W.S1	chrIII:211924-213757 (+) // 100.0 //	Acyl-CoA:sterol acyltransferase, isozyme of Are2p; endoplasmic reticulum enzyme that contributes the major sterol esterification activity in the absence of oxygen	ARE1	chr3	905.901	569.412	381.149	356.72	471.734	272.194	581.482	357.795	1.62518	0.0619581	0.228604
1769978_at	Saccharomyces cerevisiae	YBR095C	YBR095C.S1	chrII:434399-435692 (-) // 100.0 //	Subunit of the histone deacetylase Rpd3L complex; possibly involved in cell fusion and invasive growth	RXT2	chr2	212.245	291.934	306.808	316.129	330.647	392.024	266.888	344.758	-1.29176	0.0622593	0.229345
1771083_at	Saccharomyces cerevisiae	YGL259W	YGL259W.S1	chrVII:8469-8967 (+) // 100.0 //	Protein with similarity to GPI-anchored aspartic proteases such as Yap1p and Yap3p	YPS5	chr7	9.35852	11.9746	7.43664	12.4261	15.4469	10.8809	9.41056	12.7824	-1.35831	0.0623603	0.229345
1776999_at	Saccharomyces cerevisiae	YPL052W	YPL052W.S1	chrXVI:459069-459675 (+) // 100.0 //	Regulator of ornithine decarboxylase (Spe1p), antizyme that binds to Spe1p to regulate ubiquitin-independent degradation; ribosomal frameshifting during synthesis of Oaz1p and its ubiquitin-mediated degradation are both polyamine-regulated	OAZ1	chr16	825.892	774.773	826.202	498.714	784.565	627.73	808.587	626.257	1.29115	0.0623904	0.229345
1780005_at	Saccharomyces cerevisiae	YDR075W	YDR075W.S1	chrIV:597153-598080 (+) // 100.0 //	Catalytic subunit of an evolutionarily conserved protein phosphatase complex containing Psy2p and the regulatory subunit Psy4p; required for cisplatin resistance; involved in activation of Gln3p	PPH3	chr4	199.187	189.524	218.06	142.349	193.269	156.481	201.914	162.676	1.2412	0.0623997	0.229345
1774317_at	Saccharomyces cerevisiae	YHL002W	YHL002W.S1	chrVIII:102606-103965 (+) // 100.0 //	Subunit of the endosomal Vps27p-Hse1p complex required for sorting of ubiquitinated membrane proteins into intralumenal vesicles prior to vacuolar degradation, as well as for recycling of Golgi proteins and formation of lumenal membranes	HSE1	chr8	330.009	430.017	316.221	504.273	378.896	517.125	355.358	462.301	-1.30095	0.062453	0.229383
1777807_at	Saccharomyces cerevisiae	YJL013C	YJL013C.S1	chrX:409486-411034 (-) // 100.0 //	Subunit of the spindle-assembly checkpoint complex, which delays anaphase onset in cells with defects in mitotic spindle assembly; pseudosubstrate inhibitor of APC(Cdc20), the anaphase promoting complex involved in securin (Pds1p) turnover	MAD3	chr10	146.939	146.518	138.566	174.154	156.875	180.369	143.956	170.171	-1.18211	0.0625236	0.229383
1775754_at	Saccharomyces cerevisiae	YLL022C	YLL022C.S1	chrXII:99042-100200 (-) // 100.0 //	Non-essential component of the HAT-B histone acetyltransferase complex (Hat1p-Hat2p-Hif1p), localized to the nucleus; has a role in telomeric silencing	HIF1	chr12	212.213	247.088	241.515	172.27	211.173	195.817	233.089	192.413	1.21141	0.0625372	0.229383
1779296_at	Saccharomyces cerevisiae	YGR212W	YGR212W.S1	chrVII:917044-918451 (+) // 100.0 //	N-acetyltransferase, confers resistance to the sphingolipid biosynthesis inhibitor myriocin (ISP-1) by converting it into N-acetyl-myriocin, co-operates with Ypk1p in mediating resistance to myriocin	SLI1	chr7	30.6503	60.0158	40.1442	64.5095	51.5671	64.8498	41.9541	59.9746	-1.42953	0.0626414	0.229383
1775226_at	Saccharomyces cerevisiae	YBR063C	YBR063C.S1	chrII:366967-368182 (-) // 100.0 //	---	---	chr2	71.8163	96.9756	156.002	144.184	160.754	148.735	102.802	151.065	-1.46947	0.0626511	0.229383
1774837_at	Saccharomyces cerevisiae	YDR246W	YDR246W.S1	chrIV:954284-954944 (+) // 100.0 //	One of 10 subunits of the transport protein particle (TRAPP) complex of the cis-Golgi which mediates vesicle docking and fusion; involved in endoplasmic reticulum (ER) to Golgi membrane traffic; human homolog is TRAPPC4	TRS23	chr4	264.85	356.733	328.999	347.577	417.638	422.999	314.422	394.516	-1.25473	0.0628035	0.229563
1779075_at	Saccharomyces cerevisiae	YPR194C	YPR194C.S1	chrXVI:924299-926933 (-) // 100.0 //	Oligopeptide transporter; member of the OPT family, with potential orthologs in S. pombe and C. albicans; also plays a role in formation of mature vacuoles	OPT2	chr16	222.651	137.361	49.3313	55.5772	71.6701	39.6313	114.694	54.0454	2.12217	0.0631926	0.230606
1777157_at	Saccharomyces cerevisiae	YML114C	YML114C.S1	chrXIII:42042-43575 (-) // 100.0 //	TFIID subunit (65 kDa), involved in RNA polymerase II transcription initiation	TAF8	chr13	204.638	251.878	221.762	171.841	208.31	174.515	225.262	184.172	1.2231	0.0632675	0.230696
1769346_at	Saccharomyces cerevisiae	YOL008W	YOL008W.S1	chrXV:310312-310936 (+) // 100.0 //	Coenzyme Q (ubiquinone) binding protein, functions in the delivery of Q<sub>6</sub> to its proper location for electron transport during respiration; START domain protein with homologs in bacteria and eukaryotes	COQ10	chr15	540.331	415.793	358.55	246.228	436.147	229.667	431.878	291.086	1.48368	0.0634717	0.231007
1771375_at	Saccharomyces cerevisiae	YBL049W	YBL049W.S1	chrII:126830-127247 (+) // 100.0 //	Protein of unknown function, has homology to kinase Snf7p; not required for growth on nonfermentable carbon sources; essential for viability in stationary phase	MOH1	chr2	69.1242	51.1769	61.3491	70.3491	103.892	70.0159	60.0949	79.9857	-1.33099	0.0635049	0.231007
1771967_at	Saccharomyces cerevisiae	YMR242W-A	YMR242W-A.S1	chrXIII:754295-754385 (+) // 100.0 //	---	---	chr13	12.0294	13.025	15.7863	11.4565	11.7108	9.533	13.5238	10.8549	1.24588	0.0635986	0.231202
1776123_at	Saccharomyces cerevisiae	YDR167W	YDR167W.S1	chrIV:789446-790067 (+) // 100.0 //	Subunit (145 kDa) of TFIID and SAGA complexes, involved in RNA polymerase II transcription initiation and in chromatin modification	TAF10	chr4	1204.23	1031.98	1127.88	725.147	1111.97	797.776	1119.16	863.253	1.29642	0.0637293	0.231379
1779191_at	Saccharomyces cerevisiae	YBR283C	YBR283C.S1	chrII:768938-770411 (-) // 100.0 //	Subunit of the Ssh1 translocon complex; Sec61p homolog involved in co-translational pathway of protein translocation; not essential	SSH1	chr2	3449.33	3553.44	3588.09	2916.25	3312.26	2624.63	3529.87	2937.55	1.20158	0.0638324	0.231396
1772327_at	Saccharomyces cerevisiae	YJR059W	YJR059W.S1	chrX:545779-548236 (+) // 100.0 //	Putative serine/threonine protein kinase involved in regulation of ion transport across plasma membrane; enhances spermine uptake	PTK2	chr10	461.578	486.181	313.908	542.203	552.148	516.409	412.998	536.707	-1.29954	0.0642241	0.23221
1770269_at	Saccharomyces cerevisiae	YNR020C	YNR020C.S1	chrXIV:667411-668224 (-) // 100.0 //	Putative metalloprotease of the mitochondrial inner membrane, required for processing of Atp6p; has an additional role in assembly of the F0 sector of the F1F0 ATP synthase complex	ATP23	chr14	660.599	557.265	509.349	361.632	569.918	377.834	572.364	427.032	1.34033	0.0645666	0.232881
1778229_at	Saccharomyces cerevisiae	YOR293C-A	YOR293C-A.S1	chrXV:867996-868146 (-) // 100.0 //	---	---	chr15	27.3529	27.3191	44.7989	23.7637	25.9878	21.7335	32.2288	23.7651	1.35615	0.0646193	0.232881
1773675_at	Saccharomyces cerevisiae	YER042W	YER042W.S1	chrV:234935-235490 (+) // 100.0 //	Methionine-S-sulfoxide reductase, involved in the response to oxidative stress; protects iron-sulfur clusters from oxidative inactivation along with MXR2; involved in the regulation of lifespan	MXR1	chr5	1342.49	1530.51	1376.42	981.946	1382.53	1050.38	1414.13	1125.54	1.25641	0.0647478	0.232972
1779952_at	Saccharomyces cerevisiae	YPL085W	YPL085W.S1	chrXVI:387063-393651 (+) // 100.0 //	COPII vesicle coat protein required for ER transport vesicle budding; Sec16p is bound to the periphery of ER membranes and may act to stabilize initial COPII complexes; interacts with Sec23p, Sec24p and Sec31p	SEC16	chr16	102.475	135.516	129.993	140.118	144.92	177.52	121.761	153.328	-1.25925	0.064835	0.232972
1771302_at	Saccharomyces cerevisiae	YOR246C	YOR246C.S1	chrXV:795801-796794 (-) // 100.0 //	---	---	chr15	2376.79	1943.98	1648	1402.9	1866.47	1161.6	1967.3	1448.86	1.35782	0.0649434	0.232972
1772748_at	Saccharomyces cerevisiae	YLR262C-A	YLR262C-A.S1	chrXII:669469-669664 (-) // 100.0 //	Protein of unknown that associates with ribosomes; null mutant exhibits translation defects, altered polyribosome profiles, and resistance to the translation inhibitor anisomcyin	TMA7	chr12	2496	1800.27	1933.64	1451.17	1857.57	1563.76	2055.82	1615.43	1.27266	0.0649654	0.232972
1771574_at	Saccharomyces cerevisiae	YDR213W	YDR213W.S1	chrIV:889748-892490 (+) // 100.0 //	Sterol regulatory element binding protein, induces transcription of sterol biosynthetic genes and of DAN/TIR gene products; Ecm22p homolog; relocates from intracellular membranes to perinuclear foci on sterol depletion	UPC2	chr4	96.0364	90.8491	91.9055	79.5577	84.5211	72.2152	92.9034	78.6007	1.18197	0.0650141	0.232972
1776727_at	Saccharomyces cerevisiae	YOL029C	YOL029C.S1	chrXV:269815-270421 (-) // 100.0 //	---	---	chr15	78.4032	64.826	208.993	170.091	180.571	196.987	102.032	182.217	-1.78588	0.0650514	0.232972
1773838_at	Saccharomyces cerevisiae	YJR035W	YJR035W.S1	chrX:497347-500605 (+) // 100.0 //	Protein involved in transcription-coupled nucleotide excision repair of UV-induced DNA lesions; recruitment to DNA lesions is dependent on an elongating RNA polymerase II; homolog of human CSB protein	RAD26	chr10	45.199	43.6797	46.1056	56.0157	47.0705	61.8555	44.9837	54.636	-1.21457	0.0650536	0.232972
1775738_at	Saccharomyces cerevisiae	YBR184W	YBR184W.S1	chrII:597357-598929 (+) // 100.0 //	---	---	chr2	11.579	13.5456	9.19896	17.2553	12.5924	14.809	11.2998	14.7634	-1.30652	0.0651331	0.232972
1778791_at	Saccharomyces cerevisiae	YHR144C	YHR144C.S1	chrVIII:387790-388729 (-) // 100.0 //	Deoxycytidine monophosphate (dCMP) deaminase required for dCTP and dTTP synthesis; expression is NOT cell cycle regulated	DCD1	chr8	384.513	398.156	480.426	277.813	409.075	298.112	418.984	323.578	1.29485	0.0653061	0.233078
1771505_at	Saccharomyces cerevisiae	YCR090C	YCR090C.S1	chrIII:272311-272860 (-) // 100.0 //	---	---	chr3	774.317	729.655	667.632	502.329	717.184	504.682	722.533	566.519	1.2754	0.0653733	0.233078
1776754_at	Saccharomyces cerevisiae	YOR140W	YOR140W.S1	chrXV:586981-589282 (+) // 100.0 //	Transcriptional repressor and activator; involved in repression of flocculation-related genes, and activation of stress responsive genes; negatively regulated by cAMP-dependent protein kinase A subunit Tpk2p	SFL1	chr15	213.971	245.451	156.011	118.349	194.315	124.654	201.6	142.055	1.41916	0.0654286	0.23315
1772576_x_at	Saccharomyces cerevisiae	YAR020C	YAR020C.S1	chrI:176853-177021 (-) // 100.0 // /// chrVI:99432-99593 (-) // 92.26 //	Member of the seripauperin multigene family, active during alcoholic fermentation, regulated by anaerobiosis, inhibited by oxygen, repressed by heme	PAU7	chr1	28.3522	61.1712	37.8222	58.1783	63.6307	55.3492	40.33	58.9541	-1.46179	0.0654869	0.23315
1779073_at	Saccharomyces cerevisiae	YJL069C	YJL069C.S1	chrX:310916-312701 (-) // 100.0 //	Possible U3 snoRNP protein involved in maturation of pre-18S rRNA, based on computational analysis of large-scale protein-protein interaction data	UTP18	chr10	650.511	571.274	795.937	397.1	588.476	546.846	666.282	503.693	1.3228	0.0654983	0.23315
1779155_at	Saccharomyces cerevisiae	YKR029C	YKR029C.S1	chrXI:497219-499475 (-) // 100.0 //	Defining member of the SET3 histone deacetylase complex which is a meiosis-specific repressor of sporulation genes; necessary for efficient transcription by RNAPII; one of two yeast proteins that contains both SET and PHD domains	SET3	chr11	132.788	101.268	132.315	147.25	140.484	163.429	121.175	150.084	-1.23858	0.0655676	0.233272
1769952_at	Saccharomyces cerevisiae	YDL168W	YDL168W.S1	chrIV:159604-160765 (+) // 100.0 //	Bifunctional enzyme containing both alcohol dehydrogenase and glutathione-dependent formaldehyde dehydrogenase activities, functions in formaldehyde detoxification and formation of long chain and complex alcohols, regulated by Hog1p-Sko1p	SFA1	chr4	1757	2006.13	1922.54	2282.34	2363.16	2091.9	1892.4	2242.82	-1.18521	0.0656739	0.233337
1774148_at	Saccharomyces cerevisiae	YMR074C	YMR074C.S1	chrXIII:413034-413472 (-) // 100.0 //	---	---	chr13	1728.25	1160.48	1187	830.266	1306.96	736.831	1335.26	928.141	1.43865	0.0659209	0.233905
1778696_at	Saccharomyces cerevisiae	YIR022W	YIR022W.S1	chrIX:398729-399233 (+) // 100.0 //	18kDa catalytic subunit of the Signal Peptidase Complex (SPC; Spc1p, Spc2p, Spc3p, and Sec11p) which cleaves the signal sequence of proteins targeted to the endoplasmic reticulum	SEC11	chr9	1549.62	1195.92	1072.53	818.733	1218.85	790.609	1257.29	924.02	1.3607	0.065982	0.233976
1775136_at	Saccharomyces cerevisiae	YMR097C	YMR097C.S1	chrXIII:459422-460526 (-) // 100.0 //	Putative GTPase peripheral to the mitochondrial inner membrane, essential for respiratory competence, likely functions in assembly of the large ribosomal subunit, has homologs in plants and animals	MTG1	chr13	271.173	301.094	285.075	328.156	384.524	316.846	285.52	341.94	-1.19761	0.0661051	0.234039
1772703_at	Saccharomyces cerevisiae	YML098W	YML098W.S1	chrXIII:77266-77770 (+) // 100.0 //	TFIID subunit (19 kDa), involved in RNA polymerase II transcription initiation, similar to histone H4 with atypical histone fold motif of Spt3-like transcription factors	TAF13	chr13	417.028	359.274	397.461	268.56	393.364	253.848	390.506	299.321	1.30464	0.0661341	0.234039
1777654_at	Saccharomyces cerevisiae	YNL271C	YNL271C.S1	chrXIV:129522-135384 (-) // 100.0 //	Formin, nucleates the formation of linear actin filaments, involved in cell processes such as budding and mitotic spindle orientation which require the formation of polarized actin cables, functionally redundant with BNR1	BNI1	chr14	258.443	248.939	284.166	311.881	285.907	376.352	263.436	322.555	-1.22441	0.0662907	0.234271
1777731_at	Saccharomyces cerevisiae	YIR005W	YIR005W.S1	chrIX:364885-365332 (+) // 100.0 //	Component of the U2 snRNP, required for the first catalytic step of splicing and for spliceosomal assembly; interacts with Rds3p and is required for Mer1p-activated splicing	IST3	chr9	361.081	279.877	257.293	164.557	299.876	181.35	296.256	207.614	1.42695	0.0666167	0.23475
1771401_at	Saccharomyces cerevisiae	YPR140W	YPR140W.S1	chrXVI:814386-815532 (+) // 100.0 //	Lyso-phosphatidylcholine acyltransferase, required for normal phospholipid content of mitochondrial membranes; may remodel acyl groups of cardiolipin in the inner membrane; human ortholog tafazzin is implicated in Barth syndrome	TAZ1	chr16	515.758	486.771	426.024	347.209	466.017	311.509	474.68	369.392	1.28503	0.0669329	0.234894
1778921_at	Saccharomyces cerevisiae	YDR365C	YDR365C.S1	chrIV:1204489-1206376 (-) // 100.0 //	Nucleolar protein involved in pre-rRNA processing; depletion causes severely decreased 18S rRNA levels	ESF1	chr4	110.994	164.069	229.634	247.376	185.39	359.182	161.11	254.44	-1.5793	0.0669941	0.234894
1774482_at	Saccharomyces cerevisiae	YLR043C	YLR043C.S1	chrXII:231702-232014 (-) // 100.0 //	Cytoplasmic thioredoxin isoenzyme of the thioredoxin system which protects cells against oxidative and reductive stress, forms LMA1 complex with Pbi2p, acts as a cofactor for Tsa1p, required for ER-Golgi transport and vacuole inheritance	TRX1	chr12	5291.64	4660.6	4752.6	3830.99	4581.8	3857.63	4894.01	4075.89	1.20071	0.0670311	0.234894
1776937_at	Saccharomyces cerevisiae	YOR311C	YOR311C.S1	chrXV:899052-899925 (-) // 100.0 //	Diacylglycerol kinase, localized to the endoplasmic reticulum (ER); overproduction induces enlargement of ER-like membrane structures and suppresses a temperature-sensitive sly1 mutation; contains a CTP transferase domain	DGK1	chr15	1353.43	1437.55	1277.23	1025.49	1321.72	958.311	1354.46	1091.12	1.24138	0.0670323	0.234894
1780122_at	Saccharomyces cerevisiae	YOR067C	YOR067C.S1	chrXV:451730-453464 (-) // 100.0 //	Glucosyl transferase, involved in N-linked glycosylation; adds glucose to the dolichol-linked oligosaccharide precursor prior to transfer to protein during lipid-linked oligosaccharide biosynthesis; similar to Alg6p	ALG8	chr15	1154.06	1122.34	823.035	818.348	905.882	616.108	1021.53	770.115	1.32647	0.0670452	0.234894
1775312_at	Saccharomyces cerevisiae	YKL207W	YKL207W.S1	chrXI:48107-48956 (+) // 100.0 //	Member of a transmembrane complex required for efficient folding of proteins in the ER; required for respiratory growth; null mutant displays induction of the unfolded protein response	AIM27	chr11	1523.95	1265.95	1137.7	949.346	1228.86	903.349	1299.55	1017.64	1.27703	0.0670832	0.234904
1774102_at	Saccharomyces cerevisiae	YPL244C	YPL244C.S1	chrXVI:87013-88033 (-) // 100.0 //	Protein with a role in UDP-galactose transport to the Golgi lumen, has similarity to human UDP-galactose transporter UGTrel1, exhibits a genetic interaction with S. cerevisiae ERO1	HUT1	chr16	717.423	522.005	402.848	324.789	503.564	280.415	532.35	357.946	1.48723	0.0672191	0.234928
1778550_at	Saccharomyces cerevisiae	YJR147W	YJR147W.S1	chrX:704186-705263 (+) // 100.0 //	Protein with similarity to heat shock transcription factors; overexpression suppresses the pseudohyphal filamentation defect of a diploid mep1 mep2 homozygous null mutant	HMS2	chr10	107.425	117.32	71.34	75.516	75.0245	68.5156	96.5169	72.9477	1.3231	0.0672654	0.234928
1775430_at	Saccharomyces cerevisiae	YGL077C	YGL077C.S1	chrVII:362227-363919 (-) // 100.0 //	Choline/ethanolamine transporter; involved in the uptake of nitrogen mustard and the uptake of glycine betaine during hypersaline stress; co-regulated with phospholipid biosynthetic genes and negatively regulated by choline and myo-inositol	HNM1	chr7	3803.21	3634.65	3299.66	2992.43	3312.72	2466.76	3572.95	2902.54	1.23096	0.0673268	0.234928
1779509_at	Saccharomyces cerevisiae	YOR284W	YOR284W.S1	chrXV:848476-849208 (+) // 100.0 //	Cytoplasmic protein of unknown function; computational analysis of large-scale protein-protein interaction data suggests a possible role in actin patch assembly	HUA2	chr15	105.287	104.455	69.4475	75.8738	50.0338	74.9626	91.4087	65.776	1.3897	0.0676021	0.235484
1779412_at	Saccharomyces cerevisiae	YNR001C	YNR001C.S1	chrXIV:629623-631063 (-) // 100.0 //	Citrate synthase, catalyzes the condensation of acetyl coenzyme A and oxaloacetate to form citrate; the rate-limiting enzyme of the TCA cycle; nuclear encoded mitochondrial protein	CIT1	chr14	3234.66	3823.29	3555.41	4130.78	4339.76	4056.73	3529.63	4173.96	-1.1826	0.0676672	0.235491
1775141_at	Saccharomyces cerevisiae	YNL138W-A	YNL138W-A.S1	chrXIV:366158-366414 (+) // 99.22 //	Component of the SF3b subcomplex of the U2 snRNP, essential protein required for for splicing and for assembly of SF3b	YSF3	chr14	347.204	260.336	270.246	191.849	279.323	204.261	290.153	222.033	1.3068	0.0676748	0.235491
1773187_at	Saccharomyces cerevisiae	YMR106C	YMR106C.S1	chrXIII:478299-480189 (-) // 100.0 //	Subunit of the telomeric Ku complex (Yku70p-Yku80p), involved in telomere length maintenance, structure and telomere position effect; relocates to sites of double-strand cleavage to promote nonhomologous end joining during DSB repair	YKU80	chr13	32.444	62.1857	66.7123	76.2222	74.367	73.8215	51.2479	74.7966	-1.4595	0.0677516	0.235513
1773370_at	Saccharomyces cerevisiae	YKL201C	YKL201C.S1	chrXI:63930-67467 (-) // 100.0 //	Putative positive regulator of mannosylphosphate transferase (Mnn6p), involved in mannosylphosphorylation of N-linked oligosaccharides; expression increases in late-logarithmic and stationary growth phases	MNN4	chr11	554.656	601.958	1213.11	1422.49	840.83	1462.07	739.881	1204.82	-1.62836	0.067834	0.235571
1775181_at	Saccharomyces cerevisiae	YGR003W	YGR003W.S1	chrVII:500135-502370 (+) // 100.0 //	Ubiquitin-protein ligase, member of the cullin family with similarity to Cdc53p and human CUL3; required for ubiquitin-dependent degredation of the RNA Polymerase II subunit RPO21	CUL3	chr7	162.633	202.349	164.895	147.17	153.168	136.461	175.727	145.434	1.2083	0.0680005	0.235571
1779329_at	Saccharomyces cerevisiae	YDR517W	YDR517W.S1	chrIV:1477231-1478350 (+) // 100.0 //	Acetylated, cis-golgi localized protein involved in ER to Golgi transport; homolog of human GRASP65; forms a complex with the coiled-coil protein Bug1p; mutants are compromised for the fusion of ER-derived vesicles with Golgi membranes	GRH1	chr4	1493.31	1260.43	907.271	1547.37	1718.34	1466.34	1195.25	1573.87	-1.31677	0.0680453	0.235571
1774055_at	Saccharomyces cerevisiae	YIL047C	YIL047C.S1	chrIX:265113-267822 (-) // 100.0 //	Plasma membrane protein of unknown function; truncation and overexpression suppresses lethality of G-alpha protein deficiency	SYG1	chr9	1681.93	1739.43	1978.92	1610.84	1509.97	1403.68	1795.66	1505.78	1.1925	0.0680583	0.235571
1773102_at	Saccharomyces cerevisiae	YKL130C	YKL130C.S1	chrXI:195286-196027 (-) // 100.0 //	RNA-binding protein that binds specific mRNAs and interacts with She3p; part of the mRNA localization machinery that restricts accumulation of certain proteins to the bud	SHE2	chr11	357.996	362.184	365.992	246.436	367.248	250.183	362.044	282.904	1.27973	0.0680868	0.235571
1771419_at	Saccharomyces cerevisiae	YPL026C	YPL026C.S1	chrXVI:500672-502181 (-) // 100.0 //	Putative serine/threonine protein kinase; involved in the adaptation to low concentrations of glucose independent of the SNF3 regulated pathway	SKS1	chr16	529.358	701.734	662.864	842.323	735.132	741.334	626.782	771.413	-1.23075	0.0681017	0.235571
1770809_at	Saccharomyces cerevisiae	YPR174C	YPR174C.S1	chrXVI:888038-888704 (-) // 100.0 //	---	---	chr16	218.101	318.509	286.867	191.718	233.481	215.683	271.115	212.934	1.27324	0.0682278	0.235571
1776884_at	Saccharomyces cerevisiae	YPR063C	YPR063C.S1	chrXVI:677808-678317 (-) // 100.0 //	---	---	chr16	1579.44	1745.71	1701.63	1428.71	1469.59	1402.22	1674.02	1433.28	1.16802	0.0684233	0.235791
1770436_at	Saccharomyces cerevisiae	YML067C	YML067C.S1	chrXIII:139062-140214 (-) // 100.0 //	Protein localized to COPII-coated vesicles, forms a complex with Erv46p; involved in the membrane fusion stage of transport; has homology to human ERGIC2 (PTX1) protein	ERV41	chr13	1393.99	1270.61	1094.99	980.076	1171.47	846.455	1247.05	990.512	1.25902	0.0685185	0.235842
1777539_at	Saccharomyces cerevisiae	YDR201W	YDR201W.S1	chrIV:856314-856812 (+) // 100.0 //	Essential subunit of the Dam1 complex (aka DASH complex), couples kinetochores to the force produced by MT depolymerization thereby aiding in chromosome segregation; also localized to nuclear side of spindle pole body	SPC19	chr4	320.442	283.603	294.84	194.572	304.897	202.074	299.238	228.866	1.30748	0.0687362	0.236142
1774440_at	Saccharomyces cerevisiae	YMR110C	YMR110C.S1	chrXIII:490392-491991 (-) // 100.0 //	Putative fatty aldehyde dehydrogenase, located in the mitochondrial outer membrane and also in lipid particles; has similarity to human fatty aldehyde dehydrogenase (FALDH) which is implicated in Sjogren-Larsson syndrome	HFD1	chr13	1046.39	864.529	763.413	1056.88	1331.19	1008.03	883.919	1123.51	-1.27106	0.0687464	0.236142
1772743_at	Saccharomyces cerevisiae	YDR369C	YDR369C.S1	chrIV:1215008-1217573 (-) // 100.0 //	Protein required for DNA repair; component of the Mre11 complex, which is involved in double strand breaks, meiotic recombination, telomere maintenance, and checkpoint signaling	XRS2	chr4	48.3375	43.7946	42.0106	51.7121	56.1985	50.5157	44.6361	52.753	-1.18185	0.0687552	0.236142
1769865_at	Saccharomyces cerevisiae	YMR048W	YMR048W.S1	chrXIII:366979-367933 (+) // 100.0 //	Protein required for accurate chromosome segregation during meiosis	CSM3	chr13	141.003	117.369	117.801	92.6468	119.706	91.4861	124.923	100.485	1.24321	0.0687826	0.236142
1772222_at	Saccharomyces cerevisiae	YMR208W	YMR208W.S1	chrXIII:684465-685797 (+) // 100.0 //	Mevalonate kinase, acts in the biosynthesis of isoprenoids and sterols, including ergosterol, from mevalonate	ERG12	chr13	1353.99	1894.24	1420.52	1275.19	1308.5	1085.99	1538.7	1219.18	1.26214	0.069063	0.236649
1771695_at	Saccharomyces cerevisiae	YPR001W	YPR001W.S1	chrXVI:556373-557834 (+) // 100.0 //	Dual specificity mitochondrial citrate and methylcitrate synthase; catalyzes the condensation of acetyl-CoA and oxaloacetate to form citrate and that of propionyl-CoA and oxaloacetate to form 2-methylcitrate	CIT3	chr16	44.6578	35.8505	45.6249	32.0568	39.3491	28.901	41.802	33.1581	1.26069	0.069073	0.236649
1779270_at	Saccharomyces cerevisiae	YOR299W	YOR299W.S1	chrXV:878432-880673 (+) // 100.0 //	Member of the ChAPs family of proteins (Chs5p-Arf1p-binding proteins: Bch1p, Bch2p, Bud7p, Chs6p), that forms the exomer complex with Chs5p to mediate export of specific cargo proteins, including Chs3p, from the Golgi to the plasma membrane	BUD7	chr15	412.906	421.033	403.373	322.447	399.777	303.864	412.374	339.614	1.21425	0.0690999	0.236649
1772916_at	Saccharomyces cerevisiae	YNR057C	YNR057C.S1	chrXIV:733355-734069 (-) // 100.0 //	Dethiobiotin synthetase, catalyzes the third step in the biotin biosynthesis pathway; BIO4 is in a cluster of 3 genes (BIO3, BIO4, and BIO5) that mediate biotin synthesis; expression appears to be repressed at low iron levels	BIO4	chr14	285.99	252.017	224.859	185.259	245.167	173.005	253.064	198.808	1.27291	0.0691139	0.236649
1773984_at	Saccharomyces cerevisiae	YGR271W	YGR271W.S1	chrVII:1031796-1037700 (+) // 100.0 //	Putative RNA helicase related to Ski2p, involved in translation inhibition of non-poly(A) mRNAs; required for repressing propagation of dsRNA viruses	SLH1	chr7	126.188	136.27	131.715	149.978	150.428	158.996	131.326	153.079	-1.16564	0.0692113	0.236649
1779809_at	Saccharomyces cerevisiae	YER179W	YER179W.S1	chrV:548415-549512 (+) // 100.0 //	Meiosis-specific protein required for repair of double-strand breaks and pairing between homologous chromosomes; homolog of Rad51p and the bacterial RecA protein	DMC1	chr5	66.0259	43.277	38.8693	29.8339	44.8355	28.3194	48.0685	33.5844	1.43127	0.0692557	0.236649
1775443_at	Saccharomyces cerevisiae	YHR033W	YHR033W.S1	chrVIII:175540-176812 (+) // 100.0 //	---	---	chr8	97.7761	110.452	80.5158	68.0065	91.6562	62.9882	95.4471	73.2248	1.30348	0.0694465	0.236649
1777495_at	Saccharomyces cerevisiae	YBL069W	YBL069W.S1	chrII:90738-92028 (+) // 100.0 //	Peripheral membrane protein that interacts with the plasma membrane ATPase Pma1p and has a role in its targeting to the plasma membrane, possibly by influencing its incorporation into lipid rafts	AST1	chr2	438.733	480.756	534.516	429.127	414.38	362.179	483.091	400.839	1.2052	0.0695607	0.236649
1775500_at	Saccharomyces cerevisiae	YER083C	YER083C.S1	chrV:326169-327027 (-) // 100.0 //	Subunit of the GET complex; involved in insertion of proteins into the ER membrane; required for the retrieval of HDEL proteins from the Golgi to the ER in an ERD2 dependent fashion and for meiotic nuclear division	GET2	chr5	1388.1	1266.03	1086.45	863.008	1208.33	877.685	1240.58	970.914	1.27773	0.0695696	0.236649
1776355_at	Saccharomyces cerevisiae	YOR089C	YOR089C.S1	chrXV:490197-490830 (-) // 100.0 //	Rab family GTPase required for endocytic transport and for sorting of vacuolar hydrolases; localized in endocytic intermediates; detected in mitochondria; geranylgeranylation required for membrane association; mammalian Rab5 homolog	VPS21	chr15	864.523	894.043	863.152	968.803	990.251	1155.42	873.788	1034.92	-1.1844	0.0697697	0.236649
1779541_at	Saccharomyces cerevisiae	YCL036W	YCL036W.S1	chrIII:59025-60726 (+) // 100.0 //	Protein of unknown function, identified as a high-copy suppressor of a dbp5 mutation	GFD2	chr3	560.682	567.793	498.082	346.682	563.136	325.646	541.257	399.115	1.35614	0.0698882	0.236649
1777122_at	Saccharomyces cerevisiae	YOL014W	YOL014W.S1	chrXV:299693-300068 (+) // 100.0 //	---	---	chr15	1828.95	1805.77	1474.18	1066.01	1717.74	1107.66	1694.8	1265.77	1.33893	0.0698987	0.236649
1769799_at	Saccharomyces cerevisiae	YJL134W	YJL134W.S1	chrX:158184-159414 (+) // 100.0 //	Long-chain base-1-phosphate phosphatase with specificity for dihydrosphingosine-1-phosphate, regulates ceramide and long-chain base phosphates levels, involved in incorporation of exogenous long chain bases in sphingolipids	LCB3	chr10	1585.81	1420.22	1072.16	1077.97	1152.94	921.142	1341.56	1046.1	1.28247	0.069982	0.236649
1770212_at	Saccharomyces cerevisiae	YOR275C	YOR275C.S1	chrXV:839082-841068 (-) // 100.0 //	Protein involved in proteolytic activation of Rim101p in response to alkaline pH; PalA/AIP1/Alix family member; interaction with the ESCRT-III subunit Snf7p suggests a relationship between pH response and multivesicular body formation	RIM20	chr15	75.8286	76.6742	83.928	93.3488	88.6126	94.3748	78.7277	92.0777	-1.16957	0.0699945	0.236649
1778996_at	Saccharomyces cerevisiae	YER062C	YER062C.S1	chrV:279927-280680 (-) // 100.0 //	One of two redundant DL-glycerol-3-phosphatases (RHR2/GPP1 encodes the other) involved in glycerol biosynthesis; induced in response to hyperosmotic stress and oxidative stress, and during the diauxic transition	HOR2	chr5	3641.96	3033.57	2957.58	4524.68	3836.83	3514.25	3196.99	3936.78	-1.23138	0.0700818	0.236762
1772962_at	Saccharomyces cerevisiae	YFR008W	YFR008W.S1	chrVI:160528-161194 (+) // 100.0 //	Protein involved in recovery from cell cycle arrest in response to pheromone, in a Far1p-independent pathway; interacts with Far3p, Far8p, Far9p, Far10p, and Far11p	FAR7	chr6	93.0413	103.518	72.6792	109.356	108.309	112.704	88.7909	110.107	-1.24007	0.0701948	0.236963
1777659_at	Saccharomyces cerevisiae	YDR338C	YDR338C.S1	chrIV:1147373-1149461 (-) // 100.0 //	---	---	chr4	258.862	209.35	149.489	154.063	169.534	115.478	200.841	144.483	1.39006	0.0704284	0.237631
1771073_at	Saccharomyces cerevisiae	YIR030C	YIR030C.S1	chrIX:412032-412767 (-) // 100.0 //	Protein of unknown function, expression is sensitive to nitrogen catabolite repression and regulated by Dal80p; contains transmembrane domain	DCG1	chr9	734.017	765.851	665.848	518.561	698.453	554.268	720.678	585.534	1.23081	0.0711331	0.237863
1773433_at	Saccharomyces cerevisiae	YPL183W-A	YPL183W-A.S1	chrXVI:199093-199375 (+) // 100.0 //	Homolog of the prokaryotic ribosomal protein L36, likely to be a mitochondrial ribosomal protein coded in the nuclear genome; null mutation suppresses cdc13-1 temperature sensitivity	RTC6	chr16	1383.97	1112.97	1023.99	756.602	1160.56	744.248	1164.02	867.789	1.34141	0.0711355	0.237863
1769321_at	Saccharomyces cerevisiae	YNR074C	YNR074C.S1	chrXIV:777601-778738 (-) // 100.0 //	Mitochondrial cell death effector that translocates to the nucleus in response to apoptotic stimuli, homolog of mammalian Apoptosis-Inducing Factor, putative reductase	AIF1	chr14	562.301	520.019	386.322	321.183	465.349	311.31	483.409	359.672	1.34402	0.0711579	0.237863
1780058_at	Saccharomyces cerevisiae	YJR144W	YJR144W.S1	chrX:700872-701682 (+) // 100.0 //	Protein involved in mitochondrial genome maintenance; component of the mitochondrial nucleoid, required for the repair of oxidative mtDNA damage	MGM101	chr10	1753.11	1645.26	1668	1293.44	1650.29	1240.41	1688.12	1383.4	1.22025	0.0711655	0.237863
1776650_at	Saccharomyces cerevisiae	YKL106W	YKL106W.S1	chrXI:237179-238535 (+) // 100.0 //	Mitochondrial aspartate aminotransferase, catalyzes the conversion of oxaloacetate to aspartate in aspartate and asparagine biosynthesis	AAT1	chr11	582.745	575.057	601.721	476.06	565.248	403.121	586.399	476.919	1.22956	0.0713347	0.237863
1780006_at	Saccharomyces cerevisiae	YLR047C	YLR047C.S1	chrXII:239347-241408 (-) // 100.0 //	Protein with sequence similarity to iron/copper reductases, involved in iron homeostasis; deletion mutant has iron deficiency/accumulation growth defects; expression increased in the absence of copper-responsive transcription factor Mac1p	FRE8	chr12	15.7318	20.7234	19.8199	28.8508	22.6876	20.563	18.6257	23.7873	-1.27712	0.0713593	0.237863
1772795_at	Saccharomyces cerevisiae	YJR135W-A	YJR135W-A.S1	chrX:676961-677225 (+) // 100.0 //	Mitochondrial intermembrane space protein, forms a complex with Tim13p that delivers a subset of hydrophobic proteins to the TIM22 complex for inner membrane insertion; homolog of human TIMM8A, implicated in Mohr-Tranebjaerg syndrome	TIM8	chr10	1777.21	1136.75	1198.32	854.686	1282.82	806.846	1342.68	959.966	1.39872	0.0714285	0.237863
1770292_at	Saccharomyces cerevisiae	YOR016C	YOR016C.S1	chrXV:360460-361084 (-) // 100.0 //	Protein with similarity to Emp24p and Erv25p, member of the p24 family involved in ER to Golgi transport	ERP4	chr15	949.385	798.058	733.514	519.1	842.896	498.289	822.174	601.871	1.36603	0.0714309	0.237863
1778078_at	Saccharomyces cerevisiae	YPL069C	YPL069C.S1	chrXVI:422881-423889 (-) // 100.0 //	Geranylgeranyl diphosphate synthase, increases the intracellular pool of geranylgeranyl diphosphate, suppressor of bet2 mutation that causes defective geranylgeranylation of small GTP-binding proteins that mediate vesicular traffic	BTS1	chr16	146.715	146.475	128.334	97.8459	140.865	95.9639	140.236	109.77	1.27754	0.0714367	0.237863
1770862_at	Saccharomyces cerevisiae	YPL204W	YPL204W.S1	chrXVI:164274-165759 (+) // 100.0 //	Protein kinase involved in regulating diverse events including vesicular trafficking, DNA repair, and chromosome segregation; binds the CTD of RNA pol II; homolog of mammalian casein kinase 1delta (CK1delta)	HRR25	chr16	345.61	416.234	467.749	674.002	401.003	639.26	406.736	556.968	-1.36936	0.0714839	0.237863
1771534_at	Saccharomyces cerevisiae	YPL193W	YPL193W.S1	chrXVI:181401-182547 (+) // 100.0 //	Protein involved in the assembly of 60S ribosomal subunits; functionally interacts with Dbp6p; functions in a late nucleoplasmic step of the assembly	RSA1	chr16	31.8968	43.6077	67.3007	59.0498	61.1258	83.3488	45.4057	67.0061	-1.47572	0.0716942	0.237979
1775690_at	Saccharomyces cerevisiae	YLR039C	YLR039C.S1	chrXII:225426-228597 (-) // 100.0 //	Protein involved in retrograde transport to the cis-Golgi network; forms heterodimer with Rgp1p that acts as a GTP exchange factor for Ypt6p; involved in transcription of rRNA and ribosomal protein genes	RIC1	chr12	85.0795	114.662	143.909	156.084	133.879	155.262	111.972	148.04	-1.32212	0.0717089	0.237979
1775424_at	Saccharomyces cerevisiae	YFL024C	YFL024C.S1	chrVI:87844-90343 (-) // 100.0 //	Component of NuA4, which is an essential histone H4/H2A acetyltransferase complex; homologous to Drosophila Enhancer of Polycomb	EPL1	chr6	74.679	94.8825	174.665	184.961	129.297	199.772	107.365	168.424	-1.56869	0.0717418	0.237979
1773887_at	Saccharomyces cerevisiae	YDL065C	YDL065C.S1	chrIV:336248-337301 (-) // 100.0 //	Chaperone and import receptor for newly-synthesized class I peroxisomal membrane proteins (PMPs), binds PMPs in the cytoplasm and delivers them to the peroxisome for subsequent insertion into the peroxisomal membrane	PEX19	chr4	202.269	157.067	278.337	273.575	241.929	385.942	206.79	294.507	-1.42418	0.0718117	0.237979
1776472_at	Saccharomyces cerevisiae	YML055W	YML055W.S1	chrXIII:164789-165326 (+) // 100.0 //	Subunit of signal peptidase complex (Spc1p, Spc2p, Spc3p, Sec11p), which catalyzes cleavage of N-terminal signal sequences of proteins targeted to the secretory pathway; homologous to mammalian SPC25	SPC2	chr13	1228.34	1159.27	1073.57	826.013	1151.9	793.816	1151.98	910.699	1.26492	0.0718957	0.237979
1772528_at	Saccharomyces cerevisiae	YAL064W	YAL064W.S1	chrI:21525-21852 (+) // 100.0 // /// chrI:210148-210468 (-) // 92.97 // /// chrVIII:530758-531079 (-) // 93.88 //	---	---	chr1	6.26372	4.70642	5.54662	6.47522	6.44156	7.03363	5.46829	6.64468	-1.21513	0.0719603	0.237979
1778412_at	Saccharomyces cerevisiae	YER023W	YER023W.S1	chrV:201074-201935 (+) // 100.0 //	Delta 1-pyrroline-5-carboxylate reductase, catalyzes the last step in proline biosynthesis	PRO3	chr5	3006.77	3187.48	2881.09	2537.34	2729.46	2489.26	3022.44	2583.3	1.16998	0.071966	0.237979
1778780_at	Saccharomyces cerevisiae	YML009C	YML009C.S1	chrXIII:251303-251516 (-) // 100.0 //	Mitochondrial ribosomal protein of the large subunit	MRPL39	chr13	1597.5	1244.37	1377.94	1037.14	1357.37	929.557	1399.21	1093.77	1.27921	0.0719777	0.237979
1772533_at	Saccharomyces cerevisiae	YPL128C	YPL128C.S1	chrXVI:306531-308220 (-) // 100.0 //	Telobox-containing general regulatory factor; binds to TTAGGG repeats within subtelomeric anti-silencing regions (STARs) and possibly throughout the genome and mediates their insulating capacity by blocking silent chromatin propagation	TBF1	chr16	447.139	436.111	369.392	315.787	405.481	269.25	416.078	325.468	1.27841	0.0720046	0.237979
1779515_at	Saccharomyces cerevisiae	YDR532C	YDR532C.S1	chrIV:1499388-1500546 (-) // 100.0 //	---	---	chr4	61.6825	52.3897	70.0159	69.6823	71.3455	88.9295	60.935	76.181	-1.2502	0.0721243	0.237979
1770954_at	Saccharomyces cerevisiae	YLR363W-A	YLR363W-A.S1	chrXII:853459-853717 (+) // 100.0 //	---	---	chr12	512.597	462.972	584.654	315.278	509.564	381.894	517.699	394.407	1.3126	0.0722447	0.237979
1773698_at	Saccharomyces cerevisiae	YIR016W	YIR016W.S1	chrIX:382624-383422 (+) // 100.0 //	---	---	chr9	1302.17	755.821	448.203	1041.54	1726.22	1200.48	761.236	1292.37	-1.69767	0.0722604	0.237979
1778781_at	Saccharomyces cerevisiae	YOR185C	YOR185C.S1	chrXV:681444-682107 (-) // 100.0 //	GTP binding protein (mammalian Ranp homolog) involved in the maintenance of nuclear organization, RNA processing and transport; interacts with Kap121p, Kap123p and Pdr6p (karyophilin betas); Gsp1p homolog that is not required for viability	GSP2	chr15	796.516	777.571	515.333	832.346	1079.09	835.636	683.397	908.775	-1.32979	0.0723672	0.237979
1773677_at	Saccharomyces cerevisiae	YJL012C	YJL012C.S1	chrX:411227-413393 (-) // 100.0 //	Vacuolar membrane polyphosphate polymerase; subunit of the vacuolar transporter chaperone (VTC) complex involved in synthesis and transfer of polyP to the vacuole; regulates membrane trafficking; role in non-autophagic vacuolar fusion	VTC4	chr10	240.298	273.243	815.703	712.186	714.857	630.11	376.945	684.558	-1.81607	0.0724236	0.237979
1770017_at	Saccharomyces cerevisiae	YGL006W	YGL006W.S1	chrVII:485924-489446 (+) // 100.0 //	Vacuolar Ca2+ ATPase involved in depleting cytosol of Ca2+ ions; prevents growth inhibition by activation of calcineurin in the presence of elevated concentrations of calcium; similar to mammalian PMCA1a	PMC1	chr7	586.184	562.762	444.288	646.663	604.182	684.35	527.238	644.229	-1.2219	0.0725709	0.238079
1776769_at	Saccharomyces cerevisiae	YCL005W-A	YCL005W-A.S1	chrIII:107022-107417 (+) // 100.0 //	Vacuolar H+ ATPase subunit e of the V-ATPase V0 subcomplex; essential for vacuolar acidification; interacts with the V-ATPase assembly factor Vma21p in the ER; involved in V0 biogenesis	VMA9	chr3	4000.6	3081.89	3263.49	2477.38	3266.89	2491.5	3426.69	2721.71	1.25897	0.0725802	0.238079
1775220_at	Saccharomyces cerevisiae	YNL279W	YNL279W.S1	chrXIV:110916-112902 (+) // 100.0 //	Pheromone-regulated multispanning membrane protein involved in membrane fusion during mating; predicted to have 5 transmembrane segments and a coiled coil domain; localizes to the shmoo tip; regulated by Ste12p	PRM1	chr14	15.8185	17.4161	22.252	11.0425	18.6866	10.7412	18.3019	13.0382	1.40372	0.0725963	0.238079
1779871_at	Saccharomyces cerevisiae	YJL219W	YJL219W.S1	chrIX:19514-21220 (+) // 95.54 // /// chrX:19496-21200 (+) // 100.0 // /// chrXV:25271-26975 (+) // 97.18 //	Putative hexose transporter that is nearly identical to Hxt11p, has similarity to major facilitator superfamily (MFS) transporters, expression of HXT9 is regulated by transcription factors Pdr1p and Pdr3p	HXT9	chr10	22.2073	25.5977	23.6548	20.3903	21.7783	17.2715	23.7796	19.7209	1.20581	0.0727403	0.238316
1778391_at	Saccharomyces cerevisiae	YGR224W	YGR224W.S1	chrVII:942808-944650 (+) // 100.0 //	Plasma membrane transporter of the major facilitator superfamily, involved in resistance to azole drugs such as ketoconazole and fluconazole	AZR1	chr7	6.8679	6.79772	5.53694	5.42788	5.48355	5.02032	6.37021	5.3065	1.20045	0.0728262	0.238321
1777059_at	Saccharomyces cerevisiae	YJL006C	YJL006C.S1	chrX:423131-424103 (-) // 100.0 //	Beta subunit of C-terminal domain kinase I (CTDK-I), which phosphorylates both RNA pol II subunit Rpo21p to affect transcription and pre-mRNA 3' end processing, and ribosomal protein Rps2p to increase translational fidelity	CTK2	chr10	318.566	252.337	270.235	183.668	271.325	208.541	279.023	218.225	1.27861	0.0728856	0.238321
1778383_at	Saccharomyces cerevisiae	YKL196C	YKL196C.S1	chrXI:74936-75539 (-) // 100.0 //	Vesicle membrane protein (v-SNARE) with acyltransferase activity; involved in trafficking to and within the Golgi, endocytic trafficking to the vacuole, and vacuolar fusion; membrane localization due to prenylation at the carboxy-terminus	YKT6	chr11	2752.45	2381.57	2279.34	1781.9	2409.14	1774.38	2463	1967.57	1.25177	0.0729407	0.238321
1773461_at	Saccharomyces cerevisiae	YML115C	YML115C.S1	chrXIII:40186-41794 (-) // 100.0 //	Component of the mannan polymerase I, which contains Van1p and Mnn9p and is involved in the first steps of mannan synthesis; mutants are vanadate-resistant	VAN1	chr13	640.351	680.759	571.065	453.315	633.544	369.249	629.067	473.329	1.32903	0.0730206	0.238321
1769566_at	Saccharomyces cerevisiae	YIL075C	YIL075C.S1	chrIX:217859-220697 (-) // 100.0 //	Subunit of the 26S proteasome, substrate of the N-acetyltransferase Nat1p	RPN2	chr9	722.098	1047.11	1135.18	1256.77	1150.22	1281.48	950.347	1228.17	-1.2923	0.0730277	0.238321
1779014_at	Saccharomyces cerevisiae	YGL142C	YGL142C.S1	chrVII:236273-238124 (-) // 100.0 //	Integral membrane protein involved in glycosylphosphatidylinositol (GPI) anchor synthesis; putative alpha 1,2 mannosyltransferase required for addition of the third mannose onto the GPI core structure; human PIG-Bp is a functional homolog	GPI10	chr7	361.174	324.422	276.691	224.057	319.276	167.812	318.865	228.972	1.39259	0.0731295	0.238326
1779652_at	Saccharomyces cerevisiae	YOR103C	YOR103C.S1	chrXV:516449-516842 (-) // 100.0 //	Epsilon subunit of the oligosaccharyltransferase complex of the ER lumen, which catalyzes asparagine-linked glycosylation of newly synthesized proteins	OST2	chr15	2011.28	1456.71	1212.69	989.99	1450.47	883.117	1525.96	1082.39	1.40978	0.0731988	0.238326
1777941_at	Saccharomyces cerevisiae	YCL033C	YCL033C.S1	chrIII:62775-63282 (-) // 100.0 //	Methionine-R-sulfoxide reductase, involved in the response to oxidative stress; protects iron-sulfur clusters from oxidative inactivation along with MXR1; involved in the regulation of lifespan	MXR2	chr3	1198.07	618.376	608.123	377.023	731.752	383.797	766.621	473.09	1.62045	0.0737499	0.239221
1775725_s_at	Saccharomyces cerevisiae	YEL076C-A	YEL076C-A.S1	chrIV:1526957-1527963 (+) // 98.46 // /// chrV:571783-572789 (+) // 98.31 // /// chrVII:1085861-1086867 (+) // 98.31 // /// chrXII:1066569-1067499 (+) // 100.0 // /// chrXII:1073156-1074162 (+) // 98.46 // /// chrXV:1086121-1087127 (+) // 98.46 // /// chrIX:4489-5496 (-) // 99.54 // /// chrV:4184-5114 (-) // 100.0 // /// chrX:4472-5479 (-) // 99.54 // /// chrXIV:4101-5107 (-) // 98.31 // /// chrX…	Helicase encoded by the Y' element of subtelomeric regions, highly expressed in the mutants lacking the telomerase component TLC1; potentially phosphorylated by Cdc28p /// Helicase encoded by the Y' element of subtelomeric regions, highly expressed in the mutants lacking the telomerase component TLC1; potentially phosphorylated by Cdc28p; induced by treatment with 8-methoxypsoralen and UVA irradi…	YRF1-1 /// YRF1-2 /// YRF1-3 /// YRF1-4 /// YRF1-5 /// YRF1-6 /// YRF1-7 /// YRF1-8	chr10 /// chr12 /// chr14 /// chr15 /// chr16 /// chr4 /// chr5 /// chr7 /// chr9	14.0365	26.756	17.7467	28.0343	36.8198	21.035	18.8192	27.8978	-1.48242	0.0737986	0.239221
1769698_at	Saccharomyces cerevisiae	YMR227C	YMR227C.S1	chrXIII:722611-724384 (-) // 100.0 //	TFIID subunit (67 kDa), involved in RNA polymerase II transcription initiation	TAF7	chr13	25.1895	33.1099	67.7092	62.823	50.3517	79.453	38.3656	63.1075	-1.6449	0.0738192	0.239221
1772416_at	Saccharomyces cerevisiae	YGL257C	YGL257C.S1	chrVII:12480-14157 (-) // 100.0 //	Mannosyltransferase involved in adding the 4th and 5th mannose residues of O-linked glycans	MNT2	chr7	232.399	289.829	190.593	209.026	111.975	184.589	234.15	162.87	1.43765	0.0738554	0.239221
1772658_at	Saccharomyces cerevisiae	YOR020C	YOR020C.S1	chrXV:370523-370844 (-) // 100.0 //	Mitochondrial matrix co-chaperonin that inhibits the ATPase activity of Hsp60p, a mitochondrial chaperonin; involved in protein folding and sorting in the mitochondria; 10 kD heat shock protein with similarity to E. coli groES	HSP10	chr15	5055.72	3999.21	3976.55	2990.15	4166.15	3145.56	4316.06	3396.66	1.27076	0.0739351	0.239221
1775647_at	Saccharomyces cerevisiae	YHR163W	YHR163W.S1	chrVIII:423632-424475 (+) // 100.0 //	6-phosphogluconolactonase, catalyzes the second step of the pentose phosphate pathway; weak multicopy suppressor of los1-1 mutation; homologous to Sol2p and Sol1p	SOL3	chr8	4878.43	4330.15	4162.4	3447.89	4301.13	3170.51	4446.95	3609.29	1.23206	0.0740285	0.239221
1771252_at	Saccharomyces cerevisiae	YDL139C	YDL139C.S1	chrIV:211375-212047 (-) // 100.0 //	Nonhistone component of centromeric chromatin that binds stoichiometrically to CenH3-H4 histones, required for kinetochore assembly; contains nuclear export signal (NES); required for G2/M progression and localization of Cse4p	SCM3	chr4	70.4257	89.3112	98.8912	98.7631	122.046	102.242	85.3619	107.214	-1.25599	0.0740354	0.239221
1773588_at	Saccharomyces cerevisiae	YLR004C	YLR004C.S1	chrXII:157932-159504 (-) // 100.0 //	Putative plasma membrane permease proposed to be involved in carboxylic acid uptake and repressed by thiamine; substrate of Dbf2p/Mob1p kinase; transcription is altered if mitochondrial dysfunction occurs	THI73	chr12	51.6824	50.2938	40.4052	40.4052	41.3685	33.8494	47.1809	38.39	1.22898	0.0740823	0.239221
1770442_at	Saccharomyces cerevisiae	YIL159W	YIL159W.S1	chrIX:41824-45952 (+) // 100.0 //	Formin, nucleates the formation of linear actin filaments, involved in cell processes such as budding and mitotic spindle orientation which require the formation of polarized actin cables, functionally redundant with BNI1	BNR1	chr9	8.29953	14.0517	16.2054	22.702	12.465	36.8553	12.3636	21.8483	-1.76715	0.074088	0.239221
1775982_at	Saccharomyces cerevisiae	YHR045W	YHR045W.S1	chrVIII:195543-197226 (+) // 100.0 //	---	---	chr8	861.072	693.028	777.016	600.479	748.885	480.516	773.995	600.075	1.28983	0.0741461	0.239221
1777646_at	Saccharomyces cerevisiae	YLL005C	YLL005C.S1	chrXII:137938-140545 (-) // 100.0 //	Meiosis-specific protein of unknown function, required for spore wall formation during sporulation; dispensable for both nuclear divisions during meiosis	SPO75	chr12	11.915	16.2423	13.3697	18.7961	17.5325	15.0911	13.7284	17.0692	-1.24335	0.0742175	0.239221
1779573_at	Saccharomyces cerevisiae	YGR261C	YGR261C.S1	chrVII:1014326-1016756 (-) // 100.0 //	Beta3-like subunit of the yeast AP-3 complex; functions in transport of alkaline phosphatase to the vacuole via the alternate pathway; exists in both cytosolic and peripherally associated membrane-bound pools	APL6	chr7	105.741	152.688	131.947	172.405	143.065	173.444	128.672	162.336	-1.26163	0.07423	0.239221
1771599_at	Saccharomyces cerevisiae	YIL112W	YIL112W.S1	chrIX:151591-154843 (+) // 100.0 //	Subunit of the Set3 complex, which is a meiotic-specific repressor of sporulation specific genes that contains deacetylase activity; potential Cdc28p substrate	HOS4	chr9	107.442	105.559	103.742	120.058	115.765	140.221	105.57	124.909	-1.18318	0.0743303	0.239408
1772239_at	Saccharomyces cerevisiae	YNL002C	YNL002C.S1	chrXIV:626175-627144 (-) // 100.0 //	Nucleolar protein with similarity to large ribosomal subunit L7 proteins; constituent of 66S pre-ribosomal particles; plays an essential role in processing of precursors to the large ribosomal subunit RNAs	RLP7	chr14	363.512	472.68	1676.22	1241.96	1249.21	1610.4	660.397	1356.9	-2.05469	0.0744695	0.239485
[truncated: 4,431 more rows]

## Sheet: RMA_limma_antilog_sacc
Supplementary Dataset S1: Expression data for strain VII-B
[truncated: 5,717 more rows]

[truncated: 1 more sheets: notes]
